# Supplementary material for: Climate, inter-serotype competition and arboviral interactions shape dengue dynamics in Thailand
Source: Commun Biol. 2025 Apr 11;8:601. doi: 10.1038/s42003-025-07999-9 (PMC11992266; doi:10.1038/s42003-025-07999-9)
Supplement: Supplementary file 3 — Supplementary Data1. [file 42003_2025_7999_MOESM3_ESM.xlsx]

## Sheet: Sheet1
TableS2. aBSREL results DENV1
Name	ω distribution over sites
JQ922547	0.1622 (98.801%) 287.8 (1.1994%)
	Mean = 3.612, CoV = 8.669
MT397276	Mean = 24.95, CoV = 18.62
	0
	5000
MW946121	Mean = 153.0, CoV = 25.53
MN448618	1.000e+10 (100.00%)
	50000
	100000
	Mean = 1.000e+10, CoV = 0.000
KY586356	1.000e+10 (100.00%)
	Mean = 1.000e+10, CoV = 0.000
KY586393	1.000e+10 (100.00%)
	Mean = 1.000e+10, CoV = 0.000
KY586385	1.000e+10 (100.00%)
	Mean = 1.000e+10, CoV = 0.000
MW945994	1.000e+10 (100.00%)
	Mean = 1.000e+10, CoV = 0.000
MW946170	1.000e+10 (100.00%)
	Mean = 1.000e+10, CoV = 0.000
MW945916	1.000e+10 (100.00%)
	Mean = 1.000e+10, CoV = 0.000
AY732482	1.000e+10 (100.00%)
	Mean = 1.000e+10, CoV = 0.000
MW946015	1.000e+10 (100.00%)
	Mean = 1.000e+10, CoV = 0.000
MN448598	1.000e+10 (100.00%)
	Mean = 1.099, CoV = 29.67
MN448608	0.000 (99.887%) 969.0 (0.11345%)
	Mean = 1.000e+10, CoV = 0.000
MW945857	1.000e+10 (100.00%)
	Mean = 1.000e+10, CoV = 0.000
KY586387	1.000e+10 (100.00%)
	Mean = 1.000e+10, CoV = 0.000
MN448640	1.000e+10 (100.00%)
	Mean = 1.000e+10, CoV = 0.000
