# Supplementary material for: Climate, inter-serotype competition and arboviral interactions shape dengue dynamics in Thailand
Source: Commun Biol. 2025 Apr 11;8:601. doi: 10.1038/s42003-025-07999-9 (PMC11992266; doi:10.1038/s42003-025-07999-9)
Supplement: Supplementary file 4 — Supplementary Data2. [file 42003_2025_7999_MOESM4_ESM.xlsx]

## Sheet: datamonkey-table_DENV1_Fubar
TableS3. FUBAR DENV1
Site	Partition	&alpha;	&beta;	&beta;-&alpha;	Prob[&alpha;>&beta;]	Prob[&alpha;<&beta;]	BayesFactor[&alpha;<&beta;]
1286	1	0.859	3.046	2.187	0	0.907	152.089
1487	1	0.757	5.176	4.419	0.001	0.894	131.471
3122	1	0.836	2.435	1.599	0.036	0.84	81.767
16	1	0.283	0.622	0.339	0.169	0.786	57.277
2746	1	1.004	2.497	1.494	0.051	0.771	52.454
171	1	0.398	0.734	0.336	0.183	0.77	51.996
1594	1	0.739	1.194	0.455	0.152	0.767	51.127
1269	1	0.852	1.541	0.689	0.15	0.758	48.814
29	1	0.334	0.618	0.284	0.213	0.737	43.648
1022	1	0.438	0.736	0.298	0.219	0.73	42.02
3135	1	1.223	2.392	1.169	0.073	0.728	41.646
3006	1	0.996	1.645	0.649	0.194	0.682	33.345
2857	1	0.999	1.649	0.649	0.194	0.681	33.204
2738	1	0.732	0.984	0.252	0.24	0.678	32.696
76	1	0.83	1.151	0.32	0.259	0.664	30.746
176	1	0.448	0.649	0.201	0.283	0.663	30.572
1495	1	0.449	0.649	0.201	0.283	0.662	30.505
2871	1	1.439	2.972	1.533	0.014	0.657	29.818
14	1	0.452	0.64	0.188	0.29	0.655	29.589
1472	1	0.666	0.876	0.21	0.285	0.655	29.464
2523	1	0.639	0.813	0.175	0.293	0.648	28.672
2778	1	1.437	2.458	1.021	0.079	0.64	27.699
19	1	0.627	0.737	0.111	0.306	0.636	27.168
2	1	0.5	0.642	0.142	0.318	0.626	26.054
989	1	0.901	1.085	0.184	0.298	0.624	25.846
2929	1	0.905	1.091	0.187	0.297	0.624	25.828
178	1	0.418	0.536	0.118	0.329	0.613	24.622
3140	1	1.638	4.343	2.705	0.006	0.61	24.301
585	1	0.8	0.784	-0.016	0.348	0.593	22.62
3119	1	0.827	0.854	0.027	0.355	0.582	21.612
1454	1	0.643	0.662	0.019	0.365	0.577	21.209
560	1	0.811	0.736	-0.075	0.384	0.557	19.542
1592	1	0.692	0.665	-0.027	0.397	0.545	18.628
1651	1	1.048	1.284	0.236	0.332	0.542	18.38
1131	1	0.951	0.867	-0.084	0.394	0.539	18.172
3133	1	1.873	4.332	2.459	0.004	0.537	18.032
2516	1	0.813	0.684	-0.13	0.417	0.525	17.213
27	1	0.816	0.683	-0.133	0.418	0.524	17.116
2628	1	1.733	2.799	1.065	0.021	0.523	17.05
1437	1	0.48	0.467	-0.012	0.429	0.51	16.177
3368	1	0.82	0.805	-0.015	0.416	0.505	15.865
3078	1	0.481	0.459	-0.022	0.435	0.503	15.748
143	1	1.723	2.448	0.724	0.108	0.502	15.691
644	1	0.822	0.642	-0.18	0.448	0.496	15.274
13	1	0.529	0.463	-0.066	0.454	0.485	14.666
1167	1	0.529	0.463	-0.067	0.454	0.485	14.63
36	1	0.861	0.644	-0.216	0.47	0.474	13.992
3	1	0.542	0.461	-0.082	0.468	0.472	13.893
21	1	0.542	0.461	-0.081	0.468	0.472	13.899
3360	1	0.542	0.461	-0.081	0.468	0.472	13.901
2758	1	0.845	0.617	-0.228	0.474	0.47	13.816
933	1	0.489	0.421	-0.068	0.468	0.469	13.716
2612	1	0.489	0.421	-0.068	0.468	0.468	13.704
412	1	0.822	0.727	-0.095	0.459	0.465	13.499
131	1	0.74	0.582	-0.158	0.479	0.464	13.485
1482	1	0.851	0.609	-0.242	0.481	0.463	13.431
2264	1	1.846	2.458	0.612	0.116	0.458	13.16
3059	1	0.855	0.579	-0.277	0.503	0.442	12.332
133	1	0.942	0.624	-0.318	0.508	0.438	12.103
1436	1	0.942	0.624	-0.319	0.508	0.438	12.095
100	1	0.946	0.625	-0.321	0.508	0.437	12.076
2133	1	0.946	0.626	-0.32	0.508	0.437	12.089
1489	1	0.991	0.648	-0.343	0.511	0.433	11.897
1340	1	0.992	0.643	-0.349	0.514	0.431	11.768
1115	1	1.023	0.646	-0.376	0.522	0.423	11.404
2098	1	0.758	0.638	-0.12	0.507	0.422	11.341
3326	1	1.967	2.852	0.884	0.041	0.422	11.36
914	1	1.579	1.576	-0.003	0.373	0.419	11.218
3162	1	1.144	0.902	-0.242	0.486	0.415	11.02
1831	1	0.875	0.529	-0.346	0.544	0.403	10.486
1178	1	1.317	1.082	-0.235	0.487	0.395	10.157
869	1	1.832	1.886	0.055	0.313	0.383	9.637
2453	1	0.465	0.306	-0.159	0.546	0.383	9.639
3193	1	0.845	0.621	-0.223	0.552	0.378	9.463
1955	1	1.001	0.751	-0.25	0.553	0.363	8.851
1031	1	1.539	1.192	-0.347	0.499	0.362	8.807
63	1	0.923	0.474	-0.449	0.594	0.355	8.554
447	1	1.072	0.549	-0.523	0.596	0.353	8.482
1142	1	1.782	0.95	-0.833	0.585	0.353	8.478
2512	1	1.071	0.549	-0.522	0.596	0.353	8.491
260	1	0.927	0.468	-0.459	0.6	0.35	8.362
88	1	1.372	0.913	-0.459	0.56	0.344	8.153
3137	1	1.536	1.172	-0.364	0.517	0.344	8.171
705	1	1.842	0.946	-0.896	0.599	0.34	8
2833	1	1.839	0.945	-0.894	0.599	0.34	8.018
3280	1	2.108	2.441	0.333	0.148	0.333	7.775
1168	1	1.45	0.905	-0.544	0.581	0.328	7.578
483	1	1.942	1.752	-0.19	0.383	0.326	7.534
666	1	1.103	0.73	-0.373	0.592	0.326	7.537
1822	1	0.932	0.434	-0.499	0.625	0.325	7.482
2892	1	1.653	0.993	-0.66	0.586	0.325	7.489
554	1	0.972	0.443	-0.529	0.627	0.324	7.446
2490	1	0.972	0.443	-0.529	0.627	0.324	7.443
39	1	0.943	0.431	-0.512	0.63	0.321	7.337
505	1	0.949	0.433	-0.516	0.63	0.32	7.329
1714	1	2.738	2.277	-0.461	0.275	0.32	7.325
2806	1	0.949	0.43	-0.519	0.632	0.318	7.266
1214	1	1.295	0.793	-0.502	0.604	0.313	7.099
455	1	0.38	0.186	-0.194	0.587	0.31	6.996
829	1	0.778	0.357	-0.421	0.636	0.31	6.987
1433	1	1.295	0.826	-0.469	0.604	0.309	6.957
65	1	0.797	0.505	-0.292	0.63	0.306	6.872
1440	1	0.821	0.574	-0.247	0.628	0.301	6.703
1730	1	1.796	1.218	-0.578	0.552	0.298	6.588
1490	1	1.069	0.426	-0.644	0.663	0.292	6.4
1678	1	1.069	0.426	-0.644	0.663	0.292	6.399
504	1	0.784	0.481	-0.303	0.647	0.291	6.371
577	1	2.592	1.184	-1.408	0.614	0.291	6.391
2693	1	0.871	0.512	-0.36	0.648	0.291	6.368
524	1	0.87	0.511	-0.359	0.648	0.29	6.361
3125	1	1.117	0.44	-0.677	0.665	0.29	6.338
228	1	1.12	0.44	-0.68	0.666	0.289	6.318
1049	1	1.12	0.439	-0.681	0.666	0.289	6.315
1434	1	1.12	0.439	-0.681	0.666	0.289	6.316
1172	1	3.188	1.844	-1.345	0.44	0.288	6.279
2818	1	1.113	0.435	-0.678	0.667	0.288	6.287
316	1	1.122	0.436	-0.686	0.669	0.287	6.245
490	1	1.122	0.436	-0.686	0.668	0.287	6.248
537	1	1.129	0.439	-0.69	0.668	0.287	6.252
2545	1	1.122	0.436	-0.686	0.669	0.286	6.243
8	1	0.799	0.323	-0.476	0.668	0.278	6.002
86	1	1.873	1.217	-0.657	0.573	0.275	5.889
1238	1	1.298	0.645	-0.653	0.667	0.273	5.851
102	1	1.302	0.645	-0.658	0.668	0.272	5.812
2620	1	2.29	2.697	0.407	0.054	0.27	5.751
2786	1	1.289	0.722	-0.567	0.657	0.269	5.715
600	1	1.129	0.648	-0.481	0.664	0.266	5.632
1171	1	1.814	0.7	-1.114	0.694	0.266	5.629
1397	1	1.61	0.786	-0.823	0.673	0.266	5.64
250	1	1.818	0.699	-1.119	0.695	0.265	5.603
127	1	1.841	0.697	-1.143	0.7	0.261	5.479
886	1	3.598	4.468	0.87	0.061	0.261	5.504
2139	1	1.78	0.668	-1.113	0.701	0.26	5.462
2191	1	2.747	0.888	-1.86	0.703	0.253	5.261
2183	1	2.966	0.885	-2.081	0.711	0.246	5.084
197	1	1.136	0.598	-0.538	0.704	0.232	4.698
199	1	1.472	0.643	-0.829	0.712	0.232	4.69
3327	1	0.918	0.436	-0.482	0.716	0.231	4.667
1560	1	1.669	0.886	-0.783	0.684	0.229	4.626
1102	1	0.933	0.436	-0.497	0.72	0.228	4.585
11	1	0.836	0.269	-0.566	0.721	0.227	4.575
2785	1	1.302	0.643	-0.659	0.711	0.226	4.535
1295	1	2.878	0.778	-2.1	0.741	0.223	4.472
2238	1	2.891	0.777	-2.113	0.741	0.223	4.459
825	1	2.876	0.888	-1.988	0.714	0.221	4.403
460	1	1.211	0.603	-0.608	0.719	0.22	4.374
1239	1	1.064	0.314	-0.75	0.737	0.22	4.377
1990	1	1.849	0.881	-0.968	0.701	0.218	4.323
119	1	1.068	0.31	-0.758	0.741	0.216	4.279
187	1	1.068	0.31	-0.758	0.741	0.216	4.284
436	1	1.07	0.31	-0.76	0.741	0.216	4.277
522	1	1.069	0.31	-0.759	0.741	0.216	4.277
583	1	1.068	0.31	-0.759	0.741	0.216	4.278
862	1	1.068	0.31	-0.759	0.741	0.216	4.279
1076	1	1.068	0.31	-0.758	0.741	0.216	4.282
1783	1	0.622	0.176	-0.446	0.72	0.216	4.276
2175	1	1.068	0.31	-0.758	0.741	0.216	4.28
3168	1	1.068	0.31	-0.759	0.741	0.216	4.278
1283	1	1.849	0.866	-0.983	0.707	0.215	4.252
2569	1	1.849	0.866	-0.982	0.707	0.215	4.256
2641	1	0.623	0.176	-0.447	0.72	0.215	4.27
90	1	2.301	2.135	-0.166	0.304	0.211	4.158
3183	1	1.848	0.565	-1.284	0.759	0.208	4.075
1026	1	1.861	0.564	-1.297	0.761	0.206	4.023
1378	1	1.861	0.564	-1.297	0.761	0.206	4.024
1405	1	0.936	0.421	-0.515	0.741	0.206	4.04
637	1	1.861	0.564	-1.297	0.762	0.205	4.022
3014	1	1.868	0.563	-1.304	0.763	0.204	3.998
3271	1	1.397	0.631	-0.766	0.74	0.201	3.914
186	1	1.078	0.432	-0.646	0.752	0.2	3.897
1245	1	1.923	1.118	-0.805	0.66	0.2	3.894
3106	1	1.061	0.426	-0.635	0.753	0.199	3.866
2724	1	1.666	0.638	-1.028	0.76	0.193	3.707
346	1	1.094	0.282	-0.812	0.766	0.192	3.702
750	1	1.094	0.282	-0.812	0.766	0.192	3.702
2527	1	2.643	0.662	-1.98	0.776	0.192	3.706
2897	1	1.094	0.282	-0.812	0.766	0.192	3.703
3129	1	1.632	0.627	-1.004	0.762	0.192	3.693
3303	1	1.097	0.283	-0.814	0.766	0.192	3.705
1124	1	2.75	0.66	-2.09	0.78	0.19	3.64
1014	1	1.338	0.576	-0.762	0.757	0.189	3.614
1061	1	1.648	0.785	-0.863	0.739	0.189	3.613
1426	1	0.701	0.166	-0.535	0.754	0.189	3.612
3128	1	1.366	0.598	-0.768	0.755	0.189	3.634
1210	1	2.79	0.66	-2.13	0.781	0.188	3.61
428	1	1.489	0.539	-0.95	0.766	0.186	3.55
878	1	2.903	0.659	-2.243	0.784	0.186	3.556
70	1	2.507	2.991	0.484	0.011	0.185	3.526
627	1	1.494	0.538	-0.957	0.768	0.185	3.519
857	1	0.704	0.161	-0.543	0.759	0.184	3.498
1369	1	0.704	0.161	-0.543	0.759	0.184	3.498
112	1	1.993	1.032	-0.961	0.714	0.183	3.487
538	1	1.699	0.62	-1.079	0.772	0.18	3.411
602	1	1.375	0.49	-0.885	0.775	0.18	3.419
1598	1	0.846	0.35	-0.496	0.772	0.179	3.395
2396	1	0.846	0.351	-0.496	0.772	0.179	3.4
3142	1	2.501	2.89	0.389	0.006	0.179	3.382
431	1	1.399	0.488	-0.91	0.781	0.176	3.315
682	1	1.323	0.562	-0.762	0.771	0.176	3.328
2698	1	1.397	0.488	-0.909	0.781	0.176	3.319
3385	1	1.959	1.019	-0.94	0.712	0.175	3.29
611	1	1.673	0.593	-1.079	0.783	0.174	3.267
1040	1	1.67	0.593	-1.077	0.783	0.174	3.271
2863	1	1.67	0.594	-1.077	0.783	0.174	3.279
211	1	1.117	0.258	-0.859	0.787	0.172	3.226
1795	1	1.118	0.259	-0.86	0.787	0.172	3.233
3018	1	1.119	0.258	-0.861	0.788	0.172	3.22
1071	1	1.119	0.258	-0.861	0.788	0.171	3.219
1914	1	1.12	0.258	-0.862	0.788	0.171	3.219
697	1	1.554	0.615	-0.939	0.777	0.17	3.174
3275	1	1.186	0.496	-0.691	0.783	0.168	3.132
161	1	0.796	0.159	-0.637	0.785	0.166	3.086
1154	1	2.763	0.629	-2.134	0.8	0.166	3.091
1940	1	1.555	0.603	-0.952	0.783	0.165	3.07
188	1	2.873	0.628	-2.245	0.802	0.164	3.052
3046	1	1.646	0.719	-0.927	0.775	0.164	3.046
727	1	0.917	0.406	-0.511	0.79	0.163	3.021
1847	1	0.889	0.339	-0.55	0.791	0.163	3.034
37	1	0.923	0.404	-0.519	0.793	0.161	2.975
191	1	0.721	0.139	-0.583	0.784	0.16	2.953
9	1	1.192	0.481	-0.711	0.794	0.158	2.926
28	1	1.061	0.194	-0.868	0.807	0.157	2.895
904	1	1.061	0.194	-0.868	0.807	0.157	2.896
2116	1	1.061	0.194	-0.868	0.807	0.157	2.896
2224	1	1.061	0.194	-0.868	0.807	0.157	2.895
2844	1	1.061	0.194	-0.868	0.807	0.157	2.895
3255	1	1.063	0.194	-0.869	0.807	0.157	2.891
1843	1	1.685	0.553	-1.132	0.806	0.155	2.852
3239	1	1.563	0.577	-0.986	0.798	0.154	2.829
2851	1	0.662	0.121	-0.541	0.782	0.153	2.808
3241	1	1.82	0.595	-1.225	0.807	0.151	2.773
87	1	1.882	0.621	-1.26	0.808	0.148	2.706
1408	1	1.888	0.621	-1.267	0.809	0.147	2.683
97	1	1.849	0.593	-1.256	0.813	0.146	2.657
3278	1	1.91	0.836	-1.074	0.777	0.145	2.636
232	1	1.897	0.615	-1.282	0.813	0.144	2.62
448	1	1.202	0.458	-0.744	0.812	0.143	2.6
867	1	1.924	0.835	-1.088	0.78	0.142	2.575
257	1	2.548	2.654	0.106	0.085	0.141	2.544
1981	1	1.022	0.333	-0.688	0.818	0.141	2.563
2272	1	2.746	0.524	-2.222	0.835	0.141	2.551
314	1	2.813	0.524	-2.289	0.836	0.14	2.523
104	1	2.833	0.524	-2.309	0.836	0.139	2.518
163	1	2.836	0.524	-2.312	0.837	0.139	2.515
2781	1	2.085	0.898	-1.187	0.775	0.139	2.5
3384	1	1.505	0.421	-1.084	0.827	0.138	2.48
2261	1	1.382	0.485	-0.896	0.82	0.137	2.471
474	1	1.937	0.815	-1.122	0.792	0.136	2.44
2268	1	1.108	0.339	-0.77	0.826	0.136	2.44
2968	1	0.821	0.13	-0.691	0.815	0.136	2.451
3213	1	1.464	0.408	-1.056	0.828	0.136	2.45
690	1	1.187	0.182	-1.005	0.834	0.135	2.42
2280	1	0.675	0.106	-0.569	0.8	0.135	2.431
453	1	1.973	0.408	-1.565	0.842	0.133	2.387
1666	1	1.973	0.408	-1.565	0.843	0.133	2.387
2104	1	1.973	0.408	-1.565	0.842	0.133	2.388
7	1	1.535	0.417	-1.118	0.833	0.132	2.369
25	1	0.677	0.104	-0.573	0.803	0.132	2.372
31	1	1.538	0.417	-1.121	0.833	0.132	2.362
438	1	0.745	0.114	-0.631	0.812	0.132	2.36
521	1	1.534	0.417	-1.117	0.833	0.132	2.371
1084	1	0.743	0.114	-0.63	0.812	0.132	2.362
1099	1	2.593	2.176	-0.417	0.328	0.132	2.358
1293	1	1.534	0.417	-1.117	0.833	0.132	2.372
2708	1	0.745	0.114	-0.631	0.812	0.132	2.36
805	1	1.559	0.419	-1.14	0.835	0.13	2.329
2112	1	1.973	0.72	-1.253	0.826	0.129	2.305
2906	1	1.68	0.635	-1.046	0.821	0.129	2.299
3261	1	1.486	0.397	-1.089	0.837	0.129	2.297
1945	1	1.246	0.416	-0.83	0.832	0.128	2.29
22	1	0.768	0.113	-0.655	0.819	0.127	2.268
1194	1	2.109	0.821	-1.288	0.811	0.123	2.171
2193	1	2.475	1.934	-0.541	0.43	0.123	2.176
2083	1	0.993	0.397	-0.596	0.842	0.118	2.079
742	1	0.999	0.397	-0.603	0.843	0.117	2.057
1129	1	2.288	0.921	-1.367	0.83	0.116	2.032
3372	1	2.557	2.081	-0.476	0.388	0.114	1.997
589	1	1.111	0.141	-0.97	0.854	0.113	1.986
839	1	1.111	0.141	-0.97	0.854	0.113	1.986
1774	1	1.066	0.136	-0.93	0.852	0.113	1.991
1868	1	1.683	0.431	-1.251	0.856	0.113	1.977
1971	1	0.692	0.088	-0.604	0.823	0.113	1.983
2930	1	1.111	0.141	-0.97	0.854	0.113	1.986
3036	1	1.111	0.141	-0.97	0.854	0.113	1.986
12	1	0.694	0.087	-0.607	0.824	0.112	1.961
400	1	1.114	0.14	-0.975	0.855	0.112	1.956
614	1	1.113	0.139	-0.973	0.855	0.112	1.958
711	1	0.693	0.087	-0.606	0.824	0.112	1.962
855	1	1.231	0.407	-0.824	0.851	0.112	1.952
1114	1	1.113	0.139	-0.973	0.855	0.112	1.958
2065	1	1.113	0.139	-0.973	0.855	0.112	1.958
2254	1	1.113	0.139	-0.973	0.855	0.112	1.958
2588	1	1.113	0.139	-0.973	0.855	0.112	1.958
820	1	1.453	0.447	-1.007	0.853	0.111	1.934
1053	1	2.452	1.681	-0.772	0.544	0.11	1.914
1871	1	1.937	0.503	-1.434	0.854	0.11	1.919
691	1	1.081	0.131	-0.95	0.858	0.108	1.885
751	1	1.082	0.131	-0.951	0.858	0.108	1.88
2492	1	1.081	0.131	-0.95	0.858	0.108	1.885
3165	1	1.08	0.131	-0.949	0.858	0.108	1.885
3334	1	1.08	0.131	-0.949	0.858	0.108	1.885
41	1	1.954	0.502	-1.453	0.857	0.107	1.867
620	1	1.966	0.501	-1.465	0.859	0.106	1.837
196	1	1.969	0.502	-1.467	0.859	0.105	1.833
806	1	1.968	0.501	-1.467	0.859	0.105	1.83
1941	1	1.75	0.506	-1.244	0.862	0.104	1.797
1760	1	1.448	0.402	-1.046	0.864	0.103	1.787
1163	1	1.784	0.427	-1.356	0.872	0.1	1.728
2304	1	1.782	0.427	-1.355	0.872	0.1	1.732
4	1	1.448	0.16	-1.288	0.879	0.097	1.671
236	1	2.468	1.18	-1.288	0.748	0.097	1.679
288	1	2.132	0.789	-1.343	0.843	0.097	1.67
491	1	1.447	0.16	-1.287	0.879	0.097	1.672
536	1	1.448	0.16	-1.288	0.879	0.097	1.672
882	1	1.447	0.16	-1.287	0.879	0.097	1.672
1038	1	1.447	0.16	-1.287	0.879	0.097	1.672
1517	1	1.447	0.16	-1.287	0.879	0.097	1.672
2864	1	1.447	0.16	-1.287	0.879	0.097	1.672
3361	1	1.447	0.16	-1.287	0.879	0.097	1.672
628	1	1.491	0.393	-1.098	0.873	0.095	1.64
641	1	2.522	1.262	-1.26	0.722	0.094	1.61
2265	1	2.53	1.28	-1.25	0.716	0.094	1.605
3279	1	2.768	0.394	-2.374	0.887	0.094	1.607
3305	1	2.74	0.393	-2.346	0.887	0.094	1.613
783	1	2.808	0.393	-2.415	0.888	0.093	1.593
1043	1	2.811	0.393	-2.418	0.889	0.093	1.591
1466	1	2.779	0.393	-2.386	0.888	0.093	1.6
866	1	1.835	0.392	-1.443	0.884	0.091	1.55
1195	1	2.505	0.374	-2.131	0.891	0.091	1.552
1324	1	1.834	0.393	-1.442	0.883	0.091	1.553
1725	1	1.463	0.378	-1.085	0.879	0.091	1.555
2667	1	2.339	0.869	-1.47	0.839	0.089	1.51
15	1	2.674	0.374	-2.299	0.894	0.088	1.506
96	1	1.559	0.389	-1.17	0.883	0.088	1.502
1256	1	2.705	0.375	-2.331	0.895	0.088	1.498
2114	1	2.553	1.646	-0.908	0.577	0.088	1.491
3107	1	2.667	0.374	-2.292	0.894	0.088	1.504
1145	1	2.715	0.373	-2.342	0.896	0.087	1.48
1175	1	1.257	0.382	-0.874	0.881	0.087	1.477
1403	1	2.12	0.628	-1.492	0.873	0.087	1.483
1691	1	2.115	0.622	-1.493	0.875	0.087	1.475
2053	1	2.705	0.374	-2.331	0.895	0.087	1.491
33	1	0.872	0.083	-0.79	0.868	0.086	1.465
126	1	2.761	0.372	-2.389	0.897	0.086	1.468
859	1	2.751	0.373	-2.378	0.896	0.086	1.472
1165	1	2.639	2.462	-0.177	0.193	0.086	1.469
1186	1	2.786	0.373	-2.414	0.897	0.086	1.462
2556	1	2.061	0.582	-1.479	0.879	0.086	1.47
377	1	1.536	0.315	-1.221	0.889	0.085	1.438
592	1	1.533	0.315	-1.218	0.889	0.085	1.449
2659	1	2.131	0.622	-1.509	0.877	0.085	1.437
2868	1	1.535	0.315	-1.22	0.889	0.085	1.441
3050	1	1.9	0.396	-1.504	0.89	0.085	1.453
249	1	1.546	0.314	-1.232	0.891	0.084	1.421
394	1	2.756	1.908	-0.847	0.495	0.084	1.419
1749	1	1.55	0.314	-1.235	0.891	0.084	1.418
2782	1	1.811	0.389	-1.421	0.892	0.084	1.419
109	1	1.896	0.41	-1.486	0.893	0.083	1.405
1270	1	2.805	3.094	0.289	0.008	0.082	1.382
42	1	1.342	0.122	-1.22	0.894	0.081	1.371
156	1	1.342	0.122	-1.22	0.894	0.081	1.371
294	1	1.342	0.122	-1.22	0.894	0.081	1.371
713	1	1.342	0.122	-1.22	0.894	0.081	1.371
747	1	1.342	0.122	-1.22	0.894	0.081	1.371
831	1	1.342	0.122	-1.22	0.894	0.081	1.371
894	1	1.342	0.122	-1.22	0.894	0.081	1.371
1138	1	1.342	0.122	-1.22	0.894	0.081	1.371
1173	1	1.343	0.122	-1.221	0.894	0.081	1.37
1188	1	1.342	0.122	-1.22	0.894	0.081	1.371
1198	1	1.344	0.122	-1.222	0.894	0.081	1.37
1427	1	1.342	0.122	-1.22	0.894	0.081	1.371
1477	1	1.344	0.122	-1.222	0.894	0.081	1.368
1599	1	1.342	0.122	-1.22	0.894	0.081	1.371
1634	1	1.342	0.122	-1.22	0.894	0.081	1.371
1672	1	1.342	0.122	-1.22	0.894	0.081	1.371
1713	1	1.343	0.122	-1.221	0.894	0.081	1.371
1890	1	1.342	0.122	-1.22	0.894	0.081	1.371
1921	1	1.342	0.122	-1.22	0.894	0.081	1.373
2131	1	1.342	0.122	-1.22	0.894	0.081	1.371
2132	1	1.342	0.122	-1.22	0.894	0.081	1.371
2248	1	1.342	0.122	-1.22	0.894	0.081	1.371
2335	1	1.342	0.122	-1.22	0.894	0.081	1.371
2452	1	1.343	0.122	-1.221	0.894	0.081	1.371
2489	1	1.343	0.122	-1.221	0.894	0.081	1.371
2537	1	1.342	0.122	-1.22	0.894	0.081	1.371
2595	1	1.342	0.122	-1.22	0.894	0.081	1.371
2807	1	1.342	0.122	-1.22	0.894	0.081	1.371
2902	1	1.342	0.122	-1.22	0.894	0.081	1.371
2958	1	1.342	0.122	-1.22	0.894	0.081	1.371
2998	1	1.342	0.122	-1.22	0.894	0.081	1.371
3003	1	1.342	0.122	-1.22	0.894	0.081	1.371
3029	1	1.342	0.122	-1.22	0.894	0.081	1.371
3191	1	1.342	0.122	-1.22	0.894	0.081	1.371
3364	1	1.884	0.378	-1.506	0.895	0.081	1.379
1236	1	1.579	0.372	-1.207	0.893	0.08	1.344
902	1	2.424	1.192	-1.231	0.757	0.078	1.313
1093	1	0.816	0.134	-0.682	0.895	0.078	1.309
1305	1	2.594	1.778	-0.816	0.545	0.078	1.321
2167	1	0.816	0.134	-0.682	0.895	0.078	1.311
2765	1	1.689	0.388	-1.301	0.895	0.078	1.315
2976	1	0.816	0.134	-0.682	0.895	0.078	1.312
1645	1	2.322	0.73	-1.592	0.893	0.076	1.281
3370	1	2.415	1.14	-1.275	0.778	0.076	1.272
2241	1	2.317	0.72	-1.596	0.895	0.075	1.265
2325	1	1.983	0.388	-1.595	0.903	0.075	1.266
23	1	1.117	0.092	-1.025	0.894	0.074	1.247
99	1	1.995	0.386	-1.609	0.905	0.074	1.237
1089	1	1.953	0.375	-1.578	0.904	0.074	1.248
1858	1	1.117	0.092	-1.025	0.894	0.074	1.247
2136	1	1.953	0.375	-1.577	0.904	0.074	1.249
2157	1	1.117	0.092	-1.025	0.894	0.074	1.247
2376	1	1.953	0.375	-1.578	0.904	0.074	1.248
3069	1	1.117	0.092	-1.025	0.894	0.074	1.247
3134	1	1.953	0.375	-1.578	0.904	0.074	1.248
3159	1	1.117	0.092	-1.025	0.894	0.074	1.247
3217	1	1.119	0.092	-1.028	0.894	0.074	1.242
3362	1	1.117	0.092	-1.025	0.894	0.074	1.247
529	1	2.012	0.389	-1.623	0.905	0.073	1.224
607	1	2.013	0.389	-1.624	0.905	0.073	1.223
1085	1	2.013	0.389	-1.624	0.906	0.073	1.222
1492	1	1.335	0.321	-1.013	0.9	0.073	1.23
2533	1	2.011	0.389	-1.622	0.905	0.073	1.226
338	1	2.016	0.386	-1.63	0.907	0.072	1.2
891	1	2.014	0.386	-1.628	0.907	0.072	1.206
1002	1	2.011	0.386	-1.625	0.906	0.072	1.21
1262	1	2.014	0.386	-1.628	0.907	0.072	1.204
1471	1	2.014	0.386	-1.629	0.907	0.072	1.203
1515	1	1.351	0.321	-1.03	0.902	0.072	1.207
2539	1	2.013	0.386	-1.628	0.907	0.072	1.205
2715	1	1.489	0.339	-1.15	0.903	0.072	1.21
2777	1	2.012	0.386	-1.626	0.907	0.072	1.208
2935	1	2.014	0.386	-1.628	0.907	0.072	1.204
30	1	1.558	0.288	-1.27	0.906	0.071	1.188
3277	1	1.77	0.47	-1.3	0.9	0.071	1.189
1033	1	1.836	0.355	-1.481	0.909	0.069	1.157
68	1	1.441	0.112	-1.329	0.91	0.068	1.139
132	1	1.493	0.117	-1.376	0.912	0.068	1.131
220	1	1.441	0.112	-1.329	0.91	0.068	1.139
293	1	1.493	0.117	-1.376	0.912	0.068	1.131
353	1	1.441	0.112	-1.329	0.91	0.068	1.139
364	1	1.493	0.117	-1.376	0.912	0.068	1.131
365	1	1.493	0.117	-1.376	0.912	0.068	1.131
379	1	1.441	0.112	-1.329	0.91	0.068	1.139
484	1	2.491	0.881	-1.61	0.859	0.068	1.141
650	1	1.493	0.117	-1.376	0.912	0.068	1.131
849	1	1.493	0.117	-1.376	0.912	0.068	1.131
1013	1	1.493	0.117	-1.376	0.912	0.068	1.131
1032	1	1.441	0.112	-1.329	0.91	0.068	1.139
1111	1	1.441	0.112	-1.329	0.91	0.068	1.139
1151	1	1.441	0.112	-1.329	0.91	0.068	1.139
1153	1	1.441	0.112	-1.329	0.91	0.068	1.139
1226	1	1.441	0.112	-1.329	0.91	0.068	1.139
1411	1	1.493	0.117	-1.376	0.912	0.068	1.131
1568	1	1.493	0.117	-1.376	0.912	0.068	1.131
1569	1	1.493	0.117	-1.376	0.912	0.068	1.131
1617	1	1.441	0.112	-1.329	0.91	0.068	1.139
1662	1	1.441	0.112	-1.329	0.91	0.068	1.139
1784	1	1.493	0.117	-1.376	0.912	0.068	1.131
1944	1	1.493	0.117	-1.376	0.912	0.068	1.131
2000	1	1.441	0.112	-1.329	0.91	0.068	1.139
2014	1	1.441	0.112	-1.329	0.91	0.068	1.139
2075	1	1.441	0.112	-1.329	0.91	0.068	1.139
2508	1	1.441	0.112	-1.329	0.91	0.068	1.139
2531	1	1.441	0.112	-1.329	0.91	0.068	1.139
2571	1	2.112	0.257	-1.855	0.915	0.068	1.141
2577	1	1.441	0.112	-1.329	0.91	0.068	1.139
2653	1	1.443	0.112	-1.33	0.91	0.068	1.138
2684	1	1.495	0.117	-1.378	0.912	0.068	1.13
2704	1	1.443	0.112	-1.33	0.91	0.068	1.138
2992	1	1.441	0.112	-1.329	0.91	0.068	1.139
3000	1	1.493	0.117	-1.376	0.912	0.068	1.131
3074	1	1.441	0.112	-1.329	0.91	0.068	1.139
3231	1	1.441	0.112	-1.329	0.91	0.068	1.139
3262	1	1.443	0.112	-1.33	0.91	0.068	1.138
3265	1	1.443	0.112	-1.33	0.91	0.068	1.138
3380	1	1.441	0.112	-1.329	0.91	0.068	1.139
3388	1	1.494	0.117	-1.377	0.912	0.068	1.131
17	1	1.496	0.115	-1.38	0.913	0.067	1.113
166	1	1.495	0.115	-1.379	0.913	0.067	1.114
200	1	2.157	0.634	-1.522	0.902	0.067	1.12
258	1	2.129	0.256	-1.873	0.917	0.067	1.116
265	1	1.495	0.115	-1.38	0.913	0.067	1.114
318	1	1.495	0.115	-1.379	0.913	0.067	1.114
390	1	1.495	0.115	-1.379	0.913	0.067	1.114
444	1	2.13	0.256	-1.874	0.917	0.067	1.115
482	1	1.495	0.115	-1.379	0.913	0.067	1.114
668	1	1.495	0.115	-1.38	0.913	0.067	1.114
680	1	1.495	0.115	-1.38	0.913	0.067	1.114
737	1	2.129	0.256	-1.872	0.917	0.067	1.117
897	1	1.495	0.115	-1.38	0.913	0.067	1.114
942	1	2.128	0.256	-1.872	0.917	0.067	1.117
1209	1	1.495	0.115	-1.379	0.913	0.067	1.114
1329	1	1.495	0.115	-1.379	0.913	0.067	1.114
1336	1	2.125	0.256	-1.869	0.917	0.067	1.121
1459	1	2.13	0.256	-1.874	0.917	0.067	1.115
1582	1	2.504	0.879	-1.625	0.862	0.067	1.112
1606	1	1.495	0.115	-1.379	0.913	0.067	1.114
1621	1	2.129	0.256	-1.873	0.917	0.067	1.116
1842	1	1.495	0.115	-1.379	0.913	0.067	1.114
1974	1	2.13	0.256	-1.874	0.917	0.067	1.114
1995	1	2.129	0.256	-1.872	0.917	0.067	1.117
2007	1	1.495	0.115	-1.379	0.913	0.067	1.114
2146	1	2.131	0.256	-1.874	0.917	0.067	1.114
2380	1	1.495	0.115	-1.379	0.913	0.067	1.114
2456	1	2.506	0.88	-1.625	0.862	0.067	1.11
2505	1	1.495	0.115	-1.379	0.913	0.067	1.114
2649	1	2.13	0.257	-1.874	0.917	0.067	1.117
2672	1	2.13	0.257	-1.874	0.917	0.067	1.117
2850	1	1.495	0.115	-1.379	0.913	0.067	1.114
2894	1	1.495	0.115	-1.379	0.913	0.067	1.114
3034	1	2.128	0.256	-1.872	0.917	0.067	1.118
3112	1	2.128	0.256	-1.871	0.917	0.067	1.118
3178	1	1.495	0.115	-1.379	0.913	0.067	1.114
3359	1	2.129	0.256	-1.873	0.917	0.067	1.116
3320	1	2.055	0.573	-1.482	0.906	0.066	1.094
1481	1	2.167	0.6	-1.567	0.903	0.063	1.044
454	1	2.171	0.506	-1.665	0.905	0.062	1.033
603	1	2.173	0.506	-1.667	0.905	0.062	1.03
2096	1	2.44	0.996	-1.445	0.858	0.062	1.029
2771	1	2.173	0.505	-1.668	0.905	0.062	1.028
2875	1	2.81	3.021	0.211	0.01	0.062	1.025
332	1	2.86	3.018	0.159	0.021	0.061	1.01
514	1	2.516	0.874	-1.642	0.845	0.061	1.011
835	1	1.681	0.283	-1.398	0.918	0.061	1.015
1465	1	2.498	0.982	-1.516	0.868	0.061	1.009
1647	1	2.512	0.871	-1.64	0.846	0.061	1.016
1161	1	2.613	1.639	-0.974	0.621	0.06	0.988
1937	1	1.861	0.454	-1.407	0.915	0.06	0.987
2688	1	2.527	0.871	-1.655	0.848	0.06	0.986
1298	1	2.34	0.626	-1.713	0.918	0.059	0.966
2263	1	1.779	0.431	-1.348	0.917	0.059	0.971
1502	1	2.209	0.503	-1.706	0.91	0.058	0.958
2661	1	2.08	0.458	-1.622	0.921	0.058	0.95
477	1	2.093	0.457	-1.636	0.923	0.056	0.925
2070	1	1.571	0.311	-1.26	0.923	0.056	0.929
1366	1	2.441	0.903	-1.537	0.902	0.055	0.91
950	1	2.765	2.865	0.1	0.012	0.054	0.891
660	1	2.658	0.561	-2.097	0.931	0.053	0.865
664	1	2.979	2.595	-0.383	0.181	0.052	0.848
1326	1	2.215	0.656	-1.559	0.921	0.052	0.845
2353	1	2.345	0.571	-1.774	0.931	0.05	0.81
3058	1	2.841	2.818	-0.023	0.043	0.049	0.807
741	1	2.232	0.626	-1.606	0.925	0.048	0.781
424	1	1.742	0.305	-1.437	0.936	0.046	0.754
755	1	2.273	0.655	-1.618	0.929	0.046	0.741
939	1	2.1	0.412	-1.688	0.937	0.046	0.747
1189	1	1.589	0.285	-1.303	0.936	0.046	0.746
2118	1	1.585	0.284	-1.3	0.936	0.046	0.744
2027	1	1.598	0.284	-1.315	0.938	0.045	0.729
2666	1	2.44	0.592	-1.848	0.929	0.045	0.737
2940	1	1.597	0.284	-1.313	0.937	0.045	0.73
298	1	1.93	0.274	-1.655	0.941	0.044	0.72
450	1	2.124	0.41	-1.714	0.94	0.044	0.712
1410	1	1.929	0.273	-1.656	0.941	0.044	0.713
208	1	1.407	0.071	-1.336	0.936	0.043	0.697
539	1	1.408	0.071	-1.337	0.936	0.043	0.697
621	1	1.19	0.113	-1.077	0.943	0.043	0.695
723	1	1.407	0.071	-1.336	0.936	0.043	0.697
1063	1	1.19	0.113	-1.077	0.943	0.043	0.695
1240	1	2.294	0.652	-1.642	0.933	0.043	0.698
1291	1	1.407	0.071	-1.336	0.936	0.043	0.697
1390	1	1.387	0.258	-1.129	0.939	0.043	0.693
1463	1	1.806	0.38	-1.426	0.938	0.043	0.699
1491	1	1.407	0.071	-1.336	0.936	0.043	0.697
1494	1	1.191	0.113	-1.077	0.943	0.043	0.695
1810	1	1.195	0.113	-1.082	0.943	0.043	0.691
1852	1	2.452	0.579	-1.873	0.934	0.043	0.694
2229	1	1.407	0.071	-1.336	0.936	0.043	0.697
2899	1	1.407	0.071	-1.336	0.936	0.043	0.697
2903	1	1.407	0.071	-1.336	0.936	0.043	0.697
3025	1	1.19	0.113	-1.077	0.943	0.043	0.695
3037	1	1.19	0.113	-1.077	0.943	0.043	0.695
3155	1	1.19	0.113	-1.077	0.943	0.043	0.696
3163	1	1.19	0.113	-1.077	0.943	0.043	0.696
3224	1	1.19	0.113	-1.077	0.943	0.043	0.695
62	1	1.932	0.269	-1.663	0.943	0.042	0.69
153	1	2.751	0.234	-2.517	0.948	0.042	0.673
219	1	1.409	0.069	-1.34	0.938	0.042	0.678
225	1	2.745	0.234	-2.511	0.948	0.042	0.674
273	1	2.749	0.234	-2.515	0.948	0.042	0.674
403	1	1.933	0.269	-1.664	0.943	0.042	0.689
440	1	1.933	0.269	-1.664	0.943	0.042	0.688
469	1	1.409	0.069	-1.34	0.938	0.042	0.678
476	1	2.749	0.234	-2.515	0.948	0.042	0.674
609	1	1.936	0.269	-1.667	0.943	0.042	0.687
633	1	1.409	0.069	-1.34	0.938	0.042	0.678
804	1	1.41	0.069	-1.34	0.938	0.042	0.678
940	1	1.409	0.069	-1.34	0.938	0.042	0.678
1176	1	1.41	0.069	-1.34	0.938	0.042	0.678
1197	1	2.753	0.234	-2.519	0.948	0.042	0.674
1213	1	2.741	0.234	-2.507	0.948	0.042	0.675
1224	1	1.409	0.069	-1.34	0.938	0.042	0.678
1294	1	1.932	0.269	-1.663	0.943	0.042	0.689
1429	1	2.693	0.234	-2.458	0.947	0.042	0.688
1631	1	1.409	0.069	-1.34	0.938	0.042	0.678
1665	1	1.409	0.069	-1.34	0.938	0.042	0.678
1728	1	1.934	0.269	-1.665	0.943	0.042	0.687
1834	1	1.409	0.069	-1.34	0.938	0.042	0.678
1883	1	1.409	0.069	-1.34	0.938	0.042	0.678
2013	1	2.752	0.234	-2.518	0.948	0.042	0.673
2150	1	2.753	0.234	-2.52	0.948	0.042	0.674
2290	1	1.409	0.069	-1.34	0.938	0.042	0.678
2311	1	1.41	0.069	-1.34	0.938	0.042	0.678
2393	1	1.209	0.112	-1.097	0.944	0.042	0.676
2466	1	2.75	0.234	-2.516	0.948	0.042	0.674
2591	1	1.409	0.069	-1.34	0.938	0.042	0.678
2727	1	1.411	0.069	-1.341	0.938	0.042	0.678
2737	1	2.72	0.234	-2.486	0.947	0.042	0.68
2783	1	1.409	0.069	-1.34	0.938	0.042	0.678
2855	1	1.409	0.069	-1.34	0.938	0.042	0.678
2869	1	1.409	0.069	-1.34	0.938	0.042	0.678
2946	1	2.696	0.234	-2.461	0.947	0.042	0.686
3016	1	2.569	0.915	-1.654	0.876	0.042	0.688
3027	1	1.409	0.069	-1.34	0.938	0.042	0.678
3117	1	1.815	0.378	-1.437	0.94	0.042	0.679
3298	1	1.411	0.069	-1.341	0.938	0.042	0.678
3346	1	1.934	0.269	-1.665	0.943	0.042	0.687
44	1	2.754	0.234	-2.521	0.948	0.041	0.673
569	1	2.755	0.234	-2.521	0.948	0.041	0.673
581	1	2.755	0.234	-2.521	0.948	0.041	0.673
610	1	1.215	0.112	-1.103	0.945	0.041	0.669
642	1	2.508	0.608	-1.899	0.932	0.041	0.666
681	1	2.754	0.234	-2.52	0.948	0.041	0.673
789	1	2.503	0.604	-1.899	0.933	0.041	0.665
847	1	2.35	0.52	-1.83	0.943	0.041	0.67
1016	1	2.762	0.234	-2.529	0.948	0.041	0.672
1350	1	1.193	0.11	-1.084	0.945	0.041	0.662
1534	1	2.754	0.234	-2.52	0.948	0.041	0.673
1627	1	1.196	0.11	-1.086	0.945	0.041	0.66
1782	1	2.755	0.234	-2.521	0.948	0.041	0.673
2520	1	2.008	0.415	-1.594	0.941	0.041	0.662
2984	1	2.756	0.234	-2.522	0.948	0.041	0.673
3041	1	1.195	0.11	-1.085	0.945	0.041	0.66
3044	1	2.506	0.601	-1.905	0.934	0.041	0.657
3141	1	2.506	0.604	-1.902	0.933	0.041	0.661
45	1	2.513	0.602	-1.911	0.934	0.04	0.65
169	1	3.961	3.109	-0.852	0.248	0.04	0.642
239	1	2.236	0.575	-1.661	0.938	0.04	0.647
376	1	2.728	2.127	-0.601	0.391	0.04	0.656
919	1	2.266	0.615	-1.651	0.938	0.04	0.651
1988	1	2.205	0.385	-1.821	0.944	0.04	0.641
2085	1	2.205	0.385	-1.82	0.944	0.04	0.642
3324	1	2.448	0.77	-1.678	0.916	0.04	0.649
130	1	2.212	0.381	-1.831	0.946	0.039	0.623
1017	1	3.025	0.551	-2.474	0.949	0.039	0.626
2685	1	2.238	0.569	-1.668	0.94	0.039	0.63
3311	1	2.209	0.385	-1.824	0.945	0.039	0.637
409	1	3.042	0.552	-2.49	0.949	0.038	0.622
425	1	2.247	0.57	-1.677	0.941	0.038	0.62
619	1	2.427	0.724	-1.703	0.937	0.038	0.614
1082	1	3.032	0.55	-2.481	0.949	0.038	0.622
1290	1	2.693	1.721	-0.972	0.583	0.038	0.618
935	1	1.587	0.261	-1.326	0.948	0.037	0.596
1546	1	1.199	0.103	-1.097	0.95	0.037	0.592
2040	1	1.582	0.261	-1.321	0.947	0.037	0.601
3052	1	2.983	1.821	-1.162	0.553	0.037	0.595
515	1	2.066	0.37	-1.697	0.948	0.036	0.582
24	1	1.423	0.06	-1.362	0.945	0.035	0.568
26	1	2.572	1.006	-1.566	0.889	0.035	0.558
71	1	1.423	0.06	-1.362	0.945	0.035	0.568
136	1	1.423	0.06	-1.362	0.945	0.035	0.568
457	1	1.337	0.108	-1.23	0.953	0.035	0.567
466	1	1.423	0.06	-1.362	0.945	0.035	0.568
485	1	1.423	0.06	-1.362	0.945	0.035	0.568
495	1	1.338	0.108	-1.23	0.953	0.035	0.566
578	1	1.423	0.06	-1.362	0.945	0.035	0.568
818	1	1.423	0.06	-1.362	0.945	0.035	0.568
1143	1	1.944	0.246	-1.699	0.952	0.035	0.557
1365	1	1.423	0.06	-1.362	0.945	0.035	0.568
1550	1	1.337	0.108	-1.23	0.953	0.035	0.567
1646	1	1.423	0.06	-1.362	0.945	0.035	0.568
2185	1	1.423	0.06	-1.362	0.945	0.035	0.568
2276	1	1.338	0.108	-1.231	0.953	0.035	0.566
2281	1	1.423	0.06	-1.362	0.945	0.035	0.568
2333	1	1.338	0.108	-1.23	0.953	0.035	0.567
2424	1	1.423	0.06	-1.362	0.945	0.035	0.568
2483	1	1.423	0.06	-1.363	0.945	0.035	0.568
2581	1	1.423	0.06	-1.362	0.945	0.035	0.568
2995	1	1.423	0.06	-1.362	0.945	0.035	0.568
3015	1	1.423	0.06	-1.362	0.945	0.035	0.568
3300	1	2.541	0.873	-1.668	0.896	0.035	0.566
3306	1	2.067	0.363	-1.704	0.95	0.035	0.558
427	1	1.357	0.107	-1.25	0.954	0.034	0.55
701	1	1.353	0.107	-1.246	0.954	0.034	0.553
1803	1	1.741	0.135	-1.606	0.956	0.034	0.54
1953	1	1.741	0.135	-1.606	0.956	0.034	0.54
2047	1	1.741	0.135	-1.606	0.956	0.034	0.54
2097	1	1.956	0.245	-1.711	0.953	0.034	0.546
2227	1	1.741	0.135	-1.606	0.956	0.034	0.54
3090	1	1.742	0.135	-1.607	0.956	0.034	0.539
198	1	2.126	0.37	-1.756	0.952	0.033	0.532
367	1	1.379	0.106	-1.273	0.956	0.033	0.53
441	1	2.317	0.57	-1.747	0.948	0.033	0.53
718	1	1.742	0.135	-1.607	0.956	0.033	0.539
1271	1	1.743	0.135	-1.608	0.956	0.033	0.538
2046	1	1.35	0.104	-1.246	0.956	0.033	0.529
264	1	1.776	0.133	-1.643	0.959	0.032	0.509
1065	1	2.402	0.622	-1.78	0.948	0.032	0.508
1509	1	1.624	0.249	-1.375	0.954	0.032	0.513
892	1	2.534	0.787	-1.747	0.924	0.031	0.498
1345	1	3.079	1.785	-1.294	0.581	0.031	0.501
2037	1	2.844	1.185	-1.659	0.818	0.031	0.49
2763	1	2.401	0.446	-1.956	0.957	0.031	0.492
3136	1	2.427	0.653	-1.774	0.951	0.031	0.492
72	1	1.781	0.257	-1.525	0.958	0.03	0.473
245	1	1.434	0.053	-1.382	0.951	0.03	0.479
252	1	2.768	2.581	-0.187	0.14	0.03	0.486
319	1	1.434	0.053	-1.382	0.951	0.03	0.479
612	1	1.434	0.053	-1.381	0.951	0.03	0.48
1025	1	1.434	0.053	-1.382	0.951	0.03	0.479
1484	1	1.346	0.098	-1.249	0.959	0.03	0.48
1671	1	1.434	0.053	-1.382	0.951	0.03	0.479
1681	1	1.434	0.053	-1.382	0.951	0.03	0.479
1802	1	1.435	0.053	-1.382	0.951	0.03	0.479
2080	1	1.434	0.053	-1.382	0.951	0.03	0.479
2217	1	1.434	0.053	-1.382	0.951	0.03	0.479
2278	1	2.425	0.624	-1.801	0.951	0.03	0.479
2337	1	1.434	0.053	-1.382	0.951	0.03	0.479
2390	1	1.434	0.053	-1.382	0.951	0.03	0.479
2761	1	1.436	0.053	-1.383	0.951	0.03	0.479
2791	1	1.434	0.053	-1.382	0.951	0.03	0.479
2823	1	1.434	0.053	-1.382	0.951	0.03	0.479
3075	1	1.434	0.053	-1.382	0.951	0.03	0.479
3276	1	1.436	0.053	-1.383	0.951	0.03	0.479
1170	1	1.694	0.248	-1.445	0.958	0.029	0.472
1854	1	2.158	0.359	-1.799	0.957	0.029	0.47
159	1	1.216	0.086	-1.129	0.961	0.028	0.444
790	1	1.214	0.087	-1.127	0.961	0.028	0.445
954	1	1.215	0.086	-1.129	0.961	0.028	0.444
1055	1	1.214	0.087	-1.128	0.961	0.028	0.445
1166	1	2.521	0.623	-1.898	0.956	0.028	0.445
1223	1	1.067	0.101	-0.966	0.961	0.028	0.453
1386	1	1.215	0.087	-1.129	0.961	0.028	0.444
1642	1	2.534	0.479	-2.055	0.949	0.028	0.449
2575	1	1.215	0.087	-1.128	0.961	0.028	0.445
2633	1	1.217	0.087	-1.131	0.961	0.028	0.444
2638	1	1.216	0.087	-1.129	0.961	0.028	0.445
2939	1	1.214	0.087	-1.128	0.961	0.028	0.445
2942	1	1.214	0.087	-1.127	0.961	0.028	0.445
2996	1	2.091	0.369	-1.722	0.959	0.028	0.443
3197	1	2.535	0.479	-2.056	0.949	0.028	0.448
3339	1	1.215	0.086	-1.129	0.961	0.028	0.444
357	1	2.542	0.478	-2.064	0.95	0.027	0.439
726	1	1.878	0.295	-1.583	0.96	0.027	0.437
1640	1	2.774	0.264	-2.51	0.967	0.027	0.428
3148	1	2.961	1.278	-1.683	0.787	0.027	0.431
374	1	1.882	0.128	-1.754	0.965	0.026	0.423
640	1	2.254	0.367	-1.887	0.961	0.026	0.414
833	1	1.883	0.128	-1.755	0.965	0.026	0.423
948	1	2.254	0.366	-1.887	0.962	0.026	0.413
361	1	2.4	0.402	-1.999	0.965	0.025	0.4
462	1	2.402	0.401	-2	0.965	0.025	0.398
647	1	1.137	0.078	-1.059	0.964	0.025	0.4
888	1	1.357	0.088	-1.27	0.965	0.025	0.398
986	1	2.559	0.614	-1.945	0.949	0.025	0.403
1284	1	2.397	0.402	-1.995	0.965	0.025	0.403
1653	1	2.564	0.62	-1.944	0.948	0.025	0.402
1992	1	2.427	0.54	-1.888	0.958	0.025	0.393
2144	1	2.273	0.365	-1.908	0.963	0.025	0.394
2187	1	3.084	2.758	-0.326	0.105	0.025	0.404
2336	1	1.94	0.292	-1.648	0.964	0.025	0.397
2496	1	2.744	0.878	-1.866	0.91	0.025	0.407
66	1	1.146	0.095	-1.051	0.967	0.024	0.38
719	1	1.955	0.288	-1.668	0.966	0.024	0.375
2049	1	1.152	0.095	-1.057	0.967	0.024	0.375
2681	1	2.436	0.541	-1.895	0.958	0.024	0.385
307	1	1.224	0.076	-1.148	0.967	0.023	0.359
794	1	1.949	0.284	-1.664	0.966	0.023	0.366
1187	1	2.301	0.447	-1.854	0.964	0.023	0.37
1825	1	2.797	1.34	-1.457	0.755	0.023	0.362
2315	1	2.279	0.358	-1.921	0.965	0.023	0.373
2798	1	1.224	0.076	-1.148	0.967	0.023	0.359
67	1	1.12	0.071	-1.049	0.967	0.022	0.356
189	1	2.19	0.285	-1.906	0.969	0.022	0.354
213	1	2.196	0.284	-1.912	0.969	0.022	0.348
363	1	2.194	0.284	-1.91	0.969	0.022	0.349
708	1	2.195	0.284	-1.911	0.969	0.022	0.348
1149	1	2.193	0.284	-1.91	0.969	0.022	0.349
1531	1	1.118	0.072	-1.047	0.967	0.022	0.357
2162	1	2.197	0.283	-1.914	0.969	0.022	0.346
2471	1	2.429	0.352	-2.077	0.969	0.022	0.342
3245	1	1.364	0.081	-1.283	0.969	0.022	0.349
18	1	1.261	0.076	-1.186	0.969	0.021	0.341
234	1	2.947	0.386	-2.561	0.972	0.021	0.327
437	1	2.827	0.667	-2.16	0.949	0.021	0.336
796	1	1.262	0.075	-1.186	0.969	0.021	0.338
988	1	2.722	0.732	-1.99	0.963	0.021	0.338
1740	1	1.124	0.07	-1.054	0.968	0.021	0.341
1859	1	1.995	0.283	-1.712	0.969	0.021	0.34
2020	1	1.26	0.075	-1.184	0.969	0.021	0.339
94	1	4.74	1.186	-3.554	0.908	0.02	0.324
123	1	1.769	0.098	-1.672	0.973	0.02	0.313
266	1	1.706	0.093	-1.613	0.973	0.02	0.313
510	1	1.905	0.265	-1.64	0.97	0.02	0.319
655	1	1.767	0.098	-1.669	0.973	0.02	0.315
931	1	1.766	0.098	-1.669	0.973	0.02	0.315
977	1	2.981	0.386	-2.595	0.973	0.02	0.319
983	1	1.766	0.098	-1.669	0.973	0.02	0.315
1191	1	2.562	0.731	-1.832	0.961	0.02	0.319
1248	1	1.766	0.098	-1.668	0.973	0.02	0.315
1358	1	2.982	0.385	-2.597	0.973	0.02	0.318
1501	1	2.948	0.367	-2.581	0.974	0.02	0.31
1811	1	1.776	0.097	-1.678	0.974	0.02	0.31
1817	1	1.769	0.098	-1.671	0.973	0.02	0.313
2056	1	1.767	0.098	-1.67	0.973	0.02	0.314
2762	1	1.768	0.098	-1.67	0.973	0.02	0.314
2802	1	1.766	0.098	-1.669	0.973	0.02	0.315
2849	1	1.766	0.098	-1.669	0.973	0.02	0.315
74	1	1.767	0.097	-1.671	0.974	0.019	0.308
103	1	2.808	2.422	-0.386	0.236	0.019	0.294
398	1	1.778	0.096	-1.682	0.974	0.019	0.303
526	1	1.77	0.097	-1.674	0.974	0.019	0.307
527	1	1.767	0.097	-1.671	0.974	0.019	0.308
673	1	1.768	0.097	-1.671	0.974	0.019	0.308
861	1	2.765	1.385	-1.38	0.788	0.019	0.303
981	1	1.767	0.097	-1.67	0.974	0.019	0.308
1519	1	2.547	0.579	-1.968	0.962	0.019	0.295
1724	1	1.768	0.097	-1.672	0.974	0.019	0.308
1943	1	1.767	0.097	-1.67	0.974	0.019	0.308
2331	1	1.767	0.097	-1.67	0.974	0.019	0.308
3047	1	2.555	0.59	-1.965	0.96	0.019	0.296
533	1	2.121	0.337	-1.784	0.971	0.018	0.28
669	1	2.099	0.337	-1.761	0.97	0.018	0.291
717	1	1.368	0.073	-1.295	0.974	0.018	0.288
810	1	2.075	0.12	-1.954	0.975	0.018	0.292
1813	1	2.508	0.35	-2.158	0.974	0.018	0.279
2772	1	1.721	0.09	-1.631	0.975	0.018	0.289
2936	1	2.582	0.49	-2.092	0.958	0.018	0.277
2988	1	1.37	0.073	-1.297	0.974	0.018	0.287
3215	1	2.532	0.366	-2.166	0.973	0.018	0.288
3348	1	1.72	0.09	-1.629	0.975	0.018	0.289
58	1	1.27	0.066	-1.205	0.975	0.017	0.266
366	1	2.914	0.877	-2.037	0.894	0.017	0.268
404	1	2.555	0.362	-2.193	0.975	0.017	0.267
551	1	2.127	0.119	-2.008	0.978	0.017	0.262
571	1	2.553	0.362	-2.191	0.975	0.017	0.268
663	1	1.463	0.092	-1.37	0.977	0.017	0.266
922	1	2.126	0.119	-2.008	0.978	0.017	0.262
1174	1	2.919	0.877	-2.041	0.894	0.017	0.266
1221	1	2.156	0.285	-1.871	0.974	0.017	0.275
1557	1	1.474	0.092	-1.382	0.977	0.017	0.261
1874	1	2.554	0.362	-2.192	0.975	0.017	0.267
2074	1	1.27	0.066	-1.205	0.975	0.017	0.266
2184	1	2.021	0.265	-1.756	0.974	0.017	0.273
2578	1	1.461	0.092	-1.368	0.977	0.017	0.267
2925	1	2.743	1.252	-1.491	0.796	0.017	0.275
2938	1	2.552	0.362	-2.19	0.975	0.017	0.269
3040	1	2.584	0.49	-2.094	0.958	0.017	0.275
3291	1	1.272	0.066	-1.207	0.975	0.017	0.266
3383	1	2.74	1.194	-1.545	0.821	0.017	0.263
69	1	2.613	0.093	-2.52	0.979	0.016	0.257
181	1	2.613	0.093	-2.52	0.979	0.016	0.257
224	1	2.613	0.093	-2.52	0.979	0.016	0.257
231	1	2.613	0.093	-2.52	0.979	0.016	0.257
240	1	2.613	0.093	-2.52	0.979	0.016	0.257
300	1	2.613	0.093	-2.52	0.979	0.016	0.257
381	1	2.613	0.093	-2.52	0.979	0.016	0.257
486	1	2.613	0.093	-2.52	0.979	0.016	0.257
492	1	2.613	0.093	-2.52	0.979	0.016	0.257
500	1	2.613	0.093	-2.52	0.979	0.016	0.257
511	1	2.613	0.093	-2.52	0.979	0.016	0.257
670	1	2.558	0.545	-2.013	0.969	0.016	0.253
671	1	2.613	0.093	-2.52	0.979	0.016	0.257
700	1	2.613	0.093	-2.52	0.979	0.016	0.257
733	1	2.613	0.093	-2.52	0.979	0.016	0.257
745	1	2.613	0.093	-2.52	0.979	0.016	0.257
765	1	2.717	0.624	-2.093	0.973	0.016	0.251
803	1	2.613	0.093	-2.52	0.979	0.016	0.257
843	1	2.613	0.093	-2.52	0.979	0.016	0.257
890	1	2.613	0.093	-2.52	0.979	0.016	0.257
893	1	2.613	0.093	-2.52	0.979	0.016	0.257
925	1	2.613	0.093	-2.52	0.979	0.016	0.257
928	1	2.613	0.093	-2.52	0.979	0.016	0.257
943	1	2.613	0.093	-2.52	0.979	0.016	0.257
952	1	2.131	0.118	-2.013	0.978	0.016	0.26
976	1	2.613	0.093	-2.52	0.979	0.016	0.257
985	1	2.613	0.093	-2.52	0.979	0.016	0.257
1000	1	2.613	0.093	-2.52	0.979	0.016	0.257
1007	1	2.613	0.093	-2.52	0.979	0.016	0.257
1086	1	2.613	0.093	-2.52	0.979	0.016	0.257
1105	1	2.613	0.093	-2.52	0.979	0.016	0.257
1177	1	2.613	0.093	-2.52	0.979	0.016	0.257
1273	1	2.613	0.093	-2.52	0.979	0.016	0.257
1292	1	2.613	0.093	-2.52	0.979	0.016	0.257
1318	1	2.613	0.093	-2.52	0.979	0.016	0.257
1342	1	2.613	0.093	-2.52	0.979	0.016	0.257
1347	1	2.613	0.093	-2.52	0.979	0.016	0.257
1392	1	2.556	0.545	-2.011	0.969	0.016	0.255
1406	1	2.613	0.093	-2.52	0.979	0.016	0.257
1424	1	2.134	0.118	-2.016	0.978	0.016	0.258
1469	1	2.613	0.093	-2.52	0.979	0.016	0.257
1525	1	2.613	0.093	-2.52	0.979	0.016	0.257
1536	1	2.13	0.119	-2.011	0.978	0.016	0.26
1544	1	2.613	0.093	-2.52	0.979	0.016	0.257
1558	1	2.613	0.093	-2.52	0.979	0.016	0.257
1564	1	2.613	0.093	-2.52	0.979	0.016	0.257
1778	1	1.27	0.064	-1.206	0.976	0.016	0.256
1809	1	2.13	0.119	-2.012	0.978	0.016	0.26
1820	1	2.613	0.093	-2.52	0.979	0.016	0.257
1826	1	2.613	0.093	-2.52	0.979	0.016	0.257
1836	1	2.613	0.093	-2.52	0.979	0.016	0.257
1860	1	2.131	0.119	-2.012	0.978	0.016	0.26
1878	1	2.613	0.093	-2.52	0.979	0.016	0.257
1957	1	2.587	0.575	-2.012	0.967	0.016	0.245
1964	1	2.613	0.093	-2.52	0.979	0.016	0.257
2021	1	2.613	0.093	-2.52	0.979	0.016	0.257
2038	1	2.613	0.093	-2.52	0.979	0.016	0.257
2058	1	2.613	0.093	-2.52	0.979	0.016	0.257
2071	1	2.613	0.093	-2.52	0.979	0.016	0.257
2190	1	2.613	0.093	-2.52	0.979	0.016	0.257
2198	1	2.613	0.093	-2.52	0.979	0.016	0.257
2283	1	2.613	0.093	-2.52	0.979	0.016	0.257
2327	1	2.613	0.093	-2.52	0.979	0.016	0.257
2371	1	2.13	0.119	-2.012	0.978	0.016	0.26
2379	1	2.13	0.119	-2.012	0.978	0.016	0.26
2433	1	2.613	0.093	-2.52	0.979	0.016	0.257
2450	1	2.613	0.093	-2.52	0.979	0.016	0.257
2458	1	2.613	0.093	-2.52	0.979	0.016	0.257
2506	1	2.613	0.093	-2.52	0.979	0.016	0.257
2557	1	2.613	0.093	-2.52	0.979	0.016	0.257
2580	1	2.613	0.093	-2.52	0.979	0.016	0.257
2614	1	2.613	0.093	-2.52	0.979	0.016	0.257
2664	1	2.613	0.093	-2.52	0.979	0.016	0.257
2690	1	2.131	0.119	-2.013	0.978	0.016	0.26
2712	1	2.613	0.093	-2.52	0.979	0.016	0.257
2784	1	2.613	0.093	-2.52	0.979	0.016	0.257
2795	1	2.613	0.093	-2.52	0.979	0.016	0.257
2824	1	2.613	0.093	-2.52	0.979	0.016	0.257
2832	1	2.131	0.119	-2.012	0.978	0.016	0.26
2872	1	2.613	0.093	-2.52	0.979	0.016	0.257
2874	1	2.613	0.093	-2.52	0.979	0.016	0.257
2910	1	2.134	0.118	-2.016	0.978	0.016	0.258
2911	1	2.613	0.093	-2.52	0.979	0.016	0.257
2924	1	2.613	0.093	-2.52	0.979	0.016	0.257
2967	1	2.613	0.093	-2.52	0.979	0.016	0.257
2970	1	2.613	0.093	-2.52	0.979	0.016	0.257
2989	1	2.613	0.093	-2.52	0.979	0.016	0.257
3030	1	2.613	0.093	-2.52	0.979	0.016	0.257
3138	1	2.613	0.093	-2.52	0.979	0.016	0.257
3185	1	2.13	0.119	-2.012	0.978	0.016	0.26
3186	1	2.613	0.093	-2.52	0.979	0.016	0.257
3192	1	2.613	0.093	-2.52	0.979	0.016	0.257
3195	1	2.613	0.093	-2.52	0.979	0.016	0.257
3223	1	2.13	0.119	-2.011	0.978	0.016	0.26
3238	1	2.613	0.093	-2.52	0.979	0.016	0.257
3254	1	2.613	0.093	-2.52	0.979	0.016	0.257
3287	1	2.613	0.093	-2.52	0.979	0.016	0.257
3295	1	2.613	0.093	-2.52	0.979	0.016	0.257
3309	1	2.613	0.093	-2.52	0.979	0.016	0.257
3315	1	2.613	0.093	-2.52	0.979	0.016	0.257
3325	1	2.613	0.093	-2.52	0.979	0.016	0.257
3338	1	2.613	0.093	-2.52	0.979	0.016	0.257
3351	1	2.613	0.093	-2.52	0.979	0.016	0.257
3392	1	2.613	0.093	-2.52	0.979	0.016	0.257
913	1	2.425	0.331	-2.094	0.978	0.015	0.243
2364	1	2.115	0.262	-1.853	0.978	0.015	0.231
2514	1	2.574	0.545	-2.03	0.971	0.015	0.236
2805	1	2.429	0.331	-2.099	0.978	0.015	0.241
3120	1	2.198	0.276	-1.923	0.978	0.015	0.233
3294	1	2.165	0.118	-2.047	0.979	0.015	0.243
56	1	1.251	0.058	-1.193	0.979	0.014	0.218
108	1	1.197	0.084	-1.113	0.98	0.014	0.22
493	1	1.243	0.058	-1.185	0.978	0.014	0.221
695	1	1.196	0.085	-1.112	0.98	0.014	0.221
953	1	3.024	2.438	-0.585	0.262	0.014	0.22
1021	1	2.605	0.596	-2.009	0.975	0.014	0.223
1352	1	1.938	0.089	-1.849	0.981	0.014	0.215
1404	1	2.479	0.441	-2.038	0.978	0.014	0.219
1423	1	2.476	0.441	-2.035	0.977	0.014	0.222
2170	1	3.064	2.541	-0.523	0.214	0.014	0.229
2352	1	1.194	0.085	-1.11	0.98	0.014	0.222
2921	1	2.773	0.915	-1.858	0.91	0.014	0.228
3048	1	2.211	0.275	-1.936	0.979	0.014	0.227
3055	1	2.804	2.799	-0.005	0.023	0.014	0.215
3121	1	1.243	0.058	-1.185	0.978	0.014	0.221
3340	1	1.927	0.09	-1.838	0.981	0.014	0.22
280	1	2.177	0.26	-1.918	0.981	0.013	0.204
507	1	3.064	1.299	-1.765	0.846	0.013	0.211
900	1	2.789	0.865	-1.924	0.929	0.013	0.198
1179	1	1.633	0.087	-1.546	0.982	0.013	0.199
1602	1	2.175	0.26	-1.914	0.98	0.013	0.207
1639	1	2.172	0.26	-1.912	0.98	0.013	0.207
1766	1	1.635	0.087	-1.549	0.982	0.013	0.198
2017	1	1.634	0.087	-1.547	0.982	0.013	0.198
2338	1	2.336	0.358	-1.978	0.98	0.013	0.197
2369	1	1.978	0.089	-1.89	0.983	0.013	0.201
2532	1	2.67	0.782	-1.888	0.973	0.013	0.202
2825	1	1.638	0.087	-1.551	0.982	0.013	0.197
3212	1	1.631	0.087	-1.544	0.982	0.013	0.199
134	1	2.006	0.088	-1.918	0.983	0.012	0.191
183	1	1.634	0.085	-1.549	0.983	0.012	0.188
192	1	2.003	0.088	-1.915	0.983	0.012	0.192
206	1	1.283	0.054	-1.229	0.982	0.012	0.184
297	1	2.006	0.088	-1.917	0.983	0.012	0.191
459	1	2.007	0.088	-1.918	0.983	0.012	0.191
561	1	2.001	0.088	-1.912	0.983	0.012	0.193
598	1	2.007	0.088	-1.919	0.983	0.012	0.19
688	1	2.007	0.088	-1.918	0.983	0.012	0.191
721	1	2.006	0.088	-1.917	0.983	0.012	0.191
725	1	2.003	0.088	-1.915	0.983	0.012	0.192
734	1	2.193	0.255	-1.938	0.982	0.012	0.19
793	1	1.681	0.087	-1.594	0.983	0.012	0.187
848	1	1.633	0.085	-1.549	0.983	0.012	0.188
912	1	1.68	0.087	-1.593	0.983	0.012	0.187
936	1	2.016	0.088	-1.928	0.984	0.012	0.187
957	1	1.633	0.068	-1.565	0.982	0.012	0.192
1024	1	2.013	0.088	-1.925	0.984	0.012	0.188
1234	1	2.004	0.088	-1.916	0.983	0.012	0.191
1253	1	2.006	0.088	-1.918	0.983	0.012	0.191
1327	1	2.006	0.088	-1.917	0.983	0.012	0.191
1357	1	2.004	0.088	-1.916	0.983	0.012	0.191
1370	1	1.653	0.087	-1.567	0.983	0.012	0.193
1380	1	2.006	0.088	-1.918	0.983	0.012	0.191
1506	1	2.296	0.331	-1.965	0.98	0.012	0.193
1555	1	2.005	0.088	-1.917	0.983	0.012	0.191
1562	1	2.007	0.088	-1.918	0.983	0.012	0.191
1567	1	2.013	0.088	-1.925	0.984	0.012	0.188
1611	1	2.007	0.088	-1.918	0.983	0.012	0.191
1628	1	2.006	0.088	-1.918	0.983	0.012	0.191
1845	1	1.634	0.085	-1.55	0.983	0.012	0.187
1938	1	2.006	0.088	-1.917	0.983	0.012	0.191
1952	1	2.006	0.088	-1.917	0.983	0.012	0.191
2002	1	1.633	0.068	-1.565	0.982	0.012	0.192
2161	1	2.006	0.088	-1.918	0.983	0.012	0.191
2169	1	2.006	0.088	-1.917	0.983	0.012	0.191
2245	1	1.633	0.085	-1.548	0.983	0.012	0.188
2322	1	2.008	0.088	-1.919	0.983	0.012	0.19
2389	1	1.636	0.085	-1.552	0.983	0.012	0.187
2541	1	2.006	0.088	-1.918	0.983	0.012	0.191
2576	1	2.005	0.088	-1.917	0.983	0.012	0.191
2579	1	1.683	0.087	-1.597	0.983	0.012	0.186
2602	1	2.008	0.088	-1.92	0.984	0.012	0.19
2613	1	2.006	0.088	-1.917	0.983	0.012	0.191
2652	1	2.008	0.088	-1.92	0.983	0.012	0.191
2676	1	1.637	0.085	-1.553	0.983	0.012	0.187
2718	1	2.007	0.088	-1.919	0.983	0.012	0.191
2753	1	2.007	0.088	-1.918	0.983	0.012	0.191
2861	1	1.683	0.087	-1.597	0.983	0.012	0.186
2867	1	2.851	0.931	-1.919	0.909	0.012	0.183
2907	1	1.673	0.087	-1.587	0.983	0.012	0.188
2937	1	2.016	0.088	-1.928	0.984	0.012	0.187
2955	1	2.007	0.088	-1.918	0.983	0.012	0.191
3154	1	2.006	0.088	-1.918	0.983	0.012	0.191
3322	1	4.676	2.022	-2.654	0.646	0.012	0.197
3390	1	2.743	0.572	-2.171	0.98	0.012	0.194
3391	1	1.283	0.054	-1.228	0.981	0.012	0.188
53	1	1.387	0.056	-1.332	0.983	0.011	0.175
57	1	1.322	0.079	-1.243	0.984	0.011	0.169
203	1	2.697	0.641	-2.056	0.964	0.011	0.17
302	1	2.478	0.351	-2.127	0.982	0.011	0.169
712	1	2.765	1.265	-1.5	0.83	0.011	0.176
753	1	2.542	0.395	-2.147	0.983	0.011	0.18
858	1	2.73	0.874	-1.855	0.926	0.011	0.17
1054	1	2.332	0.326	-2.005	0.982	0.011	0.172
1122	1	2.869	0.601	-2.268	0.972	0.011	0.166
1222	1	2.823	0.575	-2.248	0.975	0.011	0.168
2324	1	2.735	0.883	-1.852	0.924	0.011	0.167
2357	1	2.546	0.532	-2.014	0.976	0.011	0.177
2361	1	2.58	0.569	-2.011	0.979	0.011	0.181
2482	1	1.388	0.056	-1.332	0.983	0.011	0.175
2841	1	2.137	0.24	-1.897	0.984	0.011	0.171
2920	1	1.732	0.085	-1.647	0.985	0.011	0.168
54	1	1.342	0.078	-1.264	0.985	0.01	0.163
59	1	2.249	0.052	-2.196	0.985	0.01	0.151
286	1	2.249	0.052	-2.196	0.985	0.01	0.151
303	1	1.728	0.064	-1.664	0.986	0.01	0.153
324	1	2.144	0.088	-2.056	0.987	0.01	0.15
345	1	2.249	0.052	-2.196	0.985	0.01	0.151
359	1	2.144	0.088	-2.056	0.987	0.01	0.15
386	1	2.56	0.352	-2.209	0.983	0.01	0.164
452	1	2.144	0.088	-2.056	0.987	0.01	0.15
591	1	2.133	0.088	-2.045	0.987	0.01	0.153
632	1	2.249	0.052	-2.196	0.985	0.01	0.151
678	1	2.249	0.052	-2.196	0.985	0.01	0.151
786	1	2.09	0.084	-2.007	0.987	0.01	0.15
812	1	1.78	0.085	-1.695	0.986	0.01	0.161
856	1	2.145	0.088	-2.057	0.987	0.01	0.149
885	1	2.144	0.088	-2.057	0.987	0.01	0.149
899	1	2.249	0.052	-2.196	0.985	0.01	0.151
945	1	2.89	0.601	-2.289	0.973	0.01	0.158
980	1	2.144	0.088	-2.056	0.987	0.01	0.15
993	1	2.249	0.052	-2.196	0.985	0.01	0.151
994	1	2.144	0.088	-2.056	0.987	0.01	0.15
1015	1	2.142	0.088	-2.054	0.987	0.01	0.15
1064	1	2.145	0.088	-2.057	0.987	0.01	0.149
1101	1	2.143	0.088	-2.056	0.987	0.01	0.15
1144	1	2.249	0.052	-2.196	0.985	0.01	0.151
1321	1	1.73	0.064	-1.666	0.986	0.01	0.153
1332	1	2.493	0.395	-2.099	0.984	0.01	0.161
1351	1	2.144	0.088	-2.057	0.987	0.01	0.149
1438	1	1.825	0.085	-1.74	0.987	0.01	0.15
1644	1	2.902	0.601	-2.301	0.973	0.01	0.155
1668	1	1.825	0.085	-1.739	0.987	0.01	0.15
1683	1	2.249	0.052	-2.196	0.985	0.01	0.151
1732	1	2.249	0.052	-2.197	0.985	0.01	0.151
1752	1	1.291	0.049	-1.243	0.984	0.01	0.151
1754	1	2.619	0.453	-2.166	0.982	0.01	0.156
1761	1	2.142	0.088	-2.054	0.987	0.01	0.15
1877	1	1.824	0.085	-1.739	0.987	0.01	0.15
1899	1	2.249	0.052	-2.196	0.985	0.01	0.151
1900	1	1.823	0.085	-1.738	0.987	0.01	0.151
1934	1	2.092	0.083	-2.009	0.987	0.01	0.149
1936	1	2.084	0.084	-2	0.987	0.01	0.152
1966	1	2.144	0.088	-2.057	0.987	0.01	0.149
1978	1	2.144	0.088	-2.056	0.987	0.01	0.15
2011	1	2.596	0.368	-2.228	0.983	0.01	0.158
2048	1	1.728	0.064	-1.664	0.986	0.01	0.153
2106	1	2.891	0.601	-2.29	0.973	0.01	0.158
2120	1	1.826	0.085	-1.741	0.987	0.01	0.15
2129	1	2.144	0.088	-2.056	0.987	0.01	0.15
2141	1	2.144	0.088	-2.056	0.987	0.01	0.15
2155	1	2.249	0.052	-2.196	0.985	0.01	0.151
2199	1	2.249	0.052	-2.196	0.985	0.01	0.151
2232	1	1.729	0.064	-1.665	0.986	0.01	0.153
2233	1	2.249	0.052	-2.196	0.985	0.01	0.151
2302	1	2.144	0.088	-2.056	0.987	0.01	0.15
2319	1	2.249	0.052	-2.196	0.985	0.01	0.151
2329	1	2.249	0.052	-2.196	0.985	0.01	0.151
2365	1	2.249	0.052	-2.196	0.985	0.01	0.151
2386	1	2.249	0.052	-2.196	0.985	0.01	0.151
2388	1	2.134	0.087	-2.047	0.987	0.01	0.15
2416	1	2.249	0.052	-2.196	0.985	0.01	0.151
2420	1	2.249	0.052	-2.196	0.985	0.01	0.151
2437	1	2.146	0.088	-2.058	0.987	0.01	0.149
2524	1	1.642	0.079	-1.563	0.985	0.01	0.162
2528	1	2.12	0.088	-2.032	0.986	0.01	0.158
2572	1	1.823	0.085	-1.738	0.987	0.01	0.151
2592	1	2.145	0.088	-2.058	0.987	0.01	0.149
2632	1	2.89	0.601	-2.29	0.973	0.01	0.158
2651	1	2.145	0.088	-2.058	0.987	0.01	0.149
2709	1	2.145	0.088	-2.058	0.987	0.01	0.149
2741	1	2.122	0.087	-2.035	0.987	0.01	0.154
2760	1	2.144	0.088	-2.056	0.987	0.01	0.15
2788	1	2.594	0.368	-2.226	0.983	0.01	0.159
2817	1	1.728	0.064	-1.664	0.986	0.01	0.153
2879	1	2.09	0.083	-2.007	0.987	0.01	0.15
2919	1	2.143	0.088	-2.056	0.987	0.01	0.15
2966	1	2.249	0.052	-2.196	0.985	0.01	0.151
2979	1	2.144	0.088	-2.056	0.987	0.01	0.149
2986	1	2.145	0.088	-2.057	0.987	0.01	0.149
3002	1	2.144	0.088	-2.056	0.987	0.01	0.15
3010	1	2.249	0.052	-2.196	0.985	0.01	0.151
3062	1	2.595	0.364	-2.231	0.983	0.01	0.155
3145	1	2.144	0.088	-2.056	0.987	0.01	0.15
3187	1	2.126	0.088	-2.038	0.986	0.01	0.156
3216	1	2.249	0.052	-2.196	0.985	0.01	0.151
3225	1	2.144	0.088	-2.056	0.987	0.01	0.15
3242	1	2.145	0.088	-2.058	0.987	0.01	0.149
3263	1	1.827	0.085	-1.741	0.987	0.01	0.15
3310	1	2.249	0.052	-2.197	0.985	0.01	0.151
3312	1	2.145	0.088	-2.057	0.987	0.01	0.15
3335	1	2.144	0.088	-2.056	0.987	0.01	0.15
3343	1	2.249	0.052	-2.196	0.985	0.01	0.151
20	1	2.094	0.083	-2.011	0.987	0.009	0.149
32	1	2.093	0.083	-2.01	0.987	0.009	0.149
35	1	2.143	0.087	-2.057	0.987	0.009	0.147
85	1	2.607	0.364	-2.243	0.984	0.009	0.148
105	1	2.194	0.23	-1.963	0.987	0.009	0.137
315	1	2.467	0.252	-2.215	0.987	0.009	0.143
566	1	2.094	0.083	-2.01	0.987	0.009	0.149
635	1	1.825	0.083	-1.742	0.987	0.009	0.141
808	1	2.144	0.087	-2.057	0.987	0.009	0.146
851	1	1.82	0.083	-1.737	0.987	0.009	0.143
860	1	2.144	0.087	-2.058	0.987	0.009	0.146
872	1	1.453	0.076	-1.377	0.987	0.009	0.135
923	1	2.095	0.083	-2.011	0.987	0.009	0.148
1211	1	2.093	0.083	-2.009	0.987	0.009	0.149
1315	1	2.15	0.087	-2.063	0.987	0.009	0.145
1445	1	2.144	0.087	-2.058	0.987	0.009	0.146
1499	1	2.093	0.083	-2.01	0.987	0.009	0.149
1503	1	2.093	0.083	-2.01	0.987	0.009	0.149
1539	1	2.115	0.083	-2.032	0.988	0.009	0.142
1549	1	2.143	0.087	-2.056	0.987	0.009	0.147
1677	1	2.095	0.083	-2.012	0.987	0.009	0.148
1689	1	2.144	0.087	-2.057	0.987	0.009	0.146
1706	1	2.148	0.088	-2.061	0.987	0.009	0.148
1755	1	1.822	0.083	-1.739	0.987	0.009	0.143
1773	1	2.094	0.083	-2.011	0.987	0.009	0.149
1849	1	1.825	0.083	-1.742	0.987	0.009	0.142
1856	1	2.145	0.087	-2.058	0.987	0.009	0.146
1885	1	1.832	0.085	-1.747	0.987	0.009	0.148
1918	1	2.742	0.958	-1.784	0.943	0.009	0.135
1989	1	2.093	0.083	-2.009	0.987	0.009	0.149
2066	1	2.142	0.087	-2.055	0.987	0.009	0.147
2093	1	2.093	0.083	-2.01	0.987	0.009	0.149
2125	1	1.455	0.076	-1.379	0.988	0.009	0.135
2174	1	2.144	0.087	-2.058	0.987	0.009	0.146
2255	1	2.151	0.087	-2.064	0.987	0.009	0.144
2285	1	2.197	0.23	-1.967	0.987	0.009	0.136
2286	1	1.64	0.073	-1.568	0.987	0.009	0.137
2408	1	2.144	0.087	-2.058	0.987	0.009	0.146
2468	1	1.826	0.083	-1.744	0.987	0.009	0.141
2486	1	2.143	0.087	-2.056	0.987	0.009	0.147
2493	1	2.094	0.083	-2.011	0.987	0.009	0.149
2507	1	2.145	0.087	-2.058	0.987	0.009	0.146
2519	1	1.841	0.082	-1.758	0.988	0.009	0.137
2522	1	2.145	0.087	-2.059	0.987	0.009	0.146
2554	1	2.136	0.087	-2.049	0.987	0.009	0.149
2589	1	2.14	0.087	-2.054	0.987	0.009	0.148
2615	1	1.831	0.083	-1.748	0.987	0.009	0.14
2657	1	2.653	0.621	-2.032	0.98	0.009	0.147
2719	1	1.827	0.083	-1.744	0.987	0.009	0.141
2729	1	2.096	0.083	-2.012	0.987	0.009	0.148
2755	1	2.095	0.083	-2.012	0.987	0.009	0.149
2908	1	2.146	0.088	-2.059	0.987	0.009	0.149
2950	1	2.093	0.083	-2.01	0.987	0.009	0.149
3012	1	2.094	0.083	-2.01	0.987	0.009	0.149
3099	1	1.64	0.073	-1.567	0.987	0.009	0.137
3149	1	2.094	0.083	-2.01	0.987	0.009	0.149
3160	1	2.143	0.087	-2.056	0.987	0.009	0.147
3181	1	2.143	0.087	-2.057	0.987	0.009	0.147
3190	1	2.144	0.087	-2.058	0.987	0.009	0.146
3299	1	2.146	0.088	-2.059	0.987	0.009	0.149
3313	1	1.825	0.083	-1.743	0.987	0.009	0.142
3363	1	2.094	0.083	-2.01	0.987	0.009	0.149
3382	1	2.607	0.364	-2.243	0.984	0.009	0.148
205	1	1.48	0.063	-1.418	0.989	0.008	0.121
543	1	1.736	0.056	-1.68	0.989	0.008	0.118
729	1	1.829	0.077	-1.751	0.989	0.008	0.123
731	1	1.482	0.062	-1.42	0.989	0.008	0.119
774	1	2.251	0.115	-2.136	0.988	0.008	0.129
1480	1	27.642	0.517	-27.125	0.988	0.008	0.13
1685	1	1.48	0.063	-1.418	0.989	0.008	0.121
1840	1	1.826	0.077	-1.748	0.989	0.008	0.123
1862	1	1.827	0.077	-1.75	0.989	0.008	0.123
1932	1	2.245	0.115	-2.13	0.988	0.008	0.131
2610	1	1.734	0.056	-1.678	0.989	0.008	0.119
2913	1	2.421	0.228	-2.193	0.989	0.008	0.121
2964	1	1.484	0.063	-1.421	0.989	0.008	0.12
3088	1	1.481	0.063	-1.418	0.989	0.008	0.121
3110	1	2.275	0.114	-2.161	0.989	0.008	0.121
3328	1	1.487	0.062	-1.425	0.989	0.008	0.118
51	1	2.948	0.238	-2.711	0.99	0.007	0.116
142	1	2.974	0.799	-2.176	0.982	0.007	0.117
202	1	2.844	0.503	-2.341	0.971	0.007	0.104
411	1	2.877	0.474	-2.403	0.976	0.007	0.107
508	1	2.86	0.466	-2.394	0.977	0.007	0.108
622	1	4.071	2.594	-1.476	0.377	0.007	0.104
761	1	3.124	0.891	-2.233	0.97	0.007	0.109
779	1	1.686	0.067	-1.619	0.99	0.007	0.108
868	1	2.808	1.646	-1.161	0.656	0.007	0.116
873	1	2.826	1.738	-1.088	0.617	0.007	0.103
1066	1	1.643	0.067	-1.575	0.989	0.007	0.116
1193	1	2.592	0.352	-2.24	0.988	0.007	0.108
1821	1	2.587	0.344	-2.243	0.988	0.007	0.105
1879	1	2.592	0.352	-2.24	0.988	0.007	0.108
1904	1	1.657	0.067	-1.59	0.989	0.007	0.113
2113	1	2.839	0.474	-2.365	0.975	0.007	0.117
2166	1	2.321	0.236	-2.085	0.989	0.007	0.116
2204	1	2.95	0.238	-2.712	0.99	0.007	0.116
2214	1	1.52	0.059	-1.461	0.99	0.007	0.103
2266	1	2.676	0.564	-2.111	0.979	0.007	0.116
2334	1	2.949	0.238	-2.711	0.99	0.007	0.116
2536	1	2.802	0.619	-2.183	0.973	0.007	0.105
2646	1	2.593	0.345	-2.248	0.988	0.007	0.102
3201	1	1.647	0.067	-1.58	0.989	0.007	0.115
3323	1	2.503	0.35	-2.153	0.988	0.007	0.113
3371	1	2.494	0.308	-2.186	0.988	0.007	0.117
3386	1	2.9	1.739	-1.161	0.595	0.007	0.117
1	1	2.578	0.047	-2.53	0.991	0.006	0.089
48	1	2.578	0.047	-2.53	0.991	0.006	0.089
91	1	2.578	0.047	-2.53	0.991	0.006	0.089
95	1	2.578	0.047	-2.53	0.991	0.006	0.089
107	1	2.578	0.047	-2.53	0.991	0.006	0.089
120	1	2.348	0.112	-2.236	0.991	0.006	0.097
147	1	2.578	0.047	-2.53	0.991	0.006	0.089
230	1	1.491	0.055	-1.437	0.991	0.006	0.088
279	1	2.578	0.047	-2.53	0.991	0.006	0.089
281	1	2.578	0.047	-2.53	0.991	0.006	0.089
429	1	2.712	0.624	-2.088	0.985	0.006	0.1
481	1	2.578	0.047	-2.53	0.991	0.006	0.089
540	1	2.578	0.047	-2.53	0.991	0.006	0.089
597	1	1.652	0.06	-1.592	0.992	0.006	0.088
692	1	2.578	0.047	-2.53	0.991	0.006	0.089
709	1	2.581	0.366	-2.215	0.99	0.006	0.093
735	1	2.578	0.047	-2.53	0.991	0.006	0.089
757	1	2.578	0.047	-2.53	0.991	0.006	0.089
772	1	2.578	0.047	-2.53	0.991	0.006	0.089
811	1	1.502	0.054	-1.447	0.992	0.006	0.087
842	1	2.578	0.047	-2.53	0.991	0.006	0.089
884	1	2.578	0.047	-2.53	0.991	0.006	0.089
959	1	2.578	0.047	-2.53	0.991	0.006	0.089
973	1	2.578	0.047	-2.53	0.991	0.006	0.089
1108	1	2.578	0.047	-2.53	0.991	0.006	0.089
1150	1	2.578	0.047	-2.53	0.991	0.006	0.089
1158	1	2.578	0.047	-2.53	0.991	0.006	0.089
1160	1	2.578	0.047	-2.53	0.991	0.006	0.089
1205	1	2.578	0.047	-2.53	0.991	0.006	0.089
1228	1	2.611	0.436	-2.175	0.989	0.006	0.097
1259	1	2.578	0.047	-2.53	0.991	0.006	0.089
1279	1	2.632	0.506	-2.126	0.985	0.006	0.101
1297	1	2.578	0.047	-2.53	0.991	0.006	0.089
1333	1	2.578	0.047	-2.53	0.991	0.006	0.089
1354	1	2.578	0.047	-2.53	0.991	0.006	0.089
1382	1	2.578	0.047	-2.53	0.991	0.006	0.089
1524	1	2.578	0.047	-2.53	0.991	0.006	0.089
1565	1	2.596	0.344	-2.251	0.989	0.006	0.101
1660	1	2.993	1.179	-1.814	0.848	0.006	0.096
1667	1	2.578	0.047	-2.53	0.991	0.006	0.089
1692	1	2.443	0.312	-2.132	0.989	0.006	0.092
1707	1	2.578	0.047	-2.53	0.991	0.006	0.089
1736	1	2.578	0.047	-2.53	0.991	0.006	0.089
1743	1	2.578	0.047	-2.53	0.991	0.006	0.09
1756	1	2.578	0.047	-2.53	0.991	0.006	0.089
1759	1	2.578	0.047	-2.53	0.991	0.006	0.089
1790	1	2.578	0.047	-2.53	0.991	0.006	0.089
1824	1	2.671	0.5	-2.171	0.987	0.006	0.092
1889	1	2.578	0.047	-2.53	0.991	0.006	0.089
1923	1	2.578	0.047	-2.53	0.991	0.006	0.089
1951	1	2.578	0.047	-2.53	0.991	0.006	0.089
1969	1	2.578	0.047	-2.53	0.991	0.006	0.089
2124	1	2.578	0.047	-2.53	0.991	0.006	0.089
2197	1	1.647	0.06	-1.588	0.992	0.006	0.089
2210	1	2.578	0.047	-2.53	0.991	0.006	0.089
2247	1	2.578	0.047	-2.53	0.991	0.006	0.089
2296	1	2.578	0.047	-2.53	0.991	0.006	0.089
2297	1	2.578	0.047	-2.53	0.991	0.006	0.089
2310	1	1.449	0.07	-1.379	0.991	0.006	0.09
2321	1	2.578	0.047	-2.53	0.991	0.006	0.089
2332	1	2.578	0.047	-2.53	0.991	0.006	0.089
2358	1	2.578	0.047	-2.53	0.991	0.006	0.089
2370	1	1.449	0.07	-1.379	0.991	0.006	0.09
2387	1	2.578	0.047	-2.53	0.991	0.006	0.089
2401	1	2.622	0.351	-2.272	0.989	0.006	0.092
2417	1	2.578	0.047	-2.53	0.991	0.006	0.089
2429	1	2.578	0.047	-2.53	0.991	0.006	0.089
2480	1	1.46	0.07	-1.39	0.992	0.006	0.088
2485	1	2.578	0.047	-2.53	0.991	0.006	0.089
2603	1	1.663	0.06	-1.603	0.992	0.006	0.087
2609	1	2.578	0.047	-2.53	0.991	0.006	0.089
2640	1	1.539	0.059	-1.48	0.991	0.006	0.1
2660	1	2.578	0.047	-2.53	0.991	0.006	0.089
2679	1	2.578	0.047	-2.53	0.991	0.006	0.089
2689	1	2.578	0.047	-2.53	0.991	0.006	0.089
2696	1	2.578	0.047	-2.53	0.991	0.006	0.089
2710	1	2.578	0.047	-2.53	0.991	0.006	0.089
2726	1	2.578	0.047	-2.53	0.991	0.006	0.089
2730	1	2.578	0.047	-2.53	0.991	0.006	0.089
2808	1	2.493	0.227	-2.267	0.991	0.006	0.099
2812	1	2.578	0.047	-2.53	0.991	0.006	0.089
2829	1	2.578	0.047	-2.53	0.991	0.006	0.089
2835	1	2.578	0.047	-2.53	0.991	0.006	0.089
2866	1	2.578	0.047	-2.53	0.991	0.006	0.089
2947	1	2.578	0.047	-2.53	0.991	0.006	0.089
2969	1	2.578	0.047	-2.53	0.991	0.006	0.089
3022	1	2.578	0.047	-2.53	0.991	0.006	0.089
3049	1	2.578	0.047	-2.53	0.991	0.006	0.089
3082	1	2.578	0.047	-2.53	0.991	0.006	0.089
3115	1	2.578	0.047	-2.53	0.991	0.006	0.089
3150	1	2.578	0.047	-2.53	0.991	0.006	0.089
3171	1	2.739	0.391	-2.348	0.991	0.006	0.087
3176	1	2.578	0.047	-2.53	0.991	0.006	0.089
3210	1	2.578	0.047	-2.53	0.991	0.006	0.089
3253	1	2.578	0.047	-2.53	0.991	0.006	0.089
3257	1	2.578	0.047	-2.53	0.991	0.006	0.089
3296	1	2.578	0.047	-2.53	0.991	0.006	0.089
3301	1	2.578	0.047	-2.53	0.991	0.006	0.089
3316	1	2.578	0.047	-2.53	0.991	0.006	0.089
3347	1	2.737	0.398	-2.339	0.991	0.006	0.092
3375	1	2.578	0.047	-2.53	0.991	0.006	0.089
3378	1	2.578	0.047	-2.53	0.991	0.006	0.089
144	1	1.894	0.079	-1.816	0.992	0.005	0.082
330	1	1.697	0.059	-1.638	0.992	0.005	0.082
546	1	2.739	0.353	-2.386	0.99	0.005	0.085
573	1	2.61	0.393	-2.217	0.992	0.005	0.075
639	1	2.605	0.391	-2.214	0.991	0.005	0.076
654	1	1.894	0.079	-1.816	0.992	0.005	0.082
657	1	2.598	0.305	-2.293	0.992	0.005	0.074
766	1	1.957	0.053	-1.904	0.993	0.005	0.075
828	1	2.617	0.349	-2.268	0.991	0.005	0.074
1134	1	2.731	0.541	-2.19	0.986	0.005	0.07
1301	1	2.627	0.422	-2.205	0.991	0.005	0.082
1375	1	2.184	0.08	-2.104	0.993	0.005	0.072
1447	1	2.402	0.248	-2.154	0.992	0.005	0.081
1618	1	2.81	0.359	-2.451	0.991	0.005	0.071
1623	1	1.929	0.079	-1.851	0.993	0.005	0.077
1829	1	2.733	0.587	-2.146	0.979	0.005	0.083
1880	1	2.573	0.305	-2.268	0.991	0.005	0.083
1913	1	2.616	0.348	-2.268	0.991	0.005	0.074
2153	1	2.613	0.397	-2.217	0.991	0.005	0.076
2439	1	1.73	0.057	-1.673	0.993	0.005	0.072
2491	1	2.616	0.348	-2.269	0.991	0.005	0.074
2608	1	2.493	0.209	-2.284	0.993	0.005	0.076
2860	1	3.325	1.448	-1.877	0.734	0.005	0.084
3228	1	1.937	0.078	-1.858	0.993	0.005	0.076
3377	1	2.71	0.354	-2.356	0.993	0.005	0.073
52	1	2.024	0.054	-1.97	0.993	0.004	0.068
121	1	2.2	0.08	-2.119	0.994	0.004	0.069
157	1	2.25	0.085	-2.165	0.994	0.004	0.069
233	1	2.83	0.482	-2.348	0.977	0.004	0.062
311	1	2.532	0.269	-2.263	0.993	0.004	0.069
320	1	2.026	0.053	-1.973	0.994	0.004	0.065
327	1	2.25	0.084	-2.166	0.994	0.004	0.068
349	1	1.701	0.051	-1.649	0.994	0.004	0.058
375	1	2.59	0.243	-2.347	0.995	0.004	0.055
552	1	2.996	0.872	-2.124	0.977	0.004	0.06
556	1	2.022	0.053	-1.97	0.994	0.004	0.066
564	1	2.864	0.355	-2.508	0.993	0.004	0.059
648	1	2.25	0.085	-2.165	0.994	0.004	0.069
699	1	2.025	0.054	-1.971	0.993	0.004	0.068
744	1	2.025	0.053	-1.972	0.994	0.004	0.065
782	1	2.785	0.829	-1.957	0.949	0.004	0.067
801	1	1.859	0.059	-1.8	0.994	0.004	0.063
826	1	3.063	0.94	-2.123	0.92	0.004	0.057
844	1	2.266	0.084	-2.182	0.994	0.004	0.065
906	1	2.79	0.842	-1.948	0.981	0.004	0.066
946	1	2.59	0.319	-2.27	0.993	0.004	0.056
968	1	2.024	0.054	-1.97	0.993	0.004	0.068
974	1	2.21	0.08	-2.13	0.994	0.004	0.067
1006	1	1.65	0.068	-1.582	0.994	0.004	0.064
1020	1	2.251	0.084	-2.167	0.994	0.004	0.068
1037	1	2.024	0.053	-1.972	0.994	0.004	0.065
1047	1	2.25	0.084	-2.166	0.994	0.004	0.068
1058	1	1.7	0.051	-1.649	0.994	0.004	0.058
1059	1	2.004	0.053	-1.951	0.993	0.004	0.068
1075	1	1.699	0.051	-1.648	0.994	0.004	0.058
1077	1	2.025	0.053	-1.973	0.994	0.004	0.065
1118	1	2.261	0.085	-2.177	0.994	0.004	0.067
1157	1	2.855	0.355	-2.5	0.992	0.004	0.061
1169	1	1.492	0.045	-1.447	0.994	0.004	0.058
1196	1	2.196	0.08	-2.115	0.994	0.004	0.07
1202	1	1.652	0.068	-1.584	0.994	0.004	0.063
1230	1	1.493	0.045	-1.448	0.994	0.004	0.058
1241	1	2.756	0.433	-2.323	0.993	0.004	0.057
1251	1	2.197	0.08	-2.117	0.994	0.004	0.069
1255	1	2.024	0.054	-1.97	0.993	0.004	0.068
1308	1	2.601	0.29	-2.312	0.993	0.004	0.063
1314	1	2.47	0.11	-2.36	0.993	0.004	0.067
1317	1	2.025	0.053	-1.972	0.994	0.004	0.065
1359	1	2.529	0.269	-2.26	0.993	0.004	0.07
1385	1	2.024	0.054	-1.97	0.993	0.004	0.068
1435	1	2.254	0.085	-2.17	0.994	0.004	0.069
1446	1	2.023	0.054	-1.97	0.993	0.004	0.068
1462	1	1.704	0.051	-1.653	0.994	0.004	0.058
1467	1	2.837	0.956	-1.881	0.933	0.004	0.062
1473	1	2.862	0.355	-2.506	0.993	0.004	0.06
1488	1	2.755	0.433	-2.321	0.993	0.004	0.057
1508	1	2.23	0.078	-2.153	0.994	0.004	0.06
1552	1	2.551	0.263	-2.288	0.994	0.004	0.06
1559	1	2.209	0.078	-2.131	0.994	0.004	0.063
1610	1	1.494	0.045	-1.449	0.994	0.004	0.057
1648	1	2.856	0.358	-2.498	0.992	0.004	0.062
1686	1	2.278	0.085	-2.193	0.994	0.004	0.064
1700	1	2.024	0.053	-1.972	0.994	0.004	0.065
1717	1	2.214	0.078	-2.136	0.994	0.004	0.062
1719	1	2.493	0.11	-2.383	0.994	0.004	0.062
1720	1	2.024	0.053	-1.971	0.994	0.004	0.065
1791	1	2.024	0.053	-1.971	0.994	0.004	0.065
1799	1	2.251	0.085	-2.166	0.994	0.004	0.069
1800	1	1.702	0.052	-1.65	0.994	0.004	0.061
1806	1	2.026	0.054	-1.972	0.993	0.004	0.068
1884	1	2.025	0.053	-1.972	0.994	0.004	0.065
1939	1	2.207	0.078	-2.129	0.994	0.004	0.063
1958	1	2.077	0.077	-2	0.995	0.004	0.057
1959	1	2.839	0.359	-2.48	0.992	0.004	0.065
2005	1	2.024	0.054	-1.97	0.993	0.004	0.068
2006	1	2.207	0.078	-2.129	0.994	0.004	0.063
2022	1	1.709	0.067	-1.642	0.994	0.004	0.057
2090	1	2.024	0.054	-1.971	0.993	0.004	0.068
2206	1	2.25	0.085	-2.165	0.994	0.004	0.069
2243	1	2.024	0.054	-1.971	0.993	0.004	0.068
2246	1	2.252	0.085	-2.167	0.994	0.004	0.069
2252	1	1.7	0.051	-1.649	0.994	0.004	0.058
2253	1	2.025	0.053	-1.972	0.994	0.004	0.065
2289	1	1.7	0.052	-1.647	0.994	0.004	0.061
2291	1	2.049	0.052	-1.997	0.994	0.004	0.062
2298	1	2.237	0.078	-2.16	0.995	0.004	0.059
2314	1	2.025	0.054	-1.972	0.993	0.004	0.068
2359	1	1.663	0.068	-1.595	0.994	0.004	0.062
2382	1	2.025	0.053	-1.973	0.994	0.004	0.065
2412	1	2.518	0.11	-2.408	0.994	0.004	0.058
2415	1	2.533	0.11	-2.423	0.995	0.004	0.055
2423	1	2.025	0.053	-1.972	0.994	0.004	0.065
2434	1	1.705	0.052	-1.653	0.994	0.004	0.061
2460	1	1.702	0.051	-1.651	0.994	0.004	0.058
2479	1	2.637	0.347	-2.291	0.992	0.004	0.064
2504	1	2.317	0.084	-2.233	0.995	0.004	0.058
2535	1	2.858	0.355	-2.502	0.992	0.004	0.06
2543	1	2.025	0.053	-1.972	0.994	0.004	0.065
2547	1	2.024	0.054	-1.971	0.993	0.004	0.068
2561	1	2.212	0.078	-2.135	0.994	0.004	0.062
2565	1	2.873	0.355	-2.517	0.993	0.004	0.058
2568	1	2.196	0.08	-2.116	0.994	0.004	0.069
2650	1	2.326	0.084	-2.242	0.995	0.004	0.056
2687	1	2.267	0.085	-2.182	0.994	0.004	0.066
2697	1	1.654	0.068	-1.587	0.994	0.004	0.063
2732	1	1.7	0.067	-1.633	0.994	0.004	0.059
2736	1	2.024	0.053	-1.972	0.994	0.004	0.065
2740	1	2.212	0.078	-2.134	0.994	0.004	0.063
2743	1	2.025	0.053	-1.972	0.994	0.004	0.065
2787	1	2.078	0.077	-2.001	0.995	0.004	0.056
2794	1	2.024	0.053	-1.972	0.994	0.004	0.065
2826	1	2.681	0.434	-2.247	0.993	0.004	0.062
2831	1	2.024	0.053	-1.972	0.994	0.004	0.065
2839	1	2.015	0.053	-1.963	0.994	0.004	0.066
2843	1	2.531	0.11	-2.421	0.994	0.004	0.055
2862	1	2.024	0.053	-1.972	0.994	0.004	0.065
2951	1	2.249	0.085	-2.165	0.994	0.004	0.069
2954	1	1.705	0.067	-1.637	0.994	0.004	0.058
2956	1	2.284	0.084	-2.2	0.994	0.004	0.063
2965	1	2.024	0.054	-1.97	0.993	0.004	0.068
2973	1	2.019	0.054	-1.965	0.993	0.004	0.069
3005	1	1.835	0.059	-1.776	0.994	0.004	0.066
3032	1	2.024	0.053	-1.972	0.994	0.004	0.065
3054	1	1.7	0.052	-1.648	0.994	0.004	0.061
3083	1	2.078	0.077	-2.001	0.995	0.004	0.056
3116	1	2.257	0.085	-2.172	0.994	0.004	0.068
3146	1	2.207	0.078	-2.129	0.994	0.004	0.063
3152	1	2.551	0.262	-2.288	0.994	0.004	0.06
3203	1	1.838	0.059	-1.779	0.994	0.004	0.066
3234	1	2.532	0.11	-2.422	0.994	0.004	0.055
3251	1	2.026	0.054	-1.972	0.993	0.004	0.068
34	1	2.028	0.046	-1.982	0.995	0.003	0.049
89	1	2.028	0.046	-1.981	0.995	0.003	0.049
138	1	1.813	0.067	-1.746	0.995	0.003	0.049
214	1	2.417	0.081	-2.336	0.996	0.003	0.039
235	1	2.534	0.11	-2.424	0.995	0.003	0.055
263	1	2.694	0.388	-2.305	0.995	0.003	0.042
287	1	2.128	0.078	-2.05	0.995	0.003	0.052
348	1	2.543	0.243	-2.299	0.995	0.003	0.048
370	1	2.529	0.228	-2.301	0.996	0.003	0.04
418	1	2.028	0.047	-1.982	0.995	0.003	0.049
422	1	2.555	0.243	-2.312	0.995	0.003	0.046
433	1	2.082	0.075	-2.006	0.995	0.003	0.053
435	1	2.757	0.532	-2.225	0.989	0.003	0.055
516	1	1.852	0.067	-1.785	0.996	0.003	0.045
517	1	2.581	0.318	-2.263	0.994	0.003	0.047
584	1	2.126	0.078	-2.049	0.995	0.003	0.052
662	1	3.012	0.575	-2.437	0.994	0.003	0.049
758	1	2.757	0.39	-2.368	0.995	0.003	0.042
763	1	2.125	0.078	-2.047	0.995	0.003	0.052
819	1	3.026	0.574	-2.452	0.994	0.003	0.047
834	1	2.027	0.046	-1.98	0.995	0.003	0.049
916	1	2.735	0.322	-2.413	0.995	0.003	0.05
965	1	2.254	0.078	-2.176	0.996	0.003	0.039
1044	1	2.606	0.269	-2.337	0.995	0.003	0.05
1068	1	2.686	0.336	-2.35	0.994	0.003	0.042
1136	1	2.027	0.046	-1.981	0.995	0.003	0.049
1183	1	2.821	1.418	-1.403	0.752	0.003	0.049
1337	1	3.664	1.346	-2.318	0.849	0.003	0.053
1443	1	1.704	0.044	-1.66	0.996	0.003	0.039
1458	1	2.027	0.046	-1.981	0.995	0.003	0.049
1468	1	1.655	0.046	-1.608	0.995	0.003	0.049
1507	1	2.116	0.078	-2.038	0.995	0.003	0.053
1510	1	2.535	0.11	-2.425	0.995	0.003	0.055
1561	1	2.535	0.11	-2.425	0.995	0.003	0.054
1635	1	2.551	0.243	-2.308	0.995	0.003	0.046
1638	1	2.091	0.071	-2.021	0.996	0.003	0.044
1746	1	2.581	0.318	-2.263	0.994	0.003	0.047
1866	1	1.655	0.046	-1.609	0.995	0.003	0.049
1896	1	2.255	0.078	-2.177	0.996	0.003	0.039
2028	1	2.027	0.046	-1.981	0.995	0.003	0.049
2030	1	2.135	0.078	-2.057	0.995	0.003	0.051
2079	1	2.254	0.078	-2.175	0.996	0.003	0.039
2092	1	2.418	0.081	-2.338	0.996	0.003	0.039
2130	1	2.536	0.11	-2.426	0.995	0.003	0.054
2151	1	1.704	0.044	-1.66	0.996	0.003	0.039
2189	1	1.748	0.067	-1.681	0.995	0.003	0.054
2209	1	2.572	0.318	-2.253	0.993	0.003	0.05
2339	1	1.704	0.044	-1.661	0.996	0.003	0.039
2392	1	2.749	0.616	-2.133	0.991	0.003	0.049
2418	1	1.812	0.067	-1.745	0.995	0.003	0.049
2457	1	2.534	0.227	-2.307	0.996	0.003	0.039
2498	1	2.535	0.11	-2.425	0.995	0.003	0.054
2509	1	3.544	1.457	-2.087	0.747	0.003	0.04
2544	1	2.539	0.244	-2.295	0.995	0.003	0.049
2630	1	1.508	0.041	-1.467	0.995	0.003	0.044
2637	1	1.844	0.067	-1.777	0.995	0.003	0.046
2695	1	2.421	0.081	-2.34	0.996	0.003	0.039
2714	1	2.03	0.046	-1.984	0.995	0.003	0.049
2722	1	2.026	0.046	-1.98	0.995	0.003	0.049
2749	1	2.257	0.078	-2.179	0.996	0.003	0.039
2790	1	2.083	0.075	-2.008	0.995	0.003	0.052
2810	1	2.027	0.046	-1.98	0.995	0.003	0.049
2814	1	2.088	0.075	-2.013	0.995	0.003	0.052
2882	1	3.117	0.607	-2.51	0.982	0.003	0.048
3066	1	2.534	0.11	-2.425	0.995	0.003	0.054
3089	1	2.255	0.078	-2.176	0.996	0.003	0.039
3127	1	3.14	0.936	-2.204	0.924	0.003	0.049
3156	1	2.253	0.078	-2.175	0.996	0.003	0.039
3200	1	1.743	0.046	-1.697	0.996	0.003	0.041
3233	1	2.028	0.046	-1.982	0.995	0.003	0.049
3252	1	2.54	0.11	-2.431	0.995	0.003	0.054
55	1	2.493	0.078	-2.415	0.997	0.002	0.028
61	1	2.029	0.041	-1.988	0.996	0.002	0.037
79	1	2.533	0.081	-2.452	0.997	0.002	0.028
80	1	2.201	0.057	-2.144	0.997	0.002	0.029
111	1	2.74	0.241	-2.499	0.997	0.002	0.028
151	1	2.42	0.05	-2.37	0.998	0.002	0.024
174	1	2.531	0.082	-2.449	0.997	0.002	0.029
194	1	2.69	0.286	-2.404	0.997	0.002	0.026
218	1	2.52	0.082	-2.438	0.997	0.002	0.03
222	1	2.557	0.082	-2.475	0.997	0.002	0.026
243	1	2.492	0.078	-2.414	0.997	0.002	0.029
246	1	2.431	0.081	-2.35	0.996	0.002	0.038
247	1	1.833	0.046	-1.787	0.996	0.002	0.036
259	1	2.43	0.081	-2.349	0.996	0.002	0.038
270	1	2.649	0.258	-2.391	0.997	0.002	0.025
308	1	2.431	0.081	-2.35	0.996	0.002	0.038
342	1	2.533	0.082	-2.451	0.997	0.002	0.029
355	1	2.029	0.041	-1.988	0.996	0.002	0.037
358	1	2.439	0.081	-2.358	0.997	0.002	0.037
371	1	2.201	0.057	-2.144	0.997	0.002	0.029
385	1	2.079	0.061	-2.018	0.997	0.002	0.03
396	1	2.082	0.061	-2.021	0.997	0.002	0.03
401	1	2.081	0.061	-2.02	0.997	0.002	0.03
402	1	2.203	0.057	-2.146	0.997	0.002	0.029
416	1	2.534	0.081	-2.453	0.997	0.002	0.028
458	1	2.251	0.065	-2.186	0.998	0.002	0.024
468	1	2.54	0.078	-2.462	0.998	0.002	0.024
475	1	2.515	0.082	-2.432	0.997	0.002	0.03
509	1	2.867	0.361	-2.507	0.995	0.002	0.028
513	1	2.502	0.078	-2.424	0.997	0.002	0.028
528	1	2.561	0.111	-2.45	0.996	0.002	0.032
534	1	2.43	0.081	-2.349	0.996	0.002	0.038
544	1	2.732	0.495	-2.237	0.991	0.002	0.038
557	1	2.746	0.242	-2.505	0.997	0.002	0.027
559	1	2.568	0.227	-2.342	0.997	0.002	0.033
575	1	2.533	0.081	-2.452	0.997	0.002	0.028
579	1	2.079	0.065	-2.013	0.996	0.002	0.037
590	1	2.532	0.081	-2.451	0.997	0.002	0.028
608	1	2.432	0.081	-2.351	0.996	0.002	0.038
618	1	3.764	2.809	-0.954	0.223	0.002	0.037
624	1	2.431	0.081	-2.35	0.996	0.002	0.038
630	1	2.493	0.078	-2.416	0.997	0.002	0.028
661	1	2.428	0.081	-2.348	0.996	0.002	0.038
665	1	2.532	0.081	-2.451	0.997	0.002	0.028
674	1	2.533	0.081	-2.452	0.997	0.002	0.028
675	1	2.43	0.081	-2.35	0.996	0.002	0.038
687	1	2.471	0.082	-2.389	0.997	0.002	0.035
703	1	2.287	0.076	-2.211	0.998	0.002	0.024
707	1	2.428	0.081	-2.348	0.996	0.002	0.038
714	1	2.533	0.081	-2.451	0.997	0.002	0.028
724	1	2.079	0.065	-2.013	0.996	0.002	0.037
738	1	2.429	0.081	-2.348	0.996	0.002	0.038
743	1	1.795	0.064	-1.731	0.996	0.002	0.035
770	1	2.43	0.081	-2.35	0.996	0.002	0.038
773	1	2.641	0.265	-2.375	0.997	0.002	0.029
791	1	2.431	0.081	-2.35	0.996	0.002	0.038
799	1	2.534	0.082	-2.452	0.997	0.002	0.029
813	1	2.555	0.219	-2.337	0.997	0.002	0.031
824	1	2.738	0.244	-2.494	0.997	0.002	0.029
827	1	3.256	0.783	-2.473	0.953	0.002	0.031
837	1	1.899	0.055	-1.844	0.997	0.002	0.033
887	1	2.536	0.081	-2.455	0.997	0.002	0.028
920	1	2.711	0.342	-2.369	0.995	0.002	0.036
926	1	2.272	0.076	-2.195	0.997	0.002	0.035
929	1	2.537	0.082	-2.454	0.997	0.002	0.028
930	1	1.93	0.055	-1.875	0.997	0.002	0.031
941	1	2.746	0.339	-2.407	0.996	0.002	0.026
996	1	2.517	0.081	-2.436	0.997	0.002	0.029
1001	1	2.028	0.041	-1.987	0.996	0.002	0.037
1019	1	2.029	0.041	-1.988	0.996	0.002	0.037
1023	1	2.429	0.081	-2.349	0.996	0.002	0.038
1062	1	2.199	0.057	-2.142	0.997	0.002	0.029
1067	1	2.432	0.081	-2.351	0.996	0.002	0.038
1100	1	2.437	0.081	-2.357	0.997	0.002	0.037
1109	1	2.533	0.082	-2.45	0.997	0.002	0.029
1162	1	2.429	0.081	-2.348	0.996	0.002	0.038
1182	1	2.428	0.078	-2.35	0.997	0.002	0.035
1201	1	2.25	0.065	-2.185	0.998	0.002	0.025
1266	1	2.312	0.078	-2.233	0.997	0.002	0.033
1330	1	2.029	0.041	-1.988	0.996	0.002	0.037
1343	1	2.436	0.081	-2.356	0.996	0.002	0.037
1360	1	2.27	0.072	-2.198	0.997	0.002	0.03
1371	1	2.208	0.057	-2.151	0.997	0.002	0.029
1376	1	2.028	0.041	-1.987	0.996	0.002	0.037
1391	1	2.434	0.081	-2.353	0.996	0.002	0.038
1400	1	2.53	0.081	-2.449	0.997	0.002	0.028
1407	1	2.539	0.082	-2.457	0.997	0.002	0.028
1409	1	2.533	0.082	-2.451	0.997	0.002	0.029
1460	1	2.027	0.041	-1.986	0.996	0.002	0.037
1474	1	2.579	0.111	-2.468	0.997	0.002	0.029
1475	1	2.493	0.078	-2.415	0.997	0.002	0.028
1486	1	2.029	0.041	-1.988	0.996	0.002	0.037
1504	1	2.43	0.081	-2.35	0.996	0.002	0.038
1530	1	2.428	0.081	-2.348	0.996	0.002	0.038
1548	1	2.534	0.081	-2.453	0.997	0.002	0.028
1554	1	2.079	0.065	-2.013	0.996	0.002	0.037
1556	1	2.43	0.081	-2.35	0.996	0.002	0.038
1571	1	2.561	0.111	-2.45	0.996	0.002	0.032
1575	1	2.63	0.266	-2.364	0.996	0.002	0.032
1580	1	2.744	0.339	-2.405	0.996	0.002	0.026
1622	1	2.745	0.266	-2.479	0.996	0.002	0.038
1632	1	2.751	0.24	-2.51	0.997	0.002	0.027
1654	1	1.942	0.053	-1.89	0.997	0.002	0.027
1664	1	2.134	0.067	-2.067	0.997	0.002	0.025
1726	1	2.534	0.082	-2.451	0.997	0.002	0.029
1729	1	2.424	0.081	-2.343	0.996	0.002	0.039
1731	1	2.792	0.363	-2.43	0.994	0.002	0.038
1737	1	2.136	0.061	-2.075	0.997	0.002	0.027
1750	1	2.495	0.078	-2.417	0.997	0.002	0.028
1751	1	1.899	0.055	-1.844	0.997	0.002	0.033
1767	1	2.028	0.041	-1.987	0.996	0.002	0.037
1815	1	1.949	0.053	-1.897	0.997	0.002	0.027
1838	1	1.925	0.055	-1.871	0.997	0.002	0.031
1844	1	2.43	0.081	-2.349	0.996	0.002	0.038
1857	1	2.751	0.298	-2.452	0.997	0.002	0.028
1888	1	2.532	0.082	-2.449	0.997	0.002	0.029
1906	1	2.523	0.082	-2.442	0.997	0.002	0.029
1910	1	2.676	0.316	-2.36	0.996	0.002	0.025
1925	1	2.2	0.057	-2.143	0.997	0.002	0.029
1927	1	2.203	0.057	-2.146	0.997	0.002	0.029
1935	1	2.434	0.081	-2.353	0.996	0.002	0.038
1968	1	2.539	0.081	-2.458	0.997	0.002	0.027
1975	1	2.255	0.076	-2.178	0.996	0.002	0.037
1982	1	2.028	0.041	-1.987	0.996	0.002	0.037
2004	1	2.522	0.082	-2.44	0.997	0.002	0.03
2010	1	2.201	0.057	-2.144	0.997	0.002	0.029
2015	1	2.493	0.078	-2.415	0.997	0.002	0.028
2025	1	2.534	0.081	-2.453	0.997	0.002	0.028
2029	1	2.533	0.082	-2.451	0.997	0.002	0.029
2033	1	2.252	0.065	-2.186	0.998	0.002	0.024
2036	1	2.493	0.078	-2.416	0.997	0.002	0.028
2043	1	2.533	0.082	-2.451	0.997	0.002	0.029
2060	1	2.533	0.081	-2.452	0.997	0.002	0.028
2061	1	2.525	0.082	-2.443	0.997	0.002	0.029
2064	1	2.485	0.079	-2.406	0.997	0.002	0.031
2094	1	2.493	0.078	-2.416	0.997	0.002	0.028
2108	1	2.029	0.041	-1.988	0.996	0.002	0.037
2140	1	2.533	0.082	-2.451	0.997	0.002	0.029
2215	1	2.028	0.041	-1.987	0.996	0.002	0.037
2230	1	2.079	0.065	-2.013	0.996	0.002	0.037
2236	1	2.145	0.067	-2.078	0.998	0.002	0.025
2237	1	1.839	0.046	-1.793	0.996	0.002	0.036
2240	1	1.84	0.064	-1.776	0.997	0.002	0.032
2251	1	2.542	0.082	-2.46	0.997	0.002	0.028
2271	1	4.44	2.064	-2.376	0.639	0.002	0.026
2273	1	1.818	0.064	-1.754	0.997	0.002	0.033
2274	1	2.742	0.347	-2.395	0.995	0.002	0.028
2275	1	3.622	0.996	-2.626	0.954	0.002	0.034
2307	1	2.239	0.076	-2.163	0.996	0.002	0.038
2313	1	1.969	0.053	-1.916	0.997	0.002	0.026
2316	1	2.572	0.111	-2.461	0.996	0.002	0.03
2326	1	2.43	0.081	-2.349	0.996	0.002	0.038
2328	1	2.029	0.041	-1.988	0.996	0.002	0.037
2366	1	1.946	0.053	-1.893	0.997	0.002	0.027
2367	1	2.429	0.081	-2.349	0.996	0.002	0.038
2405	1	2.162	0.065	-2.097	0.997	0.002	0.03
2425	1	2.562	0.111	-2.451	0.996	0.002	0.032
2444	1	2.43	0.081	-2.349	0.996	0.002	0.038
2451	1	3.025	0.626	-2.4	0.98	0.002	0.027
2464	1	2.04	0.055	-1.985	0.998	0.002	0.025
2500	1	2.533	0.082	-2.45	0.997	0.002	0.029
2503	1	2.424	0.081	-2.343	0.996	0.002	0.039
2510	1	1.842	0.064	-1.777	0.997	0.002	0.032
2513	1	1.794	0.064	-1.73	0.996	0.002	0.035
2517	1	2.533	0.082	-2.451	0.997	0.002	0.029
2542	1	2.533	0.082	-2.451	0.997	0.002	0.029
2550	1	2.49	0.078	-2.412	0.997	0.002	0.029
2551	1	2.431	0.081	-2.35	0.996	0.002	0.038
2559	1	2.198	0.057	-2.141	0.997	0.002	0.03
2562	1	2.251	0.076	-2.175	0.996	0.002	0.037
2567	1	2.536	0.082	-2.453	0.997	0.002	0.028
2593	1	2.202	0.057	-2.146	0.997	0.002	0.029
2598	1	2.51	0.081	-2.429	0.997	0.002	0.03
2599	1	2.426	0.081	-2.345	0.996	0.002	0.038
2629	1	2.028	0.041	-1.987	0.996	0.002	0.037
2643	1	1.706	0.043	-1.663	0.996	0.002	0.038
2662	1	2.532	0.082	-2.45	0.997	0.002	0.029
2692	1	2.534	0.081	-2.453	0.997	0.002	0.028
2701	1	2.03	0.041	-1.989	0.996	0.002	0.037
2716	1	2.432	0.081	-2.351	0.996	0.002	0.038
2720	1	1.951	0.053	-1.898	0.997	0.002	0.027
2744	1	2.088	0.065	-2.022	0.996	0.002	0.036
2759	1	2.216	0.057	-2.159	0.997	0.002	0.028
2775	1	2.74	0.339	-2.401	0.996	0.002	0.027
2789	1	2.742	0.347	-2.395	0.995	0.002	0.028
2822	1	2.529	0.081	-2.448	0.997	0.002	0.028
2842	1	2.43	0.081	-2.35	0.996	0.002	0.038
2848	1	2.532	0.081	-2.451	0.997	0.002	0.028
2856	1	2.029	0.041	-1.988	0.996	0.002	0.037
2888	1	2.493	0.078	-2.415	0.997	0.002	0.028
2896	1	2.762	0.337	-2.425	0.995	0.002	0.037
2898	1	2.256	0.076	-2.18	0.996	0.002	0.036
2904	1	2.2	0.057	-2.143	0.997	0.002	0.029
2916	1	2.533	0.082	-2.451	0.997	0.002	0.029
2943	1	1.985	0.055	-1.93	0.997	0.002	0.027
2959	1	2.788	0.359	-2.429	0.994	0.002	0.038
2961	1	2.534	0.081	-2.452	0.997	0.002	0.028
2962	1	2.431	0.081	-2.35	0.996	0.002	0.038
2972	1	2.424	0.081	-2.344	0.996	0.002	0.039
2985	1	2.305	0.076	-2.229	0.997	0.002	0.032
3008	1	2.428	0.081	-2.348	0.996	0.002	0.038
3023	1	2.082	0.065	-2.017	0.996	0.002	0.037
3071	1	2.762	0.337	-2.425	0.995	0.002	0.037
3079	1	2.425	0.081	-2.344	0.996	0.002	0.039
3081	1	2.2	0.057	-2.143	0.997	0.002	0.029
3086	1	1.704	0.043	-1.661	0.996	0.002	0.038
3087	1	2.495	0.078	-2.417	0.997	0.002	0.028
3091	1	2.494	0.078	-2.416	0.997	0.002	0.028
3097	1	2.427	0.081	-2.346	0.996	0.002	0.038
3108	1	2.493	0.082	-2.411	0.997	0.002	0.033
3124	1	2.94	1.104	-1.836	0.882	0.002	0.027
3153	1	2.217	0.071	-2.145	0.997	0.002	0.034
3161	1	2.03	0.041	-1.989	0.996	0.002	0.037
3180	1	2.493	0.078	-2.415	0.997	0.002	0.028
3207	1	2.561	0.111	-2.45	0.996	0.002	0.032
3222	1	2.253	0.076	-2.177	0.996	0.002	0.037
3237	1	2.432	0.081	-2.351	0.996	0.002	0.038
3256	1	1.803	0.064	-1.739	0.996	0.002	0.034
3264	1	1.829	0.064	-1.765	0.997	0.002	0.033
3283	1	2.255	0.072	-2.183	0.997	0.002	0.031
3314	1	2.03	0.041	-1.989	0.996	0.002	0.037
40	1	2.46	0.077	-2.383	0.999	0.001	0.014
64	1	2.679	0.081	-2.598	0.999	0.001	0.008
75	1	2.84	0.562	-2.278	0.99	0.001	0.01
83	1	2.796	0.581	-2.215	0.986	0.001	0.018
98	1	2.539	0.076	-2.462	0.999	0.001	0.014
116	1	2.085	0.055	-2.031	0.998	0.001	0.022
122	1	2.688	0.081	-2.607	0.999	0.001	0.008
128	1	2.772	0.431	-2.341	0.997	0.001	0.017
135	1	2.956	0.36	-2.596	0.997	0.001	0.009
137	1	1.923	0.041	-1.883	0.999	0.001	0.013
140	1	2.559	0.082	-2.477	0.998	0.001	0.015
141	1	2.123	0.048	-2.076	0.999	0.001	0.014
145	1	2.79	0.431	-2.358	0.998	0.001	0.014
146	1	2.545	0.077	-2.469	0.999	0.001	0.009
160	1	2.949	0.363	-2.585	0.997	0.001	0.01
162	1	2.429	0.05	-2.378	0.999	0.001	0.011
175	1	2.751	0.204	-2.547	0.999	0.001	0.014
184	1	2.789	0.394	-2.395	0.998	0.001	0.011
201	1	2.637	0.11	-2.527	0.997	0.001	0.023
204	1	3.208	0.36	-2.848	0.997	0.001	0.013
238	1	2.566	0.083	-2.483	0.998	0.001	0.015
255	1	2.428	0.051	-2.377	0.999	0.001	0.011
256	1	2.08	0.055	-2.025	0.998	0.001	0.022
261	1	2.129	0.041	-2.088	0.999	0.001	0.008
271	1	2.218	0.066	-2.152	0.998	0.001	0.015
282	1	2.634	0.109	-2.525	0.997	0.001	0.022
285	1	2.684	0.081	-2.603	0.999	0.001	0.008
289	1	2.559	0.076	-2.483	0.999	0.001	0.012
290	1	2.543	0.078	-2.464	0.999	0.001	0.01
312	1	2.073	0.048	-2.026	0.998	0.001	0.015
322	1	2.541	0.078	-2.462	0.999	0.001	0.01
331	1	3.412	0.572	-2.841	0.998	0.001	0.011
335	1	2.886	0.801	-2.086	0.983	0.001	0.016
356	1	2.426	0.05	-2.376	0.999	0.001	0.011
383	1	2.443	0.074	-2.368	0.999	0.001	0.013
389	1	2.679	0.081	-2.598	0.999	0.001	0.008
410	1	2.312	0.054	-2.258	0.999	0.001	0.008
421	1	2.708	0.264	-2.445	0.998	0.001	0.017
442	1	2.969	0.397	-2.572	0.998	0.001	0.021
445	1	2.422	0.05	-2.371	0.999	0.001	0.011
451	1	3.297	0.714	-2.583	0.996	0.001	0.01
470	1	2.681	0.081	-2.6	0.999	0.001	0.008
472	1	2.836	0.588	-2.248	0.985	0.001	0.023
548	1	2.412	0.05	-2.362	0.999	0.001	0.011
555	1	2.199	0.05	-2.15	0.998	0.001	0.02
572	1	2.182	0.065	-2.117	0.999	0.001	0.012
576	1	2.525	0.078	-2.447	0.998	0.001	0.016
588	1	2.091	0.065	-2.026	0.998	0.001	0.02
594	1	2.559	0.083	-2.476	0.998	0.001	0.016
604	1	2.804	0.608	-2.197	0.995	0.001	0.015
605	1	3.186	0.36	-2.826	0.997	0.001	0.014
629	1	2.882	0.372	-2.51	0.995	0.001	0.021
645	1	2.708	0.263	-2.444	0.998	0.001	0.017
649	1	2.959	0.397	-2.562	0.997	0.001	0.022
679	1	2.521	0.078	-2.443	0.998	0.001	0.016
689	1	2.424	0.051	-2.372	0.999	0.001	0.011
696	1	2.685	0.081	-2.605	0.999	0.001	0.008
702	1	2.102	0.043	-2.059	0.999	0.001	0.011
716	1	3.477	0.634	-2.843	0.995	0.001	0.014
739	1	2.806	0.05	-2.756	0.999	0.001	0.01
749	1	2.539	0.076	-2.462	0.999	0.001	0.009
759	1	2.258	0.061	-2.196	0.998	0.001	0.02
764	1	2.72	0.302	-2.417	0.998	0.001	0.014
777	1	2.732	0.221	-2.512	0.998	0.001	0.021
778	1	2.685	0.081	-2.604	0.999	0.001	0.008
798	1	2.427	0.074	-2.353	0.999	0.001	0.014
822	1	2.538	0.079	-2.46	0.999	0.001	0.015
840	1	2.544	0.077	-2.468	0.999	0.001	0.009
846	1	2.789	0.05	-2.739	0.999	0.001	0.011
880	1	2.902	0.337	-2.564	0.998	0.001	0.009
901	1	2.435	0.051	-2.384	0.999	0.001	0.011
918	1	2.252	0.061	-2.19	0.998	0.001	0.02
962	1	2.128	0.049	-2.079	0.999	0.001	0.014
970	1	2.735	0.264	-2.47	0.998	0.001	0.013
972	1	2.558	0.079	-2.48	0.999	0.001	0.009
979	1	2.427	0.07	-2.357	0.999	0.001	0.012
1009	1	2.44	0.074	-2.366	0.999	0.001	0.013
1010	1	2.688	0.081	-2.607	0.999	0.001	0.008
1034	1	2.686	0.081	-2.605	0.999	0.001	0.008
1041	1	2.53	0.078	-2.452	0.998	0.001	0.015
1051	1	2.431	0.076	-2.355	0.998	0.001	0.015
1069	1	2.634	0.11	-2.524	0.997	0.001	0.023
1070	1	2.687	0.081	-2.606	0.999	0.001	0.008
1072	1	1.896	0.04	-1.856	0.999	0.001	0.014
1074	1	2.58	0.077	-2.504	0.999	0.001	0.011
1079	1	2.429	0.05	-2.378	0.999	0.001	0.011
1097	1	2.747	0.263	-2.484	0.999	0.001	0.008
1113	1	2.885	0.801	-2.083	0.982	0.001	0.016
1130	1	2.949	0.347	-2.602	0.998	0.001	0.009
1141	1	2.745	0.285	-2.46	0.998	0.001	0.016
1146	1	2.802	0.42	-2.382	0.998	0.001	0.011
1159	1	2.17	0.065	-2.105	0.999	0.001	0.012
1164	1	2.77	0.524	-2.246	0.993	0.001	0.014
1180	1	2.171	0.065	-2.106	0.999	0.001	0.012
1181	1	2.884	0.781	-2.103	0.986	0.001	0.015
1184	1	2.751	0.285	-2.466	0.998	0.001	0.015
1185	1	2.178	0.053	-2.125	0.998	0.001	0.016
1192	1	2.871	0.652	-2.218	0.996	0.001	0.02
1207	1	2.734	0.386	-2.348	0.997	0.001	0.02
1219	1	2.37	0.067	-2.302	0.999	0.001	0.009
1231	1	2.194	0.057	-2.137	0.999	0.001	0.01
1242	1	2.559	0.083	-2.476	0.998	0.001	0.016
1252	1	2.435	0.076	-2.359	0.998	0.001	0.015
1254	1	2.637	0.217	-2.42	0.998	0.001	0.014
1261	1	2.192	0.067	-2.125	0.998	0.001	0.022
1267	1	2.699	0.223	-2.476	0.999	0.001	0.01
1268	1	2.734	0.11	-2.624	0.998	0.001	0.015
1277	1	2.719	0.314	-2.405	0.998	0.001	0.013
1280	1	2.427	0.05	-2.376	0.999	0.001	0.011
1285	1	2.718	0.239	-2.479	0.998	0.001	0.017
1302	1	2.941	0.265	-2.677	0.999	0.001	0.008
1311	1	2.201	0.05	-2.151	0.998	0.001	0.02
1320	1	2.199	0.039	-2.16	0.999	0.001	0.01
1353	1	2.737	0.257	-2.48	0.999	0.001	0.012
1384	1	3.483	0.237	-3.245	0.998	0.001	0.02
1387	1	2.435	0.065	-2.37	0.999	0.001	0.009
1389	1	2.804	0.05	-2.754	0.999	0.001	0.01
1396	1	2.16	0.066	-2.094	0.998	0.001	0.017
1402	1	1.914	0.048	-1.865	0.998	0.001	0.023
1413	1	1.928	0.041	-1.887	0.999	0.001	0.013
1419	1	2.806	0.05	-2.757	0.999	0.001	0.01
1422	1	2.57	0.083	-2.487	0.998	0.001	0.015
1425	1	2.439	0.076	-2.363	0.998	0.001	0.014
1431	1	2.799	0.05	-2.749	0.999	0.001	0.011
1455	1	2.744	0.297	-2.447	0.998	0.001	0.018
1485	1	1.922	0.037	-1.885	0.999	0.001	0.01
1493	1	1.899	0.041	-1.859	0.999	0.001	0.014
1514	1	2.683	0.081	-2.603	0.999	0.001	0.008
1518	1	4.019	0.635	-3.383	0.988	0.001	0.008
1529	1	2.53	0.076	-2.454	0.999	0.001	0.014
1551	1	2.233	0.065	-2.167	0.999	0.001	0.01
1566	1	2.946	0.561	-2.385	0.996	0.001	0.023
1583	1	2.438	0.074	-2.364	0.999	0.001	0.013
1585	1	2.742	0.11	-2.632	0.998	0.001	0.015
1609	1	2.428	0.05	-2.377	0.999	0.001	0.011
1625	1	2.428	0.065	-2.363	0.999	0.001	0.009
1626	1	2.687	0.081	-2.606	0.999	0.001	0.008
1633	1	2.451	0.07	-2.38	0.999	0.001	0.011
1649	1	2.522	0.078	-2.443	0.998	0.001	0.016
1687	1	2.143	0.049	-2.094	0.999	0.001	0.014
1688	1	2.805	0.05	-2.756	0.999	0.001	0.01
1690	1	2.529	0.076	-2.452	0.999	0.001	0.014
1694	1	2.415	0.05	-2.365	0.999	0.001	0.011
1702	1	2.284	0.054	-2.23	0.999	0.001	0.009
1716	1	2.797	0.05	-2.747	0.999	0.001	0.011
1721	1	2.437	0.05	-2.387	0.999	0.001	0.01
1722	1	2.428	0.051	-2.377	0.999	0.001	0.011
1727	1	2.258	0.056	-2.202	0.998	0.001	0.015
1753	1	2.778	0.337	-2.441	0.997	0.001	0.011
1770	1	2.807	0.05	-2.758	0.999	0.001	0.01
1788	1	2.723	0.257	-2.466	0.998	0.001	0.014
1796	1	2.688	0.081	-2.607	0.999	0.001	0.008
1801	1	2.078	0.043	-2.034	0.999	0.001	0.011
1807	1	2.874	1.025	-1.85	0.934	0.001	0.016
1827	1	2.156	0.053	-2.103	0.998	0.001	0.017
1828	1	1.901	0.047	-1.853	0.998	0.001	0.022
1853	1	2.571	0.082	-2.489	0.999	0.001	0.014
1861	1	2.212	0.066	-2.145	0.998	0.001	0.015
1873	1	2.429	0.05	-2.379	0.999	0.001	0.01
1886	1	2.152	0.053	-2.098	0.998	0.001	0.018
1897	1	2.53	0.076	-2.453	0.999	0.001	0.014
1903	1	2.461	0.058	-2.403	0.999	0.001	0.008
1907	1	2.199	0.039	-2.16	0.999	0.001	0.01
1908	1	2.95	0.265	-2.685	0.999	0.001	0.008
1909	1	2.805	0.05	-2.756	0.999	0.001	0.01
1912	1	2.432	0.076	-2.356	0.998	0.001	0.015
1915	1	2.578	0.083	-2.495	0.999	0.001	0.014
1928	1	2.126	0.049	-2.077	0.999	0.001	0.014
1929	1	2.426	0.07	-2.356	0.999	0.001	0.012
1933	1	2.532	0.076	-2.455	0.999	0.001	0.014
1963	1	2.237	0.056	-2.181	0.998	0.001	0.016
1967	1	2.428	0.051	-2.377	0.999	0.001	0.011
1970	1	2.123	0.041	-2.081	0.999	0.001	0.009
1976	1	2.426	0.05	-2.375	0.999	0.001	0.011
1979	1	2.54	0.079	-2.462	0.999	0.001	0.015
1983	1	2.125	0.049	-2.077	0.999	0.001	0.014
2026	1	2.313	0.054	-2.259	0.999	0.001	0.008
2031	1	2.828	0.522	-2.306	0.998	0.001	0.015
2034	1	2.672	0.216	-2.456	0.999	0.001	0.011
2051	1	2.559	0.083	-2.476	0.998	0.001	0.016
2052	1	2.548	0.077	-2.471	0.999	0.001	0.009
2062	1	2.687	0.081	-2.606	0.999	0.001	0.008
2068	1	2.604	0.103	-2.502	0.997	0.001	0.022
2078	1	2.371	0.044	-2.327	0.999	0.001	0.009
2101	1	2.804	0.05	-2.755	0.999	0.001	0.01
2105	1	2.526	0.078	-2.448	0.998	0.001	0.016
2111	1	2.215	0.066	-2.149	0.998	0.001	0.015
2121	1	2.542	0.077	-2.465	0.999	0.001	0.009
2122	1	2.266	0.066	-2.201	0.999	0.001	0.009
2126	1	2.252	0.056	-2.196	0.998	0.001	0.015
2127	1	2.757	0.339	-2.419	0.996	0.001	0.023
2156	1	1.9	0.048	-1.852	0.998	0.001	0.023
2159	1	1.899	0.047	-1.852	0.998	0.001	0.022
2178	1	2.459	0.077	-2.382	0.999	0.001	0.014
[truncated: 1,394 more rows]
