# Supplementary material for: Climate, inter-serotype competition and arboviral interactions shape dengue dynamics in Thailand
Source: Commun Biol. 2025 Apr 11;8:601. doi: 10.1038/s42003-025-07999-9 (PMC11992266; doi:10.1038/s42003-025-07999-9)
Supplement: Supplementary file 5 — Supplementary Data3. [file 42003_2025_7999_MOESM5_ESM.xlsx]

## Sheet: datamonkey-tableDENV2
TableS4. FUBAR DENV2
Site	Partition	&alpha;	&beta;	&beta;-&alpha;	Prob[&alpha;>&beta;]	Prob[&alpha;<&beta;]	BayesFactor[&alpha;<&beta;]
2762	1	0.874	7.045	6.171	0.003	0.973	741.564
3356	1	0.826	3.073	2.247	0.002	0.856	124.842
3040	1	0.404	0.679	0.276	0.23	0.719	53.529
3136	1	1.122	1.663	0.542	0.257	0.654	39.689
109	1	0.787	0.934	0.147	0.278	0.649	38.809
2935	1	1.245	1.663	0.418	0.301	0.606	32.172
2878	1	0.736	0.718	-0.017	0.371	0.574	28.266
1944	1	0.423	0.486	0.063	0.37	0.567	27.466
2139	1	0.426	0.463	0.038	0.387	0.549	25.48
947	1	1.254	1.259	0.006	0.383	0.548	25.399
3061	1	1.253	1.256	0.002	0.383	0.548	25.361
3004	1	1.127	1.009	-0.118	0.393	0.534	23.997
916	1	1	0.775	-0.224	0.424	0.525	23.126
1285	1	0.999	0.775	-0.224	0.423	0.525	23.153
2781	1	0.999	0.775	-0.224	0.424	0.525	23.126
3087	1	1.143	0.896	-0.247	0.442	0.505	21.361
2879	1	1.202	0.95	-0.252	0.447	0.497	20.745
3132	1	3.402	5.298	1.896	0.043	0.481	19.454
3129	1	0.967	0.652	-0.315	0.483	0.465	18.212
11	1	0.709	0.494	-0.215	0.49	0.452	17.318
2892	1	1.1	0.684	-0.416	0.517	0.433	15.994
2760	1	0.794	0.643	-0.151	0.497	0.432	15.967
1405	1	1.152	0.718	-0.434	0.52	0.43	15.789
3383	1	1.155	0.709	-0.445	0.524	0.426	15.538
590	1	0.806	0.49	-0.316	0.524	0.422	15.271
902	1	0.811	0.485	-0.326	0.528	0.417	14.986
1132	1	1.915	2.108	0.193	0.321	0.415	14.879
1266	1	2.439	4.294	1.856	0.016	0.413	14.737
1056	1	1.691	1.535	-0.156	0.459	0.412	14.673
1214	1	0.774	0.603	-0.171	0.518	0.41	14.553
2690	1	0.786	0.461	-0.325	0.535	0.409	14.523
1994	1	0.738	0.531	-0.208	0.567	0.365	12.036
1635	1	1.02	0.485	-0.535	0.593	0.357	11.642
1163	1	1.977	1.73	-0.247	0.473	0.346	11.07
2052	1	1.771	1.153	-0.617	0.583	0.345	11.047
2514	1	1.358	0.849	-0.508	0.602	0.324	10.059
2260	1	1.893	1.384	-0.508	0.566	0.316	9.672
89	1	1.142	0.447	-0.695	0.639	0.315	9.636
1286	1	1.564	0.86	-0.704	0.631	0.312	9.485
163	1	0.959	0.528	-0.431	0.64	0.299	8.932
876	1	1.281	0.46	-0.821	0.667	0.291	8.584
1618	1	1.281	0.46	-0.821	0.667	0.291	8.585
1964	1	1.281	0.46	-0.821	0.667	0.291	8.584
2684	1	1.281	0.46	-0.821	0.667	0.291	8.584
82	1	1.241	0.439	-0.802	0.667	0.29	8.548
1221	1	1.24	0.439	-0.802	0.667	0.29	8.551
1265	1	1.24	0.439	-0.802	0.667	0.29	8.552
3086	1	1.244	0.439	-0.804	0.667	0.289	8.535
591	1	1.284	0.454	-0.83	0.67	0.287	8.454
3051	1	1.287	0.455	-0.832	0.67	0.287	8.445
3130	1	1.288	0.454	-0.834	0.671	0.287	8.429
3316	1	1.284	0.454	-0.83	0.67	0.287	8.452
3326	1	1.285	0.454	-0.831	0.67	0.287	8.447
1021	1	0.858	0.463	-0.395	0.656	0.285	8.35
2451	1	0.858	0.463	-0.396	0.656	0.285	8.349
16	1	0.366	0.165	-0.201	0.607	0.282	8.221
1194	1	1.881	1.198	-0.684	0.63	0.276	7.989
1911	1	0.902	0.461	-0.441	0.669	0.274	7.914
130	1	2.042	0.966	-1.075	0.69	0.273	7.878
2098	1	1.896	1.195	-0.701	0.636	0.271	7.778
3046	1	1.912	1.202	-0.71	0.639	0.267	7.633
1294	1	1.491	0.714	-0.777	0.683	0.264	7.53
3128	1	2.458	3.411	0.953	0.005	0.264	7.513
2496	1	2.322	1.355	-0.967	0.663	0.253	7.09
3367	1	1.33	0.686	-0.644	0.686	0.252	7.065
344	1	1.861	0.987	-0.874	0.687	0.25	6.987
1488	1	2.213	0.998	-1.214	0.722	0.245	6.788
1594	1	2.331	2.338	0.007	0.299	0.241	6.655
1298	1	2.207	0.94	-1.267	0.73	0.237	6.519
1820	1	1.415	0.691	-0.724	0.707	0.234	6.418
963	1	2.246	0.935	-1.311	0.738	0.23	6.266
1160	1	2.251	0.936	-1.316	0.739	0.23	6.244
867	1	1.135	0.455	-0.68	0.721	0.229	6.213
404	1	1.137	0.455	-0.682	0.722	0.228	6.201
2010	1	1.137	0.455	-0.682	0.722	0.228	6.198
2329	1	1.673	0.74	-0.933	0.723	0.228	6.177
326	1	2.29	0.935	-1.355	0.745	0.224	6.033
249	1	2.303	0.939	-1.363	0.747	0.222	5.98
2506	1	1.146	0.434	-0.712	0.737	0.215	5.734
906	1	2.182	1.332	-0.85	0.668	0.212	5.65
1184	1	1.696	0.705	-0.991	0.745	0.21	5.563
1139	1	1.57	0.716	-0.855	0.738	0.207	5.481
1143	1	1.286	0.289	-0.996	0.755	0.204	5.362
1169	1	1.286	0.29	-0.996	0.755	0.204	5.364
1336	1	1.286	0.29	-0.996	0.755	0.204	5.364
3281	1	1.286	0.29	-0.996	0.755	0.204	5.363
363	1	2.032	0.977	-1.054	0.741	0.202	5.294
433	1	0.632	0.159	-0.473	0.73	0.202	5.294
1193	1	0.632	0.159	-0.473	0.73	0.202	5.29
1369	1	0.632	0.159	-0.473	0.73	0.202	5.294
1942	1	0.632	0.159	-0.473	0.73	0.202	5.294
14	1	0.635	0.159	-0.476	0.73	0.201	5.282
1853	1	0.635	0.159	-0.476	0.73	0.201	5.282
1823	1	0.926	0.361	-0.565	0.752	0.197	5.146
2152	1	2.167	1.061	-1.106	0.755	0.197	5.145
2273	1	2.123	0.659	-1.464	0.775	0.196	5.122
977	1	2.134	0.658	-1.476	0.776	0.195	5.076
1647	1	1.219	0.523	-0.696	0.756	0.191	4.962
1131	1	1.677	0.602	-1.075	0.767	0.189	4.893
1364	1	0.64	0.146	-0.494	0.744	0.188	4.838
1638	1	0.64	0.146	-0.494	0.744	0.188	4.838
2737	1	2.219	1.164	-1.056	0.733	0.188	4.845
3118	1	2.059	0.946	-1.113	0.76	0.188	4.851
2589	1	2.226	1.171	-1.055	0.732	0.187	4.822
588	1	1.837	0.874	-0.963	0.758	0.183	4.682
1830	1	2.283	1.244	-1.039	0.721	0.181	4.627
3371	1	2	0.831	-1.168	0.781	0.18	4.594
2256	1	2.033	0.987	-1.046	0.764	0.178	4.53
1746	1	1.339	0.254	-1.084	0.785	0.176	4.461
2782	1	1.34	0.253	-1.087	0.786	0.175	4.437
884	1	1.163	0.476	-0.686	0.776	0.174	4.419
956	1	1.938	0.759	-1.178	0.788	0.173	4.398
506	1	2.184	1	-1.184	0.78	0.172	4.357
670	1	1.76	0.712	-1.047	0.783	0.169	4.254
1216	1	1.193	0.475	-0.718	0.782	0.169	4.267
1186	1	3.113	0.772	-2.341	0.808	0.168	4.232
1400	1	2.15	0.943	-1.207	0.786	0.165	4.148
1051	1	0.825	0.146	-0.679	0.783	0.163	4.071
2044	1	0.825	0.146	-0.679	0.783	0.163	4.074
3	1	0.829	0.147	-0.682	0.784	0.162	4.064
21	1	0.829	0.147	-0.682	0.784	0.162	4.064
835	1	1.957	0.737	-1.22	0.801	0.162	4.064
104	1	2.947	1.192	-1.755	0.794	0.16	4.003
1517	1	2.214	0.993	-1.22	0.787	0.159	3.953
55	1	0.599	0.112	-0.487	0.766	0.157	3.896
2107	1	1.38	0.231	-1.149	0.806	0.156	3.881
2636	1	0.66	0.119	-0.541	0.775	0.156	3.874
723	1	1.127	0.333	-0.795	0.803	0.154	3.829
235	1	1.207	0.179	-1.028	0.813	0.151	3.716
400	1	1.931	0.675	-1.256	0.814	0.151	3.728
528	1	1.207	0.179	-1.028	0.813	0.151	3.716
1084	1	1.929	0.672	-1.256	0.814	0.151	3.721
1510	1	1.207	0.179	-1.028	0.813	0.151	3.716
2891	1	1.931	0.673	-1.258	0.815	0.151	3.715
28	1	1.211	0.179	-1.032	0.814	0.15	3.703
639	1	1.931	0.672	-1.258	0.815	0.15	3.71
2396	1	0.617	0.106	-0.512	0.777	0.147	3.614
376	1	3.009	0.614	-2.395	0.832	0.145	3.556
898	1	3.063	0.61	-2.453	0.834	0.144	3.514
153	1	3.125	0.611	-2.514	0.835	0.143	3.49
562	1	0.669	0.108	-0.561	0.788	0.143	3.488
2884	1	3.122	0.611	-2.511	0.835	0.143	3.49
2103	1	3.178	0.61	-2.567	0.836	0.142	3.463
3256	1	3.181	0.61	-2.571	0.836	0.142	3.461
341	1	2.148	0.446	-1.701	0.839	0.137	3.327
2097	1	1.042	0.41	-0.632	0.82	0.137	3.316
65	1	2.166	0.445	-1.721	0.842	0.135	3.27
3365	1	2.166	0.443	-1.722	0.842	0.135	3.258
474	1	1.445	0.431	-1.015	0.828	0.134	3.231
25	1	0.616	0.093	-0.524	0.791	0.132	3.193
2545	1	0.614	0.092	-0.521	0.79	0.132	3.196
603	1	2.095	0.708	-1.388	0.837	0.13	3.138
1099	1	2.094	0.707	-1.387	0.836	0.13	3.141
1340	1	2.097	0.708	-1.388	0.837	0.13	3.134
1797	1	2.096	0.708	-1.388	0.837	0.13	3.136
3077	1	2.095	0.707	-1.388	0.837	0.13	3.136
76	1	2.143	0.747	-1.396	0.836	0.129	3.099
3107	1	2.759	2.334	-0.425	0.35	0.127	3.038
3310	1	2.613	1.873	-0.739	0.585	0.127	3.059
786	1	2.157	0.746	-1.411	0.84	0.126	3.024
1688	1	2.156	0.746	-1.41	0.839	0.126	3.028
351	1	2.134	0.715	-1.419	0.843	0.125	2.986
1014	1	1.463	0.404	-1.059	0.844	0.121	2.873
1633	1	1.464	0.403	-1.061	0.844	0.12	2.867
22	1	0.805	0.099	-0.706	0.825	0.118	2.801
3135	1	3.907	3.252	-0.655	0.353	0.117	2.765
2716	1	1.364	0.41	-0.954	0.846	0.116	2.755
1192	1	2.327	0.972	-1.355	0.855	0.109	2.566
220	1	1.495	0.151	-1.344	0.866	0.107	2.519
2977	1	0.696	0.079	-0.617	0.825	0.107	2.501
7	1	1.271	0.125	-1.146	0.861	0.106	2.475
31	1	1.271	0.125	-1.146	0.861	0.106	2.475
1559	1	1.267	0.125	-1.142	0.861	0.106	2.482
2880	1	1.267	0.125	-1.142	0.861	0.106	2.482
2951	1	1.267	0.125	-1.142	0.861	0.106	2.482
19	1	1.274	0.123	-1.151	0.863	0.104	2.425
449	1	1.179	0.26	-0.919	0.862	0.103	2.406
2264	1	2.333	0.99	-1.343	0.83	0.103	2.4
2906	1	2.01	0.708	-1.302	0.858	0.103	2.404
12	1	0.638	0.069	-0.569	0.822	0.101	2.348
608	1	1.228	0.115	-1.113	0.864	0.101	2.358
909	1	2.34	1.005	-1.335	0.861	0.101	2.347
1151	1	2.326	0.951	-1.375	0.854	0.101	2.352
2365	1	1.228	0.115	-1.113	0.864	0.101	2.358
143	1	2.059	0.715	-1.345	0.866	0.096	2.237
3043	1	2.783	0.397	-2.386	0.886	0.096	2.219
680	1	2.204	0.575	-1.628	0.876	0.095	2.194
1040	1	1.987	0.456	-1.531	0.881	0.094	2.178
107	1	2.952	0.396	-2.556	0.89	0.093	2.14
113	1	2.993	0.396	-2.597	0.891	0.092	2.127
872	1	3.004	0.396	-2.608	0.891	0.092	2.123
1149	1	3.027	0.396	-2.631	0.891	0.092	2.116
1175	1	3.029	0.396	-2.633	0.891	0.092	2.116
210	1	1.355	0.319	-1.036	0.879	0.091	2.091
3122	1	2.658	2.238	-0.421	0.364	0.09	2.079
3125	1	2.515	1.242	-1.273	0.825	0.088	2.023
1440	1	0.725	0.127	-0.598	0.883	0.087	1.999
983	1	1.868	0.417	-1.451	0.888	0.086	1.964
965	1	1.873	0.417	-1.456	0.888	0.085	1.952
1652	1	2.263	0.75	-1.513	0.885	0.084	1.912
4	1	1.746	0.138	-1.608	0.899	0.081	1.844
13	1	0.91	0.071	-0.838	0.868	0.081	1.846
33	1	0.91	0.071	-0.838	0.868	0.081	1.846
47	1	0.906	0.071	-0.835	0.868	0.081	1.849
357	1	1.743	0.138	-1.605	0.899	0.081	1.849
596	1	1.743	0.138	-1.605	0.899	0.081	1.849
718	1	1.743	0.138	-1.605	0.899	0.081	1.849
1158	1	1.518	0.319	-1.199	0.892	0.081	1.852
1585	1	1.743	0.138	-1.605	0.899	0.081	1.849
1859	1	1.743	0.138	-1.605	0.899	0.081	1.849
2668	1	1.743	0.138	-1.605	0.899	0.081	1.849
2758	1	1.841	0.511	-1.33	0.889	0.081	1.838
2810	1	0.839	0.067	-0.773	0.863	0.081	1.835
3065	1	1.743	0.138	-1.605	0.899	0.081	1.849
429	1	2.592	1.473	-1.118	0.747	0.08	1.814
2826	1	2.228	0.803	-1.425	0.889	0.08	1.834
2927	1	2.4	0.983	-1.418	0.874	0.077	1.75
70	1	2.121	0.397	-1.724	0.904	0.076	1.712
85	1	2.278	0.71	-1.568	0.897	0.076	1.715
1067	1	2.117	0.397	-1.72	0.904	0.076	1.721
3323	1	2.012	0.39	-1.622	0.902	0.076	1.731
1546	1	2.413	0.983	-1.43	0.877	0.074	1.687
1384	1	1.787	0.459	-1.329	0.899	0.073	1.644
3254	1	2.386	0.933	-1.454	0.887	0.073	1.655
57	1	0.819	0.117	-0.702	0.903	0.072	1.621
1415	1	1.932	0.386	-1.546	0.905	0.072	1.633
2828	1	2.426	0.85	-1.576	0.908	0.069	1.549
265	1	2.201	0.39	-1.811	0.916	0.066	1.473
2059	1	2.238	0.416	-1.823	0.916	0.066	1.48
2687	1	3.05	2.763	-0.287	0.118	0.066	1.471
3382	1	2.201	0.389	-1.811	0.917	0.066	1.471
204	1	2.243	0.415	-1.828	0.917	0.065	1.465
316	1	2.245	0.415	-1.83	0.917	0.065	1.461
402	1	2.243	0.415	-1.828	0.917	0.065	1.466
1209	1	2.247	0.415	-1.832	0.917	0.065	1.455
1662	1	2.203	0.39	-1.813	0.917	0.065	1.467
2537	1	2.247	0.415	-1.832	0.917	0.065	1.455
2887	1	2.207	0.389	-1.818	0.917	0.065	1.455
3140	1	2.207	0.389	-1.818	0.917	0.065	1.455
23	1	1.292	0.075	-1.216	0.904	0.064	1.43
406	1	2.244	0.409	-1.835	0.918	0.064	1.441
477	1	1.287	0.075	-1.212	0.904	0.064	1.432
1561	1	2.245	0.408	-1.837	0.918	0.064	1.435
1654	1	2.245	0.408	-1.837	0.918	0.064	1.435
2918	1	2.244	0.408	-1.836	0.918	0.064	1.436
3001	1	2.244	0.408	-1.836	0.918	0.064	1.436
3049	1	2.249	0.408	-1.841	0.919	0.064	1.425
625	1	2.228	0.388	-1.84	0.92	0.063	1.4
36	1	1.663	0.096	-1.568	0.917	0.062	1.378
298	1	1.66	0.096	-1.564	0.917	0.062	1.38
384	1	1.66	0.096	-1.564	0.917	0.062	1.38
503	1	1.66	0.096	-1.564	0.917	0.062	1.38
675	1	1.66	0.096	-1.564	0.917	0.062	1.38
721	1	1.66	0.096	-1.564	0.917	0.062	1.38
740	1	1.66	0.096	-1.564	0.917	0.062	1.38
870	1	1.66	0.096	-1.564	0.917	0.062	1.38
1344	1	2.273	0.414	-1.86	0.921	0.062	1.382
1380	1	1.66	0.096	-1.564	0.917	0.062	1.38
1391	1	1.66	0.096	-1.564	0.917	0.062	1.38
1414	1	1.663	0.096	-1.568	0.917	0.062	1.378
1447	1	1.66	0.096	-1.564	0.917	0.062	1.38
1512	1	1.66	0.096	-1.564	0.917	0.062	1.38
1514	1	1.66	0.096	-1.564	0.917	0.062	1.38
1556	1	1.66	0.096	-1.564	0.917	0.062	1.38
1562	1	1.66	0.096	-1.564	0.917	0.062	1.38
1567	1	1.66	0.096	-1.564	0.917	0.062	1.38
1671	1	1.66	0.096	-1.564	0.917	0.062	1.38
1673	1	1.66	0.096	-1.564	0.917	0.062	1.38
2324	1	1.662	0.096	-1.566	0.917	0.062	1.378
2333	1	1.66	0.096	-1.564	0.917	0.062	1.38
2367	1	1.66	0.096	-1.564	0.917	0.062	1.38
2412	1	1.66	0.096	-1.564	0.917	0.062	1.38
2475	1	1.66	0.096	-1.564	0.917	0.062	1.38
2477	1	1.66	0.096	-1.564	0.917	0.062	1.38
2523	1	1.66	0.096	-1.564	0.917	0.062	1.38
2539	1	1.66	0.096	-1.564	0.917	0.062	1.38
2598	1	1.66	0.096	-1.564	0.917	0.062	1.38
2620	1	1.66	0.096	-1.564	0.917	0.062	1.38
2650	1	1.66	0.096	-1.564	0.917	0.062	1.38
2752	1	1.66	0.096	-1.564	0.917	0.062	1.38
2936	1	1.66	0.096	-1.564	0.917	0.062	1.38
3000	1	1.66	0.096	-1.564	0.917	0.062	1.38
3018	1	1.66	0.096	-1.564	0.917	0.062	1.38
3234	1	1.66	0.096	-1.564	0.917	0.062	1.38
1017	1	2.349	0.225	-2.124	0.928	0.059	1.304
2393	1	2.352	0.225	-2.127	0.928	0.059	1.304
2931	1	2.714	2.183	-0.531	0.393	0.059	1.304
3084	1	2.353	0.225	-2.127	0.928	0.059	1.302
178	1	2.351	0.225	-2.126	0.928	0.058	1.3
303	1	2.351	0.225	-2.127	0.928	0.058	1.299
512	1	2.352	0.225	-2.127	0.928	0.058	1.299
1233	1	2.353	0.224	-2.128	0.928	0.058	1.297
1423	1	2.351	0.225	-2.127	0.928	0.058	1.299
1459	1	2.352	0.224	-2.128	0.928	0.058	1.297
1597	1	2.516	0.865	-1.651	0.922	0.058	1.289
1948	1	2.352	0.225	-2.128	0.928	0.058	1.298
2777	1	2.759	1.311	-1.448	0.809	0.058	1.282
3182	1	2.351	0.225	-2.126	0.928	0.058	1.3
1782	1	1.079	0.112	-0.967	0.925	0.057	1.255
774	1	2.364	0.586	-1.778	0.918	0.056	1.239
1248	1	1.409	0.252	-1.157	0.921	0.056	1.252
2116	1	2.352	0.739	-1.613	0.916	0.056	1.255
6	1	1.799	0.096	-1.703	0.928	0.055	1.21
17	1	1.799	0.096	-1.703	0.928	0.055	1.21
575	1	1.796	0.096	-1.7	0.928	0.055	1.212
587	1	1.796	0.096	-1.7	0.928	0.055	1.212
674	1	1.796	0.096	-1.7	0.928	0.055	1.212
949	1	2.726	1.241	-1.485	0.846	0.055	1.231
957	1	1.796	0.096	-1.7	0.928	0.055	1.212
1116	1	1.796	0.096	-1.7	0.928	0.055	1.212
1243	1	3.592	1.537	-2.055	0.8	0.055	1.22
2503	1	1.797	0.096	-1.701	0.928	0.055	1.211
2533	1	1.796	0.096	-1.7	0.928	0.055	1.212
2596	1	1.796	0.096	-1.7	0.928	0.055	1.212
2803	1	1.796	0.096	-1.7	0.928	0.055	1.212
8	1	1.31	0.064	-1.245	0.915	0.054	1.191
20	1	1.759	0.091	-1.668	0.928	0.054	1.189
32	1	1.759	0.091	-1.668	0.928	0.054	1.189
68	1	1.757	0.091	-1.666	0.928	0.054	1.19
289	1	1.756	0.091	-1.665	0.928	0.054	1.191
324	1	1.798	0.094	-1.705	0.929	0.054	1.186
364	1	1.798	0.094	-1.705	0.929	0.054	1.186
413	1	1.798	0.094	-1.705	0.929	0.054	1.186
537	1	1.798	0.094	-1.705	0.929	0.054	1.186
594	1	1.798	0.094	-1.705	0.929	0.054	1.186
607	1	1.798	0.094	-1.705	0.929	0.054	1.186
648	1	1.798	0.094	-1.705	0.929	0.054	1.186
812	1	1.799	0.094	-1.705	0.929	0.054	1.186
923	1	1.757	0.091	-1.666	0.928	0.054	1.191
1013	1	1.798	0.094	-1.705	0.929	0.054	1.186
1407	1	1.798	0.094	-1.705	0.929	0.054	1.186
1434	1	1.798	0.094	-1.705	0.929	0.054	1.186
1445	1	1.756	0.091	-1.665	0.928	0.054	1.191
1492	1	1.798	0.094	-1.705	0.929	0.054	1.186
1494	1	1.798	0.094	-1.705	0.929	0.054	1.186
1499	1	1.756	0.091	-1.665	0.928	0.054	1.191
1582	1	1.756	0.091	-1.665	0.928	0.054	1.191
1648	1	1.798	0.094	-1.705	0.929	0.054	1.186
1705	1	1.798	0.094	-1.705	0.929	0.054	1.186
1932	1	1.756	0.091	-1.665	0.928	0.054	1.191
1955	1	1.798	0.094	-1.705	0.929	0.054	1.186
2014	1	1.756	0.091	-1.665	0.928	0.054	1.191
2035	1	1.756	0.091	-1.665	0.928	0.054	1.191
2049	1	1.798	0.094	-1.705	0.929	0.054	1.186
2140	1	1.798	0.094	-1.705	0.929	0.054	1.186
2449	1	1.798	0.094	-1.705	0.929	0.054	1.186
2490	1	1.757	0.091	-1.666	0.928	0.054	1.191
2654	1	1.756	0.091	-1.665	0.928	0.054	1.191
2666	1	2.367	0.736	-1.63	0.919	0.054	1.202
2686	1	1.798	0.094	-1.704	0.929	0.054	1.187
2929	1	1.798	0.094	-1.705	0.929	0.054	1.186
2949	1	1.756	0.091	-1.665	0.928	0.054	1.191
2985	1	1.798	0.094	-1.705	0.929	0.054	1.186
3032	1	1.756	0.091	-1.665	0.928	0.054	1.191
3090	1	1.759	0.091	-1.668	0.928	0.054	1.189
3298	1	1.798	0.094	-1.705	0.929	0.054	1.186
3369	1	1.798	0.094	-1.705	0.929	0.054	1.186
94	1	1.86	0.284	-1.575	0.931	0.051	1.122
643	1	2.699	1.662	-1.038	0.669	0.051	1.13
2866	1	2.766	1.242	-1.525	0.851	0.051	1.122
9	1	2.767	1.236	-1.531	0.853	0.05	1.113
3121	1	2.772	1.244	-1.527	0.85	0.05	1.113
383	1	1.202	0.106	-1.096	0.935	0.049	1.084
2040	1	1.206	0.106	-1.1	0.935	0.049	1.077
3154	1	1.202	0.106	-1.096	0.935	0.049	1.083
3162	1	1.202	0.106	-1.096	0.935	0.049	1.083
3223	1	1.202	0.106	-1.096	0.935	0.049	1.083
901	1	2.599	0.868	-1.731	0.935	0.047	1.042
1495	1	2.111	0.396	-1.716	0.935	0.047	1.033
529	1	2.123	0.395	-1.727	0.936	0.046	1.013
1102	1	2.131	0.395	-1.736	0.937	0.046	0.999
1808	1	3.563	1.293	-2.27	0.888	0.044	0.97
1873	1	2.682	0.973	-1.709	0.921	0.044	0.971
1301	1	2.717	1.344	-1.373	0.84	0.042	0.922
149	1	1.869	0.252	-1.617	0.943	0.041	0.901
869	1	2.744	1.018	-1.726	0.916	0.041	0.895
987	1	3.113	0.681	-2.432	0.948	0.041	0.888
1119	1	2.184	0.393	-1.791	0.942	0.041	0.905
1289	1	2.734	0.996	-1.737	0.899	0.041	0.904
1263	1	3.637	0.972	-2.665	0.946	0.04	0.874
1534	1	2.844	0.199	-2.646	0.953	0.038	0.818
1922	1	2.854	0.199	-2.655	0.953	0.038	0.818
37	1	2.881	0.199	-2.682	0.953	0.037	0.81
481	1	2.881	0.199	-2.682	0.953	0.037	0.81
552	1	2.882	0.199	-2.683	0.953	0.037	0.81
620	1	2.861	0.199	-2.662	0.953	0.037	0.816
772	1	2.877	0.199	-2.679	0.953	0.037	0.81
864	1	2.88	0.199	-2.681	0.953	0.037	0.81
1191	1	2.883	0.199	-2.684	0.953	0.037	0.809
1197	1	2.875	0.199	-2.676	0.953	0.037	0.811
1215	1	2.573	0.696	-1.877	0.95	0.037	0.806
1267	1	2.882	0.199	-2.683	0.953	0.037	0.81
1373	1	2.882	0.199	-2.684	0.953	0.037	0.809
1904	1	2.857	0.199	-2.659	0.953	0.037	0.815
2043	1	2.383	0.416	-1.967	0.95	0.037	0.797
2725	1	2.858	0.199	-2.66	0.953	0.037	0.815
3300	1	2.882	0.199	-2.684	0.953	0.037	0.809
3374	1	2.881	0.199	-2.683	0.953	0.037	0.81
2593	1	1.426	0.094	-1.332	0.952	0.036	0.785
611	1	2.292	0.592	-1.699	0.948	0.035	0.758
724	1	1.24	0.085	-1.155	0.952	0.035	0.763
1101	1	2.389	0.409	-1.98	0.952	0.035	0.769
1681	1	1.979	0.245	-1.734	0.951	0.035	0.764
2224	1	1.492	0.094	-1.398	0.954	0.035	0.761
2403	1	2.14	0.328	-1.811	0.951	0.035	0.754
2928	1	2.397	0.416	-1.982	0.952	0.035	0.768
3368	1	2.397	0.409	-1.988	0.952	0.035	0.754
804	1	2.231	0.23	-2.001	0.955	0.034	0.728
980	1	2.23	0.23	-2	0.955	0.034	0.728
1300	1	2.223	0.23	-1.992	0.954	0.034	0.739
2101	1	2.227	0.23	-1.997	0.955	0.034	0.733
2204	1	1.003	0.095	-0.908	0.953	0.034	0.741
2352	1	2.229	0.23	-1.999	0.955	0.034	0.73
2380	1	2.229	0.23	-1.999	0.955	0.034	0.729
2755	1	1.531	0.093	-1.437	0.956	0.034	0.726
378	1	1.546	0.092	-1.453	0.957	0.033	0.71
451	1	2.231	0.23	-2.002	0.955	0.033	0.726
456	1	2.234	0.23	-2.005	0.956	0.033	0.722
495	1	1.532	0.093	-1.439	0.956	0.033	0.724
708	1	2.722	1.18	-1.542	0.911	0.033	0.708
1899	1	1.531	0.093	-1.438	0.956	0.033	0.725
2034	1	1.532	0.093	-1.439	0.956	0.033	0.724
2078	1	1.539	0.093	-1.446	0.956	0.033	0.72
2171	1	3.487	0.681	-2.806	0.958	0.033	0.714
2671	1	3.494	0.681	-2.813	0.958	0.033	0.713
2704	1	1.545	0.092	-1.453	0.957	0.033	0.709
1167	1	2.514	0.822	-1.692	0.951	0.032	0.695
2772	1	3.547	0.681	-2.867	0.958	0.032	0.698
3385	1	2.689	0.756	-1.933	0.95	0.032	0.685
58	1	1.731	0.053	-1.678	0.952	0.031	0.664
62	1	1.731	0.053	-1.678	0.952	0.031	0.664
349	1	1.731	0.053	-1.678	0.952	0.031	0.664
356	1	1.731	0.053	-1.678	0.952	0.031	0.664
545	1	1.731	0.053	-1.678	0.952	0.031	0.664
698	1	1.731	0.053	-1.678	0.952	0.031	0.664
710	1	1.731	0.053	-1.678	0.952	0.031	0.664
1092	1	1.731	0.053	-1.678	0.952	0.031	0.664
1592	1	2.709	0.768	-1.941	0.95	0.031	0.668
2089	1	1.731	0.053	-1.678	0.952	0.031	0.664
2292	1	1.731	0.053	-1.678	0.952	0.031	0.664
2454	1	2.408	0.375	-2.033	0.958	0.031	0.662
2631	1	1.231	0.078	-1.153	0.957	0.031	0.672
2808	1	1.731	0.053	-1.678	0.952	0.031	0.664
2898	1	1.731	0.053	-1.678	0.952	0.031	0.664
3027	1	1.731	0.053	-1.678	0.952	0.031	0.664
3039	1	2.709	0.766	-1.943	0.95	0.031	0.665
823	1	2.714	0.767	-1.947	0.951	0.03	0.657
447	1	2.022	0.116	-1.906	0.963	0.029	0.617
573	1	2.021	0.116	-1.905	0.963	0.029	0.618
829	1	2.045	0.27	-1.775	0.959	0.029	0.623
1644	1	3.164	1.888	-1.276	0.613	0.029	0.629
1802	1	2.021	0.116	-1.905	0.963	0.029	0.618
2112	1	2.022	0.116	-1.906	0.963	0.029	0.617
2926	1	1.118	0.072	-1.046	0.958	0.029	0.632
3157	1	1.119	0.072	-1.047	0.958	0.029	0.631
1540	1	1.145	0.07	-1.075	0.96	0.028	0.596
2219	1	2.033	0.116	-1.917	0.964	0.028	0.605
3124	1	2.029	0.116	-1.914	0.964	0.028	0.61
442	1	2.67	1.058	-1.612	0.944	0.027	0.574
1047	1	2.711	1.039	-1.672	0.924	0.027	0.592
615	1	2.626	0.935	-1.691	0.956	0.026	0.552
662	1	2.568	0.512	-2.056	0.965	0.026	0.552
754	1	2.265	0.2	-2.065	0.965	0.026	0.551
1551	1	1.155	0.086	-1.069	0.964	0.026	0.565
2779	1	1.24	0.071	-1.17	0.962	0.026	0.569
3205	1	1.24	0.071	-1.17	0.962	0.026	0.569
3292	1	1.243	0.071	-1.172	0.962	0.026	0.567
206	1	1.746	0.045	-1.701	0.958	0.025	0.536
227	1	1.746	0.045	-1.701	0.958	0.025	0.536
287	1	1.746	0.045	-1.701	0.958	0.025	0.536
296	1	1.746	0.045	-1.701	0.958	0.025	0.536
750	1	2.269	0.198	-2.071	0.966	0.025	0.537
813	1	2.267	0.369	-1.898	0.964	0.025	0.545
819	1	1.746	0.045	-1.701	0.958	0.025	0.536
1003	1	1.746	0.045	-1.701	0.958	0.025	0.536
1452	1	1.746	0.045	-1.701	0.958	0.025	0.536
1458	1	1.746	0.045	-1.701	0.958	0.025	0.536
1886	1	1.746	0.045	-1.701	0.958	0.025	0.536
2279	1	1.746	0.045	-1.701	0.958	0.025	0.536
2680	1	2.269	0.198	-2.071	0.966	0.025	0.537
2702	1	1.746	0.045	-1.701	0.958	0.025	0.536
2707	1	1.285	0.069	-1.216	0.965	0.025	0.534
2807	1	1.746	0.045	-1.701	0.958	0.025	0.536
2809	1	1.746	0.045	-1.701	0.958	0.025	0.536
646	1	2.425	0.39	-2.035	0.965	0.024	0.52
818	1	2.037	0.242	-1.795	0.966	0.024	0.508
1039	1	4.213	1.918	-2.295	0.717	0.024	0.521
1505	1	2.399	0.506	-1.894	0.964	0.024	0.512
2054	1	2.166	0.265	-1.901	0.966	0.024	0.509
622	1	1.232	0.082	-1.15	0.968	0.023	0.501
771	1	2.572	0.769	-1.803	0.964	0.023	0.489
1063	1	2.039	0.242	-1.797	0.966	0.023	0.504
1065	1	2.676	1.001	-1.675	0.939	0.023	0.483
1251	1	1.131	0.061	-1.069	0.966	0.023	0.485
1457	1	3.097	1.018	-2.08	0.961	0.023	0.483
1704	1	1.13	0.061	-1.069	0.966	0.023	0.484
1724	1	2.05	0.241	-1.809	0.967	0.023	0.495
2327	1	1.232	0.082	-1.15	0.968	0.023	0.501
2422	1	2.045	0.241	-1.804	0.967	0.023	0.497
3265	1	2.175	0.342	-1.833	0.964	0.023	0.503
110	1	1.755	0.041	-1.715	0.962	0.022	0.463
124	1	1.756	0.041	-1.716	0.962	0.022	0.463
175	1	1.755	0.041	-1.715	0.962	0.022	0.463
319	1	1.755	0.041	-1.715	0.962	0.022	0.463
355	1	1.755	0.041	-1.715	0.962	0.022	0.463
453	1	2.556	0.442	-2.114	0.97	0.022	0.467
644	1	1.755	0.041	-1.715	0.962	0.022	0.463
848	1	1.755	0.041	-1.715	0.962	0.022	0.463
1283	1	1.755	0.041	-1.715	0.962	0.022	0.463
1342	1	2.803	1.804	-0.998	0.609	0.022	0.482
1376	1	1.755	0.041	-1.715	0.962	0.022	0.463
1670	1	1.755	0.041	-1.715	0.962	0.022	0.463
1714	1	1.755	0.041	-1.715	0.962	0.022	0.463
1720	1	1.755	0.041	-1.715	0.962	0.022	0.463
1747	1	1.755	0.041	-1.715	0.962	0.022	0.463
1751	1	1.755	0.041	-1.715	0.962	0.022	0.463
1766	1	1.755	0.041	-1.715	0.962	0.022	0.463
1906	1	1.755	0.041	-1.715	0.962	0.022	0.463
2214	1	1.755	0.041	-1.715	0.962	0.022	0.463
2293	1	1.755	0.041	-1.715	0.962	0.022	0.463
2452	1	1.755	0.041	-1.715	0.962	0.022	0.463
2487	1	2.628	0.881	-1.747	0.964	0.022	0.475
2564	1	1.755	0.041	-1.715	0.962	0.022	0.463
3076	1	1.755	0.041	-1.715	0.962	0.022	0.463
3280	1	1.755	0.041	-1.715	0.962	0.022	0.463
3313	1	1.755	0.041	-1.715	0.962	0.022	0.463
892	1	2.573	0.444	-2.129	0.971	0.021	0.449
2510	1	2.572	0.444	-2.128	0.971	0.021	0.451
253	1	2.602	0.768	-1.834	0.969	0.02	0.42
276	1	2.667	1.001	-1.666	0.961	0.02	0.428
412	1	2.295	0.179	-2.116	0.972	0.02	0.429
440	1	2.764	0.979	-1.785	0.949	0.02	0.434
1033	1	2.295	0.18	-2.116	0.972	0.02	0.431
1260	1	2.596	0.772	-1.824	0.967	0.02	0.438
746	1	3.373	0.438	-2.935	0.975	0.019	0.404
1421	1	3.334	0.438	-2.896	0.975	0.019	0.411
2903	1	3.34	0.438	-2.902	0.975	0.019	0.41
2973	1	1.459	0.063	-1.396	0.973	0.019	0.408
156	1	1.587	0.079	-1.508	0.976	0.018	0.376
410	1	2.408	0.25	-2.158	0.975	0.018	0.387
1026	1	2.413	0.25	-2.163	0.975	0.018	0.381
1254	1	2.378	0.329	-2.05	0.974	0.018	0.378
1506	1	2.067	0.215	-1.851	0.973	0.018	0.391
2921	1	2.683	0.73	-1.953	0.968	0.018	0.383
59	1	1.485	0.06	-1.425	0.975	0.017	0.368
234	1	2.599	0.705	-1.894	0.973	0.017	0.364
877	1	2.251	0.101	-2.15	0.978	0.017	0.363
1029	1	1.583	0.062	-1.522	0.976	0.017	0.361
1695	1	1.485	0.06	-1.425	0.975	0.017	0.368
1778	1	2.252	0.101	-2.15	0.978	0.017	0.363
2775	1	3.03	0.228	-2.803	0.979	0.017	0.367
338	1	2.062	0.079	-1.982	0.979	0.016	0.342
509	1	2.575	0.369	-2.206	0.978	0.016	0.342
673	1	2.051	0.079	-1.972	0.978	0.016	0.349
1020	1	2.062	0.079	-1.982	0.979	0.016	0.342
1049	1	2.061	0.078	-1.983	0.979	0.016	0.333
1269	1	2.051	0.079	-1.972	0.978	0.016	0.349
1489	1	2.95	1.187	-1.764	0.909	0.016	0.348
1548	1	3.025	1.25	-1.775	0.887	0.016	0.333
1612	1	1.145	0.05	-1.095	0.975	0.016	0.341
1855	1	2.057	0.079	-1.978	0.978	0.016	0.347
1895	1	2.064	0.078	-1.986	0.979	0.016	0.332
1927	1	1.145	0.05	-1.095	0.975	0.016	0.34
2245	1	2.053	0.078	-1.975	0.979	0.016	0.339
2253	1	2.051	0.079	-1.972	0.978	0.016	0.349
2708	1	2.053	0.078	-1.975	0.979	0.016	0.339
2778	1	2.053	0.078	-1.975	0.979	0.016	0.339
2907	1	2.053	0.078	-1.975	0.979	0.016	0.339
64	1	2.009	0.073	-1.936	0.98	0.015	0.323
294	1	2.01	0.073	-1.937	0.98	0.015	0.323
617	1	1.272	0.051	-1.221	0.976	0.015	0.325
952	1	2.946	1.219	-1.727	0.928	0.015	0.326
1173	1	2.014	0.073	-1.941	0.98	0.015	0.32
1381	1	2.009	0.073	-1.936	0.98	0.015	0.323
1435	1	2.091	0.077	-2.014	0.98	0.015	0.314
1674	1	2.089	0.078	-2.011	0.98	0.015	0.324
1743	1	2.026	0.073	-1.953	0.98	0.015	0.313
1893	1	2.896	1.031	-1.865	0.944	0.015	0.32
1934	1	2.01	0.073	-1.937	0.98	0.015	0.323
2172	1	2.01	0.073	-1.936	0.98	0.015	0.323
2262	1	2.949	1.217	-1.732	0.929	0.015	0.323
2269	1	2.656	0.751	-1.905	0.969	0.015	0.329
2442	1	2.01	0.073	-1.937	0.98	0.015	0.322
2491	1	2.032	0.072	-1.959	0.98	0.015	0.308
2566	1	2.011	0.073	-1.938	0.98	0.015	0.322
2877	1	2.717	0.728	-1.989	0.972	0.015	0.329
29	1	1.315	0.072	-1.243	0.981	0.014	0.289
86	1	2.704	0.399	-2.305	0.98	0.014	0.295
567	1	1.31	0.072	-1.238	0.981	0.014	0.29
776	1	1.757	0.076	-1.682	0.981	0.014	0.301
891	1	2.702	0.399	-2.303	0.98	0.014	0.297
997	1	2.666	0.746	-1.92	0.971	0.014	0.306
1061	1	3.633	1.769	-1.863	0.735	0.014	0.292
1081	1	2.704	0.399	-2.305	0.98	0.014	0.295
1426	1	1.76	0.076	-1.684	0.981	0.014	0.299
1536	1	2.703	0.399	-2.304	0.98	0.014	0.296
1587	1	2.696	0.399	-2.297	0.979	0.014	0.302
1661	1	3.051	1.208	-1.843	0.906	0.014	0.297
1684	1	2.675	0.37	-2.305	0.98	0.014	0.29
1719	1	1.474	0.052	-1.422	0.979	0.014	0.291
1841	1	2.702	0.4	-2.302	0.98	0.014	0.298
1844	1	1.764	0.076	-1.689	0.981	0.014	0.299
1868	1	2.111	0.076	-2.035	0.981	0.014	0.301
1874	1	1.474	0.052	-1.422	0.979	0.014	0.291
1956	1	1.76	0.076	-1.684	0.981	0.014	0.3
2024	1	3.103	1.239	-1.864	0.896	0.014	0.288
2105	1	2.884	1.405	-1.479	0.824	0.014	0.295
2160	1	2.062	0.072	-1.99	0.981	0.014	0.293
2271	1	1.309	0.072	-1.237	0.981	0.014	0.29
2391	1	1.757	0.076	-1.682	0.981	0.014	0.301
2521	1	3.116	1.25	-1.866	0.892	0.014	0.287
2818	1	1.309	0.072	-1.237	0.981	0.014	0.29
2863	1	2.703	0.399	-2.305	0.98	0.014	0.295
2897	1	1.766	0.075	-1.691	0.981	0.014	0.297
3155	1	1.758	0.076	-1.682	0.981	0.014	0.3
173	1	2.532	0.375	-2.157	0.979	0.013	0.281
878	1	2.165	0.199	-1.966	0.98	0.013	0.282
1236	1	2.946	1.065	-1.881	0.964	0.013	0.282
1563	1	2.707	0.392	-2.315	0.98	0.013	0.285
1617	1	3.113	1.246	-1.867	0.894	0.013	0.287
1909	1	2.421	0.329	-2.092	0.979	0.013	0.278
2124	1	1.317	0.072	-1.246	0.981	0.013	0.286
3041	1	2.705	0.392	-2.314	0.98	0.013	0.286
27	1	2.421	0.098	-2.322	0.985	0.012	0.244
507	1	2.414	0.098	-2.316	0.985	0.012	0.248
536	1	2.415	0.098	-2.317	0.985	0.012	0.247
605	1	2.416	0.098	-2.317	0.985	0.012	0.247
777	1	1.762	0.069	-1.693	0.983	0.012	0.256
969	1	2.592	0.509	-2.083	0.981	0.012	0.252
1168	1	2.879	1.343	-1.536	0.872	0.012	0.25
1928	1	1.773	0.069	-1.704	0.984	0.012	0.252
2023	1	2.647	0.629	-2.018	0.98	0.012	0.259
2046	1	2.416	0.098	-2.317	0.985	0.012	0.247
2223	1	2.416	0.098	-2.318	0.985	0.012	0.247
2314	1	2.416	0.098	-2.317	0.985	0.012	0.247
2344	1	2.415	0.098	-2.317	0.985	0.012	0.247
2522	1	1.787	0.069	-1.718	0.984	0.012	0.246
2619	1	1.769	0.069	-1.699	0.983	0.012	0.253
2842	1	2.418	0.098	-2.32	0.985	0.012	0.245
2855	1	2.416	0.098	-2.317	0.985	0.012	0.247
3094	1	2.418	0.098	-2.32	0.985	0.012	0.246
3152	1	1.786	0.069	-1.717	0.984	0.012	0.247
3183	1	2.415	0.098	-2.317	0.985	0.012	0.247
3222	1	2.414	0.098	-2.316	0.985	0.012	0.248
3327	1	2.447	0.246	-2.201	0.983	0.012	0.251
69	1	2.838	0.069	-2.769	0.985	0.011	0.239
181	1	2.838	0.069	-2.769	0.985	0.011	0.239
188	1	2.838	0.069	-2.769	0.985	0.011	0.239
224	1	2.838	0.069	-2.769	0.985	0.011	0.239
231	1	2.838	0.069	-2.769	0.985	0.011	0.239
240	1	2.838	0.069	-2.769	0.985	0.011	0.239
300	1	2.838	0.069	-2.769	0.985	0.011	0.239
381	1	2.838	0.069	-2.769	0.985	0.011	0.239
486	1	2.838	0.069	-2.769	0.985	0.011	0.239
492	1	2.838	0.069	-2.769	0.985	0.011	0.239
500	1	2.838	0.069	-2.769	0.985	0.011	0.239
511	1	2.838	0.069	-2.769	0.985	0.011	0.239
671	1	2.838	0.069	-2.769	0.985	0.011	0.239
700	1	2.838	0.069	-2.769	0.985	0.011	0.239
733	1	2.838	0.069	-2.769	0.985	0.011	0.239
745	1	2.838	0.069	-2.769	0.985	0.011	0.239
783	1	2.838	0.069	-2.769	0.985	0.011	0.239
803	1	2.838	0.069	-2.769	0.985	0.011	0.239
843	1	2.838	0.069	-2.769	0.985	0.011	0.239
890	1	2.838	0.069	-2.769	0.985	0.011	0.239
893	1	2.838	0.069	-2.769	0.985	0.011	0.239
925	1	2.838	0.069	-2.769	0.985	0.011	0.239
943	1	2.838	0.069	-2.769	0.985	0.011	0.239
976	1	2.838	0.069	-2.769	0.985	0.011	0.239
985	1	2.838	0.069	-2.769	0.985	0.011	0.239
1000	1	2.838	0.069	-2.769	0.985	0.011	0.239
1007	1	2.838	0.069	-2.769	0.985	0.011	0.239
1043	1	2.838	0.069	-2.769	0.985	0.011	0.239
1086	1	2.838	0.069	-2.769	0.985	0.011	0.239
1105	1	2.838	0.069	-2.769	0.985	0.011	0.239
1164	1	2.94	0.883	-2.057	0.981	0.011	0.238
1292	1	2.838	0.069	-2.769	0.985	0.011	0.239
1318	1	2.838	0.069	-2.769	0.985	0.011	0.239
1347	1	2.838	0.069	-2.769	0.985	0.011	0.239
1406	1	2.838	0.069	-2.769	0.985	0.011	0.239
1466	1	2.838	0.069	-2.769	0.985	0.011	0.239
1469	1	2.838	0.069	-2.769	0.985	0.011	0.239
1480	1	2.838	0.069	-2.769	0.985	0.011	0.239
1525	1	2.838	0.069	-2.769	0.985	0.011	0.239
1544	1	2.838	0.069	-2.769	0.985	0.011	0.239
1558	1	2.838	0.069	-2.769	0.985	0.011	0.239
1564	1	2.838	0.069	-2.769	0.985	0.011	0.239
1819	1	2.838	0.069	-2.769	0.985	0.011	0.239
1825	1	2.839	0.07	-2.769	0.985	0.011	0.24
1835	1	2.839	0.07	-2.769	0.985	0.011	0.24
1877	1	2.838	0.069	-2.769	0.985	0.011	0.239
1963	1	2.838	0.069	-2.769	0.985	0.011	0.239
2020	1	2.838	0.069	-2.769	0.985	0.011	0.239
2037	1	2.838	0.069	-2.769	0.985	0.011	0.239
2057	1	2.838	0.069	-2.769	0.985	0.011	0.24
2070	1	2.838	0.069	-2.769	0.985	0.011	0.239
2189	1	2.838	0.069	-2.769	0.985	0.011	0.239
2197	1	2.838	0.069	-2.769	0.985	0.011	0.239
2265	1	3.113	1.008	-2.104	0.934	0.011	0.223
2281	1	2.838	0.069	-2.769	0.985	0.011	0.239
2325	1	2.838	0.069	-2.769	0.985	0.011	0.239
2431	1	2.838	0.069	-2.769	0.985	0.011	0.239
2448	1	2.838	0.069	-2.769	0.985	0.011	0.239
2456	1	2.838	0.069	-2.769	0.985	0.011	0.239
2504	1	2.838	0.069	-2.769	0.985	0.011	0.239
2555	1	2.838	0.069	-2.769	0.985	0.011	0.239
2578	1	2.838	0.069	-2.769	0.985	0.011	0.239
2612	1	2.838	0.069	-2.769	0.985	0.011	0.239
2657	1	2.567	0.375	-2.192	0.982	0.011	0.242
2662	1	2.838	0.069	-2.769	0.985	0.011	0.239
2711	1	2.838	0.069	-2.769	0.985	0.011	0.239
2783	1	2.838	0.069	-2.769	0.985	0.011	0.239
2794	1	2.838	0.069	-2.769	0.985	0.011	0.239
2823	1	2.838	0.069	-2.769	0.985	0.011	0.239
2871	1	2.838	0.069	-2.769	0.985	0.011	0.239
2873	1	2.838	0.069	-2.769	0.985	0.011	0.239
2910	1	2.838	0.069	-2.769	0.985	0.011	0.239
2923	1	2.838	0.069	-2.769	0.985	0.011	0.239
2966	1	2.838	0.069	-2.769	0.985	0.011	0.239
2969	1	2.838	0.069	-2.769	0.985	0.011	0.239
2988	1	2.838	0.069	-2.769	0.985	0.011	0.239
3029	1	2.838	0.069	-2.769	0.985	0.011	0.239
3137	1	2.839	0.07	-2.769	0.985	0.011	0.24
3185	1	2.838	0.069	-2.769	0.985	0.011	0.239
3191	1	2.838	0.069	-2.769	0.985	0.011	0.239
3194	1	2.838	0.069	-2.769	0.985	0.011	0.239
3233	1	2.424	0.098	-2.325	0.985	0.011	0.242
3237	1	2.838	0.069	-2.769	0.985	0.011	0.239
3253	1	2.838	0.069	-2.769	0.985	0.011	0.239
3278	1	2.838	0.069	-2.769	0.985	0.011	0.239
3286	1	2.838	0.069	-2.769	0.985	0.011	0.239
3294	1	2.838	0.069	-2.769	0.985	0.011	0.239
3304	1	2.838	0.069	-2.769	0.985	0.011	0.239
3308	1	2.838	0.069	-2.769	0.985	0.011	0.239
3314	1	2.838	0.069	-2.769	0.985	0.011	0.239
3324	1	2.838	0.069	-2.769	0.985	0.011	0.239
3337	1	2.838	0.069	-2.769	0.985	0.011	0.239
3350	1	2.838	0.069	-2.769	0.985	0.011	0.239
3391	1	2.838	0.069	-2.769	0.985	0.011	0.239
53	1	1.59	0.046	-1.544	0.985	0.01	0.208
56	1	1.59	0.046	-1.545	0.985	0.01	0.208
191	1	1.77	0.061	-1.709	0.987	0.01	0.202
332	1	3.696	1.808	-1.888	0.726	0.01	0.217
669	1	1.484	0.044	-1.44	0.984	0.01	0.215
904	1	5.633	2.991	-2.642	0.626	0.01	0.221
962	1	2.421	0.216	-2.205	0.985	0.01	0.213
1503	1	3.103	1.026	-2.077	0.954	0.01	0.214
1625	1	1.771	0.061	-1.71	0.987	0.01	0.202
2556	1	1.591	0.046	-1.545	0.985	0.01	0.208
2610	1	1.769	0.061	-1.708	0.987	0.01	0.203
2618	1	2.771	0.576	-2.195	0.974	0.01	0.211
3150	1	2.421	0.216	-2.205	0.985	0.01	0.213
3227	1	1.978	0.069	-1.909	0.987	0.01	0.202
10	1	2.791	1.173	-1.618	0.918	0.009	0.196
63	1	2.921	0.704	-2.217	0.987	0.009	0.182
280	1	2.904	0.706	-2.198	0.986	0.009	0.189
444	1	2.98	0.778	-2.202	0.985	0.009	0.185
458	1	1.787	0.061	-1.726	0.987	0.009	0.197
684	1	2.916	0.704	-2.213	0.987	0.009	0.183
855	1	2.921	0.698	-2.223	0.987	0.009	0.18
1045	1	1.57	0.064	-1.505	0.987	0.009	0.195
1129	1	2.705	0.81	-1.895	0.982	0.009	0.19
1226	1	2.691	0.405	-2.286	0.986	0.009	0.184
1393	1	2.458	0.185	-2.274	0.986	0.009	0.199
1439	1	2.918	0.704	-2.214	0.987	0.009	0.183
1696	1	1.622	0.063	-1.559	0.988	0.009	0.181
2358	1	2.95	0.777	-2.173	0.985	0.009	0.195
2881	1	2.917	0.704	-2.213	0.987	0.009	0.183
2937	1	2.691	0.405	-2.287	0.986	0.009	0.183
2994	1	1.499	0.043	-1.457	0.985	0.009	0.197
3317	1	2.807	1.209	-1.598	0.905	0.009	0.183
122	1	2.342	0.066	-2.276	0.99	0.008	0.159
154	1	2.128	0.068	-2.06	0.989	0.008	0.163
216	1	2.341	0.066	-2.275	0.99	0.008	0.159
285	1	2.342	0.066	-2.276	0.99	0.008	0.158
295	1	2.493	0.244	-2.249	0.988	0.008	0.167
297	1	2.341	0.066	-2.276	0.99	0.008	0.158
301	1	1.616	0.052	-1.564	0.989	0.008	0.162
308	1	2.341	0.066	-2.276	0.99	0.008	0.158
347	1	2.112	0.069	-2.043	0.989	0.008	0.168
403	1	2.696	0.405	-2.291	0.986	0.008	0.179
432	1	2.335	0.066	-2.269	0.99	0.008	0.161
561	1	2.34	0.066	-2.274	0.99	0.008	0.159
576	1	2.341	0.066	-2.275	0.99	0.008	0.159
584	1	2.341	0.066	-2.275	0.99	0.008	0.159
598	1	2.341	0.066	-2.276	0.99	0.008	0.158
635	1	2.114	0.069	-2.045	0.989	0.008	0.168
654	1	2.342	0.066	-2.276	0.99	0.008	0.158
747	1	2.34	0.066	-2.274	0.99	0.008	0.159
770	1	2.341	0.066	-2.275	0.99	0.008	0.159
790	1	1.777	0.056	-1.721	0.989	0.008	0.168
858	1	2.7	0.397	-2.303	0.987	0.008	0.17
930	1	1.619	0.052	-1.568	0.989	0.008	0.161
1057	1	2.341	0.066	-2.276	0.99	0.008	0.158
1128	1	2.34	0.066	-2.274	0.99	0.008	0.159
1133	1	2.112	0.069	-2.044	0.989	0.008	0.168
1138	1	2.341	0.066	-2.275	0.99	0.008	0.159
1174	1	2.113	0.069	-2.044	0.989	0.008	0.168
1217	1	2.341	0.066	-2.275	0.99	0.008	0.159
1280	1	2.668	0.653	-2.015	0.984	0.008	0.162
1357	1	2.3	0.067	-2.234	0.989	0.008	0.176
1403	1	2.713	0.741	-1.972	0.98	0.008	0.165
1408	1	2.816	1.209	-1.607	0.905	0.008	0.172
1453	1	2.341	0.066	-2.275	0.99	0.008	0.159
1477	1	2.338	0.066	-2.272	0.99	0.008	0.16
1496	1	2.342	0.066	-2.276	0.99	0.008	0.158
1611	1	2.342	0.066	-2.276	0.99	0.008	0.158
1634	1	2.341	0.066	-2.275	0.99	0.008	0.159
1667	1	2.113	0.069	-2.044	0.989	0.008	0.168
1736	1	1.803	0.056	-1.747	0.989	0.008	0.162
1765	1	2.11	0.069	-2.041	0.989	0.008	0.169
2015	1	2.339	0.066	-2.273	0.99	0.008	0.159
2091	1	2.341	0.066	-2.275	0.99	0.008	0.159
2115	1	2.992	0.738	-2.254	0.983	0.008	0.162
2230	1	1.62	0.051	-1.569	0.989	0.008	0.161
2331	1	2.112	0.069	-2.043	0.989	0.008	0.169
2334	1	2.777	1.184	-1.593	0.939	0.008	0.168
2453	1	2.302	0.067	-2.236	0.989	0.008	0.175
2518	1	2.781	1.066	-1.716	0.97	0.008	0.161
2542	1	2.11	0.069	-2.041	0.989	0.008	0.169
2582	1	1.778	0.056	-1.722	0.989	0.008	0.168
2597	1	2.34	0.066	-2.274	0.99	0.008	0.159
2622	1	2.122	0.069	-2.053	0.989	0.008	0.164
2694	1	2.341	0.066	-2.275	0.99	0.008	0.159
2724	1	2.115	0.069	-2.047	0.989	0.008	0.167
2806	1	2.341	0.066	-2.275	0.99	0.008	0.159
2851	1	2.111	0.069	-2.042	0.989	0.008	0.169
2908	1	2.109	0.069	-2.04	0.989	0.008	0.17
2917	1	1.62	0.052	-1.568	0.989	0.008	0.161
2938	1	1.775	0.056	-1.718	0.989	0.008	0.169
3174	1	2.11	0.069	-2.041	0.989	0.008	0.169
3241	1	2.71	0.396	-2.313	0.987	0.008	0.162
42	1	2.346	0.066	-2.28	0.99	0.007	0.157
45	1	2.43	0.068	-2.362	0.991	0.007	0.137
171	1	2.866	0.984	-1.882	0.965	0.007	0.155
195	1	2.775	1.006	-1.768	0.981	0.007	0.151
302	1	2.151	0.068	-2.083	0.99	0.007	0.155
385	1	1.829	0.055	-1.774	0.99	0.007	0.154
436	1	2.343	0.066	-2.277	0.99	0.007	0.158
484	1	2.421	0.068	-2.353	0.991	0.007	0.141
487	1	2.54	0.318	-2.222	0.988	0.007	0.147
488	1	2.039	0.049	-1.99	0.99	0.007	0.149
508	1	2.714	0.38	-2.335	0.989	0.007	0.149
521	1	2.429	0.068	-2.361	0.991	0.007	0.138
527	1	2.43	0.068	-2.362	0.991	0.007	0.137
555	1	2.342	0.066	-2.276	0.99	0.007	0.158
602	1	2.771	0.948	-1.823	0.983	0.007	0.138
624	1	2.424	0.068	-2.355	0.991	0.007	0.14
712	1	5.625	1.057	-4.568	0.982	0.007	0.15
752	1	2.116	0.063	-2.053	0.991	0.007	0.142
781	1	2.039	0.049	-1.99	0.99	0.007	0.149
895	1	2.427	0.068	-2.358	0.991	0.007	0.139
936	1	2.347	0.066	-2.281	0.99	0.007	0.156
1010	1	2.342	0.066	-2.276	0.99	0.007	0.158
1041	1	2.348	0.066	-2.283	0.99	0.007	0.156
1155	1	2.345	0.066	-2.28	0.99	0.007	0.157
1366	1	2.613	0.37	-2.243	0.99	0.007	0.138
1382	1	2.457	0.187	-2.27	0.99	0.007	0.142
1402	1	2.775	1.006	-1.769	0.982	0.007	0.149
1464	1	2.624	0.206	-2.418	0.99	0.007	0.14
1473	1	2.429	0.068	-2.361	0.991	0.007	0.137
1519	1	2.342	0.066	-2.277	0.99	0.007	0.158
1608	1	2.344	0.066	-2.278	0.99	0.007	0.158
1621	1	2.638	0.509	-2.129	0.988	0.007	0.157
1637	1	2.036	0.049	-1.987	0.99	0.007	0.15
1645	1	3.068	0.776	-2.293	0.98	0.007	0.152
1677	1	3.009	0.735	-2.274	0.983	0.007	0.156
1748	1	2.639	0.513	-2.127	0.987	0.007	0.157
1787	1	1.65	0.05	-1.6	0.99	0.007	0.15
1880	1	2.035	0.049	-1.986	0.99	0.007	0.151
1885	1	1.652	0.05	-1.602	0.99	0.007	0.149
1920	1	2.343	0.066	-2.277	0.99	0.007	0.158
1936	1	3.005	0.208	-2.797	0.991	0.007	0.14
2055	1	2.419	0.067	-2.351	0.991	0.007	0.138
2123	1	2.038	0.049	-1.989	0.99	0.007	0.15
2132	1	2.861	0.985	-1.876	0.965	0.007	0.158
2136	1	1.781	0.051	-1.729	0.991	0.007	0.137
2177	1	2.342	0.066	-2.276	0.99	0.007	0.158
2237	1	2.054	0.049	-2.005	0.99	0.007	0.145
2299	1	1.658	0.05	-1.608	0.99	0.007	0.148
2378	1	2.43	0.068	-2.362	0.991	0.007	0.137
2386	1	2.43	0.068	-2.362	0.991	0.007	0.137
2501	1	2.358	0.066	-2.292	0.99	0.007	0.152
2546	1	2.035	0.049	-1.986	0.99	0.007	0.151
2697	1	2.036	0.049	-1.987	0.99	0.007	0.15
2841	1	2.342	0.066	-2.276	0.99	0.007	0.158
2849	1	2.418	0.068	-2.35	0.991	0.007	0.142
2962	1	2.116	0.063	-2.053	0.991	0.007	0.142
2971	1	2.342	0.066	-2.276	0.99	0.007	0.158
2998	1	2.049	0.049	-2	0.99	0.007	0.147
3005	1	2.899	1.044	-1.856	0.95	0.007	0.155
3013	1	2.036	0.049	-1.987	0.99	0.007	0.15
3036	1	2.42	0.067	-2.353	0.991	0.007	0.138
3069	1	2.036	0.049	-1.987	0.99	0.007	0.15
3095	1	1.646	0.051	-1.595	0.989	0.007	0.156
3226	1	1.651	0.05	-1.6	0.99	0.007	0.15
3322	1	3.061	0.766	-2.295	0.981	0.007	0.151
98	1	2.401	0.064	-2.337	0.991	0.006	0.132
119	1	2.651	0.205	-2.446	0.992	0.006	0.124
123	1	2.432	0.067	-2.365	0.991	0.006	0.133
133	1	2.445	0.068	-2.377	0.992	0.006	0.131
160	1	2.425	0.067	-2.358	0.991	0.006	0.135
205	1	2.402	0.064	-2.338	0.992	0.006	0.132
228	1	2.431	0.067	-2.364	0.991	0.006	0.133
258	1	2.557	0.04	-2.517	0.99	0.006	0.133
266	1	2.837	1.477	-1.36	0.808	0.006	0.127
306	1	2.427	0.067	-2.36	0.991	0.006	0.134
327	1	2.433	0.068	-2.365	0.991	0.006	0.136
329	1	2.428	0.067	-2.361	0.991	0.006	0.134
416	1	2.434	0.067	-2.367	0.992	0.006	0.132
548	1	2.645	0.205	-2.44	0.991	0.006	0.128
570	1	2.684	0.379	-2.305	0.99	0.006	0.124
592	1	3.112	0.207	-2.905	0.992	0.006	0.125
619	1	2.557	0.04	-2.517	0.99	0.006	0.133
623	1	2.43	0.067	-2.363	0.991	0.006	0.133
633	1	2.65	0.205	-2.445	0.992	0.006	0.125
640	1	3.647	1.531	-2.117	0.823	0.006	0.116
647	1	2.557	0.04	-2.517	0.99	0.006	0.133
660	1	2.557	0.04	-2.517	0.99	0.006	0.133
691	1	2.403	0.064	-2.339	0.992	0.006	0.131
739	1	2.557	0.04	-2.517	0.99	0.006	0.133
787	1	2.431	0.067	-2.364	0.991	0.006	0.133
846	1	2.557	0.04	-2.517	0.99	0.006	0.133
897	1	2.43	0.068	-2.362	0.991	0.006	0.137
920	1	2.681	0.38	-2.301	0.99	0.006	0.128
931	1	2.432	0.067	-2.365	0.992	0.006	0.132
942	1	2.557	0.04	-2.517	0.99	0.006	0.133
948	1	2.43	0.067	-2.363	0.991	0.006	0.133
950	1	2.477	0.096	-2.381	0.991	0.006	0.13
953	1	2.82	1.15	-1.67	0.964	0.006	0.122
967	1	2.402	0.064	-2.338	0.992	0.006	0.132
992	1	2.516	0.194	-2.322	0.991	0.006	0.13
1032	1	2.402	0.064	-2.338	0.992	0.006	0.132
1083	1	2.557	0.04	-2.517	0.99	0.006	0.133
1109	1	2.43	0.067	-2.363	0.991	0.006	0.133
1117	1	2.43	0.067	-2.363	0.991	0.006	0.133
1145	1	2.653	0.395	-2.258	0.991	0.006	0.122
1182	1	2.402	0.064	-2.338	0.992	0.006	0.132
1195	1	3.116	0.207	-2.909	0.992	0.006	0.125
1211	1	2.402	0.064	-2.338	0.992	0.006	0.131
1249	1	2.441	0.067	-2.375	0.992	0.006	0.129
1315	1	2.43	0.068	-2.362	0.991	0.006	0.137
1397	1	2.431	0.067	-2.364	0.991	0.006	0.133
1412	1	2.557	0.04	-2.517	0.99	0.006	0.133
1425	1	2.431	0.067	-2.364	0.991	0.006	0.133
1431	1	2.557	0.04	-2.517	0.99	0.006	0.133
1436	1	2.431	0.067	-2.364	0.991	0.006	0.133
1461	1	2.781	0.949	-1.832	0.984	0.006	0.125
1541	1	2.431	0.067	-2.364	0.991	0.006	0.133
1552	1	2.557	0.04	-2.517	0.99	0.006	0.133
1640	1	2.557	0.04	-2.517	0.99	0.006	0.133
1687	1	2.557	0.04	-2.517	0.99	0.006	0.133
1692	1	2.41	0.064	-2.346	0.992	0.006	0.129
1700	1	2.402	0.064	-2.338	0.992	0.006	0.132
1711	1	2.402	0.064	-2.338	0.992	0.006	0.132
1715	1	2.557	0.04	-2.517	0.99	0.006	0.133
1737	1	1.84	0.05	-1.79	0.991	0.006	0.125
1760	1	2.43	0.067	-2.363	0.991	0.006	0.133
1811	1	2.431	0.067	-2.364	0.991	0.006	0.133
1833	1	1.629	0.044	-1.585	0.992	0.006	0.116
1840	1	2.557	0.04	-2.517	0.99	0.006	0.134
1846	1	2.557	0.04	-2.517	0.99	0.006	0.134
1858	1	2.557	0.04	-2.517	0.99	0.006	0.133
1901	1	2.407	0.064	-2.343	0.992	0.006	0.13
1908	1	2.557	0.04	-2.517	0.99	0.006	0.133
1938	1	2.403	0.064	-2.339	0.992	0.006	0.131
1946	1	2.477	0.096	-2.38	0.991	0.006	0.13
1965	1	2.431	0.067	-2.364	0.991	0.006	0.133
1977	1	2.429	0.067	-2.362	0.991	0.006	0.134
2001	1	2.402	0.064	-2.338	0.992	0.006	0.132
2060	1	2.432	0.067	-2.365	0.991	0.006	0.133
2062	1	2.431	0.067	-2.364	0.991	0.006	0.133
2069	1	2.402	0.064	-2.337	0.991	0.006	0.132
2202	1	2.557	0.04	-2.517	0.99	0.006	0.133
2203	1	2.557	0.04	-2.517	0.99	0.006	0.133
2217	1	2.43	0.067	-2.363	0.991	0.006	0.133
2250	1	2.431	0.067	-2.364	0.991	0.006	0.133
2268	1	2.904	1.649	-1.255	0.708	0.006	0.128
2339	1	1.724	0.049	-1.674	0.991	0.006	0.133
2351	1	2.647	0.205	-2.442	0.991	0.006	0.126
2372	1	2.651	0.205	-2.446	0.992	0.006	0.125
2375	1	2.434	0.067	-2.367	0.992	0.006	0.132
2401	1	2.557	0.04	-2.517	0.99	0.006	0.133
2410	1	2.48	0.096	-2.384	0.991	0.006	0.128
2493	1	1.623	0.044	-1.579	0.992	0.006	0.117
2495	1	2.808	1.009	-1.798	0.961	0.006	0.119
2515	1	2.429	0.067	-2.362	0.991	0.006	0.133
2529	1	2.4	0.064	-2.336	0.991	0.006	0.132
2534	1	2.428	0.067	-2.361	0.991	0.006	0.134
2559	1	2.402	0.064	-2.338	0.992	0.006	0.132
2561	1	3.003	0.189	-2.814	0.992	0.006	0.127
2575	1	2.409	0.064	-2.345	0.992	0.006	0.129
2590	1	2.432	0.067	-2.365	0.992	0.006	0.132
2592	1	2.43	0.068	-2.362	0.991	0.006	0.137
2603	1	2.43	0.067	-2.363	0.991	0.006	0.133
2660	1	2.431	0.067	-2.364	0.991	0.006	0.133
2664	1	2.799	1.007	-1.793	0.961	0.006	0.129
2682	1	2.557	0.04	-2.517	0.99	0.006	0.133
2719	1	2.557	0.04	-2.517	0.99	0.006	0.133
2759	1	2.431	0.067	-2.364	0.991	0.006	0.133
2767	1	2.557	0.04	-2.517	0.99	0.006	0.133
2774	1	2.43	0.068	-2.362	0.991	0.006	0.137
2831	1	2.498	0.096	-2.402	0.992	0.006	0.12
2853	1	2.406	0.064	-2.342	0.992	0.006	0.13
2889	1	2.43	0.067	-2.363	0.991	0.006	0.133
2916	1	1.622	0.044	-1.577	0.992	0.006	0.117
2965	1	2.557	0.04	-2.517	0.99	0.006	0.133
2978	1	2.444	0.067	-2.377	0.992	0.006	0.128
2991	1	2.402	0.064	-2.338	0.992	0.006	0.132
2999	1	2.429	0.067	-2.362	0.991	0.006	0.134
3073	1	2.401	0.064	-2.337	0.991	0.006	0.132
3113	1	2.479	0.096	-2.383	0.991	0.006	0.129
3117	1	2.437	0.067	-2.37	0.992	0.006	0.131
3148	1	2.402	0.064	-2.338	0.992	0.006	0.131
3224	1	2.43	0.067	-2.363	0.991	0.006	0.133
3288	1	2.557	0.04	-2.517	0.99	0.006	0.133
3332	1	2.433	0.068	-2.365	0.991	0.006	0.136
3334	1	2.425	0.067	-2.358	0.991	0.006	0.135
3358	1	2.557	0.04	-2.517	0.99	0.006	0.133
3379	1	2.402	0.064	-2.338	0.992	0.006	0.132
3381	1	2.401	0.064	-2.337	0.991	0.006	0.132
46	1	1.711	0.057	-1.653	0.993	0.005	0.107
132	1	2.871	0.778	-2.093	0.982	0.005	0.106
138	1	1.751	0.056	-1.695	0.993	0.005	0.099
242	1	1.783	0.056	-1.726	0.993	0.005	0.095
251	1	2.839	0.438	-2.401	0.993	0.005	0.103
272	1	1.722	0.057	-1.665	0.993	0.005	0.105
392	1	2.757	0.733	-2.024	0.985	0.005	0.105
461	1	2.761	0.78	-1.981	0.99	0.005	0.104
480	1	2.51	0.095	-2.415	0.992	0.005	0.114
627	1	2.757	0.781	-1.976	0.989	0.005	0.111
696	1	2.092	0.063	-2.029	0.993	0.005	0.106
903	1	2.761	0.941	-1.819	0.989	0.005	0.106
974	1	2.097	0.063	-2.034	0.993	0.005	0.104
1100	1	2.11	0.063	-2.047	0.993	0.005	0.102
1223	1	1.725	0.057	-1.668	0.993	0.005	0.104
1246	1	2.749	0.711	-2.038	0.991	0.005	0.098
1438	1	3.044	0.574	-2.47	0.983	0.005	0.1
1628	1	2.123	0.063	-2.06	0.993	0.005	0.099
1771	1	1.689	0.043	-1.645	0.993	0.005	0.104
1889	1	2.093	0.063	-2.029	0.993	0.005	0.105
2027	1	1.639	0.044	-1.595	0.992	0.005	0.113
2080	1	1.752	0.057	-1.696	0.993	0.005	0.101
2127	1	1.653	0.044	-1.609	0.992	0.005	0.111
2133	1	2.048	0.043	-2.005	0.992	0.005	0.112
2587	1	2.774	0.753	-2.021	0.985	0.005	0.095
2743	1	2.122	0.055	-2.067	0.993	0.005	0.106
2837	1	2.042	0.043	-2	0.992	0.005	0.112
3171	1	1.632	0.044	-1.588	0.992	0.005	0.115
3370	1	2.122	0.055	-2.067	0.993	0.005	0.107
1	1	2.821	0.036	-2.786	0.994	0.004	0.082
15	1	2.821	0.036	-2.786	0.994	0.004	0.082
18	1	2.028	0.047	-1.98	0.994	0.004	0.086
48	1	2.821	0.036	-2.786	0.994	0.004	0.082
91	1	2.821	0.036	-2.786	0.994	0.004	0.082
126	1	2.821	0.036	-2.786	0.994	0.004	0.082
147	1	2.821	0.036	-2.786	0.994	0.004	0.082
151	1	2.821	0.036	-2.786	0.994	0.004	0.082
215	1	2.821	0.036	-2.786	0.994	0.004	0.082
225	1	2.821	0.036	-2.786	0.994	0.004	0.082
250	1	2.821	0.036	-2.786	0.994	0.004	0.082
279	1	2.821	0.036	-2.786	0.994	0.004	0.082
281	1	2.821	0.036	-2.786	0.994	0.004	0.082
314	1	2.821	0.036	-2.786	0.994	0.004	0.082
398	1	2.821	0.036	-2.786	0.994	0.004	0.082
405	1	2.821	0.036	-2.786	0.994	0.004	0.082
463	1	2.821	0.036	-2.786	0.994	0.004	0.082
476	1	2.821	0.036	-2.786	0.994	0.004	0.082
540	1	2.821	0.036	-2.786	0.994	0.004	0.082
569	1	2.821	0.036	-2.786	0.994	0.004	0.082
577	1	2.821	0.036	-2.786	0.994	0.004	0.082
581	1	2.821	0.036	-2.786	0.994	0.004	0.082
582	1	2.192	0.05	-2.142	0.995	0.004	0.076
626	1	2.79	1.04	-1.75	0.971	0.004	0.09
658	1	2.052	0.045	-2.006	0.995	0.004	0.075
681	1	2.821	0.036	-2.786	0.994	0.004	0.082
686	1	2.821	0.036	-2.786	0.994	0.004	0.082
692	1	2.821	0.036	-2.786	0.994	0.004	0.082
735	1	2.821	0.036	-2.786	0.994	0.004	0.082
748	1	2.821	0.036	-2.786	0.994	0.004	0.082
825	1	3.181	0.905	-2.276	0.967	0.004	0.075
842	1	2.821	0.036	-2.786	0.994	0.004	0.082
918	1	2.138	0.051	-2.087	0.994	0.004	0.087
959	1	2.821	0.036	-2.786	0.994	0.004	0.082
973	1	2.821	0.036	-2.786	0.994	0.004	0.082
998	1	2.125	0.051	-2.074	0.994	0.004	0.089
1016	1	2.821	0.036	-2.786	0.994	0.004	0.082
1048	1	1.628	0.038	-1.59	0.994	0.004	0.081
1050	1	2.821	0.036	-2.786	0.994	0.004	0.082
1055	1	2.146	0.051	-2.095	0.994	0.004	0.085
1087	1	2.123	0.051	-2.072	0.994	0.004	0.09
1104	1	2.129	0.051	-2.078	0.994	0.004	0.088
1108	1	2.821	0.036	-2.786	0.994	0.004	0.082
1142	1	2.821	0.036	-2.786	0.994	0.004	0.082
1229	1	2.821	0.036	-2.786	0.994	0.004	0.082
1230	1	2.821	0.036	-2.786	0.994	0.004	0.082
1258	1	2.821	0.036	-2.786	0.994	0.004	0.082
1259	1	2.821	0.036	-2.786	0.994	0.004	0.082
1277	1	2.821	0.036	-2.786	0.994	0.004	0.082
1354	1	2.821	0.036	-2.786	0.994	0.004	0.082
1358	1	2.821	0.036	-2.786	0.994	0.004	0.082
1378	1	2.697	0.233	-2.464	0.995	0.004	0.076
1410	1	2.875	0.439	-2.436	0.993	0.004	0.094
1420	1	2.663	0.176	-2.487	0.994	0.004	0.085
1429	1	2.821	0.036	-2.786	0.994	0.004	0.082
1463	1	2.875	0.439	-2.436	0.993	0.004	0.094
1524	1	2.821	0.036	-2.786	0.994	0.004	0.082
1666	1	2.821	0.036	-2.786	0.994	0.004	0.082
1706	1	2.821	0.036	-2.786	0.994	0.004	0.082
1735	1	2.821	0.036	-2.786	0.994	0.004	0.082
1742	1	2.821	0.036	-2.786	0.994	0.004	0.082
1758	1	2.821	0.036	-2.786	0.994	0.004	0.082
1781	1	2.821	0.036	-2.786	0.994	0.004	0.082
1789	1	2.821	0.036	-2.786	0.994	0.004	0.082
1804	1	2.266	0.062	-2.204	0.995	0.004	0.074
1809	1	2.242	0.062	-2.18	0.995	0.004	0.078
1856	1	3.611	1.257	-2.354	0.914	0.004	0.076
1870	1	2.845	1.343	-1.502	0.876	0.004	0.09
1875	1	2.242	0.062	-2.18	0.995	0.004	0.078
1888	1	2.821	0.036	-2.786	0.994	0.004	0.082
1903	1	2.119	0.051	-2.068	0.994	0.004	0.09
1950	1	2.821	0.036	-2.786	0.994	0.004	0.082
1968	1	2.821	0.036	-2.786	0.994	0.004	0.082
1983	1	2.821	0.036	-2.786	0.994	0.004	0.082
1995	1	2.243	0.062	-2.181	0.995	0.004	0.078
2012	1	2.821	0.036	-2.786	0.994	0.004	0.082
2072	1	2.244	0.062	-2.182	0.995	0.004	0.078
2110	1	2.821	0.036	-2.786	0.994	0.004	0.082
2166	1	2.821	0.036	-2.786	0.994	0.004	0.082
2174	1	2.821	0.036	-2.786	0.994	0.004	0.082
2178	1	2.821	0.036	-2.786	0.994	0.004	0.082
2231	1	2.024	0.046	-1.979	0.994	0.004	0.08
2242	1	2.821	0.036	-2.786	0.994	0.004	0.082
2246	1	2.821	0.036	-2.786	0.994	0.004	0.082
2294	1	2.821	0.036	-2.786	0.994	0.004	0.082
2319	1	2.821	0.036	-2.786	0.994	0.004	0.082
2330	1	2.821	0.036	-2.786	0.994	0.004	0.082
2385	1	2.821	0.036	-2.786	0.994	0.004	0.082
2395	1	2.688	0.233	-2.455	0.994	0.004	0.08
2415	1	2.821	0.036	-2.786	0.994	0.004	0.082
2426	1	2.821	0.036	-2.786	0.994	0.004	0.082
2427	1	2.821	0.036	-2.786	0.994	0.004	0.082
2464	1	2.821	0.036	-2.786	0.994	0.004	0.082
2478	1	1.629	0.038	-1.591	0.994	0.004	0.081
2483	1	2.821	0.036	-2.786	0.994	0.004	0.082
2500	1	1.629	0.038	-1.591	0.994	0.004	0.081
2607	1	2.821	0.036	-2.786	0.994	0.004	0.082
2678	1	2.821	0.036	-2.786	0.994	0.004	0.082
2685	1	2.821	0.036	-2.786	0.994	0.004	0.082
2709	1	2.821	0.036	-2.786	0.994	0.004	0.082
2729	1	2.821	0.036	-2.786	0.994	0.004	0.082
2736	1	2.821	0.036	-2.786	0.994	0.004	0.082
2785	1	2.763	0.631	-2.132	0.992	0.004	0.076
2792	1	3.607	1.251	-2.356	0.916	0.004	0.076
2811	1	2.821	0.036	-2.786	0.994	0.004	0.082
2832	1	2.821	0.036	-2.786	0.994	0.004	0.082
2834	1	2.821	0.036	-2.786	0.994	0.004	0.082
2865	1	2.821	0.036	-2.786	0.994	0.004	0.082
2945	1	2.821	0.036	-2.786	0.994	0.004	0.082
2946	1	2.821	0.036	-2.786	0.994	0.004	0.082
2968	1	2.821	0.036	-2.786	0.994	0.004	0.082
2970	1	1.637	0.038	-1.599	0.994	0.004	0.08
3021	1	2.821	0.036	-2.786	0.994	0.004	0.082
3048	1	2.821	0.036	-2.786	0.994	0.004	0.082
3081	1	2.821	0.036	-2.786	0.994	0.004	0.082
3106	1	2.821	0.036	-2.786	0.994	0.004	0.082
3114	1	2.821	0.036	-2.786	0.994	0.004	0.082
3149	1	2.821	0.036	-2.786	0.994	0.004	0.082
3173	1	2.257	0.062	-2.195	0.995	0.004	0.075
3175	1	2.821	0.036	-2.786	0.994	0.004	0.082
3209	1	2.821	0.036	-2.786	0.994	0.004	0.082
3252	1	2.821	0.036	-2.786	0.994	0.004	0.082
3259	1	2.13	0.047	-2.082	0.995	0.004	0.074
3295	1	2.821	0.036	-2.786	0.994	0.004	0.082
3303	1	2.025	0.046	-1.979	0.994	0.004	0.08
3315	1	2.821	0.036	-2.786	0.994	0.004	0.082
3359	1	2.257	0.062	-2.195	0.995	0.004	0.075
3377	1	2.821	0.036	-2.786	0.994	0.004	0.082
41	1	2.609	0.089	-2.519	0.995	0.003	0.071
49	1	2.031	0.04	-1.991	0.996	0.003	0.057
79	1	2.714	0.367	-2.347	0.993	0.003	0.072
87	1	2.494	0.065	-2.429	0.996	0.003	0.062
97	1	2.464	0.06	-2.404	0.996	0.003	0.059
101	1	2.56	0.179	-2.381	0.995	0.003	0.068
218	1	2.487	0.065	-2.422	0.996	0.003	0.064
259	1	2.493	0.06	-2.433	0.996	0.003	0.053
288	1	2.715	0.367	-2.348	0.994	0.003	0.071
373	1	2.972	0.4	-2.572	0.994	0.003	0.063
388	1	1.802	0.038	-1.763	0.995	0.003	0.068
395	1	2.027	0.04	-1.987	0.996	0.003	0.057
408	1	2.976	0.4	-2.577	0.994	0.003	0.063
418	1	2.028	0.04	-1.988	0.996	0.003	0.057
428	1	2.486	0.065	-2.42	0.996	0.003	0.064
490	1	2.467	0.06	-2.407	0.996	0.003	0.059
526	1	2.485	0.066	-2.419	0.996	0.003	0.067
553	1	2.114	0.036	-2.077	0.995	0.003	0.069
595	1	2.356	0.04	-2.316	0.996	0.003	0.053
944	1	2.008	0.054	-1.954	0.995	0.003	0.064
951	1	2.719	0.367	-2.352	0.994	0.003	0.068
1015	1	2.486	0.065	-2.42	0.996	0.003	0.064
1052	1	1.793	0.038	-1.755	0.995	0.003	0.069
1053	1	3.031	1.897	-1.134	0.588	0.003	0.067
1096	1	2.019	0.054	-1.965	0.996	0.003	0.063
1118	1	2.917	0.392	-2.525	0.994	0.003	0.07
1147	1	2.522	0.064	-2.457	0.996	0.003	0.056
1161	1	2.094	0.053	-2.041	0.996	0.003	0.054
1274	1	2.821	0.511	-2.31	0.995	0.003	0.066
1276	1	2.677	0.231	-2.446	0.995	0.003	0.061
1293	1	2.97	0.399	-2.571	0.994	0.003	0.063
1351	1	2.486	0.065	-2.421	0.996	0.003	0.064
1392	1	2.618	0.086	-2.532	0.996	0.003	0.064
1599	1	2.256	0.061	-2.195	0.995	0.003	0.073
1627	1	2.292	0.062	-2.23	0.995	0.003	0.069
1632	1	2.463	0.06	-2.403	0.996	0.003	0.059
1641	1	2.027	0.04	-1.987	0.996	0.003	0.057
1655	1	2.33	0.061	-2.269	0.996	0.003	0.061
1707	1	2.519	0.065	-2.454	0.996	0.003	0.056
1761	1	2.027	0.04	-1.987	0.996	0.003	0.057
1780	1	2.487	0.065	-2.422	0.996	0.003	0.064
1800	1	1.809	0.038	-1.771	0.995	0.003	0.068
1805	1	2.356	0.04	-2.316	0.996	0.003	0.053
1865	1	1.794	0.038	-1.756	0.995	0.003	0.069
1871	1	2.493	0.066	-2.427	0.996	0.003	0.065
1914	1	2.485	0.065	-2.42	0.996	0.003	0.064
1926	1	2.705	0.247	-2.458	0.996	0.003	0.055
1987	1	2.492	0.065	-2.427	0.996	0.003	0.063
1992	1	2.722	0.367	-2.355	0.994	0.003	0.066
2008	1	1.793	0.038	-1.754	0.995	0.003	0.069
2063	1	2.464	0.06	-2.403	0.996	0.003	0.059
2064	1	2.491	0.066	-2.425	0.996	0.003	0.065
2077	1	1.652	0.037	-1.615	0.994	0.003	0.073
2106	1	2.556	0.181	-2.375	0.995	0.003	0.07
2114	1	3.15	0.886	-2.264	0.993	0.003	0.069
2173	1	2.491	0.066	-2.425	0.996	0.003	0.065
2175	1	2.028	0.04	-1.988	0.996	0.003	0.057
2200	1	2.752	0.704	-2.048	0.994	0.003	0.064
2241	1	2.026	0.04	-1.986	0.996	0.003	0.057
2259	1	2.864	0.365	-2.498	0.994	0.003	0.073
2267	1	2.485	0.065	-2.42	0.996	0.003	0.064
2274	1	2.271	0.062	-2.21	0.995	0.003	0.073
2289	1	2.324	0.04	-2.284	0.996	0.003	0.058
2332	1	2.676	0.231	-2.445	0.995	0.003	0.062
2397	1	2.299	0.062	-2.237	0.995	0.003	0.068
2398	1	2.019	0.054	-1.966	0.996	0.003	0.063
2471	1	2.252	0.057	-2.195	0.996	0.003	0.064
2502	1	2.491	0.065	-2.426	0.996	0.003	0.063
2548	1	2.609	0.089	-2.52	0.995	0.003	0.07
2558	1	2.485	0.065	-2.419	0.996	0.003	0.065
2639	1	2.457	0.061	-2.396	0.996	0.003	0.061
2644	1	2.732	0.367	-2.365	0.994	0.003	0.059
2717	1	2.457	0.061	-2.397	0.996	0.003	0.061
2739	1	2.484	0.066	-2.418	0.996	0.003	0.067
2745	1	2.86	0.555	-2.305	0.995	0.003	0.063
2883	1	2.47	0.06	-2.41	0.996	0.003	0.058
3053	1	2.489	0.066	-2.423	0.996	0.003	0.066
3054	1	2.98	0.4	-2.579	0.994	0.003	0.062
3057	1	3.176	1.255	-1.921	0.902	0.003	0.061
3067	1	2.494	0.066	-2.427	0.996	0.003	0.064
3246	1	2.456	0.061	-2.396	0.996	0.003	0.061
3283	1	2.609	0.089	-2.52	0.995	0.003	0.07
3373	1	2.781	0.632	-2.149	0.993	0.003	0.065
3384	1	2.487	0.065	-2.422	0.996	0.003	0.064
34	1	2.365	0.035	-2.33	0.997	0.002	0.037
38	1	2.167	0.051	-2.116	0.998	0.002	0.033
60	1	2.858	0.319	-2.539	0.996	0.002	0.052
103	1	2.841	0.987	-1.854	0.972	0.002	0.046
114	1	2.824	0.435	-2.388	0.996	0.002	0.049
142	1	2.84	0.395	-2.445	0.995	0.002	0.042
174	1	2.537	0.064	-2.473	0.996	0.002	0.052
183	1	2.488	0.061	-2.427	0.997	0.002	0.038
189	1	2.84	0.232	-2.608	0.998	0.002	0.033
203	1	3.583	0.773	-2.81	0.99	0.002	0.033
217	1	2.152	0.051	-2.101	0.997	0.002	0.034
270	1	2.843	0.95	-1.893	0.99	0.002	0.039
271	1	2.115	0.053	-2.062	0.996	0.002	0.052
273	1	2.358	0.04	-2.318	0.996	0.002	0.052
307	1	2.249	0.044	-2.205	0.998	0.002	0.032
348	1	2.361	0.04	-2.321	0.996	0.002	0.052
422	1	2.36	0.04	-2.32	0.996	0.002	0.052
434	1	2.488	0.061	-2.427	0.997	0.002	0.038
435	1	2.36	0.04	-2.321	0.996	0.002	0.052
491	1	2.717	0.09	-2.627	0.997	0.002	0.046
531	1	2.122	0.043	-2.08	0.997	0.002	0.039
543	1	2.36	0.04	-2.32	0.996	0.002	0.052
554	1	2.363	0.035	-2.328	0.997	0.002	0.037
583	1	2.36	0.04	-2.321	0.996	0.002	0.052
585	1	2.839	0.403	-2.437	0.995	0.002	0.043
649	1	2.36	0.04	-2.32	0.996	0.002	0.052
732	1	2.363	0.035	-2.328	0.997	0.002	0.037
764	1	2.874	1.56	-1.314	0.765	0.002	0.036
784	1	3.667	1.031	-2.636	0.967	0.002	0.049
785	1	2.486	0.061	-2.425	0.997	0.002	0.038
797	1	2.36	0.04	-2.321	0.996	0.002	0.052
802	1	2.361	0.04	-2.321	0.996	0.002	0.052
806	1	2.718	0.09	-2.628	0.997	0.002	0.046
828	1	2.593	0.06	-2.533	0.998	0.002	0.036
836	1	2.359	0.04	-2.32	0.996	0.002	0.052
847	1	2.36	0.04	-2.32	0.996	0.002	0.052
932	1	2.487	0.061	-2.425	0.997	0.002	0.038
939	1	2.683	0.2	-2.483	0.997	0.002	0.044
984	1	2.361	0.04	-2.321	0.996	0.002	0.052
993	1	2.193	0.042	-2.151	0.998	0.002	0.032
1031	1	2.951	1.721	-1.23	0.678	0.002	0.038
1124	1	2.129	0.053	-2.077	0.996	0.002	0.05
1136	1	2.367	0.035	-2.332	0.997	0.002	0.036
1262	1	3.581	0.785	-2.796	0.989	0.002	0.034
1271	1	2.73	0.09	-2.64	0.997	0.002	0.044
1291	1	2.361	0.04	-2.321	0.996	0.002	0.052
1307	1	2.699	0.313	-2.386	0.996	0.002	0.045
1309	1	2.212	0.052	-2.16	0.997	0.002	0.041
1312	1	2.369	0.035	-2.334	0.997	0.002	0.036
1331	1	2.364	0.04	-2.324	0.996	0.002	0.051
1339	1	2.361	0.035	-2.326	0.997	0.002	0.037
1345	1	2.573	0.059	-2.514	0.997	0.002	0.038
1374	1	2.36	0.04	-2.321	0.996	0.002	0.052
1411	1	2.844	0.395	-2.448	0.995	0.002	0.041
1424	1	2.357	0.035	-2.322	0.997	0.002	0.037
1446	1	2.358	0.04	-2.318	0.996	0.002	0.052
1472	1	2.859	0.403	-2.456	0.995	0.002	0.039
1482	1	2.184	0.042	-2.142	0.998	0.002	0.034
1484	1	2.363	0.035	-2.328	0.997	0.002	0.037
1490	1	2.844	0.403	-2.441	0.995	0.002	0.042
1528	1	2.36	0.04	-2.32	0.996	0.002	0.052
1554	1	2.247	0.051	-2.196	0.997	0.002	0.05
1557	1	2.427	0.059	-2.368	0.997	0.002	0.044
1620	1	3.553	0.783	-2.77	0.989	0.002	0.035
1649	1	2.492	0.061	-2.431	0.997	0.002	0.037
1693	1	2.36	0.04	-2.32	0.996	0.002	0.052
1738	1	2.68	0.201	-2.479	0.997	0.002	0.045
1754	1	2.488	0.061	-2.427	0.997	0.002	0.038
1764	1	2.361	0.04	-2.321	0.996	0.002	0.052
1776	1	2.364	0.035	-2.329	0.997	0.002	0.037
1784	1	2.361	0.04	-2.321	0.996	0.002	0.052
1812	1	3.416	0.742	-2.674	0.992	0.002	0.036
1826	1	2.834	0.954	-1.879	0.99	0.002	0.042
1837	1	2.111	0.043	-2.068	0.997	0.002	0.04
1839	1	2.469	0.057	-2.412	0.998	0.002	0.034
1929	1	2.36	0.04	-2.321	0.996	0.002	0.052
1931	1	2.718	0.09	-2.628	0.997	0.002	0.046
1961	1	2.36	0.04	-2.321	0.996	0.002	0.052
1980	1	2.698	0.228	-2.47	0.997	0.002	0.038
2032	1	2.304	0.051	-2.253	0.997	0.002	0.043
2117	1	2.36	0.04	-2.321	0.996	0.002	0.052
2147	1	2.361	0.04	-2.322	0.996	0.002	0.052
2170	1	2.391	0.06	-2.331	0.997	0.002	0.05
2192	1	2.715	0.09	-2.625	0.997	0.002	0.047
2201	1	2.364	0.035	-2.329	0.997	0.002	0.037
2221	1	2.361	0.04	-2.322	0.996	0.002	0.052
2228	1	2.677	0.2	-2.476	0.997	0.002	0.046
2236	1	2.361	0.04	-2.321	0.996	0.002	0.052
2240	1	2.361	0.04	-2.321	0.996	0.002	0.052
2261	1	2.869	1.601	-1.268	0.741	0.002	0.041
2263	1	2.674	0.201	-2.473	0.996	0.002	0.047
2272	1	2.495	0.061	-2.434	0.997	0.002	0.037
2284	1	2.275	0.051	-2.224	0.997	0.002	0.046
2311	1	3.043	0.204	-2.838	0.997	0.002	0.04
2313	1	2.497	0.061	-2.436	0.997	0.002	0.037
2369	1	2.718	0.09	-2.627	0.997	0.002	0.046
2394	1	2.36	0.04	-2.32	0.996	0.002	0.052
2413	1	2.718	0.09	-2.627	0.997	0.002	0.046
2430	1	2.36	0.04	-2.32	0.996	0.002	0.052
2434	1	2.248	0.047	-2.2	0.997	0.002	0.04
2446	1	2.36	0.04	-2.32	0.996	0.002	0.052
2486	1	2.367	0.04	-2.327	0.996	0.002	0.051
2489	1	3.325	0.707	-2.619	0.996	0.002	0.039
2532	1	2.359	0.04	-2.319	0.996	0.002	0.052
2549	1	2.426	0.059	-2.367	0.997	0.002	0.044
2557	1	2.167	0.042	-2.124	0.997	0.002	0.035
2574	1	2.43	0.059	-2.371	0.997	0.002	0.043
2577	1	2.422	0.059	-2.363	0.997	0.002	0.045
2609	1	2.363	0.04	-2.323	0.996	0.002	0.052
2637	1	2.494	0.061	-2.433	0.997	0.002	0.037
2652	1	2.361	0.04	-2.321	0.996	0.002	0.052
2689	1	2.713	0.09	-2.623	0.997	0.002	0.047
2692	1	2.854	1.209	-1.645	0.927	0.002	0.034
2718	1	2.487	0.061	-2.426	0.997	0.002	0.038
2727	1	2.364	0.035	-2.329	0.997	0.002	0.037
2741	1	2.74	0.434	-2.306	0.996	0.002	0.051
2749	1	2.039	0.035	-2.004	0.997	0.002	0.039
2756	1	2.193	0.042	-2.151	0.998	0.002	0.032
2786	1	2.498	0.061	-2.437	0.997	0.002	0.036
2830	1	2.361	0.04	-2.321	0.996	0.002	0.052
2835	1	2.36	0.04	-2.321	0.996	0.002	0.052
2854	1	2.672	0.2	-2.471	0.996	0.002	0.048
2869	1	2.375	0.04	-2.335	0.996	0.002	0.05
2874	1	3.548	0.783	-2.765	0.989	0.002	0.035
2904	1	2.133	0.036	-2.097	0.997	0.002	0.037
2944	1	2.488	0.061	-2.427	0.997	0.002	0.038
2961	1	2.453	0.059	-2.393	0.997	0.002	0.04
2989	1	2.144	0.036	-2.108	0.997	0.002	0.036
3003	1	2.158	0.051	-2.107	0.998	0.002	0.033
3015	1	2.847	0.403	-2.444	0.995	0.002	0.042
3066	1	2.487	0.061	-2.426	0.997	0.002	0.038
3070	1	2.11	0.044	-2.066	0.997	0.002	0.043
3088	1	2.49	0.061	-2.429	0.997	0.002	0.038
3098	1	2.294	0.051	-2.243	0.997	0.002	0.044
3099	1	2.615	0.06	-2.555	0.998	0.002	0.033
3170	1	2.36	0.04	-2.32	0.996	0.002	0.052
3201	1	2.363	0.035	-2.328	0.997	0.002	0.037
3221	1	2.468	0.061	-2.407	0.997	0.002	0.041
3258	1	2.131	0.036	-2.095	0.997	0.002	0.037
3262	1	2.485	0.061	-2.424	0.997	0.002	0.038
3270	1	2.139	0.042	-2.097	0.997	0.002	0.036
3276	1	2.366	0.035	-2.331	0.997	0.002	0.036
3279	1	2.689	0.231	-2.458	0.997	0.002	0.043
3284	1	2.361	0.04	-2.322	0.996	0.002	0.052
3291	1	3.561	0.772	-2.789	0.99	0.002	0.034
3340	1	2.363	0.035	-2.328	0.997	0.002	0.037
3342	1	2.706	0.227	-2.479	0.997	0.002	0.036
3355	1	2.718	0.09	-2.628	0.997	0.002	0.046
2	1	2.551	0.059	-2.493	0.999	0.001	0.019
26	1	2.812	0.229	-2.583	0.999	0.001	0.017
30	1	2.829	0.199	-2.63	0.998	0.001	0.024
35	1	2.114	0.033	-2.081	0.999	0.001	0.018
51	1	2.809	0.228	-2.58	0.999	0.001	0.017
84	1	2.709	0.182	-2.527	0.998	0.001	0.029
102	1	3.845	1.098	-2.747	0.983	0.001	0.018
112	1	3.497	1.189	-2.308	0.957	0.001	0.014
131	1	2.803	0.091	-2.712	0.999	0.001	0.015
140	1	2.707	0.063	-2.644	0.998	0.001	0.025
155	1	2.091	0.033	-2.057	0.999	0.001	0.02
157	1	2.717	0.062	-2.655	0.998	0.001	0.023
172	1	2.696	0.092	-2.604	0.998	0.001	0.029
185	1	2.469	0.038	-2.431	0.999	0.001	0.017
190	1	2.393	0.037	-2.356	0.999	0.001	0.013
198	1	2.654	0.06	-2.595	0.998	0.001	0.027
201	1	2.655	0.059	-2.596	0.998	0.001	0.027
207	1	2.463	0.042	-2.421	0.998	0.001	0.025
214	1	2.65	0.06	-2.591	0.998	0.001	0.028
233	1	2.781	0.533	-2.248	0.997	0.001	0.029
236	1	2.695	0.059	-2.636	0.998	0.001	0.022
238	1	2.719	0.062	-2.657	0.998	0.001	0.023
239	1	2.755	0.433	-2.321	0.997	0.001	0.03
241	1	2.771	0.226	-2.545	0.999	0.001	0.015
257	1	2.429	0.037	-2.392	0.999	0.001	0.011
275	1	2.837	0.509	-2.327	0.998	0.001	0.014
286	1	4.538	0.225	-4.313	0.999	0.001	0.017
291	1	2.251	0.034	-2.217	0.999	0.001	0.015
293	1	2.72	0.062	-2.658	0.998	0.001	0.023
321	1	2.47	0.051	-2.419	0.999	0.001	0.014
322	1	2.556	0.058	-2.497	0.999	0.001	0.018
331	1	2.722	0.063	-2.659	0.998	0.001	0.023
334	1	2.424	0.037	-2.387	0.999	0.001	0.011
336	1	2.389	0.05	-2.339	0.999	0.001	0.018
359	1	2.719	0.062	-2.657	0.998	0.001	0.023
365	1	2.718	0.062	-2.655	0.999	0.001	0.011
366	1	2.696	0.092	-2.604	0.998	0.001	0.029
371	1	2.822	0.509	-2.313	0.998	0.001	0.016
379	1	2.693	0.059	-2.634	0.998	0.001	0.022
382	1	2.651	0.06	-2.592	0.998	0.001	0.028
386	1	2.654	0.06	-2.594	0.998	0.001	0.027
391	1	2.663	0.06	-2.604	0.998	0.001	0.026
394	1	2.466	0.042	-2.424	0.998	0.001	0.024
401	1	2.486	0.046	-2.44	0.999	0.001	0.019
420	1	2.813	0.228	-2.585	0.999	0.001	0.017
437	1	2.719	0.063	-2.656	0.998	0.001	0.023
441	1	2.722	0.062	-2.66	0.998	0.001	0.022
452	1	2.719	0.062	-2.657	0.998	0.001	0.023
468	1	2.695	0.059	-2.636	0.998	0.001	0.022
470	1	2.959	1.177	-1.783	0.93	0.001	0.021
475	1	2.697	0.062	-2.635	0.999	0.001	0.013
482	1	2.719	0.062	-2.657	0.998	0.001	0.023
515	1	2.687	0.062	-2.625	0.998	0.001	0.026
519	1	2.699	0.199	-2.501	0.998	0.001	0.029
522	1	2.553	0.058	-2.494	0.999	0.001	0.019
524	1	2.273	0.044	-2.23	0.998	0.001	0.03
538	1	2.679	0.058	-2.621	0.999	0.001	0.012
546	1	2.628	0.06	-2.568	0.998	0.001	0.031
549	1	2.718	0.062	-2.656	0.998	0.001	0.023
550	1	2.436	0.041	-2.395	0.999	0.001	0.016
551	1	2.881	0.09	-2.791	0.999	0.001	0.011
568	1	2.699	0.059	-2.641	0.998	0.001	0.022
571	1	2.72	0.063	-2.656	0.999	0.001	0.012
606	1	2.551	0.049	-2.502	0.999	0.001	0.012
616	1	2.106	0.03	-2.076	0.999	0.001	0.013
618	1	2.71	0.062	-2.648	0.999	0.001	0.012
637	1	2.722	0.226	-2.496	0.998	0.001	0.029
645	1	2.821	0.509	-2.312	0.998	0.001	0.016
650	1	2.719	0.062	-2.658	0.998	0.001	0.023
661	1	2.653	0.06	-2.594	0.998	0.001	0.027
663	1	3.144	0.782	-2.362	0.988	0.001	0.025
665	1	2.659	0.06	-2.599	0.998	0.001	0.027
682	1	2.74	0.178	-2.562	0.999	0.001	0.014
683	1	2.696	0.062	-2.634	0.999	0.001	0.013
685	1	2.548	0.038	-2.51	0.999	0.001	0.012
688	1	2.698	0.058	-2.64	0.999	0.001	0.011
690	1	2.697	0.063	-2.634	0.999	0.001	0.014
706	1	2.654	0.06	-2.594	0.998	0.001	0.027
707	1	2.654	0.06	-2.594	0.998	0.001	0.027
713	1	2.655	0.06	-2.595	0.998	0.001	0.027
725	1	2.632	0.06	-2.572	0.998	0.001	0.03
753	1	2.771	0.195	-2.576	0.999	0.001	0.011
756	1	2.105	0.032	-2.073	0.999	0.001	0.016
757	1	2.463	0.042	-2.42	0.998	0.001	0.025
758	1	3.105	0.369	-2.736	0.999	0.001	0.015
767	1	2.225	0.051	-2.174	0.998	0.001	0.028
789	1	2.726	0.063	-2.663	0.998	0.001	0.023
796	1	2.765	0.226	-2.54	0.999	0.001	0.016
808	1	2.718	0.063	-2.654	0.999	0.001	0.012
816	1	3.28	0.412	-2.869	0.998	0.001	0.015
822	1	3.062	0.588	-2.474	0.986	0.001	0.02
826	1	2.718	0.062	-2.656	0.998	0.001	0.023
832	1	2.437	0.041	-2.396	0.999	0.001	0.016
837	1	2.696	0.059	-2.637	0.998	0.001	0.022
852	1	2.789	0.243	-2.546	0.999	0.001	0.013
859	1	3.169	0.519	-2.651	0.999	0.001	0.011
860	1	2.705	0.063	-2.642	0.999	0.001	0.013
865	1	2.833	0.199	-2.634	0.998	0.001	0.024
871	1	2.838	0.78	-2.058	0.996	0.001	0.029
873	1	3.03	0.589	-2.441	0.986	0.001	0.021
874	1	2.83	0.201	-2.63	0.998	0.001	0.025
875	1	2.667	0.06	-2.607	0.998	0.001	0.026
882	1	2.73	0.091	-2.639	0.998	0.001	0.023
899	1	2.757	0.363	-2.395	0.997	0.001	0.031
911	1	2.549	0.058	-2.49	0.999	0.001	0.019
921	1	3.179	0.446	-2.733	0.998	0.001	0.02
935	1	2.251	0.034	-2.217	0.999	0.001	0.015
968	1	2.433	0.037	-2.396	0.999	0.001	0.011
978	1	2.714	0.062	-2.652	0.998	0.001	0.023
986	1	2.698	0.063	-2.635	0.999	0.001	0.014
989	1	2.72	0.063	-2.657	0.998	0.001	0.023
994	1	2.719	0.062	-2.657	0.998	0.001	0.023
996	1	2.717	0.063	-2.654	0.998	0.001	0.024
999	1	3.005	1.106	-1.898	0.971	0.001	0.013
1005	1	2.43	0.037	-2.393	0.999	0.001	0.011
1024	1	2.659	0.06	-2.6	0.998	0.001	0.027
1054	1	2.882	0.851	-2.032	0.997	0.001	0.025
1062	1	2.464	0.042	-2.421	0.998	0.001	0.025
1070	1	2.633	0.06	-2.573	0.998	0.001	0.03
1074	1	2.695	0.059	-2.637	0.998	0.001	0.022
1080	1	2.655	0.06	-2.595	0.998	0.001	0.027
1085	1	2.73	0.062	-2.668	0.998	0.001	0.022
1089	1	2.793	0.087	-2.706	0.999	0.001	0.015
1097	1	2.698	0.059	-2.639	0.998	0.001	0.022
1110	1	2.437	0.041	-2.396	0.999	0.001	0.016
1112	1	2.366	0.032	-2.334	0.998	0.001	0.028
1114	1	2.727	0.063	-2.664	0.998	0.001	0.023
1115	1	2.696	0.062	-2.634	0.999	0.001	0.013
1135	1	2.313	0.034	-2.279	0.999	0.001	0.012
1141	1	2.663	0.06	-2.604	0.998	0.001	0.026
1153	1	2.791	0.087	-2.705	0.999	0.001	0.015
1159	1	3.229	0.447	-2.782	0.998	0.001	0.018
1165	1	2.823	1.074	-1.749	0.978	0.001	0.031
1190	1	2.888	1.202	-1.686	0.951	0.001	0.023
1201	1	2.554	0.049	-2.506	0.999	0.001	0.011
1205	1	2.434	0.05	-2.384	0.999	0.001	0.015
1212	1	2.365	0.032	-2.333	0.998	0.001	0.029
1228	1	2.477	0.051	-2.427	0.999	0.001	0.013
1234	1	2.654	0.06	-2.595	0.998	0.001	0.027
1244	1	2.365	0.032	-2.333	0.998	0.001	0.029
1306	1	2.364	0.032	-2.332	0.998	0.001	0.029
1320	1	2.365	0.032	-2.333	0.998	0.001	0.029
1329	1	2.786	0.364	-2.422	0.997	0.001	0.018
1341	1	3.69	2.289	-1.401	0.494	0.001	0.015
1343	1	2.697	0.063	-2.634	0.999	0.001	0.014
1375	1	2.652	0.06	-2.593	0.998	0.001	0.027
1386	1	2.53	0.046	-2.483	0.999	0.001	0.016
1399	1	2.704	0.062	-2.641	0.999	0.001	0.013
1401	1	2.802	0.198	-2.603	0.998	0.001	0.028
1416	1	2.553	0.054	-2.499	0.999	0.001	0.015
1417	1	2.364	0.032	-2.332	0.998	0.001	0.029
1437	1	2.719	0.062	-2.657	0.998	0.001	0.023
1467	1	2.492	0.05	-2.443	0.998	0.001	0.023
1470	1	2.717	0.062	-2.655	0.998	0.001	0.023
1471	1	2.47	0.042	-2.427	0.998	0.001	0.024
1501	1	2.696	0.063	-2.633	0.999	0.001	0.014
1516	1	2.771	0.292	-2.479	0.998	0.001	0.024
1518	1	2.719	0.062	-2.657	0.998	0.001	0.023
1555	1	2.655	0.06	-2.595	0.998	0.001	0.027
1565	1	2.697	0.063	-2.633	0.999	0.001	0.014
1566	1	2.719	0.062	-2.657	0.998	0.001	0.023
1569	1	2.719	0.062	-2.657	0.998	0.001	0.023
1579	1	2.71	0.063	-2.647	0.998	0.001	0.024
1580	1	2.549	0.058	-2.491	0.999	0.001	0.019
1589	1	2.502	0.058	-2.445	0.998	0.001	0.023
1595	1	2.924	1.119	-1.805	0.976	0.001	0.015
1605	1	2.257	0.034	-2.223	0.999	0.001	0.014
1607	1	2.106	0.03	-2.076	0.999	0.001	0.013
1613	1	2.363	0.032	-2.331	0.998	0.001	0.029
1643	1	2.699	0.199	-2.5	0.998	0.001	0.029
1659	1	2.807	0.086	-2.721	0.999	0.001	0.014
1660	1	2.7	0.063	-2.637	0.999	0.001	0.013
1663	1	2.209	0.051	-2.158	0.998	0.001	0.03
1664	1	2.424	0.037	-2.387	0.999	0.001	0.011
1685	1	2.715	0.062	-2.653	0.998	0.001	0.023
1691	1	2.484	0.051	-2.433	0.999	0.001	0.013
1702	1	2.47	0.042	-2.428	0.998	0.001	0.024
1723	1	3.243	0.381	-2.862	0.998	0.001	0.013
1726	1	2.499	0.044	-2.456	0.999	0.001	0.015
1732	1	2.469	0.042	-2.427	0.998	0.001	0.024
1772	1	2.696	0.059	-2.637	0.998	0.001	0.022
1779	1	2.494	0.042	-2.452	0.998	0.001	0.022
1795	1	2.654	0.06	-2.595	0.998	0.001	0.027
1798	1	2.575	0.059	-2.516	0.999	0.001	0.017
1813	1	2.72	0.062	-2.658	0.998	0.001	0.023
1818	1	2.803	0.17	-2.633	0.999	0.001	0.018
1821	1	2.134	0.032	-2.102	0.999	0.001	0.016
1822	1	2.655	0.06	-2.595	0.998	0.001	0.027
1831	1	2.68	0.058	-2.622	0.999	0.001	0.012
1847	1	2.837	0.199	-2.637	0.998	0.001	0.023
1850	1	2.213	0.05	-2.163	0.998	0.001	0.029
1878	1	2.577	0.059	-2.519	0.999	0.001	0.016
1887	1	2.718	0.062	-2.657	0.998	0.001	0.023
1891	1	2.573	0.059	-2.514	0.999	0.001	0.017
1894	1	2.114	0.037	-2.076	0.998	0.001	0.027
1896	1	2.687	0.058	-2.63	0.999	0.001	0.012
1910	1	2.825	0.199	-2.627	0.998	0.001	0.025
1912	1	2.467	0.058	-2.41	0.998	0.001	0.026
1933	1	2.695	0.059	-2.637	0.998	0.001	0.022
1935	1	2.684	0.059	-2.625	0.998	0.001	0.023
1937	1	2.654	0.06	-2.594	0.998	0.001	0.027
1943	1	2.711	0.062	-2.649	0.998	0.001	0.023
1957	1	2.553	0.058	-2.495	0.999	0.001	0.019
1958	1	2.719	0.062	-2.657	0.998	0.001	0.023
1978	1	2.655	0.06	-2.595	0.998	0.001	0.027
1993	1	2.434	0.037	-2.397	0.999	0.001	0.011
2002	1	2.656	0.06	-2.597	0.998	0.001	0.027
2003	1	2.718	0.062	-2.656	0.998	0.001	0.023
2013	1	2.918	0.364	-2.554	0.997	0.001	0.026
2018	1	2.365	0.032	-2.333	0.998	0.001	0.029
2022	1	2.732	0.197	-2.536	0.998	0.001	0.019
2025	1	2.463	0.042	-2.421	0.998	0.001	0.025
2033	1	3.181	0.445	-2.736	0.998	0.001	0.02
2053	1	2.728	0.062	-2.666	0.998	0.001	0.022
2067	1	2.719	0.063	-2.656	0.998	0.001	0.023
2068	1	2.036	0.032	-2.004	0.998	0.001	0.029
2074	1	2.684	0.058	-2.626	0.999	0.001	0.012
2084	1	2.712	0.062	-2.65	0.998	0.001	0.023
2086	1	2.683	0.063	-2.62	0.998	0.001	0.027
2093	1	2.706	0.063	-2.643	0.999	0.001	0.013
2131	1	2.649	0.06	-2.59	0.998	0.001	0.028
2156	1	2.838	0.199	-2.639	0.998	0.001	0.023
2159	1	2.633	0.06	-2.573	0.998	0.001	0.03
2195	1	2.826	0.154	-2.672	0.999	0.001	0.011
2205	1	2.698	0.062	-2.635	0.999	0.001	0.013
2215	1	2.723	0.062	-2.661	0.998	0.001	0.022
2233	1	2.425	0.037	-2.388	0.999	0.001	0.011
2238	1	2.463	0.042	-2.421	0.998	0.001	0.025
2251	1	2.711	0.063	-2.648	0.998	0.001	0.024
2254	1	4.237	1.271	-2.966	0.931	0.001	0.023
2257	1	2.655	0.06	-2.595	0.998	0.001	0.027
2286	1	2.463	0.042	-2.421	0.998	0.001	0.025
2291	1	6.118	2.827	-3.291	0.767	0.001	0.029
2296	1	2.707	0.059	-2.648	0.999	0.001	0.021
2305	1	2.576	0.058	-2.518	0.999	0.001	0.016
2322	1	2.679	0.058	-2.621	0.999	0.001	0.012
2323	1	2.718	0.063	-2.655	0.998	0.001	0.024
2328	1	2.83	0.17	-2.66	0.999	0.001	0.015
2336	1	2.117	0.033	-2.084	0.999	0.001	0.018
2338	1	2.441	0.037	-2.404	0.999	0.001	0.011
2355	1	2.879	0.849	-2.03	0.998	0.001	0.012
2359	1	2.501	0.038	-2.463	0.999	0.001	0.015
2362	1	2.43	0.037	-2.393	0.999	0.001	0.011
2366	1	2.365	0.032	-2.333	0.998	0.001	0.029
2371	1	2.719	0.063	-2.656	0.998	0.001	0.023
2377	1	2.696	0.092	-2.604	0.998	0.001	0.029
2399	1	2.55	0.058	-2.492	0.999	0.001	0.019
2400	1	2.365	0.032	-2.333	0.998	0.001	0.029
2406	1	2.704	0.063	-2.641	0.999	0.001	0.013
2421	1	2.468	0.042	-2.426	0.998	0.001	0.024
2432	1	2.12	0.037	-2.082	0.998	0.001	0.027
2438	1	2.432	0.037	-2.395	0.999	0.001	0.011
2462	1	2.462	0.042	-2.42	0.998	0.001	0.025
2479	1	2.684	0.173	-2.511	0.998	0.001	0.031
2480	1	2.257	0.034	-2.222	0.999	0.001	0.014
2484	1	2.703	0.063	-2.64	0.999	0.001	0.013
2497	1	2.655	0.06	-2.595	0.998	0.001	0.027
2508	1	2.471	0.051	-2.421	0.999	0.001	0.013
2513	1	2.711	0.063	-2.648	0.998	0.001	0.024
2525	1	2.696	0.092	-2.604	0.998	0.001	0.029
2535	1	2.641	0.057	-2.583	0.999	0.001	0.011
2540	1	2.718	0.062	-2.656	0.998	0.001	0.023
2541	1	2.464	0.038	-2.426	0.999	0.001	0.017
2563	1	2.835	0.199	-2.636	0.998	0.001	0.023
2569	1	2.464	0.042	-2.421	0.998	0.001	0.025
2583	1	2.637	0.06	-2.577	0.998	0.001	0.029
2584	1	2.657	0.06	-2.597	0.998	0.001	0.027
2586	1	3.215	0.409	-2.805	0.997	0.001	0.016
2600	1	2.653	0.06	-2.594	0.998	0.001	0.027
2602	1	2.719	0.062	-2.657	0.998	0.001	0.023
2629	1	2.718	0.062	-2.656	0.998	0.001	0.023
2640	1	2.697	0.062	-2.634	0.999	0.001	0.013
2647	1	2.816	0.228	-2.588	0.999	0.001	0.016
2648	1	2.721	0.062	-2.66	0.998	0.001	0.022
2655	1	2.838	0.509	-2.328	0.998	0.001	0.013
2698	1	2.664	0.059	-2.605	0.998	0.001	0.025
2700	1	2.368	0.032	-2.336	0.998	0.001	0.028
2720	1	2.465	0.042	-2.422	0.998	0.001	0.024
2733	1	2.696	0.059	-2.637	0.998	0.001	0.022
2742	1	2.77	0.433	-2.338	0.998	0.001	0.023
2750	1	2.656	0.06	-2.597	0.998	0.001	0.027
2753	1	2.44	0.037	-2.403	0.999	0.001	0.011
2763	1	2.365	0.032	-2.333	0.998	0.001	0.029
2771	1	2.696	0.059	-2.637	0.998	0.001	0.022
2773	1	2.716	0.062	-2.654	0.998	0.001	0.023
2790	1	2.365	0.032	-2.333	0.998	0.001	0.029
2804	1	2.702	0.092	-2.61	0.998	0.001	0.028
2814	1	2.655	0.06	-2.596	0.998	0.001	0.027
2816	1	2.428	0.041	-2.387	0.999	0.001	0.016
2829	1	2.464	0.042	-2.421	0.998	0.001	0.025
2852	1	2.464	0.038	-2.426	0.999	0.001	0.017
2858	1	3.323	0.413	-2.91	0.998	0.001	0.014
2885	1	2.488	0.046	-2.442	0.999	0.001	0.019
2888	1	2.719	0.062	-2.657	0.998	0.001	0.023
2894	1	2.463	0.042	-2.421	0.998	0.001	0.025
2895	1	2.695	0.059	-2.636	0.998	0.001	0.022
2930	1	2.686	0.058	-2.628	0.999	0.001	0.012
2934	1	2.105	0.033	-2.072	0.999	0.001	0.018
2948	1	2.725	0.063	-2.662	0.998	0.001	0.023
2954	1	2.679	0.058	-2.621	0.999	0.001	0.012
2984	1	2.563	0.058	-2.505	0.999	0.001	0.018
2995	1	2.187	0.051	-2.136	0.998	0.001	0.031
2997	1	2.653	0.06	-2.593	0.998	0.001	0.027
3016	1	2.714	0.063	-2.651	0.998	0.001	0.024
3019	1	2.654	0.06	-2.595	0.998	0.001	0.027
3037	1	2.928	0.902	-2.026	0.977	0.001	0.025
3050	1	2.656	0.06	-2.596	0.998	0.001	0.027
3063	1	2.464	0.038	-2.426	0.999	0.001	0.017
3071	1	2.463	0.042	-2.421	0.998	0.001	0.025
3092	1	2.552	0.054	-2.498	0.999	0.001	0.015
3093	1	2.701	0.058	-2.643	0.999	0.001	0.011
3116	1	3.105	0.379	-2.727	0.998	0.001	0.017
3131	1	2.72	0.062	-2.658	0.998	0.001	0.023
3139	1	3.461	1.011	-2.451	0.991	0.001	0.023
3141	1	2.812	0.228	-2.583	0.999	0.001	0.017
3143	1	2.467	0.042	-2.425	0.999	0.001	0.015
3144	1	2.71	0.062	-2.648	0.998	0.001	0.023
3153	1	2.655	0.06	-2.595	0.998	0.001	0.027
3158	1	2.468	0.042	-2.426	0.998	0.001	0.024
3159	1	2.718	0.063	-2.656	0.998	0.001	0.023
3167	1	3.036	1.184	-1.852	0.929	0.001	0.017
3172	1	2.389	0.05	-2.339	0.999	0.001	0.018
3176	1	2.655	0.06	-2.595	0.998	0.001	0.027
3177	1	2.702	0.063	-2.639	0.999	0.001	0.013
3178	1	2.81	0.779	-2.031	0.996	0.001	0.02
3186	1	2.719	0.062	-2.658	0.998	0.001	0.023
3189	1	3.269	0.397	-2.872	0.998	0.001	0.014
3190	1	2.656	0.06	-2.596	0.998	0.001	0.027
3193	1	2.557	0.058	-2.499	0.999	0.001	0.018
3218	1	2.385	0.032	-2.353	0.998	0.001	0.027
3220	1	2.695	0.059	-2.636	0.998	0.001	0.022
3228	1	2.698	0.059	-2.639	0.998	0.001	0.022
3229	1	2.433	0.037	-2.396	0.999	0.001	0.011
3230	1	2.792	0.085	-2.707	0.999	0.001	0.014
3240	1	3.214	0.855	-2.359	0.994	0.001	0.017
3249	1	2.489	0.05	-2.439	0.998	0.001	0.023
3264	1	2.684	0.058	-2.627	0.999	0.001	0.012
3266	1	2.473	0.038	-2.436	0.999	0.001	0.017
3268	1	2.569	0.058	-2.51	0.999	0.001	0.017
3271	1	2.49	0.046	-2.444	0.999	0.001	0.019
3285	1	2.426	0.037	-2.389	0.999	0.001	0.011
3293	1	2.721	0.062	-2.659	0.998	0.001	0.022
3318	1	2.721	0.063	-2.658	0.998	0.001	0.023
3320	1	2.828	0.155	-2.673	0.999	0.001	0.011
3333	1	2.696	0.059	-2.637	0.998	0.001	0.022
3345	1	2.835	0.199	-2.636	0.998	0.001	0.023
3354	1	2.446	0.041	-2.405	0.999	0.001	0.015
3375	1	2.363	0.032	-2.331	0.998	0.001	0.029
3389	1	2.825	0.511	-2.314	0.998	0.001	0.016
5	1	8.169	0.056	-8.113	1	0	0
24	1	2.94	0.034	-2.906	1	0	0
39	1	2.948	0.093	-2.856	0.999	0	0.002
40	1	2.835	0.059	-2.777	1	0	0.005
43	1	4.051	0.029	-4.022	1	0	0
44	1	2.895	0.052	-2.844	1	0	0
50	1	2.681	0.05	-2.631	1	0	0.002
52	1	3.114	0.709	-2.405	0.999	0	0.002
54	1	2.652	0.033	-2.619	1	0	0.001
61	1	2.659	0.031	-2.628	1	0	0.003
66	1	2.907	0.052	-2.855	1	0	0
67	1	6.054	0.08	-5.974	1	0	0
71	1	6.635	0.549	-6.086	1	0	0
72	1	5.54	0.583	-4.958	1	0	0
73	1	3.188	0.064	-3.125	1	0	0.001
74	1	2.926	0.063	-2.864	1	0	0.004
75	1	2.833	0.034	-2.799	1	0	0.001
77	1	4.14	0.248	-3.891	1	0	0
78	1	6.921	0.412	-6.509	1	0	0
80	1	2.849	0.51	-2.339	0.999	0	0.003
81	1	2.788	0.052	-2.737	1	0	0
83	1	2.798	0.058	-2.74	1	0	0.003
88	1	2.926	0.507	-2.419	1	0	0.002
90	1	2.966	0.363	-2.603	0.998	0	0.009
92	1	2.657	0.05	-2.607	1	0	0.003
93	1	2.678	0.06	-2.618	0.999	0	0.009
95	1	2.659	0.051	-2.609	1	0	0.003
96	1	2.87	0.059	-2.81	1	0	0
99	1	2.815	0.233	-2.581	1	0	0.004
100	1	2.753	0.058	-2.695	0.999	0	0.008
105	1	2.861	0.042	-2.819	1	0	0
106	1	2.856	0.779	-2.077	0.998	0	0.005
108	1	2.861	0.299	-2.562	1	0	0
111	1	2.835	0.037	-2.798	1	0	0.001
115	1	2.769	0.035	-2.734	1	0	0
116	1	2.819	0.236	-2.583	1	0	0.002
117	1	2.784	0.051	-2.732	1	0	0
118	1	2.643	0.037	-2.607	1	0	0.002
120	1	2.904	0.043	-2.861	1	0	0
121	1	2.919	0.378	-2.541	0.999	0	0.002
125	1	2.77	0.043	-2.726	1	0	0.001
127	1	2.809	0.041	-2.767	1	0	0
128	1	4.488	0.041	-4.447	1	0	0
129	1	6.992	0.957	-6.035	0.999	0	0
134	1	2.916	0.058	-2.858	1	0	0.001
135	1	2.921	0.063	-2.859	1	0	0.005
136	1	2.774	0.054	-2.72	1	0	0.001
137	1	3.167	0.034	-3.133	1	0	0
139	1	6.611	0.029	-6.582	1	0	0
141	1	2.794	0.037	-2.757	1	0	0.001
144	1	2.84	0.058	-2.782	1	0	0
145	1	2.803	0.041	-2.761	1	0	0.001
146	1	2.679	0.06	-2.619	0.999	0	0.009
148	1	2.895	0.047	-2.848	1	0	0
150	1	2.838	0.035	-2.803	1	0	0
152	1	3.405	0.037	-3.368	1	0	0
158	1	2.787	0.052	-2.736	1	0	0
159	1	2.548	0.045	-2.503	0.999	0	0.009
161	1	2.683	0.06	-2.623	0.999	0	0.008
162	1	2.832	0.037	-2.795	1	0	0.001
164	1	3.388	0.037	-3.351	1	0	0
165	1	2.682	0.049	-2.632	1	0	0.005
166	1	3.459	0.793	-2.666	0.99	0	0.008
167	1	2.555	0.045	-2.51	0.999	0	0.009
168	1	2.533	0.03	-2.503	1	0	0.002
169	1	2.801	0.362	-2.438	0.999	0	0.006
170	1	2.843	0.035	-2.808	1	0	0
176	1	3.194	0.063	-3.131	1	0	0.001
177	1	4.959	0.069	-4.89	1	0	0
179	1	2.834	0.06	-2.774	1	0	0
180	1	3.442	0.047	-3.396	1	0	0
182	1	2.914	0.047	-2.867	1	0	0
184	1	2.806	0.033	-2.772	1	0	0
186	1	2.815	0.162	-2.653	1	0	0.001
187	1	4.412	0.036	-4.376	1	0	0
192	1	2.905	0.058	-2.847	1	0	0.001
193	1	2.8	0.038	-2.762	1	0	0
194	1	2.822	0.046	-2.776	1	0	0
196	1	3.372	0.889	-2.484	0.998	0	0
197	1	4.354	0.72	-3.634	0.999	0	0.001
199	1	3.208	0.063	-3.145	1	0	0.001
200	1	3.168	0.043	-3.124	1	0	0
202	1	3.113	0.059	-3.054	1	0	0.001
208	1	2.834	0.037	-2.797	1	0	0.001
209	1	3.831	0.398	-3.433	1	0	0
211	1	2.656	0.031	-2.625	1	0	0.004
212	1	2.845	0.043	-2.802	1	0	0
213	1	3.08	0.042	-3.039	1	0	0
219	1	4.449	0.036	-4.413	1	0	0
221	1	7.441	0.376	-7.066	1	0	0
222	1	2.921	0.062	-2.859	1	0	0.004
223	1	3.036	0.037	-2.998	1	0	0
226	1	3.435	0.033	-3.402	1	0	0
229	1	2.798	0.058	-2.74	1	0	0.003
230	1	2.507	0.036	-2.471	1	0	0.005
232	1	2.908	0.063	-2.846	1	0	0.005
237	1	2.835	0.222	-2.613	1	0	0.001
243	1	2.886	0.058	-2.827	1	0	0.004
244	1	2.705	0.042	-2.662	1	0	0.002
245	1	2.656	0.031	-2.625	1	0	0.003
246	1	2.807	0.058	-2.749	1	0	0.001
247	1	2.916	0.036	-2.88	1	0	0
248	1	2.748	0.037	-2.711	1	0	0
252	1	3.011	0.202	-2.809	1	0	0.005
254	1	2.661	0.05	-2.611	1	0	0.003
255	1	2.657	0.037	-2.619	0.999	0	0.007
256	1	3.317	0.894	-2.422	0.992	0	0.002
260	1	3.551	0.037	-3.514	1	0	0
261	1	2.834	0.037	-2.797	1	0	0.001
262	1	2.903	1.108	-1.795	0.97	0	0.009
263	1	2.827	0.036	-2.791	1	0	0
264	1	2.849	0.091	-2.758	0.999	0	0.006
267	1	2.745	0.051	-2.694	1	0	0.001
268	1	2.513	0.04	-2.473	0.999	0	0.007
269	1	2.787	0.178	-2.608	0.999	0	0.006
274	1	2.819	0.038	-2.781	1	0	0
277	1	2.468	0.03	-2.438	1	0	0.002
278	1	2.657	0.034	-2.623	1	0	0.005
282	1	2.923	0.043	-2.88	1	0	0
283	1	2.681	0.046	-2.636	1	0	0.004
284	1	3.073	0.037	-3.037	0.999	0	0.008
290	1	2.827	0.06	-2.767	1	0	0.001
292	1	2.845	0.041	-2.803	1	0	0.002
299	1	2.794	0.055	-2.739	1	0	0.001
304	1	2.856	0.042	-2.814	1	0	0
305	1	2.842	0.051	-2.79	1	0	0
309	1	2.769	0.055	-2.714	1	0	0.002
310	1	2.705	0.046	-2.659	1	0	0.002
311	1	2.683	0.041	-2.641	1	0	0.004
312	1	2.798	0.037	-2.761	1	0	0.001
313	1	2.902	0.038	-2.865	1	0	0
315	1	3.023	0.037	-2.986	1	0	0
317	1	2.943	0.38	-2.563	0.999	0	0.002
318	1	3.205	0.064	-3.141	1	0	0.001
320	1	3.435	0.037	-3.398	1	0	0
323	1	2.74	0.035	-2.705	1	0	0
325	1	2.785	0.051	-2.734	1	0	0
328	1	2.947	0.038	-2.91	1	0	0
330	1	2.812	0.038	-2.775	1	0	0
333	1	2.756	0.031	-2.725	1	0	0
335	1	2.852	0.194	-2.658	1	0	0.001
337	1	2.91	0.058	-2.852	1	0	0.001
339	1	2.903	0.05	-2.854	1	0	0
340	1	2.894	0.046	-2.848	1	0	0
342	1	3.125	0.062	-3.063	1	0	0.001
343	1	2.656	0.037	-2.619	0.999	0	0.007
345	1	2.775	0.051	-2.723	1	0	0
346	1	2.644	0.037	-2.607	1	0	0.002
350	1	2.657	0.037	-2.619	0.999	0	0.007
352	1	2.818	0.034	-2.784	1	0	0
353	1	3.015	0.043	-2.972	1	0	0
354	1	2.766	0.046	-2.72	1	0	0.001
358	1	3.175	0.059	-3.116	1	0	0
360	1	2.807	0.032	-2.775	1	0	0
361	1	2.842	0.341	-2.501	0.999	0	0.007
362	1	2.814	0.052	-2.762	1	0	0
367	1	7.02	0.076	-6.944	1	0	0
368	1	2.849	0.063	-2.786	1	0	0.002
369	1	2.819	0.058	-2.761	1	0	0.002
370	1	3.075	0.035	-3.039	1	0	0
372	1	3.041	0.047	-2.994	1	0	0
374	1	2.681	0.043	-2.638	1	0	0.003
375	1	2.95	0.033	-2.916	1	0	0
377	1	3.047	0.042	-3.006	1	0	0
380	1	3.011	0.059	-2.952	1	0	0.001
387	1	7.016	0.06	-6.956	1	0	0
389	1	2.837	0.059	-2.778	1	0	0.005
390	1	5.524	0.077	-5.447	1	0	0
393	1	2.51	0.04	-2.47	0.999	0	0.007
396	1	2.551	0.045	-2.505	0.999	0	0.009
397	1	2.828	0.038	-2.79	1	0	0
399	1	2.678	0.035	-2.643	1	0	0.001
407	1	2.954	0.058	-2.895	1	0	0.001
409	1	3.203	0.813	-2.39	0.997	0	0.002
411	1	5.771	0.122	-5.649	1	0	0
414	1	2.826	0.06	-2.766	1	0	0.001
415	1	2.662	0.051	-2.612	1	0	0.003
417	1	2.77	0.049	-2.721	1	0	0.001
419	1	2.69	0.041	-2.65	1	0	0.002
421	1	5.15	0.773	-4.377	0.999	0	0.002
423	1	2.923	0.032	-2.891	1	0	0
424	1	2.897	0.044	-2.854	1	0	0
425	1	2.657	0.034	-2.623	1	0	0.005
426	1	6.16	0.07	-6.089	1	0	0
427	1	2.897	0.062	-2.836	1	0	0.005
430	1	5.356	0.864	-4.492	0.999	0	0
431	1	2.991	0.232	-2.759	1	0	0
438	1	3.51	0.044	-3.466	1	0	0
439	1	2.759	0.057	-2.701	1	0	0.002
443	1	2.943	0.063	-2.88	1	0	0.004
445	1	2.833	0.037	-2.796	1	0	0.001
446	1	2.837	0.031	-2.805	1	0	0.001
448	1	2.816	0.055	-2.762	1	0	0
450	1	3.156	1.066	-2.09	0.983	0	0.004
454	1	2.935	0.062	-2.873	1	0	0.004
455	1	2.81	0.052	-2.759	1	0	0
457	1	2.829	0.058	-2.771	1	0	0
459	1	2.944	0.058	-2.886	1	0	0
460	1	3.258	0.447	-2.811	1	0	0
462	1	3.503	0.037	-3.466	1	0	0
464	1	3.777	0.067	-3.71	1	0	0
465	1	2.677	0.046	-2.631	1	0	0.004
466	1	2.849	0.034	-2.816	1	0	0
467	1	5.356	0.026	-5.33	1	0	0
469	1	2.981	0.037	-2.943	1	0	0
471	1	2.818	0.362	-2.456	0.999	0	0.008
472	1	2.678	0.06	-2.618	0.999	0	0.009
473	1	2.787	0.178	-2.608	0.999	0	0.006
478	1	2.751	0.051	-2.7	1	0	0.001
479	1	2.656	0.05	-2.606	1	0	0.003
483	1	7.314	1.642	-5.672	0.999	0	0
485	1	2.751	0.037	-2.713	1	0	0
489	1	2.781	0.043	-2.738	1	0	0
493	1	2.396	0.034	-2.362	0.999	0	0.01
494	1	2.873	0.052	-2.821	1	0	0
496	1	2.467	0.05	-2.418	0.999	0	0.01
497	1	2.812	0.031	-2.781	1	0	0.001
498	1	3.89	0.054	-3.836	1	0	0
499	1	2.655	0.031	-2.624	1	0	0.004
501	1	2.804	0.052	-2.753	1	0	0
502	1	2.941	0.032	-2.91	1	0	0
504	1	2.928	0.038	-2.89	1	0	0
505	1	6.876	0.075	-6.801	1	0	0
510	1	2.922	0.059	-2.863	1	0	0
513	1	3.182	0.096	-3.086	1	0	0
514	1	3.185	0.064	-3.121	1	0	0.001
516	1	2.671	0.037	-2.634	1	0	0.007
517	1	2.842	0.052	-2.79	1	0	0
518	1	2.853	0.042	-2.811	1	0	0
520	1	2.773	0.035	-2.738	1	0	0
523	1	2.855	0.032	-2.824	1	0	0
525	1	5.359	0.035	-5.324	1	0	0
530	1	2.479	0.041	-2.438	0.999	0	0.009
532	1	2.855	0.042	-2.813	1	0	0
533	1	2.853	0.306	-2.547	1	0	0
534	1	2.832	0.059	-2.774	1	0	0.005
535	1	2.423	0.032	-2.391	0.999	0	0.007
539	1	2.647	0.037	-2.61	1	0	0.002
541	1	8.207	0.053	-8.154	1	0	0
[truncated: 1,393 more rows]
