# Supplementary material for: Climate, inter-serotype competition and arboviral interactions shape dengue dynamics in Thailand
Source: Commun Biol. 2025 Apr 11;8:601. doi: 10.1038/s42003-025-07999-9 (PMC11992266; doi:10.1038/s42003-025-07999-9)
Supplement: Supplementary file 6 — Supplementary Data4 [file 42003_2025_7999_MOESM6_ESM.xlsx]

## Sheet: Sheet1
TableS5. abSREL results DENV2
Name	B	LRT	Test p-value	Uncorrected p-value	ω distribution over sites
KY586667	0	41.779	0	0	ω1 = 0.0430 (100%)
					ω2 = 0.0834 (0.14%)
					ω3 = 13500 (0.096%)
MW946453	0	26.6748	0.0004	0	ω1 = 10000000000 (100%)
MN448714	0	26.5895	0.0005	0	ω1 = 10000000000 (100%)
DENV2_08020	0	25.7802	0.0007	0	ω1 = 10000000000 (100%)
MN448764	0	25.7473	0.0007	0	ω1 = 10000000000 (100%)
MN448929	0	25.8091	0.0007	0	ω1 = 10000000000 (100%)
MN448833	0	24.7704	0.0011	0	ω1 = 10000000000 (100%)
MW946296	0	22.0366	0.0044	0	ω1 = 10000000000 (100%)
MW946332	0	21.7116	0.0052	0	ω1 = 10000000000 (100%)
KY586700	0	21.1954	0.0068	0	ω1 = 0.00 (100%)
					ω2 = 351 (0.14%)
MW946519	0	14.6773	0.179	0.0002	ω1 = 0.00 (100%)
					ω2 = 4730 (0.077%)
KY586630	0	12.2959	0.5938	0.0007	ω1 = 0.00 (100%)
					ω2 = 1050 (0.037%)
AJ487271	0	0.0595	1	0.4527	ω1 = 1.81 (100%)
DENV2_06387	0	0	1	1	ω1 = 0.0429 (100%)
DENV2_06506	0	0	1	1	ω1 = 0.0457 (100%)
DENV2_06525	0	0	1	1	ω1 = 0.0794 (100%)
DENV2_06703	0	0	1	1	ω1 = 0.453 (100%)
DENV2_06722	0	0	1	1	ω1 = 0.0405 (100%)
DENV2_06752	0	0	1	1	ω1 = 0.00 (100%)
DENV2_07275	0	0	1	1	ω1 = 0.270 (100%)
DENV2_07641	0	0	1	1	ω1 = 0.00 (100%)
DENV2_08367	0	0	1	1	ω1 = 0.467 (100%)
DENV2_08716	0	0	1	1	ω1 = 0.303 (100%)
DENV2_09345	0	0	1	1	ω1 = 0.0704 (100%)
DENV2_09709	0	0	1	1	ω1 = 0.0214 (100%)
DENV2_53208602	0	0	1	1	ω1 = 0.0425 (100%)
DENV2_574100335	0	9.1163	1	0.0037	ω1 = 0.194 (100%)
					ω2 = 1220 (0.15%)
DENV2_574100346	0	0	1	1	ω1 = 0.00871 (100%)
DENV2_574100548	0	0	1	1	ω1 = 0.0545 (100%)
DENV2_574100695	0	0	1	1	ω1 = 1.00 (100%)
DENV2_574100741	0	0	1	1	ω1 = 0.0763 (100%)
DENV2_574101099	0	0	1	1	ω1 = 0.0528 (100%)
DENV2_574101191	0	0	1	1	ω1 = 0.0638 (100%)
DENV2_574101268	0	0	1	1	ω1 = 0.226 (100%)
DQ181797	0	0	1	1	ω1 = 0.00 (100%)
DQ181798	0	0	1	1	ω1 = 0.0600 (100%)
DQ181799	0	0	1	1	ω1 = 0.00 (100%)
DQ181800	0	3.6046	1	0.061	ω1 = 0.00 (100%)
					ω2 = 2380 (0.17%)
DQ181801	0	0	1	1	ω1 = 0.0581 (100%)
DQ181802	0	0	1	1	ω1 = 0.0488 (100%)
DQ181803	0	0	1	1	ω1 = 0.119 (100%)
DQ181804	0	0	1	1	ω1 = 0.0550 (100%)
DQ181805	0	0	1	1	ω1 = 0.0348 (100%)
DQ181806	0	0	1	1	ω1 = 1.00 (100%)
EU687246	0	0	1	1	ω1 = 0.00 (100%)
EU726767	0	0	1	1	ω1 = 0.00 (100%)
FJ639828	0	0	1	1	ω1 = 0.0819 (100%)
FJ639829	0	0	1	1	ω1 = 1.00 (100%)
FJ639830	0	0	1	1	ω1 = 1.00 (100%)
FJ639831	0	0	1	1	ω1 = 0.0900 (100%)
FJ639832	0	0	1	1	ω1 = 1.00 (100%)
FJ687434_FJ687435_FJ687436	0	0	1	1	ω1 = 0.0712 (100%)
FJ687437	0	0	1	1	ω1 = 1.00 (100%)
FJ687438	0	0	1	1	ω1 = 0.00 (100%)
FJ687439	0	0	1	1	ω1 = 0.454 (100%)
FJ687440	0	0.6336	1	0.3037	ω1 = 10000000000 (100%)
FJ687441	0	0	1	1	ω1 = 1.00 (100%)
FJ687442	0	0	1	1	ω1 = 0.00 (100%)
FJ687443	0	0	1	1	ω1 = 0.00 (100%)
FJ687444	0	0	1	1	ω1 = 0.00 (100%)
FJ687445	0	4.701	1	0.0346	ω1 = 10000000000 (100%)
FJ687446	0	0	1	1	ω1 = 0.00 (100%)
FJ687447	0	0	1	1	ω1 = 0.00 (100%)
FJ744710_FJ744712_GU131886	0	0	1	1	ω1 = 1.00 (100%)
FJ744711	0	0	1	1	ω1 = 1.00 (100%)
FJ744713	0	0	1	1	ω1 = 0.453 (100%)
FJ744714	0	0	1	1	ω1 = 1.00 (100%)
FJ744715	0	0	1	1	ω1 = 0.00 (100%)
FJ744716	0	0	1	1	ω1 = 0.113 (100%)
FJ744717	0	0	1	1	ω1 = 1.00 (100%)
FJ744718	0	0	1	1	ω1 = 0.453 (100%)
FJ744719_FJ744720	0	0	1	1	ω1 = 1.00 (100%)
FJ744721	0	0	1	1	ω1 = 0.00 (100%)
FJ744722	0	0	1	1	ω1 = 0.226 (100%)
FJ744723	0	5.148	1	0.0275	ω1 = 10000000000 (100%)
FJ744724	0	0	1	1	ω1 = 0.0792 (100%)
FJ744725	0	0	1	1	ω1 = 0.00 (100%)
FJ810409	0	0	1	1	ω1 = 0.00 (100%)
FJ810410	0	0	1	1	ω1 = 0.00 (100%)
FJ810411	0	0.8146	1	0.273	ω1 = 10000000000 (100%)
FJ810412	0	0	1	1	ω1 = 0.00 (100%)
FJ898452	0	0	1	1	ω1 = 0.00 (100%)
FJ906957	0	0	1	1	ω1 = 0.00 (100%)
FJ906958	0	0	1	1	ω1 = 0.169 (100%)
GQ868542	0	0	1	1	ω1 = 0.151 (100%)
GQ868543	0	0	1	1	ω1 = 0.0900 (100%)
GQ868544	0	0	1	1	ω1 = 0.0203 (100%)
GQ868545	0	0	1	1	ω1 = 0.0752 (100%)
GQ868591	0	0	1	1	ω1 = 0.451 (100%)
GU289914	0	0	1	1	ω1 = 0.904 (100%)
KU509272	0	0	1	1	ω1 = 0.112 (100%)
KU509273	0	9.6263	1	0.0028	ω1 = 0.161 (0.076%)
					ω2 = 0.169 (100%)
					ω3 = 100000 (0.090%)
KY586547	0	0	1	1	ω1 = 1.00 (100%)
KY586548	0	0	1	1	ω1 = 0.0376 (100%)
KY586549	0	0	1	1	ω1 = 0.00 (100%)
KY586550	0	0	1	1	ω1 = 0.00 (100%)
KY586551	0	0	1	1	ω1 = 1.00 (100%)
KY586552	0	0	1	1	ω1 = 0.0695 (100%)
KY586553	0	0	1	1	ω1 = 0.0842 (100%)
KY586555	0	0	1	1	ω1 = 0.135 (100%)
KY586556	0	0	1	1	ω1 = 0.00 (100%)
KY586557	0	0	1	1	ω1 = 0.151 (100%)
KY586558	0	0	1	1	ω1 = 0.100 (100%)
KY586559	0	0	1	1	ω1 = 0.0898 (100%)
KY586560	0	0	1	1	ω1 = 0.00 (100%)
KY586561	0	0	1	1	ω1 = 0.0408 (100%)
KY586562	0	0	1	1	ω1 = 0.169 (100%)
KY586563	0	0	1	1	ω1 = 0.00 (100%)
KY586564	0	0	1	1	ω1 = 0.00 (100%)
KY586565	0	0	1	1	ω1 = 0.00 (100%)
KY586566	0	0	1	1	ω1 = 0.00 (100%)
KY586567	0	0	1	1	ω1 = 0.0539 (100%)
KY586568	0	7.8032	1	0.0071	ω1 = 0.0110 (100%)
					ω2 = 206 (0.14%)
KY586569	0	0	1	1	ω1 = 0.00 (100%)
KY586570	0	0	1	1	ω1 = 0.138 (100%)
KY586571	0	0	1	1	ω1 = 0.0617 (100%)
KY586572	0	0	1	1	ω1 = 0.00 (100%)
KY586573	0	0	1	1	ω1 = 0.988 (100%)
KY586574	0	0	1	1	ω1 = 0.0450 (100%)
KY586575	0	0	1	1	ω1 = 0.00 (100%)
KY586576	0	0	1	1	ω1 = 0.00 (100%)
KY586577	0	0	1	1	ω1 = 0.00 (100%)
KY586578	0	0	1	1	ω1 = 0.00 (100%)
KY586579	0	0	1	1	ω1 = 0.453 (100%)
KY586580	0	0	1	1	ω1 = 0.302 (100%)
KY586581	0	0	1	1	ω1 = 0.0720 (100%)
KY586582	0	0	1	1	ω1 = 0.0902 (100%)
KY586583	0	0	1	1	ω1 = 0.120 (100%)
KY586584	0	0	1	1	ω1 = 0.107 (100%)
KY586585	0	0	1	1	ω1 = 0.106 (100%)
KY586586	0	0	1	1	ω1 = 0.150 (100%)
KY586587	0	0	1	1	ω1 = 0.0131 (100%)
KY586588	0	0	1	1	ω1 = 0.00 (100%)
KY586589	0	1.1588	1	0.2244	ω1 = 10000000000 (100%)
KY586590	0	0	1	1	ω1 = 0.0449 (100%)
KY586591	0	0	1	1	ω1 = 0.0754 (100%)
KY586592	0	0	1	1	ω1 = 0.0562 (100%)
KY586593	0	0	1	1	ω1 = 1.00 (100%)
KY586594	0	0	1	1	ω1 = 0.259 (100%)
KY586595	0	0	1	1	ω1 = 0.0560 (100%)
KY586596	0	0	1	1	ω1 = 0.113 (100%)
KY586597	0	0	1	1	ω1 = 0.0499 (100%)
KY586598	0	0	1	1	ω1 = 0.00 (100%)
KY586599	0	0	1	1	ω1 = 1.00 (100%)
KY586600	0	0	1	1	ω1 = 0.453 (100%)
KY586601	0	0	1	1	ω1 = 0.453 (100%)
KY586602	0	0	1	1	ω1 = 0.00 (100%)
KY586603	0	0	1	1	ω1 = 0.150 (100%)
KY586604	0	0	1	1	ω1 = 0.00 (100%)
KY586605	0	0	1	1	ω1 = 0.0770 (100%)
KY586606	0	0	1	1	ω1 = 0.104 (100%)
KY586607	0	0	1	1	ω1 = 0.201 (100%)
KY586608	0	0	1	1	ω1 = 0.453 (100%)
KY586609_MW946288	0	0	1	1	ω1 = 1.00 (100%)
KY586610	0	0	1	1	ω1 = 0.00 (100%)
KY586611	0	0	1	1	ω1 = 0.0530 (100%)
KY586612	0	0	1	1	ω1 = 0.453 (100%)
KY586613	0	0	1	1	ω1 = 1.00 (100%)
KY586614	0	0	1	1	ω1 = 0.00 (100%)
KY586615	0	0	1	1	ω1 = 0.122 (100%)
KY586616	0	0	1	1	ω1 = 0.00 (100%)
KY586617	0	0	1	1	ω1 = 1.00 (100%)
KY586618	0	0	1	1	ω1 = 0.0905 (100%)
KY586619	0	0	1	1	ω1 = 0.00 (100%)
KY586620	0	0	1	1	ω1 = 0.0501 (100%)
KY586621	0	0	1	1	ω1 = 0.00 (100%)
KY586622	0	0	1	1	ω1 = 0.00 (100%)
KY586623	0	0	1	1	ω1 = 0.00 (100%)
KY586624	0	0	1	1	ω1 = 0.113 (100%)
KY586625	0	0	1	1	ω1 = 0.0476 (100%)
KY586626	0	0	1	1	ω1 = 0.00 (100%)
KY586627	0	0	1	1	ω1 = 0.00 (100%)
KY586628	0	0	1	1	ω1 = 0.226 (100%)
KY586629	0	0	1	1	ω1 = 0.00 (100%)
KY586631	0	0	1	1	ω1 = 0.00 (100%)
KY586632	0	0	1	1	ω1 = 0.0806 (100%)
KY586633	0	0	1	1	ω1 = 0.0690 (100%)
KY586634	0	0	1	1	ω1 = 0.150 (100%)
KY586635	0	0	1	1	ω1 = 0.0502 (100%)
KY586636	0	0	1	1	ω1 = 0.452 (100%)
KY586637	0	0	1	1	ω1 = 0.00 (100%)
KY586638	0	0	1	1	ω1 = 0.226 (100%)
KY586639	0	0	1	1	ω1 = 0.0637 (100%)
KY586640	0	0	1	1	ω1 = 0.0841 (100%)
KY586641	0	0	1	1	ω1 = 0.0530 (100%)
KY586642	0	8.8611	1	0.0042	ω1 = 0.00 (100%)
					ω2 = 163 (0.22%)
KY586643	0	0	1	1	ω1 = 0.0584 (100%)
KY586644	0	0	1	1	ω1 = 0.0754 (100%)
KY586645	0	0	1	1	ω1 = 0.0903 (100%)
KY586646	0	0	1	1	ω1 = 0.0530 (100%)
KY586647	0	0	1	1	ω1 = 0.0298 (100%)
KY586648	0	0	1	1	ω1 = 0.0905 (100%)
KY586649	0	0	1	1	ω1 = 0.0300 (100%)
KY586650	0	0	1	1	ω1 = 0.0473 (100%)
KY586651	0	1.1933	1	0.2201	ω1 = 10000000000 (100%)
KY586652	0	0	1	1	ω1 = 0.0294 (100%)
KY586653	0	0	1	1	ω1 = 0.00 (100%)
KY586654	0	0	1	1	ω1 = 0.00 (100%)
KY586655	0	0	1	1	ω1 = 0.0301 (100%)
KY586656	0	0	1	1	ω1 = 0.181 (100%)
KY586657_MW946540	0	0	1	1	ω1 = 1.00 (100%)
KY586658	0	0	1	1	ω1 = 1.00 (100%)
KY586659	0	0	1	1	ω1 = 0.0501 (100%)
KY586660	0	0	1	1	ω1 = 0.0606 (100%)
KY586661	0	0	1	1	ω1 = 0.00 (100%)
KY586662	0	0	1	1	ω1 = 0.0447 (100%)
KY586663	0	0	1	1	ω1 = 0.0560 (100%)
KY586664	0	0	1	1	ω1 = 1.00 (100%)
KY586665	0	0	1	1	ω1 = 0.0214 (100%)
KY586666	0	0	1	1	ω1 = 0.151 (100%)
KY586668	0	0	1	1	ω1 = 0.0816 (100%)
KY586669	0	0	1	1	ω1 = 0.0899 (100%)
KY586670	0	0	1	1	ω1 = 0.0748 (100%)
KY586671_MW946582	0	0	1	1	ω1 = 0.453 (100%)
KY586672	0	0	1	1	ω1 = 0.00 (100%)
KY586673	0	0	1	1	ω1 = 0.111 (100%)
KY586674	0	0	1	1	ω1 = 0.0766 (100%)
KY586675	0	0	1	1	ω1 = 0.0285 (100%)
KY586676	0	0	1	1	ω1 = 0.0484 (100%)
KY586677	0	0	1	1	ω1 = 0.00 (100%)
KY586678	0	0	1	1	ω1 = 0.00 (100%)
KY586679	0	0	1	1	ω1 = 0.0450 (100%)
KY586680	0	0	1	1	ω1 = 1.00 (100%)
KY586681	0	0	1	1	ω1 = 0.0642 (100%)
KY586682	0	0	1	1	ω1 = 0.452 (100%)
KY586683	0	0	1	1	ω1 = 0.0448 (100%)
KY586684	0	0	1	1	ω1 = 0.0692 (100%)
KY586685	0	0	1	1	ω1 = 0.00 (100%)
KY586686	0	0	1	1	ω1 = 0.0684 (100%)
KY586687	0	0	1	1	ω1 = 0.0517 (100%)
KY586688	0	0	1	1	ω1 = 0.0457 (100%)
KY586689	0	0	1	1	ω1 = 0.0708 (100%)
KY586690	0	0	1	1	ω1 = 0.0676 (100%)
KY586691	0	0	1	1	ω1 = 0.180 (100%)
KY586692	0	0	1	1	ω1 = 0.0838 (100%)
KY586693_MW946593	0	0	1	1	ω1 = 0.00 (100%)
KY586694	0	0	1	1	ω1 = 0.226 (100%)
KY586695	0	0	1	1	ω1 = 0.00 (100%)
KY586696	0	0	1	1	ω1 = 0.129 (100%)
KY586697	0	0	1	1	ω1 = 0.00 (100%)
KY586698	0	0	1	1	ω1 = 0.00 (100%)
KY586699	0	0	1	1	ω1 = 0.241 (100%)
LC129169	0	0	1	1	ω1 = 0.339 (100%)
LC410184	0	0	1	1	ω1 = 0.0860 (100%)
LC410185	0	0	1	1	ω1 = 0.00 (100%)
LC410186	0	0	1	1	ω1 = 0.421 (100%)
LC410187	0	0	1	1	ω1 = 0.376 (100%)
LC410188	0	0	1	1	ω1 = 0.00 (100%)
LC410189	0	0	1	1	ω1 = 0.0452 (100%)
LC410190	0	0	1	1	ω1 = 0.129 (100%)
LC410191	0	0	1	1	ω1 = 0.0452 (100%)
MH888331	0	0	1	1	ω1 = 0.339 (100%)
MK268692	0	0	1	1	ω1 = 1.00 (100%)
MK506263	0	0	1	1	ω1 = 0.150 (100%)
MK506264	0	0	1	1	ω1 = 0.0819 (100%)
MN448697	0	0	1	1	ω1 = 0.00 (100%)
MN448698	0	0	1	1	ω1 = 0.452 (100%)
MN448699	0	0	1	1	ω1 = 0.00 (100%)
MN448700	0	0	1	1	ω1 = 0.00 (100%)
MN448701	0	0	1	1	ω1 = 1.00 (100%)
MN448702	0	0	1	1	ω1 = 1.00 (100%)
MN448703	0	0	1	1	ω1 = 0.00 (100%)
MN448704	0	0	1	1	ω1 = 0.00 (100%)
MN448705_MN448736	0	0	1	1	ω1 = 1.00 (100%)
MN448706	0	0	1	1	ω1 = 0.226 (100%)
MN448707	0	0	1	1	ω1 = 0.00 (100%)
MN448708	0	0	1	1	ω1 = 0.452 (100%)
MN448709_MN448717	0	0	1	1	ω1 = 1.00 (100%)
MN448710_MN448715_MN448716_MN448737_MN448738	0	0	1	1	ω1 = 1.00 (100%)
MN448711	0	0	1	1	ω1 = 0.00 (100%)
MN448712	0	0	1	1	ω1 = 1.00 (100%)
MN448713	0	0	1	1	ω1 = 1.00 (100%)
MN448718	0	0	1	1	ω1 = 1.00 (100%)
MN448719	0	0	1	1	ω1 = 0.00 (100%)
MN448720	0	0	1	1	ω1 = 1.00 (100%)
MN448721	0	0	1	1	ω1 = 1.00 (100%)
MN448722	0	0	1	1	ω1 = 1.00 (100%)
MN448723	0	0	1	1	ω1 = 1.00 (100%)
MN448724	0	0	1	1	ω1 = 0.00 (100%)
MN448725	0	0	1	1	ω1 = 0.452 (100%)
MN448726	0	0	1	1	ω1 = 1.00 (100%)
MN448727	0	0	1	1	ω1 = 0.00 (100%)
MN448728	0	0	1	1	ω1 = 1.00 (100%)
MN448729	0	4.4544	1	0.0393	ω1 = 10000000000 (100%)
MN448730	0	0	1	1	ω1 = 1.00 (100%)
MN448731	0	0	1	1	ω1 = 1.00 (100%)
MN448732	0	0	1	1	ω1 = 0.00 (100%)
MN448733	0	0	1	1	ω1 = 1.00 (100%)
MN448734	0	0	1	1	ω1 = 1.00 (100%)
MN448735	0	0	1	1	ω1 = 1.00 (100%)
MN448739	0	0	1	1	ω1 = 0.00 (100%)
MN448740	0	0	1	1	ω1 = 0.00 (100%)
MN448741_MN448748	0	0	1	1	ω1 = 0.00 (100%)
MN448742	0	0	1	1	ω1 = 1.00 (100%)
MN448743_MN448744	0	0	1	1	ω1 = 0.00 (100%)
MN448745	0	0	1	1	ω1 = 1.00 (100%)
MN448746	0	0.1047	1	0.434	ω1 = 10000000000 (100%)
MN448747	0	0	1	1	ω1 = 0.453 (100%)
MN448749	0	0	1	1	ω1 = 1.00 (100%)
MN448750	0	0	1	1	ω1 = 0.00 (100%)
MN448751	0	0	1	1	ω1 = 1.00 (100%)
MN448752	0	0	1	1	ω1 = 0.00 (100%)
MN448753	0	0	1	1	ω1 = 0.00 (100%)
MN448754	0	0	1	1	ω1 = 1.00 (100%)
MN448755	0	0	1	1	ω1 = 1.00 (100%)
MN448756_MN448758	0	0	1	1	ω1 = 1.00 (100%)
MN448757_MN448777	0	0	1	1	ω1 = 0.00 (100%)
MN448759	0	0	1	1	ω1 = 0.452 (100%)
MN448760	0	0	1	1	ω1 = 0.00 (100%)
MN448761_MN448773	0	0	1	1	ω1 = 1.00 (100%)
MN448762	0	0	1	1	ω1 = 0.00 (100%)
MN448763	0	0	1	1	ω1 = 0.452 (100%)
MN448765	0	0	1	1	ω1 = 0.00 (100%)
MN448766	0	0	1	1	ω1 = 0.0322 (100%)
MN448767	0	0	1	1	ω1 = 0.00 (100%)
MN448768	0	0	1	1	ω1 = 1.00 (100%)
MN448769	0	0	1	1	ω1 = 0.181 (100%)
MN448770	0	0	1	1	ω1 = 0.00 (100%)
MN448771	0	0	1	1	ω1 = 0.173 (100%)
MN448772	0	0	1	1	ω1 = 1.00 (100%)
MN448774	0	0	1	1	ω1 = 0.00 (100%)
MN448775	0	0	1	1	ω1 = 0.00 (100%)
MN448776	0	0	1	1	ω1 = 0.00 (100%)
MN448778	0	0	1	1	ω1 = 0.181 (100%)
MN448779	0	0	1	1	ω1 = 1.00 (100%)
MN448780	0	0	1	1	ω1 = 0.00 (100%)
MN448781	0	0	1	1	ω1 = 0.00 (100%)
MN448782	0	0	1	1	ω1 = 0.453 (100%)
MN448783	0	0	1	1	ω1 = 0.00 (100%)
MN448784_MN448803_MN448822_MN448842	0	0	1	1	ω1 = 1.00 (100%)
MN448785	0	0	1	1	ω1 = 0.00 (100%)
MN448786	0	0	1	1	ω1 = 1.00 (100%)
MN448787	0	0	1	1	ω1 = 0.100 (100%)
MN448788	0	0	1	1	ω1 = 0.113 (100%)
MN448789	0	0	1	1	ω1 = 0.00 (100%)
MN448790	0	0	1	1	ω1 = 0.00 (100%)
MN448791	0	0	1	1	ω1 = 0.00 (100%)
MN448792	0	0	1	1	ω1 = 1.00 (100%)
MN448793	0	0	1	1	ω1 = 0.00 (100%)
MN448794_MN448802	0	0	1	1	ω1 = 0.00 (100%)
MN448795	0	0	1	1	ω1 = 0.226 (100%)
MN448796	0	0	1	1	ω1 = 1.00 (100%)
MN448797	0	0	1	1	ω1 = 1.00 (100%)
MN448798	0	0	1	1	ω1 = 1.00 (100%)
MN448799	0	0	1	1	ω1 = 0.00 (100%)
MN448800	0	0	1	1	ω1 = 0.00 (100%)
MN448801	0	0	1	1	ω1 = 1.00 (100%)
MN448804	0	0	1	1	ω1 = 1.00 (100%)
MN448805	0	0	1	1	ω1 = 1.00 (100%)
MN448806	0	0	1	1	ω1 = 0.00 (100%)
MN448807	0	0	1	1	ω1 = 0.00 (100%)
MN448808	0	0	1	1	ω1 = 1.00 (100%)
MN448809	0	0	1	1	ω1 = 1.00 (100%)
MN448810	0	0	1	1	ω1 = 1.00 (100%)
MN448811	0	0	1	1	ω1 = 0.452 (100%)
MN448812	0	0	1	1	ω1 = 0.00 (100%)
MN448813	0	4.6078	1	0.0363	ω1 = 10000000000 (100%)
MN448814	0	0	1	1	ω1 = 1.00 (100%)
MN448815	0	0	1	1	ω1 = 0.00 (100%)
MN448816	0	0	1	1	ω1 = 0.151 (100%)
MN448817	0	0	1	1	ω1 = 1.00 (100%)
MN448818	0	0	1	1	ω1 = 1.00 (100%)
MN448819	0	0	1	1	ω1 = 0.00 (100%)
MN448820	0	0	1	1	ω1 = 0.00 (100%)
MN448821	0	0	1	1	ω1 = 0.104 (100%)
MN448823	0	0	1	1	ω1 = 1.00 (100%)
MN448824	0	0	1	1	ω1 = 0.00 (100%)
MN448825	0	0	1	1	ω1 = 1.00 (100%)
MN448826	0	0	1	1	ω1 = 0.00 (100%)
MN448827	0	0	1	1	ω1 = 1.00 (100%)
MN448828	0	0	1	1	ω1 = 0.226 (100%)
MN448829	0	0	1	1	ω1 = 0.453 (100%)
MN448830	0	0	1	1	ω1 = 0.00 (100%)
MN448831	0	0	1	1	ω1 = 0.00 (100%)
MN448832	0	0	1	1	ω1 = 1.00 (100%)
MN448834	0	0	1	1	ω1 = 0.00 (100%)
MN448835	0	0	1	1	ω1 = 1.00 (100%)
MN448836	0	0	1	1	ω1 = 1.00 (100%)
MN448837	0	0	1	1	ω1 = 0.00 (100%)
MN448838	0	0	1	1	ω1 = 0.100 (100%)
MN448839	0	0	1	1	ω1 = 0.170 (100%)
MN448840	0	0	1	1	ω1 = 1.00 (100%)
MN448841	0	0	1	1	ω1 = 0.452 (100%)
MN448843	0	0	1	1	ω1 = 0.00 (100%)
MN448844	0	0	1	1	ω1 = 0.00 (100%)
MN448845	0	0	1	1	ω1 = 0.00 (100%)
MN448846	0	0	1	1	ω1 = 0.00 (100%)
MN448847	0	0	1	1	ω1 = 1.00 (100%)
MN448848	0	0	1	1	ω1 = 0.906 (100%)
MN448849	0	0	1	1	ω1 = 1.00 (100%)
MN448850	0	0	1	1	ω1 = 1.00 (100%)
MN448851	0	0	1	1	ω1 = 1.00 (100%)
MN448852	0	0	1	1	ω1 = 1.00 (100%)
MN448853	0	4.5139	1	0.0381	ω1 = 10000000000 (100%)
MN448854	0	0	1	1	ω1 = 0.0868 (100%)
MN448855	0	0	1	1	ω1 = 0.00 (100%)
MN448856	0	0	1	1	ω1 = 1.00 (100%)
MN448857	0	0	1	1	ω1 = 1.00 (100%)
MN448858	0	0	1	1	ω1 = 1.00 (100%)
MN448859	0	0	1	1	ω1 = 0.0642 (100%)
MN448860	0	0	1	1	ω1 = 1.00 (100%)
MN448861	0	0	1	1	ω1 = 0.00 (100%)
MN448862	0	0	1	1	ω1 = 0.00 (100%)
MN448863	0	0	1	1	ω1 = 0.113 (100%)
MN448864	0	0	1	1	ω1 = 1.00 (100%)
MN448865	0	0	1	1	ω1 = 0.00 (100%)
MN448866	0	0	1	1	ω1 = 0.454 (100%)
MN448867	0	0.42	1	0.3466	ω1 = 10000000000 (100%)
MN448868	0	0	1	1	ω1 = 1.00 (100%)
MN448869_MN448915	0	0	1	1	ω1 = 0.0905 (100%)
MN448870	0	0	1	1	ω1 = 0.00 (100%)
MN448871	0	0	1	1	ω1 = 1.00 (100%)
MN448872	0	0	1	1	ω1 = 0.00 (100%)
MN448873	0	0	1	1	ω1 = 1.00 (100%)
MN448874	0	0	1	1	ω1 = 0.00 (100%)
MN448875	0	0	1	1	ω1 = 0.0692 (100%)
MN448876	0	0	1	1	ω1 = 0.0256 (100%)
MN448877	0	0	1	1	ω1 = 0.0375 (100%)
MN448878	0	0	1	1	ω1 = 1.00 (100%)
MN448879	0	0	1	1	ω1 = 1.00 (100%)
MN448880	0	0	1	1	ω1 = 0.452 (100%)
MN448881	0	0	1	1	ω1 = 0.181 (100%)
MN448882	0	0	1	1	ω1 = 0.0513 (100%)
MN448883	0	0	1	1	ω1 = 0.00 (100%)
MN448884	0	0	1	1	ω1 = 0.00 (100%)
MN448885	0	0	1	1	ω1 = 0.128 (100%)
MN448886	0	0	1	1	ω1 = 1.00 (100%)
MN448887	0	0	1	1	ω1 = 1.00 (100%)
MN448888	0	0	1	1	ω1 = 0.00 (100%)
MN448889	0	0	1	1	ω1 = 0.00 (100%)
MN448890	0	0	1	1	ω1 = 1.00 (100%)
MN448891	0	0	1	1	ω1 = 1.00 (100%)
MN448892	0	0	1	1	ω1 = 0.00 (100%)
MN448893	0	0	1	1	ω1 = 1.00 (100%)
MN448894	0	1.9602	1	0.1449	ω1 = 10000000000 (100%)
MN448895	0	0	1	1	ω1 = 1.00 (100%)
MN448896	0	0	1	1	ω1 = 1.00 (100%)
MN448897	0	0	1	1	ω1 = 1.00 (100%)
MN448898	0	0	1	1	ω1 = 1.00 (100%)
MN448899	0	0	1	1	ω1 = 0.00 (100%)
MN448900	0	0	1	1	ω1 = 1.00 (100%)
MN448901	0	0	1	1	ω1 = 0.0262 (100%)
MN448902	0	0	1	1	ω1 = 1.00 (100%)
MN448903	0	0	1	1	ω1 = 1.00 (100%)
MN448904	0	0	1	1	ω1 = 0.452 (100%)
MN448905	0	0	1	1	ω1 = 0.453 (100%)
MN448906	0	0	1	1	ω1 = 0.00 (100%)
MN448907	0	0	1	1	ω1 = 1.00 (100%)
MN448908	0	0	1	1	ω1 = 0.169 (100%)
MN448909	0	0	1	1	ω1 = 0.251 (100%)
MN448910	0	0	1	1	ω1 = 1.00 (100%)
MN448911	0	0	1	1	ω1 = 0.112 (100%)
MN448912	0	0	1	1	ω1 = 1.00 (100%)
MN448913	0	0	1	1	ω1 = 1.00 (100%)
MN448914	0	0	1	1	ω1 = 0.113 (100%)
MN448916	0	0	1	1	ω1 = 1.00 (100%)
MN448917	0	0	1	1	ω1 = 1.00 (100%)
MN448918	0	0	1	1	ω1 = 1.00 (100%)
MN448919	0	0	1	1	ω1 = 1.00 (100%)
MN448920	0	0	1	1	ω1 = 0.00 (100%)
MN448921	0	0	1	1	ω1 = 1.00 (100%)
MN448922	0	0	1	1	ω1 = 0.0941 (100%)
MN448923	0	0	1	1	ω1 = 1.00 (100%)
MN448924	0	0	1	1	ω1 = 0.226 (100%)
MN448925	0	0	1	1	ω1 = 1.00 (100%)
MN448926	0	0	1	1	ω1 = 0.00 (100%)
MN448927	0	0	1	1	ω1 = 0.00 (100%)
MN448928	0	0	1	1	ω1 = 0.226 (100%)
MW946255	0	0	1	1	ω1 = 0.00 (100%)
MW946256	0	0	1	1	ω1 = 1.00 (100%)
MW946257	0	0	1	1	ω1 = 0.0989 (100%)
MW946258	0	5.9967	1	0.0178	ω1 = 0.00 (100%)
					ω2 = 64.9 (0.36%)
MW946259	0	0	1	1	ω1 = 0.150 (100%)
MW946260	0	0	1	1	ω1 = 0.0374 (100%)
MW946261	0	0	1	1	ω1 = 0.232 (100%)
MW946262	0	0	1	1	ω1 = 0.0645 (100%)
MW946263	0	0	1	1	ω1 = 0.00 (100%)
MW946264	0	0	1	1	ω1 = 0.00 (100%)
MW946265	0	0	1	1	ω1 = 1.00 (100%)
MW946266	0	0	1	1	ω1 = 0.104 (100%)
MW946267	0	0	1	1	ω1 = 1.00 (100%)
MW946268	0	0	1	1	ω1 = 1.00 (100%)
MW946270	0	0	1	1	ω1 = 0.0297 (100%)
MW946271	0	0	1	1	ω1 = 0.0844 (100%)
MW946272	0	0	1	1	ω1 = 0.0347 (100%)
MW946273	0	0	1	1	ω1 = 0.00 (100%)
MW946274	0	0	1	1	ω1 = 0.00 (100%)
MW946275	0	0	1	1	ω1 = 0.108 (100%)
MW946276	0	0	1	1	ω1 = 0.0751 (100%)
MW946277	0	0	1	1	ω1 = 0.00 (100%)
MW946278	0	0	1	1	ω1 = 0.0250 (100%)
MW946279	0	0	1	1	ω1 = 0.0320 (100%)
MW946280	0	0	1	1	ω1 = 0.00 (100%)
MW946281	0	0	1	1	ω1 = 1.00 (100%)
MW946282	0	0	1	1	ω1 = 0.180 (100%)
MW946283	0	0	1	1	ω1 = 1.00 (100%)
MW946284	0	0	1	1	ω1 = 1.00 (100%)
MW946285	0	0	1	1	ω1 = 0.321 (100%)
MW946286	0	0	1	1	ω1 = 0.0947 (100%)
MW946287	0	0	1	1	ω1 = 0.00 (100%)
MW946289	0	0	1	1	ω1 = 0.0205 (100%)
MW946290	0	0	1	1	ω1 = 0.0235 (100%)
MW946291	0	0	1	1	ω1 = 0.00 (100%)
MW946292	0	0	1	1	ω1 = 0.00 (100%)
MW946293	0	0	1	1	ω1 = 0.113 (100%)
MW946294	0	0	1	1	ω1 = 1.00 (100%)
MW946295	0	0	1	1	ω1 = 0.135 (100%)
MW946297	0	0	1	1	ω1 = 1.00 (100%)
MW946298	0	0	1	1	ω1 = 0.00 (100%)
MW946299	0	0	1	1	ω1 = 1.00 (100%)
MW946300	0	0	1	1	ω1 = 0.00 (100%)
MW946301	0	0	1	1	ω1 = 0.00 (100%)
MW946302	0	0	1	1	ω1 = 0.169 (100%)
MW946303	0	0	1	1	ω1 = 0.00 (100%)
MW946304	0	0	1	1	ω1 = 0.224 (100%)
MW946305	0	0	1	1	ω1 = 0.0754 (100%)
MW946306	0	0	1	1	ω1 = 0.0794 (100%)
MW946307	0	0	1	1	ω1 = 0.453 (100%)
MW946308	0	0	1	1	ω1 = 0.0284 (100%)
MW946309	0	0	1	1	ω1 = 0.113 (100%)
MW946310	0	0	1	1	ω1 = 0.453 (100%)
MW946311	0	0	1	1	ω1 = 1.00 (100%)
MW946312	0	0	1	1	ω1 = 0.602 (100%)
MW946313	0	0	1	1	ω1 = 0.0351 (100%)
MW946314	0	0	1	1	ω1 = 0.0425 (100%)
MW946315	0	0	1	1	ω1 = 0.129 (100%)
MW946316	0	0	1	1	ω1 = 0.0253 (100%)
MW946317	0	0	1	1	ω1 = 0.00 (100%)
MW946318	0	0	1	1	ω1 = 1.00 (100%)
MW946319	0	0	1	1	ω1 = 0.302 (100%)
MW946320	0	0	1	1	ω1 = 0.0720 (100%)
MW946321	0	0	1	1	ω1 = 0.00 (100%)
MW946322_MW946336	0	0	1	1	ω1 = 0.00 (100%)
MW946323	0	0	1	1	ω1 = 0.143 (100%)
MW946324	0	0	1	1	ω1 = 0.00 (100%)
MW946325	0	0	1	1	ω1 = 1.00 (100%)
MW946326	0	0	1	1	ω1 = 0.103 (100%)
MW946327	0	0	1	1	ω1 = 0.0409 (100%)
MW946328	0	0	1	1	ω1 = 0.00 (100%)
MW946329	0	0	1	1	ω1 = 0.0643 (100%)
MW946330	0	0	1	1	ω1 = 0.0584 (100%)
MW946331	0	0	1	1	ω1 = 0.168 (100%)
MW946333	0	0	1	1	ω1 = 0.0646 (100%)
MW946334	0	0	1	1	ω1 = 0.0296 (100%)
MW946335	0	0	1	1	ω1 = 0.00 (100%)
MW946337	0	0	1	1	ω1 = 0.453 (100%)
MW946338	0	0	1	1	ω1 = 1.00 (100%)
MW946339	0	0	1	1	ω1 = 0.150 (100%)
MW946340	0	0	1	1	ω1 = 1.00 (100%)
MW946341	0	0	1	1	ω1 = 0.0450 (100%)
MW946342	0	0	1	1	ω1 = 0.181 (100%)
MW946343	0	0	1	1	ω1 = 0.0792 (100%)
MW946344	0	0	1	1	ω1 = 0.0860 (100%)
MW946346	0	0	1	1	ω1 = 0.0897 (100%)
MW946347	0	0	1	1	ω1 = 0.0250 (100%)
MW946348	0	0	1	1	ω1 = 0.00 (100%)
MW946349	0	0	1	1	ω1 = 0.00 (100%)
MW946350	0	0	1	1	ω1 = 0.00 (100%)
MW946351	0	0	1	1	ω1 = 0.0707 (100%)
MW946352	0	0	1	1	ω1 = 0.00 (100%)
MW946353	0	0	1	1	ω1 = 0.00 (100%)
MW946354	0	0	1	1	ω1 = 0.143 (100%)
MW946355	0	0	1	1	ω1 = 0.150 (100%)
MW946356	0	0	1	1	ω1 = 0.151 (100%)
MW946357	0	3.1629	1	0.0768	ω1 = 0.00443 (100%)
					ω2 = 16.3 (0.37%)
MW946358	0	0	1	1	ω1 = 0.0344 (100%)
MW946359	0	0	1	1	ω1 = 0.0481 (100%)
MW946360	0	0	1	1	ω1 = 0.128 (100%)
MW946361	0	0	1	1	ω1 = 0.0902 (100%)
MW946362	0	0	1	1	ω1 = 0.00 (100%)
MW946363	0	0	1	1	ω1 = 0.00 (100%)
MW946364	0	0	1	1	ω1 = 0.00 (100%)
MW946365	0	0	1	1	ω1 = 0.00 (100%)
MW946366	0	0	1	1	ω1 = 0.00 (100%)
MW946367	0	0	1	1	ω1 = 0.00 (100%)
MW946368	0	0	1	1	ω1 = 0.0128 (100%)
MW946369_MW946387	0	0	1	1	ω1 = 1.00 (100%)
MW946370	0	0	1	1	ω1 = 0.00 (100%)
MW946371	0	0	1	1	ω1 = 0.0498 (100%)
MW946372	0	0	1	1	ω1 = 0.302 (100%)
MW946373	0	0	1	1	ω1 = 0.136 (100%)
MW946374	0	0	1	1	ω1 = 0.00 (100%)
MW946375	0	0	1	1	ω1 = 0.0501 (100%)
MW946376	0	0	1	1	ω1 = 0.0309 (100%)
MW946377	0	0	1	1	ω1 = 0.00 (100%)
MW946378	0	0	1	1	ω1 = 0.0179 (100%)
MW946379	0	0	1	1	ω1 = 0.0961 (100%)
MW946380	0	0	1	1	ω1 = 0.00 (100%)
MW946381	0	0	1	1	ω1 = 0.00 (100%)
MW946382	0	0	1	1	ω1 = 0.100 (100%)
MW946383	0	0	1	1	ω1 = 1.00 (100%)
MW946384	0	0	1	1	ω1 = 0.105 (100%)
MW946385	0	0	1	1	ω1 = 0.113 (100%)
MW946386	0	0	1	1	ω1 = 0.149 (100%)
MW946388	0	0	1	1	ω1 = 0.00 (100%)
MW946389	0	0	1	1	ω1 = 0.113 (100%)
MW946390	0	0	1	1	ω1 = 0.00 (100%)
MW946391	0	0	1	1	ω1 = 0.0642 (100%)
MW946392	0	0	1	1	ω1 = 0.00 (100%)
MW946393	0	0	1	1	ω1 = 0.0749 (100%)
MW946394	0	0	1	1	ω1 = 0.00 (100%)
MW946395	0	7.1583	1	0.0099	ω1 = 0.0104 (100%)
					ω2 = 145 (0.10%)
MW946396	0	0	1	1	ω1 = 0.00 (100%)
MW946397	0	0	1	1	ω1 = 0.101 (100%)
MW946398	0	0	1	1	ω1 = 1.00 (100%)
MW946399	0	0	1	1	ω1 = 0.00 (100%)
MW946400	0	0	1	1	ω1 = 0.0618 (100%)
MW946401	0	0	1	1	ω1 = 0.00 (100%)
MW946402	0	0	1	1	ω1 = 0.00 (100%)
MW946403	0	0	1	1	ω1 = 0.00 (100%)
MW946404	0	0	1	1	ω1 = 0.0923 (100%)
MW946405	0	0	1	1	ω1 = 0.113 (100%)
MW946406	0	0	1	1	ω1 = 0.0643 (100%)
MW946407	0	0	1	1	ω1 = 0.0643 (100%)
MW946408	0	0	1	1	ω1 = 0.452 (100%)
MW946409	0	0	1	1	ω1 = 0.151 (100%)
MW946410	0	0	1	1	ω1 = 0.150 (100%)
MW946411	0	0	1	1	ω1 = 0.00 (100%)
MW946412	0	0	1	1	ω1 = 0.00 (100%)
MW946413	0	0	1	1	ω1 = 0.151 (100%)
MW946414	0	0	1	1	ω1 = 0.151 (100%)
MW946415	0	0	1	1	ω1 = 0.0386 (100%)
MW946416	0	0	1	1	ω1 = 0.0236 (100%)
MW946417	0	0	1	1	ω1 = 0.0747 (100%)
MW946418	0	0	1	1	ω1 = 0.458 (100%)
MW946419	0	0	1	1	ω1 = 0.160 (100%)
MW946420	0	0	1	1	ω1 = 0.0270 (100%)
MW946421	0	0	1	1	ω1 = 0.00 (100%)
MW946422	0	2.3174	1	0.1198	ω1 = 0.00530 (100%)
					ω2 = 18.9 (0.35%)
MW946423	0	0	1	1	ω1 = 0.0902 (100%)
MW946424	0	0	1	1	ω1 = 0.0865 (100%)
MW946425	0	0	1	1	ω1 = 1.00 (100%)
MW946426	0	0.4922	1	0.3311	ω1 = 10000000000 (100%)
MW946427	0	0	1	1	ω1 = 0.180 (100%)
MW946428	0	0	1	1	ω1 = 0.150 (100%)
MW946429	0	0	1	1	ω1 = 0.0451 (100%)
MW946430	0	0	1	1	ω1 = 0.00 (100%)
MW946431	0	0	1	1	ω1 = 0.0897 (100%)
MW946432	0	0	1	1	ω1 = 0.135 (100%)
MW946433	0	0	1	1	ω1 = 0.0335 (100%)
MW946434	0	0	1	1	ω1 = 0.0903 (100%)
MW946435	0	0.435	1	0.3433	ω1 = 10000000000 (100%)
MW946436	0	0	1	1	ω1 = 0.00 (100%)
MW946437	0	0	1	1	ω1 = 0.0483 (100%)
MW946438	0	0	1	1	ω1 = 0.225 (100%)
MW946439	0	0	1	1	ω1 = 0.125 (100%)
MW946440	0	0	1	1	ω1 = 0.226 (100%)
MW946441	0	0	1	1	ω1 = 0.0310 (100%)
MW946442	0	0	1	1	ω1 = 0.0321 (100%)
MW946443	0	0	1	1	ω1 = 0.0976 (100%)
MW946445	0	0	1	1	ω1 = 0.150 (100%)
MW946446	0	0	1	1	ω1 = 0.142 (100%)
MW946447	0	0	1	1	ω1 = 0.00 (100%)
MW946448	0	0	1	1	ω1 = 0.00 (100%)
MW946449	0	0	1	1	ω1 = 0.0439 (100%)
MW946450	0	0	1	1	ω1 = 0.453 (100%)
MW946451	0	0	1	1	ω1 = 0.452 (100%)
MW946452	0	0	1	1	ω1 = 0.0252 (100%)
MW946454	0	0	1	1	ω1 = 0.0748 (100%)
MW946455	0	0	1	1	ω1 = 0.00 (100%)
MW946456	0	0	1	1	ω1 = 0.00 (100%)
MW946457	0	0	1	1	ω1 = 0.455 (100%)
MW946458	0	0	1	1	ω1 = 0.00 (100%)
MW946459	0	0	1	1	ω1 = 0.0646 (100%)
MW946460	0	0	1	1	ω1 = 0.0520 (100%)
MW946461	0	0	1	1	ω1 = 0.0619 (100%)
MW946462	0	0	1	1	ω1 = 0.00 (100%)
MW946463	0	0	1	1	ω1 = 0.0562 (100%)
MW946464	0	0	1	1	ω1 = 0.0367 (100%)
MW946465	0	0	1	1	ω1 = 0.164 (100%)
MW946466	0	0	1	1	ω1 = 0.0948 (100%)
MW946467	0	0	1	1	ω1 = 0.0644 (100%)
MW946468	0	0	1	1	ω1 = 0.125 (100%)
MW946469	0	0	1	1	ω1 = 0.0424 (100%)
MW946470	0	0	1	1	ω1 = 0.00 (100%)
MW946471	0	0	1	1	ω1 = 0.0502 (100%)
MW946472	0	0	1	1	ω1 = 0.00 (100%)
MW946473	0	0	1	1	ω1 = 0.0640 (100%)
MW946474	0	0	1	1	ω1 = 0.226 (100%)
MW946476	0	0	1	1	ω1 = 0.105 (100%)
MW946477	0	0	1	1	ω1 = 1.00 (100%)
MW946479	0	0	1	1	ω1 = 0.0539 (100%)
MW946480	0	0	1	1	ω1 = 0.112 (100%)
MW946482	0	0	1	1	ω1 = 0.0371 (100%)
MW946483	0	0	1	1	ω1 = 0.138 (100%)
MW946484	0	0	1	1	ω1 = 0.00 (100%)
MW946485	0	0.9916	1	0.2466	ω1 = 10000000000 (100%)
MW946486	0	0	1	1	ω1 = 0.00 (100%)
MW946487	0	0	1	1	ω1 = 0.100 (100%)
MW946488	0	0	1	1	ω1 = 0.111 (100%)
MW946489	0	0	1	1	ω1 = 0.00 (100%)
MW946490	0	0	1	1	ω1 = 0.129 (100%)
MW946491	0	0	1	1	ω1 = 0.113 (100%)
MW946492	0	0	1	1	ω1 = 0.0645 (100%)
MW946493	0	0	1	1	ω1 = 0.00 (100%)
MW946494	0	0	1	1	ω1 = 0.00 (100%)
MW946496	0	0	1	1	ω1 = 0.113 (100%)
MW946497	0	0	1	1	ω1 = 0.140 (100%)
MW946498	0	0	1	1	ω1 = 0.151 (100%)
MW946499	0	0	1	1	ω1 = 0.123 (100%)
MW946500	0	0	1	1	ω1 = 0.00 (100%)
MW946501	0	0	1	1	ω1 = 0.0793 (100%)
MW946502	0	0	1	1	ω1 = 0.453 (100%)
MW946503	0	0	1	1	ω1 = 0.0236 (100%)
MW946504	0	0	1	1	ω1 = 0.0404 (100%)
MW946505	0	0	1	1	ω1 = 0.226 (100%)
MW946506	0	0	1	1	ω1 = 0.0409 (100%)
MW946507	0	0	1	1	ω1 = 0.0881 (100%)
MW946508	0	0	1	1	ω1 = 0.0322 (100%)
MW946509	0	0	1	1	ω1 = 0.0255 (100%)
MW946510	0	0	1	1	ω1 = 0.112 (100%)
MW946511	0	0	1	1	ω1 = 0.0448 (100%)
MW946512	0	0	1	1	ω1 = 0.201 (100%)
MW946513	0	0	1	1	ω1 = 1.00 (100%)
MW946514	0	0	1	1	ω1 = 0.0468 (100%)
MW946515	0	0	1	1	ω1 = 0.150 (100%)
MW946516	0	0	1	1	ω1 = 0.00 (100%)
MW946517	0	0	1	1	ω1 = 0.0643 (100%)
MW946518	0	0	1	1	ω1 = 0.0560 (100%)
MW946520	0	0	1	1	ω1 = 1.00 (100%)
MW946521	0	0	1	1	ω1 = 0.00 (100%)
MW946522	0	0	1	1	ω1 = 0.00 (100%)
MW946523	0	0	1	1	ω1 = 0.0500 (100%)
MW946524	0	0	1	1	ω1 = 0.0753 (100%)
MW946525	0	0	1	1	ω1 = 0.00 (100%)
MW946526	0	0	1	1	ω1 = 0.224 (100%)
MW946527	0	0	1	1	ω1 = 0.0481 (100%)
MW946528	0	0	1	1	ω1 = 0.0500 (100%)
MW946529	0	0	1	1	ω1 = 0.150 (100%)
MW946530	0	0	1	1	ω1 = 0.113 (100%)
MW946531	0	0	1	1	ω1 = 0.00 (100%)
MW946532	0	0	1	1	ω1 = 0.0644 (100%)
MW946533	0	0	1	1	ω1 = 0.127 (100%)
MW946534	0	0	1	1	ω1 = 0.0498 (100%)
MW946535	0	0	1	1	ω1 = 0.0999 (100%)
MW946536	0	0	1	1	ω1 = 0.00 (100%)
MW946537	0	0	1	1	ω1 = 0.00 (100%)
MW946538	0	0	1	1	ω1 = 0.0455 (100%)
MW946539	0	0	1	1	ω1 = 0.338 (100%)
MW946541	0	0	1	1	ω1 = 0.262 (100%)
MW946542	0	0	1	1	ω1 = 0.00 (100%)
MW946543	0	0	1	1	ω1 = 0.00 (100%)
MW946544	0	0	1	1	ω1 = 0.150 (100%)
MW946545	0	0	1	1	ω1 = 0.00 (100%)
MW946547	0	0	1	1	ω1 = 0.0645 (100%)
MW946548	0	0	1	1	ω1 = 1.00 (100%)
MW946549	0	0	1	1	ω1 = 0.0376 (100%)
MW946550	0	0	1	1	ω1 = 0.0500 (100%)
MW946551	0	0	1	1	ω1 = 0.0495 (100%)
MW946552	0	0	1	1	ω1 = 0.00 (100%)
MW946553	0	0	1	1	ω1 = 0.00 (100%)
MW946554	0	0	1	1	ω1 = 0.0748 (100%)
MW946555	0	0	1	1	ω1 = 0.0496 (100%)
MW946556	0	0	1	1	ω1 = 0.00 (100%)
MW946557	0	0	1	1	ω1 = 0.00 (100%)
MW946558	0	0	1	1	ω1 = 0.00 (100%)
MW946559	0	0	1	1	ω1 = 0.151 (100%)
MW946560	0	0	1	1	ω1 = 0.0236 (100%)
MW946561	0	0	1	1	ω1 = 0.00 (100%)
MW946562	0	0	1	1	ω1 = 0.226 (100%)
MW946563	0	0	1	1	ω1 = 0.0927 (100%)
MW946565	0	0	1	1	ω1 = 0.906 (100%)
MW946566	0	0	1	1	ω1 = 0.00 (100%)
MW946567	0	0	1	1	ω1 = 0.0694 (100%)
MW946568	0	0	1	1	ω1 = 0.0561 (100%)
MW946569	0	0	1	1	ω1 = 0.00 (100%)
MW946570	0	0	1	1	ω1 = 1.00 (100%)
MW946571	0	0	1	1	ω1 = 0.0748 (100%)
MW946572	0	0	1	1	ω1 = 0.151 (100%)
MW946573	0	0	1	1	ω1 = 0.0779 (100%)
MW946574	0	0	1	1	ω1 = 0.226 (100%)
MW946576	0	0	1	1	ω1 = 0.0662 (100%)
MW946577	0	0	1	1	ω1 = 1.00 (100%)
MW946578	0	0	1	1	ω1 = 0.0904 (100%)
MW946579	0	0	1	1	ω1 = 0.0852 (100%)
MW946580	0	0	1	1	ω1 = 1.00 (100%)
MW946581	0	0	1	1	ω1 = 0.0796 (100%)
MW946584	0	0	1	1	ω1 = 0.00 (100%)
MW946585	0	0	1	1	ω1 = 0.0565 (100%)
MW946586	0	0	1	1	ω1 = 0.0602 (100%)
MW946587	0	0	1	1	ω1 = 1.00 (100%)
MW946588	0	0	1	1	ω1 = 0.0854 (100%)
MW946589	0	0	1	1	ω1 = 0.113 (100%)
MW946590	0	0	1	1	ω1 = 0.0526 (100%)
MW946591	0	0	1	1	ω1 = 0.0501 (100%)
MW946592	0	0	1	1	ω1 = 0.00 (100%)
MW946594	0	0	1	1	ω1 = 0.0764 (100%)
MW946595	0	0	1	1	ω1 = 0.00 (100%)
MW946596	0	0	1	1	ω1 = 0.0597 (100%)
MW946597	0	0	1	1	ω1 = 0.194 (100%)
MW946598	0	0	1	1	ω1 = 0.0611 (100%)
MW946599	0	0	1	1	ω1 = 0.00 (100%)
MW946600	0	0	1	1	ω1 = 0.104 (100%)
MW946601	0	0	1	1	ω1 = 0.112 (100%)
MW946602	0	0	1	1	ω1 = 0.0319 (100%)
MW946603	0	0	1	1	ω1 = 0.0514 (100%)
MW946604	0	0	1	1	ω1 = 0.0753 (100%)
MZ636802	0	0	1	1	ω1 = 1.00 (100%)
MZ636803	0	0	1	1	ω1 = 0.00 (100%)
MZ636804	0	0	1	1	ω1 = 0.0615 (100%)
MZ636805	0	0	1	1	ω1 = 0.0822 (100%)
NC_001474_KU725663	0	0	1	1	ω1 = 1.00 (100%)
Node10	0	0	1	1	ω1 = 0.00 (100%)
Node12	0	0	1	1	ω1 = 0.00 (100%)
Node13	0	0	1	1	ω1 = 0.00 (100%)
Node17	0	0	1	1	ω1 = 0.0601 (100%)
Node18	0	0	1	1	ω1 = 0.00 (100%)
Node6	0	0	1	1	ω1 = 0.112 (100%)
Node8	0	0	1	1	ω1 = 0.00 (100%)
OK469350	0	0	1	1	ω1 = 0.0514 (100%)
OK605759	0	0	1	1	ω1 = 0.00 (100%)
ON005157	0	0	1	1	ω1 = 0.0899 (100%)
ON046268	0	0	1	1	ω1 = 0.00 (100%)
ON046269	0	0	1	1	ω1 = 0.0155 (100%)
ON046271	0	0	1	1	ω1 = 0.0180 (100%)
ON046272	0	0	1	1	ω1 = 0.00 (100%)
ON046273	0	0	1	1	ω1 = 0.113 (100%)
ON046274	0	0	1	1	ω1 = 0.0336 (100%)
ON046275	0	0	1	1	ω1 = 1.00 (100%)
ON046276	0	0	1	1	ω1 = 0.0639 (100%)
ON046278	0	0	1	1	ω1 = 0.0814 (100%)
ON398847	0	0	1	1	ω1 = 0.0667 (100%)
DENV2_06269	0	test not run	1	1	ω1 = 0.0412 (100%)
DENV2_06791	0	test not run	1	1	ω1 = 0.0342 (100%)
DENV2_09443	0	test not run	1	1	ω1 = 0.0589 (100%)
DENV2_574101281	0	test not run	1	1	ω1 = 0.0547 (100%)
MZ636801	0	test not run	1	1	ω1 = 0.0607 (100%)
Node1000	0	test not run	1	1	ω1 = 0.00 (100%)
Node1001	0	test not run	1	1	ω1 = 0.0746 (100%)
Node1009	0	test not run	1	1	ω1 = 0.151 (100%)
Node1011	0	test not run	1	1	ω1 = 0.0816 (100%)
Node102	0	test not run	1	1	ω1 = 0.00 (100%)
Node1020	0	test not run	1	1	ω1 = 0.0641 (100%)
Node1021	0	test not run	1	1	ω1 = 0.668 (100%)
Node1027	0	test not run	1	1	ω1 = 0.00 (100%)
Node1028	0	test not run	1	1	ω1 = 0.00 (100%)
Node1029	0	test not run	1	1	ω1 = 0.00 (100%)
Node103	0	test not run	1	1	ω1 = 0.00 (100%)
Node1030	0	test not run	1	1	ω1 = 0.114 (100%)
Node1031	0	test not run	1	1	ω1 = 0.00 (100%)
Node1032	0	test not run	1	1	ω1 = 0.00 (100%)
Node1034	0	test not run	1	1	ω1 = 0.00 (100%)
Node1035	0	test not run	1	1	ω1 = 0.0572 (100%)
Node1039	0	test not run	1	1	ω1 = 0.00 (100%)
Node104	0	test not run	1	1	ω1 = 0.00 (100%)
Node1044	0	test not run	1	1	ω1 = 0.0447 (100%)
Node1049	0	test not run	1	1	ω1 = 0.00 (100%)
Node105	0	test not run	1	1	ω1 = 0.113 (100%)
Node1050	0	test not run	1	1	ω1 = 0.00 (100%)
Node1051	0	test not run	1	1	ω1 = 0.00 (100%)
Node1057	0	test not run	1	1	ω1 = 0.00 (100%)
Node1060	0	test not run	1	1	ω1 = 0.00 (100%)
Node1061	0	test not run	1	1	ω1 = 0.0559 (100%)
Node1062	0	test not run	1	1	ω1 = 0.00 (100%)
Node1063	0	test not run	1	1	ω1 = 0.00 (100%)
Node1064	0	test not run	1	1	ω1 = 0.00 (100%)
Node1065	0	test not run	1	1	ω1 = 0.00 (100%)
Node1068	0	test not run	1	1	ω1 = 0.00 (100%)
Node1070	0	test not run	1	1	ω1 = 0.00 (100%)
Node1071	0	test not run	1	1	ω1 = 0.228 (100%)
Node1076	0	test not run	1	1	ω1 = 0.00 (100%)
Node1077	0	test not run	1	1	ω1 = 0.00 (100%)
Node1078	0	test not run	1	1	ω1 = 0.233 (100%)
Node108	0	test not run	1	1	ω1 = 0.0812 (100%)
Node1082	0	test not run	1	1	ω1 = 0.00 (100%)
Node1087	0	test not run	1	1	ω1 = 0.00 (100%)
Node1088	0	test not run	1	1	ω1 = 0.0345 (100%)
Node1093	0	test not run	1	1	ω1 = 0.0472 (100%)
Node1096	0	test not run	1	1	ω1 = 0.00 (100%)
Node1098	0	test not run	1	1	ω1 = 0.113 (100%)
Node1104	0	test not run	1	1	ω1 = 0.00 (100%)
Node1105	0	test not run	1	1	ω1 = 0.00 (100%)
Node1106	0	test not run	1	1	ω1 = 10000000000 (100%)
Node1107	0	test not run	1	1	ω1 = 0.00 (100%)
Node1109	0	test not run	1	1	ω1 = 0.00 (100%)
Node111	0	test not run	1	1	ω1 = 0.00 (100%)
Node1110	0	test not run	1	1	ω1 = 0.00 (100%)
Node1111	0	test not run	1	1	ω1 = 0.00 (100%)
Node1115	0	test not run	1	1	ω1 = 0.0565 (100%)
Node112	0	test not run	1	1	ω1 = 0.00 (100%)
Node1122	0	test not run	1	1	ω1 = 0.00 (100%)
Node1123	0	test not run	1	1	ω1 = 0.151 (100%)
Node1124	0	test not run	1	1	ω1 = 0.454 (100%)
Node1125	0	test not run	1	1	ω1 = 0.00 (100%)
					ω2 = 100000 (0.034%)
Node1129	0	test not run	1	1	ω1 = 0.181 (100%)
Node113	0	test not run	1	1	ω1 = 0.00 (100%)
Node1132	0	test not run	1	1	ω1 = 0.0755 (100%)
Node1137	0	test not run	1	1	ω1 = 0.00 (100%)
Node1138	0	test not run	1	1	ω1 = 0.00 (100%)
Node1139	0	test not run	1	1	ω1 = 0.108 (100%)
Node114	0	test not run	1	1	ω1 = 0.180 (100%)
Node1140	0	test not run	1	1	ω1 = 0.00 (100%)
Node1141	0	test not run	1	1	ω1 = 0.0644 (100%)
Node1146	0	test not run	1	1	ω1 = 0.00 (100%)
Node1156	0	test not run	1	1	ω1 = 0.0561 (100%)
Node1158	0	test not run	1	1	ω1 = 0.00 (100%)
Node116	0	test not run	1	1	ω1 = 0.0751 (100%)
Node1162	0	test not run	1	1	ω1 = 0.00 (100%)
Node1163	0	test not run	1	1	ω1 = 0.152 (100%)
Node1164	0	test not run	1	1	ω1 = 0.00 (100%)
Node1166	0	test not run	1	1	ω1 = 0.00 (100%)
Node1168	0	test not run	1	1	ω1 = 0.00 (100%)
Node117	0	test not run	1	1	ω1 = 0.00 (100%)
Node1170	0	test not run	1	1	ω1 = 0.00 (100%)
Node1175	0	test not run	1	1	ω1 = 10000000000 (100%)
Node1180	0	test not run	1	1	ω1 = 0.00 (100%)
Node1183	0	test not run	1	1	ω1 = 0.0566 (100%)
Node1184	0	test not run	1	1	ω1 = 0.111 (100%)
Node1185	0	test not run	1	1	ω1 = 0.00 (100%)
Node119	0	test not run	1	1	ω1 = 0.00 (100%)
Node1192	0	test not run	1	1	ω1 = 0.00 (100%)
Node1194	0	test not run	1	1	ω1 = 0.00 (100%)
Node1196	0	test not run	1	1	ω1 = 0.00 (100%)
Node1197	0	test not run	1	1	ω1 = 0.00 (100%)
Node1198	0	test not run	1	1	ω1 = 0.00 (100%)
Node1200	0	test not run	1	1	ω1 = 0.00 (100%)
Node1201	0	test not run	1	1	ω1 = 0.00 (100%)
Node1202	0	test not run	1	1	ω1 = 0.00 (100%)
Node1208	0	test not run	1	1	ω1 = 0.00 (100%)
Node1209	0	test not run	1	1	ω1 = 0.00 (100%)
Node1210	0	test not run	1	1	ω1 = 0.228 (100%)
Node1211	0	test not run	1	1	ω1 = 0.112 (100%)
Node1213	0	test not run	1	1	ω1 = 0.00 (100%)
Node1214	0	test not run	1	1	ω1 = 0.168 (100%)
Node1215	0	test not run	1	1	ω1 = 0.00 (100%)
Node1218	0	test not run	1	1	ω1 = 0.00 (100%)
Node1219	0	test not run	1	1	ω1 = 0.0520 (100%)
Node1220	0	test not run	1	1	ω1 = 0.00 (100%)
Node1222	0	test not run	1	1	ω1 = 0.00 (100%)
Node1228	0	test not run	1	1	ω1 = 0.0563 (100%)
Node1233	0	test not run	1	1	ω1 = 0.152 (100%)
Node1239	0	test not run	1	1	ω1 = 0.0564 (100%)
Node124	0	test not run	1	1	ω1 = 0.100 (100%)
Node1240	0	test not run	1	1	ω1 = 0.00 (100%)
Node1242	0	test not run	1	1	ω1 = 0.0345 (100%)
Node1243	0	test not run	1	1	ω1 = 0.0817 (100%)
Node1245	0	test not run	1	1	ω1 = 0.152 (100%)
Node1248	0	test not run	1	1	ω1 = 0.00 (100%)
Node1249	0	test not run	1	1	ω1 = 0.00 (100%)
Node1250	0	test not run	1	1	ω1 = 0.151 (100%)
Node1251	0	test not run	1	1	ω1 = 0.00 (100%)
Node1257	0	test not run	1	1	ω1 = 0.00 (100%)
Node1259	0	test not run	1	1	ω1 = 0.00 (100%)
Node1260	0	test not run	1	1	ω1 = 0.0287 (100%)
Node1263	0	test not run	1	1	ω1 = 0.0893 (100%)
Node1265	0	test not run	1	1	ω1 = 0.00 (100%)
Node1266	0	test not run	1	1	ω1 = 0.151 (100%)
Node1271	0	test not run	1	1	ω1 = 0.00 (100%)
Node1272	0	test not run	1	1	ω1 = 0.0374 (100%)
Node1273	0	test not run	1	1	ω1 = 0.0834 (100%)
Node1274	0	test not run	1	1	ω1 = 0.00 (100%)
Node1277	0	test not run	1	1	ω1 = 0.0615 (100%)
Node1281	0	test not run	1	1	ω1 = 0.0562 (100%)
Node1282	0	test not run	1	1	ω1 = 0.0305 (100%)
Node1285	0	test not run	1	1	ω1 = 0.0562 (100%)
Node1288	0	test not run	1	1	ω1 = 0.0407 (100%)
Node1289	0	test not run	1	1	ω1 = 0.0356 (100%)
Node1290	0	test not run	1	1	ω1 = 0.00 (100%)
Node1295	0	test not run	1	1	ω1 = 0.108 (100%)
Node1299	0	test not run	1	1	ω1 = 0.0225 (100%)
Node1304	0	test not run	1	1	ω1 = 0.00 (100%)
Node1306	0	test not run	1	1	ω1 = 0.0558 (100%)
Node1307	0	test not run	1	1	ω1 = 0.0335 (100%)
Node1311	0	test not run	1	1	ω1 = 0.00 (100%)
Node1312	0	test not run	1	1	ω1 = 0.225 (100%)
Node1316	0	test not run	1	1	ω1 = 0.00 (100%)
Node1323	0	test not run	1	1	ω1 = 0.00 (100%)
Node1326	0	test not run	1	1	ω1 = 10000000000 (100%)
Node1327	0	test not run	1	1	ω1 = 0.00 (100%)
Node1330	0	test not run	1	1	ω1 = 0.00 (100%)
Node1333	0	test not run	1	1	ω1 = 0.00 (100%)
Node1334	0	test not run	1	1	ω1 = 0.00 (100%)
Node1339	0	test not run	1	1	ω1 = 0.00 (100%)
Node134	0	test not run	1	1	ω1 = 0.00 (100%)
Node1340	0	test not run	1	1	ω1 = 0.00 (100%)
Node1348	0	test not run	1	1	ω1 = 0.0558 (100%)
Node1352	0	test not run	1	1	ω1 = 0.0904 (100%)
Node1353	0	test not run	1	1	ω1 = 0.00 (100%)
Node1357	0	test not run	1	1	ω1 = 0.00 (100%)
Node1358	0	test not run	1	1	ω1 = 0.00 (100%)
Node136	0	test not run	1	1	ω1 = 0.00 (100%)
Node1360	0	test not run	1	1	ω1 = 0.167 (100%)
Node1361	0	test not run	1	1	ω1 = 0.00 (100%)
Node1362	0	test not run	1	1	ω1 = 0.00 (100%)
Node1363	0	test not run	1	1	ω1 = 0.0640 (100%)
Node1369	0	test not run	1	1	ω1 = 0.0385 (100%)
Node137	0	test not run	1	1	ω1 = 0.00 (100%)
Node1370	0	test not run	1	1	ω1 = 0.00 (100%)
Node1371	0	test not run	1	1	ω1 = 0.0588 (100%)
Node1372	0	test not run	1	1	ω1 = 0.0189 (100%)
Node1373	0	test not run	1	1	ω1 = 0.0299 (100%)
Node1374	0	test not run	1	1	ω1 = 0.00 (100%)
Node1375	0	test not run	1	1	ω1 = 0.00 (100%)
Node1379	0	test not run	1	1	ω1 = 10000000000 (100%)
Node138	0	test not run	1	1	ω1 = 10000000000 (100%)
Node1383	0	test not run	1	1	ω1 = 0.00 (100%)
Node1387	0	test not run	1	1	ω1 = 0.00 (100%)
Node1388	0	test not run	1	1	ω1 = 0.0320 (100%)
Node1392	0	test not run	1	1	ω1 = 0.00 (100%)
Node1395	0	test not run	1	1	ω1 = 0.0520 (100%)
Node140	0	test not run	1	1	ω1 = 0.453 (100%)
Node1400	0	test not run	1	1	ω1 = 0.102 (100%)
Node1401	0	test not run	1	1	ω1 = 0.0432 (100%)
Node1405	0	test not run	1	1	ω1 = 0.152 (100%)
Node1409	0	test not run	1	1	ω1 = 0.00 (100%)
Node1410	0	test not run	1	1	ω1 = 0.00 (100%)
Node1411	0	test not run	1	1	ω1 = 0.0720 (100%)
Node1412	0	test not run	1	1	ω1 = 0.0277 (100%)
Node1413	0	test not run	1	1	ω1 = 0.0247 (100%)
Node1414	0	test not run	1	1	ω1 = 0.00 (100%)
Node1418	0	test not run	1	1	ω1 = 0.00 (100%)
Node1419	0	test not run	1	1	ω1 = 0.00 (100%)
Node1424	0	test not run	1	1	ω1 = 0.00 (100%)
Node1427	0	test not run	1	1	ω1 = 10000000000 (100%)
Node1431	0	test not run	1	1	ω1 = 0.00 (100%)
Node1439	0	test not run	1	1	ω1 = 0.00 (100%)
Node1445	0	test not run	1	1	ω1 = 0.00 (100%)
Node1446	0	test not run	1	1	ω1 = 0.00 (100%)
Node1451	0	test not run	1	1	ω1 = 0.0659 (100%)
Node1454	0	test not run	1	1	ω1 = 0.0794 (100%)
Node1455	0	test not run	1	1	ω1 = 0.00 (100%)
Node1457	0	test not run	1	1	ω1 = 0.00 (100%)
Node1458	0	test not run	1	1	ω1 = 0.00 (100%)
Node1462	0	test not run	1	1	ω1 = 0.00 (100%)
Node1468	0	test not run	1	1	ω1 = 0.00 (100%)
Node1469	0	test not run	1	1	ω1 = 0.481 (100%)
Node1470	0	test not run	1	1	ω1 = 0.00 (100%)
Node1471	0	test not run	1	1	ω1 = 0.108 (100%)
Node1472	0	test not run	1	1	ω1 = 0.0644 (100%)
Node1473	0	test not run	1	1	ω1 = 0.00 (100%)
Node1474	0	test not run	1	1	ω1 = 0.00 (100%)
Node1475	0	test not run	1	1	ω1 = 0.00 (100%)
Node1476	0	test not run	1	1	ω1 = 0.00 (100%)
Node1478	0	test not run	1	1	ω1 = 0.00 (100%)
Node1479	0	test not run	1	1	ω1 = 0.0410 (100%)
Node1480	0	test not run	1	1	ω1 = 0.453 (100%)
Node1484	0	test not run	1	1	ω1 = 0.00 (100%)
Node1488	0	test not run	1	1	ω1 = 0.227 (100%)
Node1491	0	test not run	1	1	ω1 = 10000000000 (100%)
Node1492	0	test not run	1	1	ω1 = 1.36 (100%)
Node1493	0	test not run	1	1	ω1 = 0.0904 (100%)
Node1494	0	test not run	1	1	ω1 = 0.00 (100%)
Node1502	0	test not run	1	1	ω1 = 0.00 (100%)
Node1503	0	test not run	1	1	ω1 = 0.00 (100%)
Node1504	0	test not run	1	1	ω1 = 0.00 (100%)
Node1505	0	test not run	1	1	ω1 = 0.0613 (100%)
Node151	0	test not run	1	1	ω1 = 0.226 (100%)
Node1510	0	test not run	1	1	ω1 = 0.0905 (100%)
Node1516	0	test not run	1	1	ω1 = 0.100 (100%)
Node1519	0	test not run	1	1	ω1 = 0.00 (100%)
Node1521	0	test not run	1	1	ω1 = 0.00 (100%)
Node1523	0	test not run	1	1	ω1 = 0.0327 (100%)
Node1524	0	test not run	1	1	ω1 = 0.287 (100%)
Node1532	0	test not run	1	1	ω1 = 0.0641 (100%)
Node1535	0	test not run	1	1	ω1 = 0.00 (100%)
Node1536	0	test not run	1	1	ω1 = 0.0455 (100%)
Node1537	0	test not run	1	1	ω1 = 0.0419 (100%)
Node1542	0	test not run	1	1	ω1 = 0.0685 (100%)
Node1545	0	test not run	1	1	ω1 = 0.0845 (100%)
Node1549	0	test not run	1	1	ω1 = 0.103 (100%)
Node1551	0	test not run	1	1	ω1 = 0.0599 (100%)
Node1555	0	test not run	1	1	ω1 = 0.129 (100%)
Node1556	0	test not run	1	1	ω1 = 0.00 (100%)
Node1559	0	test not run	1	1	ω1 = 0.00 (100%)
Node1560	0	test not run	1	1	ω1 = 0.183 (100%)
Node1561	0	test not run	1	1	ω1 = 0.0640 (100%)
Node1566	0	test not run	1	1	ω1 = 0.00 (100%)
Node1573	0	test not run	1	1	ω1 = 0.00 (100%)
Node1577	0	test not run	1	1	ω1 = 0.0214 (100%)
Node1579	0	test not run	1	1	ω1 = 0.00 (100%)
Node1580	0	test not run	1	1	ω1 = 0.0502 (100%)
Node1581	0	test not run	1	1	ω1 = 10000000000 (100%)
Node1586	0	test not run	1	1	ω1 = 0.457 (100%)
Node1588	0	test not run	1	1	ω1 = 0.00 (100%)
Node1589	0	test not run	1	1	ω1 = 0.00 (100%)
Node1590	0	test not run	1	1	ω1 = 0.0533 (100%)
Node1595	0	test not run	1	1	ω1 = 0.0646 (100%)
Node1596	0	test not run	1	1	ω1 = 0.0409 (100%)
Node1597	0	test not run	1	1	ω1 = 0.00 (100%)
Node1599	0	test not run	1	1	ω1 = 0.227 (100%)
Node160	0	test not run	1	1	ω1 = 0.00 (100%)
Node1607	0	test not run	1	1	ω1 = 0.453 (100%)
Node161	0	test not run	1	1	ω1 = 0.453 (100%)
Node1610	0	test not run	1	1	ω1 = 0.453 (100%)
Node1613	0	test not run	1	1	ω1 = 0.0264 (100%)
Node1614	0	test not run	1	1	ω1 = 0.00 (100%)
Node1615	0	test not run	1	1	ω1 = 0.00 (100%)
Node1620	0	test not run	1	1	ω1 = 0.00 (100%)
Node1624	0	test not run	1	1	ω1 = 0.00 (100%)
Node1627	0	test not run	1	1	ω1 = 0.0234 (100%)
Node1631	0	test not run	1	1	ω1 = 0.0945 (100%)
Node191	0	test not run	1	1	ω1 = 0.00 (100%)
Node197	0	test not run	1	1	ω1 = 0.181 (100%)
Node198	0	test not run	1	1	ω1 = 0.00 (100%)
Node199	0	test not run	1	1	ω1 = 0.226 (100%)
Node2	0	test not run	1	1	ω1 = 0.257 (100%)
Node204	0	test not run	1	1	ω1 = 0.226 (100%)
Node207	0	test not run	1	1	ω1 = 0.00 (100%)
Node211	0	test not run	1	1	ω1 = 0.00 (100%)
Node213	0	test not run	1	1	ω1 = 0.00 (100%)
Node216	0	test not run	1	1	ω1 = 0.193 (100%)
Node217	0	test not run	1	1	ω1 = 0.00 (100%)
Node219	0	test not run	1	1	ω1 = 0.00 (100%)
Node22	0	test not run	1	1	ω1 = 0.00 (100%)
Node220	0	test not run	1	1	ω1 = 0.0278 (100%)
Node222	0	test not run	1	1	ω1 = 0.00 (100%)
Node227	0	test not run	1	1	ω1 = 0.00 (100%)
Node228	0	test not run	1	1	ω1 = 0.113 (100%)
Node23	0	test not run	1	1	ω1 = 0.0222 (100%)
Node234	0	test not run	1	1	ω1 = 0.0898 (100%)
Node237	0	test not run	1	1	ω1 = 0.100 (100%)
Node238	0	test not run	1	1	ω1 = 0.113 (100%)
Node239	0	test not run	1	1	ω1 = 0.00 (100%)
Node24	0	test not run	1	1	ω1 = 0.00 (100%)
Node245	0	test not run	1	1	ω1 = 0.452 (100%)
Node25	0	test not run	1	1	ω1 = 0.00 (100%)
Node253	0	test not run	1	1	ω1 = 0.00 (100%)
Node256	0	test not run	1	1	ω1 = 0.00 (100%)
Node257	0	test not run	1	1	ω1 = 0.0602 (100%)
Node258	0	test not run	1	1	ω1 = 0.0234 (100%)
Node263	0	test not run	1	1	ω1 = 0.00 (100%)
Node264	0	test not run	1	1	ω1 = 0.0332 (100%)
Node265	0	test not run	1	1	ω1 = 0.113 (100%)
Node27	0	test not run	1	1	ω1 = 0.00 (100%)
Node270	0	test not run	1	1	ω1 = 0.00 (100%)
Node275	0	test not run	1	1	ω1 = 0.00 (100%)
Node279	0	test not run	1	1	ω1 = 0.452 (100%)
Node28	0	test not run	1	1	ω1 = 0.00 (100%)
Node29	0	test not run	1	1	ω1 = 0.0759 (100%)
Node290	0	test not run	1	1	ω1 = 0.00 (100%)
Node291	0	test not run	1	1	ω1 = 0.00 (100%)
Node292	0	test not run	1	1	ω1 = 0.00 (100%)
Node296	0	test not run	1	1	ω1 = 0.00 (100%)
Node3	0	test not run	1	1	ω1 = 0.00 (100%)
Node30	0	test not run	1	1	ω1 = 0.00 (100%)
Node31	0	test not run	1	1	ω1 = 0.00 (100%)
Node310	0	test not run	1	1	ω1 = 0.00 (100%)
Node311	0	test not run	1	1	ω1 = 0.00 (100%)
Node317	0	test not run	1	1	ω1 = 0.00 (100%)
Node32	0	test not run	1	1	ω1 = 0.00 (100%)
Node321	0	test not run	1	1	ω1 = 0.00 (100%)
Node33	0	test not run	1	1	ω1 = 0.00 (100%)
Node34	0	test not run	1	1	ω1 = 0.00 (100%)
Node343	0	test not run	1	1	ω1 = 0.465 (100%)
Node344	0	test not run	1	1	ω1 = 0.0694 (100%)
Node345	0	test not run	1	1	ω1 = 10000000000 (100%)
Node346	0	test not run	1	1	ω1 = 0.00 (100%)
Node347	0	test not run	1	1	ω1 = 0.00 (100%)
Node348	0	test not run	1	1	ω1 = 0.00 (100%)
Node349	0	test not run	1	1	ω1 = 0.00 (100%)
Node350	0	test not run	1	1	ω1 = 0.113 (100%)
Node355	0	test not run	1	1	ω1 = 0.00 (100%)
Node36	0	test not run	1	1	ω1 = 0.453 (100%)
Node362	0	test not run	1	1	ω1 = 0.114 (100%)
Node365	0	test not run	1	1	ω1 = 0.0690 (100%)
Node366	0	test not run	1	1	ω1 = 0.0909 (100%)
Node37	0	test not run	1	1	ω1 = 0.00 (100%)
Node370	0	test not run	1	1	ω1 = 0.464 (100%)
Node374	0	test not run	1	1	ω1 = 0.226 (100%)
Node375	0	test not run	1	1	ω1 = 0.00 (100%)
Node376	0	test not run	1	1	ω1 = 0.00 (100%)
Node377	0	test not run	1	1	ω1 = 0.00 (100%)
Node38	0	test not run	1	1	ω1 = 0.00 (100%)
Node380	0	test not run	1	1	ω1 = 0.0903 (100%)
Node383	0	test not run	1	1	ω1 = 0.00 (100%)
Node39	0	test not run	1	1	ω1 = 0.00 (100%)
Node390	0	test not run	1	1	ω1 = 0.00 (100%)
Node391	0	test not run	1	1	ω1 = 0.00 (100%)
Node392	0	test not run	1	1	ω1 = 0.0749 (100%)
Node393	0	test not run	1	1	ω1 = 0.00 (100%)
Node399	0	test not run	1	1	ω1 = 0.128 (100%)
Node403	0	test not run	1	1	ω1 = 0.00 (100%)
Node406	0	test not run	1	1	ω1 = 0.00 (100%)
Node407	0	test not run	1	1	ω1 = 0.00 (100%)
Node409	0	test not run	1	1	ω1 = 10000000000 (100%)
Node410	0	test not run	1	1	ω1 = 0.0501 (100%)
Node411	0	test not run	1	1	ω1 = 0.00 (100%)
Node416	0	test not run	1	1	ω1 = 0.00 (100%)
Node420	0	test not run	1	1	ω1 = 0.00 (100%)
Node421	0	test not run	1	1	ω1 = 0.00 (100%)
Node422	0	test not run	1	1	ω1 = 0.00 (100%)
Node426	0	test not run	1	1	ω1 = 0.00 (100%)
Node429	0	test not run	1	1	ω1 = 0.00 (100%)
Node43	0	test not run	1	1	ω1 = 0.00 (100%)
Node436	0	test not run	1	1	ω1 = 0.0904 (100%)
Node439	0	test not run	1	1	ω1 = 0.00 (100%)
Node440	0	test not run	1	1	ω1 = 10000000000 (100%)
Node443	0	test not run	1	1	ω1 = 0.00 (100%)
Node444	0	test not run	1	1	ω1 = 0.00 (100%)
Node446	0	test not run	1	1	ω1 = 0.00 (100%)
Node447	0	test not run	1	1	ω1 = 0.00 (100%)
Node448	0	test not run	1	1	ω1 = 0.0499 (100%)
Node449	0	test not run	1	1	ω1 = 0.0535 (100%)
Node451	0	test not run	1	1	ω1 = 0.00 (100%)
Node453	0	test not run	1	1	ω1 = 0.0346 (100%)
Node458	0	test not run	1	1	ω1 = 0.00 (100%)
Node459	0	test not run	1	1	ω1 = 0.0644 (100%)
Node461	0	test not run	1	1	ω1 = 0.00 (100%)
Node463	0	test not run	1	1	ω1 = 0.00 (100%)
Node466	0	test not run	1	1	ω1 = 0.0408 (100%)
Node467	0	test not run	1	1	ω1 = 0.0500 (100%)
Node468	0	test not run	1	1	ω1 = 0.113 (100%)
Node469	0	test not run	1	1	ω1 = 0.00 (100%)
Node47	0	test not run	1	1	ω1 = 0.00 (100%)
Node474	0	test not run	1	1	ω1 = 0.00 (100%)
Node475	0	test not run	1	1	ω1 = 0.00 (100%)
Node477	0	test not run	1	1	ω1 = 0.0724 (100%)
Node48	0	test not run	1	1	ω1 = 0.00 (100%)
Node486	0	test not run	1	1	ω1 = 0.00 (100%)
Node488	0	test not run	1	1	ω1 = 0.00 (100%)
Node489	0	test not run	1	1	ω1 = 0.00 (100%)
Node49	0	test not run	1	1	ω1 = 0.0409 (100%)
Node498	0	test not run	1	1	ω1 = 0.154 (100%)
Node5	0	test not run	1	1	ω1 = 0.00 (100%)
Node50	0	test not run	1	1	ω1 = 0.0213 (100%)
Node501	0	test not run	1	1	ω1 = 0.0409 (100%)
Node508	0	test not run	1	1	ω1 = 0.00 (100%)
Node51	0	test not run	1	1	ω1 = 0.0642 (100%)
Node511	0	test not run	1	1	ω1 = 0.0646 (100%)
Node519	0	test not run	1	1	ω1 = 0.00 (100%)
Node52	0	test not run	1	1	ω1 = 0.00 (100%)
Node523	0	test not run	1	1	ω1 = 0.00 (100%)
Node524	0	test not run	1	1	ω1 = 0.228 (100%)
Node527	0	test not run	1	1	ω1 = 0.0173 (100%)
Node53	0	test not run	1	1	ω1 = 0.0642 (100%)
Node533	0	test not run	1	1	ω1 = 0.00 (100%)
Node534	0	test not run	1	1	ω1 = 0.00 (100%)
Node535	0	test not run	1	1	ω1 = 0.0900 (100%)
Node536	0	test not run	1	1	ω1 = 0.00 (100%)
Node537	0	test not run	1	1	ω1 = 0.257 (100%)
Node538	0	test not run	1	1	ω1 = 0.00 (100%)
Node539	0	test not run	1	1	ω1 = 0.00 (100%)
Node54	0	test not run	1	1	ω1 = 0.00 (100%)
Node540	0	test not run	1	1	ω1 = 10000000000 (100%)
Node541	0	test not run	1	1	ω1 = 0.00 (100%)
Node543	0	test not run	1	1	ω1 = 0.151 (100%)
Node545	0	test not run	1	1	ω1 = 0.00 (100%)
Node546	0	test not run	1	1	ω1 = 0.00 (100%)
Node547	0	test not run	1	1	ω1 = 0.0374 (100%)
Node548	0	test not run	1	1	ω1 = 0.0904 (100%)
Node549	0	test not run	1	1	ω1 = 0.00 (100%)
Node55	0	test not run	1	1	ω1 = 0.00 (100%)
Node550	0	test not run	1	1	ω1 = 0.00 (100%)
Node551	0	test not run	1	1	ω1 = 0.0521 (100%)
Node552	0	test not run	1	1	ω1 = 0.00 (100%)
Node553	0	test not run	1	1	ω1 = 0.0291 (100%)
Node554	0	test not run	1	1	ω1 = 0.247 (100%)
Node555	0	test not run	1	1	ω1 = 0.00 (100%)
Node556	0	test not run	1	1	ω1 = 0.0250 (100%)
Node557	0	test not run	1	1	ω1 = 0.00 (100%)
Node558	0	test not run	1	1	ω1 = 0.0928 (100%)
Node559	0	test not run	1	1	ω1 = 0.0278 (100%)
Node56	0	test not run	1	1	ω1 = 0.00 (100%)
Node560	0	test not run	1	1	ω1 = 0.0496 (100%)
Node561	0	test not run	1	1	ω1 = 0.0411 (100%)
Node562	0	test not run	1	1	ω1 = 0.0703 (100%)
Node563	0	test not run	1	1	ω1 = 0.0435 (100%)
Node564	0	test not run	1	1	ω1 = 0.0446 (100%)
Node565	0	test not run	1	1	ω1 = 0.0316 (100%)
Node566	0	test not run	1	1	ω1 = 0.00 (100%)
Node568	0	test not run	1	1	ω1 = 0.00 (100%)
Node569	0	test not run	1	1	ω1 = 0.00 (100%)
Node57	0	test not run	1	1	ω1 = 0.00 (100%)
Node571	0	test not run	1	1	ω1 = 0.00 (100%)
Node572	0	test not run	1	1	ω1 = 0.0996 (100%)
Node579	0	test not run	1	1	ω1 = 0.0661 (100%)
Node58	0	test not run	1	1	ω1 = 0.00 (100%)
Node580	0	test not run	1	1	ω1 = 0.00 (100%)
Node584	0	test not run	1	1	ω1 = 0.00 (100%)
Node585	0	test not run	1	1	ω1 = 0.00 (100%)
Node592	0	test not run	1	1	ω1 = 0.0394 (100%)
Node594	0	test not run	1	1	ω1 = 0.0532 (100%)
Node598	0	test not run	1	1	ω1 = 0.0456 (100%)
Node602	0	test not run	1	1	ω1 = 0.112 (100%)
Node603	0	test not run	1	1	ω1 = 0.00 (100%)
Node609	0	test not run	1	1	ω1 = 0.0203 (100%)
Node61	0	test not run	1	1	ω1 = 0.0499 (100%)
Node610	0	test not run	1	1	ω1 = 0.00 (100%)
Node619	0	test not run	1	1	ω1 = 0.0334 (100%)
Node62	0	test not run	1	1	ω1 = 0.151 (100%)
Node620	0	test not run	1	1	ω1 = 0.0276 (100%)
Node621	0	test not run	1	1	ω1 = 0.150 (100%)
Node622	0	test not run	1	1	ω1 = 0.123 (100%)
Node626	0	test not run	1	1	ω1 = 0.150 (100%)
Node628	0	test not run	1	1	ω1 = 0.169 (100%)
Node632	0	test not run	1	1	ω1 = 0.0562 (100%)
Node637	0	test not run	1	1	ω1 = 0.00 (100%)
Node638	0	test not run	1	1	ω1 = 0.0392 (100%)
Node639	0	test not run	1	1	ω1 = 0.00 (100%)
Node640	0	test not run	1	1	ω1 = 0.128 (100%)
Node641	0	test not run	1	1	ω1 = 0.0393 (100%)
Node642	0	test not run	1	1	ω1 = 0.00 (100%)
Node643	0	test not run	1	1	ω1 = 0.0563 (100%)
Node644	0	test not run	1	1	ω1 = 0.00 (100%)
Node645	0	test not run	1	1	ω1 = 0.0663 (100%)
Node648	0	test not run	1	1	ω1 = 0.0270 (100%)
Node650	0	test not run	1	1	ω1 = 0.00 (100%)
Node651	0	test not run	1	1	ω1 = 0.00 (100%)
					ω2 = 209 (0.096%)
Node653	0	test not run	1	1	ω1 = 0.00 (100%)
Node657	0	test not run	1	1	ω1 = 0.451 (100%)
Node658	0	test not run	1	1	ω1 = 0.00 (100%)
Node66	0	test not run	1	1	ω1 = 0.169 (100%)
Node662	0	test not run	1	1	ω1 = 0.0899 (100%)
Node665	0	test not run	1	1	ω1 = 0.0479 (100%)
Node666	0	test not run	1	1	ω1 = 0.0822 (100%)
Node668	0	test not run	1	1	ω1 = 10000000000 (100%)
Node669	0	test not run	1	1	ω1 = 0.00 (100%)
Node671	0	test not run	1	1	ω1 = 0.00 (100%)
Node675	0	test not run	1	1	ω1 = 0.00 (100%)
Node678	0	test not run	1	1	ω1 = 0.00 (100%)
Node682	0	test not run	1	1	ω1 = 0.00 (100%)
Node689	0	test not run	1	1	ω1 = 0.00 (100%)
Node690	0	test not run	1	1	ω1 = 0.0391 (100%)
Node691	0	test not run	1	1	ω1 = 0.00 (100%)
Node695	0	test not run	1	1	ω1 = 0.0410 (100%)
Node697	0	test not run	1	1	ω1 = 0.00 (100%)
Node699	0	test not run	1	1	ω1 = 0.00 (100%)
Node702	0	test not run	1	1	ω1 = 0.00 (100%)
Node703	0	test not run	1	1	ω1 = 0.00 (100%)
Node704	0	test not run	1	1	ω1 = 0.00 (100%)
Node705	0	test not run	1	1	ω1 = 0.00 (100%)
Node708	0	test not run	1	1	ω1 = 0.0453 (100%)
Node716	0	test not run	1	1	ω1 = 0.00 (100%)
Node72	0	test not run	1	1	ω1 = 0.00 (100%)
Node722	0	test not run	1	1	ω1 = 0.00 (100%)
Node723	0	test not run	1	1	ω1 = 0.00 (100%)
Node727	0	test not run	1	1	ω1 = 0.150 (100%)
Node728	0	test not run	1	1	ω1 = 0.00 (100%)
Node73	0	test not run	1	1	ω1 = 0.00 (100%)
Node730	0	test not run	1	1	ω1 = 0.111 (100%)
Node732	0	test not run	1	1	ω1 = 0.231 (100%)
Node737	0	test not run	1	1	ω1 = 0.200 (100%)
Node739	0	test not run	1	1	ω1 = 0.227 (100%)
Node74	0	test not run	1	1	ω1 = 0.0642 (100%)
Node745	0	test not run	1	1	ω1 = 0.0186 (100%)
Node748	0	test not run	1	1	ω1 = 0.00 (100%)
Node749	0	test not run	1	1	ω1 = 0.0388 (100%)
Node75	0	test not run	1	1	ω1 = 0.00 (100%)
Node750	0	test not run	1	1	ω1 = 0.0395 (100%)
Node751	0	test not run	1	1	ω1 = 0.0849 (100%)
Node754	0	test not run	1	1	ω1 = 0.0410 (100%)
Node755	0	test not run	1	1	ω1 = 0.00 (100%)
Node756	0	test not run	1	1	ω1 = 0.145 (100%)
Node758	0	test not run	1	1	ω1 = 0.00 (100%)
Node759	0	test not run	1	1	ω1 = 0.0656 (100%)
Node76	0	test not run	1	1	ω1 = 0.00 (100%)
Node761	0	test not run	1	1	ω1 = 0.0843 (100%)
Node762	0	test not run	1	1	ω1 = 0.102 (100%)
Node768	0	test not run	1	1	ω1 = 0.00 (100%)
Node77	0	test not run	1	1	ω1 = 0.00 (100%)
Node772	0	test not run	1	1	ω1 = 0.00 (100%)
Node775	0	test not run	1	1	ω1 = 0.227 (100%)
Node776	0	test not run	1	1	ω1 = 0.00 (100%)
Node777	0	test not run	1	1	ω1 = 0.339 (100%)
Node782	0	test not run	1	1	ω1 = 0.135 (100%)
Node783	0	test not run	1	1	ω1 = 0.00 (100%)
Node787	0	test not run	1	1	ω1 = 0.00 (100%)
Node788	0	test not run	1	1	ω1 = 0.00 (100%)
Node789	0	test not run	1	1	ω1 = 10000000000 (100%)
Node790	0	test not run	1	1	ω1 = 0.100 (100%)
Node791	0	test not run	1	1	ω1 = 0.00 (100%)
Node792	0	test not run	1	1	ω1 = 0.00 (100%)
Node794	0	test not run	1	1	ω1 = 0.00 (100%)
Node795	0	test not run	1	1	ω1 = 0.00 (100%)
Node796	0	test not run	1	1	ω1 = 0.00 (100%)
Node797	0	test not run	1	1	ω1 = 0.151 (100%)
Node798	0	test not run	1	1	ω1 = 0.00 (100%)
Node799	0	test not run	1	1	ω1 = 0.465 (100%)
Node802	0	test not run	1	1	ω1 = 0.00 (100%)
Node803	0	test not run	1	1	ω1 = 0.00 (100%)
Node804	0	test not run	1	1	ω1 = 0.00 (100%)
Node805	0	test not run	1	1	ω1 = 0.150 (100%)
Node810	0	test not run	1	1	ω1 = 0.00 (100%)
Node812	0	test not run	1	1	ω1 = 0.0410 (100%)
Node815	0	test not run	1	1	ω1 = 0.00 (100%)
Node818	0	test not run	1	1	ω1 = 0.00 (100%)
Node819	0	test not run	1	1	ω1 = 0.0904 (100%)
Node820	0	test not run	1	1	ω1 = 0.00 (100%)
Node829	0	test not run	1	1	ω1 = 0.0375 (100%)
Node835	0	test not run	1	1	ω1 = 0.00 (100%)
Node838	0	test not run	1	1	ω1 = 0.00 (100%)
Node841	0	test not run	1	1	ω1 = 0.00 (100%)
Node844	0	test not run	1	1	ω1 = 0.0753 (100%)
Node848	0	test not run	1	1	ω1 = 0.00 (100%)
Node850	0	test not run	1	1	ω1 = 0.0344 (100%)
Node853	0	test not run	1	1	ω1 = 0.0517 (100%)
Node855	0	test not run	1	1	ω1 = 0.0999 (100%)
Node859	0	test not run	1	1	ω1 = 0.0343 (100%)
Node862	0	test not run	1	1	ω1 = 0.0155 (100%)
Node863	0	test not run	1	1	ω1 = 0.00 (100%)
Node864	0	test not run	1	1	ω1 = 0.00 (100%)
Node865	0	test not run	1	1	ω1 = 0.00 (100%)
Node867	0	test not run	1	1	ω1 = 0.00 (100%)
Node868	0	test not run	1	1	ω1 = 0.0287 (100%)
Node873	0	test not run	1	1	ω1 = 0.00 (100%)
Node874	0	test not run	1	1	ω1 = 0.114 (100%)
Node875	0	test not run	1	1	ω1 = 0.0892 (100%)
Node879	0	test not run	1	1	ω1 = 0.113 (100%)
Node88	0	test not run	1	1	ω1 = 0.00 (100%)
Node882	0	test not run	1	1	ω1 = 0.0713 (100%)
Node888	0	test not run	1	1	ω1 = 0.0317 (100%)
Node889	0	test not run	1	1	ω1 = 0.00 (100%)
Node891	0	test not run	1	1	ω1 = 0.0906 (100%)
Node894	0	test not run	1	1	ω1 = 0.00 (100%)
Node898	0	test not run	1	1	ω1 = 0.00 (100%)
Node901	0	test not run	1	1	ω1 = 0.0541 (100%)
Node902	0	test not run	1	1	ω1 = 0.0129 (100%)
Node903	0	test not run	1	1	ω1 = 0.00 (100%)
Node904	0	test not run	1	1	ω1 = 0.164 (100%)
Node905	0	test not run	1	1	ω1 = 0.225 (100%)
Node906	0	test not run	1	1	ω1 = 0.00 (100%)
Node907	0	test not run	1	1	ω1 = 0.00 (100%)
Node908	0	test not run	1	1	ω1 = 0.00 (100%)
Node911	0	test not run	1	1	ω1 = 0.225 (100%)
Node912	0	test not run	1	1	ω1 = 0.0879 (100%)
Node913	0	test not run	1	1	ω1 = 0.0671 (100%)
Node914	0	test not run	1	1	ω1 = 0.151 (100%)
Node915	0	test not run	1	1	ω1 = 0.00 (100%)
Node918	0	test not run	1	1	ω1 = 0.00 (100%)
Node92	0	test not run	1	1	ω1 = 0.687 (100%)
Node924	0	test not run	1	1	ω1 = 0.00 (100%)
Node925	0	test not run	1	1	ω1 = 0.0749 (100%)
Node926	0	test not run	1	1	ω1 = 0.00 (100%)
Node927	0	test not run	1	1	ω1 = 0.00 (100%)
Node928	0	test not run	1	1	ω1 = 0.00 (100%)
Node929	0	test not run	1	1	ω1 = 0.00 (100%)
Node93	0	test not run	1	1	ω1 = 0.181 (100%)
Node931	0	test not run	1	1	ω1 = 0.00 (100%)
Node934	0	test not run	1	1	ω1 = 0.00 (100%)
Node935	0	test not run	1	1	ω1 = 0.00 (100%)
Node936	0	test not run	1	1	ω1 = 0.00 (100%)
Node937	0	test not run	1	1	ω1 = 0.00 (100%)
Node938	0	test not run	1	1	ω1 = 0.483 (100%)
Node944	0	test not run	1	1	ω1 = 0.00 (100%)
Node947	0	test not run	1	1	ω1 = 0.00 (100%)
Node953	0	test not run	1	1	ω1 = 0.00 (100%)
Node957	0	test not run	1	1	ω1 = 0.135 (100%)
Node960	0	test not run	1	1	ω1 = 0.158 (100%)
Node962	0	test not run	1	1	ω1 = 0.152 (100%)
Node965	0	test not run	1	1	ω1 = 0.00 (100%)
Node970	0	test not run	1	1	ω1 = 0.00 (100%)
Node971	0	test not run	1	1	ω1 = 0.00 (100%)
Node972	0	test not run	1	1	ω1 = 0.0447 (100%)
Node975	0	test not run	1	1	ω1 = 0.00 (100%)
Node977	0	test not run	1	1	ω1 = 0.00 (100%)
Node98	0	test not run	1	1	ω1 = 0.00 (100%)
Node981	0	test not run	1	1	ω1 = 0.154 (100%)
Node982	0	test not run	1	1	ω1 = 0.0498 (100%)
Node985	0	test not run	1	1	ω1 = 0.149 (100%)
Node990	0	test not run	1	1	ω1 = 0.00 (100%)
Node991	0	test not run	1	1	ω1 = 0.00 (100%)
Node992	0	test not run	1	1	ω1 = 0.465 (100%)
Node994	0	test not run	1	1	ω1 = 0.00 (100%)
Node995	0	test not run	1	1	ω1 = 0.00 (100%)
Node998	0	test not run	1	1	ω1 = 0.00 (100%)
Node999	0	test not run	1	1	ω1 = 0.00 (100%)
