# Supplementary material for: Climate, inter-serotype competition and arboviral interactions shape dengue dynamics in Thailand
Source: Commun Biol. 2025 Apr 11;8:601. doi: 10.1038/s42003-025-07999-9 (PMC11992266; doi:10.1038/s42003-025-07999-9)
Supplement: Supplementary file 7 — Supplementary Data5 [file 42003_2025_7999_MOESM7_ESM.xlsx]

## Sheet: datamonkey-table_DENV1_MEME_sit
TableS6. MEME DENV1
Site	Partition	&alpha;	&beta;<sup>1</sup>	p<sup>1</sup>	&beta;<sup>+</sup>	p<sup>+</sup>	LRT	p-value	# branches under selection	Total branch length	MEME LogL	FEL LogL	FEL &alpha;	FEL &beta;
16	1	0	0	0	787.53	1	15.27	0	1	0	-20.99	-15.05	0	0
29	1	0	0	0	6025.26	1	19.02	0	1	0	-23.32	-15.26	0	0
202	1	5.13	0	0	27420.3	1	15.32	0	1	0	-40.21	-32.06	0	6.94
366	1	7.77	0	0	5055.74	1	11.02	0	1	0	-38.59	-31.65	0	7.85
437	1	4.01	0	0	1985.71	1	11.65	0	1	0	-39.22	-31.05	0	7.37
524	1	0.44	0.19	0	2026.01	1	12.97	0	1	0	-29.82	-23.32	0	1.21
538	1	2.07	0	0	799	1	9.47	0	1	0	-27.72	-22.2	0	2.06
827	1	9.41	0	0	3015.96	1	10.34	0	1	0	-49.69	-41.5	0	9.69
1745	1	7.92	0	0	100000	1	11.09	0	1	0	-71.13	-62.9	0	9.13
1754	1	5.29	0	0	18244.8	1	10.15	0	1	0	-41.28	-34.61	0	5.45
3057	1	11.01	0	0	2493.68	1	9.21	0	1	0	-97.32	-89.86	0	12.75
3196	1	17.4	0	0	5133.62	1	10.82	0	1	0	-53.56	-46.07	0	15.82
3304	1	12.79	0	0	2834.09	1	10.02	0	1	0	-62.34	-54.66	0	11.51
3377	1	2.37	0	0	100000	1	15.84	0	1	0	-42.55	-32.3	0	5.97
203	1	3.77	0	0	100000	1	13.51	0	2	0	-57.3	-50.1	0	6.14
1284	1	1.62	0	0	33362.7	1	24.85	0	2	0	-39.87	-25.53	0	4.13
3383	1	6.55	0	0	1848.41	1	9.97	0	3	0	-70.01	-64.14	0	6.45
3372	1	3.73	0	0	935.91	1	21.96	0	6	0	-91.83	-80.77	0	4.33
14	1	0	0	0	483.19	1	11.06	0	1	0	-19.84	-15.41	0.01	0
15	1	0	0	0	274.9	1	9.72	0	1	0	-19.29	-14.43	0.01	0.12
1479	1	12.58	0	0	943.66	1	7.07	0.01	1	0	-92.68	-86.75	0	12.62
789	1	5.24	0	0	865.51	1	6.87	0.01	1	0	-33.04	-28.1	0.01	5.18
1487	1	0	0	0	97.96	1	7.4	0.01	11	0	-79.6	-79.35	0.77	0
1286	1	1.13	0.09	0	8.78	1	7.66	0.01	6	0	-137.8	-137.8	1	1.1
200	1	3.9	0	0	370.57	1	5.99	0.02	2	0	-47.53	-43.44	0.02	3.9
629	1	7.63	0	0	1658.66	1	6.18	0.02	1	0	-42.45	-38.79	0.03	7.56
3058	1	6.31	0.73	0	270.52	1	6.7	0.02	9	0	-103.61	-100.26	0.04	6.68
3193	1	0.56	0.26	0	116.65	1	6.2	0.02	1	0	-24.47	-21.42	0.05	1.1
3055	1	6.46	0	0	232.6	1	6.28	0.02	9	0	-129.88	-126.88	0.05	6.42
544	1	5.29	0	0	4713.42	1	5.25	0.03	1	0	-66.97	-62.84	0.02	5.48
1481	1	3.66	0	0	213.35	1	5.27	0.03	1	0	-36.47	-32.64	0.02	3.83
619	1	4.2	0	0	310.56	1	5.53	0.03	3	0	-62.68	-58.93	0.02	4.46
869	1	2.89	1.73	0	367.55	1	5.31	0.03	5	0	-75.72	-73.33	0.09	2.85
2778	1	2.25	0	0	76.63	1	5.29	0.03	8	0	-75.74	-73.85	0.15	2.26
171	1	0	0	0	467.26	1	5.45	0.03	4	0	-37.91	-36.99	0.4	0
820	1	2.25	0	0	88.98	1	4.83	0.04	1	0	-30.21	-26.58	0.03	2.24
3122	1	0	0	0	11.11	1	5.1	0.04	10	0	-76.36	-76.35	0.99	0
1269	1	0	0	0	71.58	1	4.57	0.05	9	0	-67.27	-66.88	0.68	0
2746	1	0	0	0	12.48	1	4.38	0.05	7	0	-49.34	-49.34	1	0
2139	1	0	0	0	1746.31	1	4.06	0.06	4	0	-43.54	-41.65	0.15	0
81	1	6.65	0	0	145.09	1	3.5	0.08	1	0	-68.92	-65.46	0.03	6.7
1519	1	4.85	0	0	87.7	1	3.55	0.08	1	0	-40.95	-37.75	0.04	5.06
1161	1	3.96	0.81	0	90.16	1	3.44	0.08	3	0	-86.14	-84.17	0.14	4.68
3016	1	5.31	0	0	95.21	1	3.32	0.09	2	0	-47.55	-45.02	0.08	5.26
2871	1	1.62	0.06	0	7.69	1	3.25	0.09	5	0	-66.96	-66.95	1	1.6
3052	1	6.96	0	0	1512.62	1	3.11	0.1	5	0	-68.74	-67.16	0.21	7.9
2857	1	0	0	0	4.65	1	3.07	0.1	5	0	-36.68	-36.68	1	0
3006	1	0	0	0	9.76	1	3.08	0.1	5	0	-38.36	-38.36	1	0
644	1	0	0	0	282.35	1	2.94	0.11	4	0	-34.47	-33.74	0.48	0
76	1	0	0	0	8.09	1	3.02	0.11	4	0	-32.96	-32.95	0.99	0
1022	1	0	0	0	4.75	1	3.02	0.11	3	0	-26.61	-26.61	1	0
3140	1	2.54	1.3	0	20.98	1	2.79	0.12	0	0	-85.32	-85.27	0.96	2.5
3133	1	3.51	0.25	0	10.88	1	2.79	0.12	0	0	-75.01	-75.01	1	3.45
3105	1	9.28	0	0	166.55	1	2.64	0.13	1	0	-69.04	-65.05	0.02	11.69
1594	1	0.9	0.45	0	7.6	1	2.67	0.13	0	0	-78.31	-78.26	0.95	0.91
1472	1	0	0	0	6.13	1	2.69	0.13	3	0	-25.84	-25.84	1	0
1017	1	8.46	0	0	1116.32	1	2.5	0.14	3	0	-40.43	-39.06	0.26	8.76
2661	1	2.87	0	0	3624.11	1	2.54	0.14	2	0	-39.85	-38.57	0.28	3.06
19	1	0	0	0	4.68	1	2.46	0.14	4	0	-33.36	-33.34	0.98	0
989	1	0	0	0	7.46	1	2.54	0.14	4	0	-37.92	-37.9	0.98	0
2523	1	0	0	0	5.53	1	2.54	0.14	3	0	-27.77	-27.76	0.99	0
2929	1	0	0	0	7.2	1	2.52	0.14	4	0	-33.95	-33.94	0.99	0
2628	1	0	0	0	7.01	1	2.49	0.14	9	0	-86.62	-86.62	1	0
3135	1	1.87	0.93	0	11.15	1	2.32	0.15	0	0	-74.48	-74.46	0.98	1.85
3119	1	0	0	0	5.83	1	2.26	0.16	2	0	-26.49	-26.48	0.99	0
176	1	0	0	0	3.59	1	2.25	0.16	2	0	-22.07	-22.07	1	0
1495	1	0	0	0	1.69	1	2.24	0.16	2	0	-19.51	-19.51	1	0
585	1	0	0	0	4.88	1	2.11	0.17	5	0	-41.44	-41.41	0.97	0
2187	1	8.14	0	0	59.52	1	2.03	0.18	9	0	-89.73	-88.45	0.28	8.08
178	1	0	0	0	2.5	1	2.01	0.18	2	0	-22.44	-22.43	0.99	0
2	1	0	0	0	1.71	1	2.07	0.18	2	0	-20.05	-20.05	1	0
1454	1	0	0	0	1.87	1	1.98	0.18	3	0	-25.41	-25.41	1	0
560	1	0	0	0	4.68	1	1.89	0.19	4	0	-43.71	-43.69	0.98	0
1131	1	0	0	0	5.79	1	1.88	0.19	3	0	-29.16	-29.14	0.99	0
2338	1	3.23	0	0	2574.16	1	1.78	0.2	2	0	-48.64	-47.73	0.4	3.76
1592	1	0	0	0	4.18	1	1.8	0.2	2	0	-20.95	-20.95	1	0
3320	1	3.47	0	0	1313.3	1	1.74	0.21	3	0	-52.54	-51.65	0.41	3.51
2738	1	0.93	0.02	0	3.32	1	1.76	0.21	6	0	-52.14	-52.14	1	0.92
94	1	15.78	0	0	309.95	1	1.67	0.22	7	0	-73.1	-72.02	0.34	18.01
2516	1	0	0	0	4.02	1	1.69	0.22	4	0	-35.15	-35.13	0.98	0
27	1	0	0	0	4.05	1	1.67	0.22	4	0	-33.7	-33.69	0.99	0
1590	1	10.34	0	0	247.27	1	1.49	0.24	6	0	-103.82	-102.98	0.43	10.27
70	1	4.59	0.15	0	8.91	1	1.47	0.24	0	0	-95.62	-95.62	1	4.48
36	1	0	0	0	4.02	1	1.5	0.24	2	0	-21.13	-21.13	1	0
3326	1	2.45	0.07	0	7.77	1	1.51	0.24	2	0	-66.73	-66.73	1	2.46
252	1	5.64	0	0	97.78	1	1.4	0.25	12	0	-118.9	-118.2	0.5	5.81
1482	1	0	0	0	3.37	1	1.39	0.25	3	0	-28.93	-28.91	0.98	0
2758	1	0	0	0	3.47	1	1.42	0.25	3	0	-29.15	-29.14	0.99	0
563	1	7.1	0	0	63.42	1	1.36	0.26	1	0	-60.7	-59.53	0.31	7.72
143	1	1.88	0.09	0	5.46	1	1.34	0.26	0	0	-70.25	-70.25	1	1.88
3142	1	4.45	0.38	0	8.62	1	1.38	0.26	0	0	-97.81	-97.81	1	4.51
1798	1	13.23	0	0	370.59	1	1.25	0.27	6	0	-103.31	-102.59	0.49	13.29
3059	1	0	0	0	3.15	1	1.3	0.27	3	0	-33.47	-33.45	0.98	0
133	1	0	0	0	3.75	1	1.26	0.27	2	0	-23.51	-23.5	0.99	0
131	1	0	0	0	1.68	1	1.31	0.27	1	0	-14.14	-14.14	1	0
1167	1	0	0	0	1.93	1	1.26	0.27	2	0	-20.9	-20.89	1	0
1489	1	0	0	0	4.08	1	1.25	0.28	2	0	-21.09	-21.08	0.99	0
13	1	0	0	0	0.93	1	1.25	0.28	2	0	-19.24	-19.24	1	0
100	1	0	0	0	3.75	1	1.25	0.28	2	0	-19.84	-19.84	1	0
1340	1	0	0	0	3.96	1	1.23	0.28	2	0	-20.97	-20.96	1	0
1436	1	0	0	0	1.81	1	1.24	0.28	2	0	-17.76	-17.76	1	0
2133	1	0	0	0	1.74	1	1.24	0.28	2	0	-16.81	-16.81	1	0
1181	1	8.16	0	0	324.44	1	1.15	0.29	4	0	-80.19	-79.56	0.53	8.21
1831	1	0	0	0	2.67	1	1.14	0.29	3	0	-32.69	-32.67	0.99	0
2264	1	2.8	0.08	0	5.64	1	1.17	0.29	0	0	-77.99	-77.99	1	2.8
1115	1	0	0	0	1.83	1	1.19	0.29	2	0	-18.48	-18.48	1	0
1437	1	0	0	0	1.75	1	1.12	0.3	1	0	-16.85	-16.85	1	0
3078	1	0	0	0	0.85	1	1.09	0.3	1	0	-9.92	-9.92	1	0
900	1	7.22	0	0	649.87	1	1.02	0.31	3	0	-51.79	-51.27	0.59	6.41
3	1	0	0	0	1.72	1	1.04	0.31	1	0	-12.36	-12.36	1	0
21	1	0	0	0	1.72	1	1.04	0.31	1	0	-12.48	-12.48	1	0
3360	1	0	0	0	1.74	1	1.04	0.31	1	0	-12.81	-12.81	1	0
63	1	0	0	0	2.17	1	1.02	0.31	2	0	-18.17	-18.17	1	0
1366	1	4.26	0	0	142.2	1	0.98	0.32	6	0	-73.2	-72.68	0.6	4.55
933	1	0	0	0	1.52	1	1.01	0.32	1	0	-13.58	-13.58	1	0
2612	1	0	0	0	1.52	1	1.01	0.32	1	0	-14.05	-14.05	1	0
260	1	0	0	0	2.19	1	0.98	0.32	2	0	-20.17	-20.17	1	0
447	1	0	0	0	2.99	1	0.91	0.33	1	0	-14.69	-14.69	1	0
2512	1	0	0	0	3.2	1	0.92	0.33	1	0	-15.17	-15.17	1	0
1651	1	2.07	0.04	0	4.23	1	0.9	0.34	4	0	-61.09	-61.09	1	2.07
505	1	0	0	0	2.01	1	0.84	0.35	2	0	-25.14	-25.14	0.99	0
39	1	0	0	0	1.95	1	0.83	0.35	2	0	-18.65	-18.64	1	0
1822	1	0	0	0	1.98	1	0.85	0.35	2	0	-19.54	-19.54	1	0
2806	1	0	0	0	1.95	1	0.83	0.35	2	0	-22.4	-22.4	1	0
2453	1	0	0	0	0.46	1	0.79	0.36	1	0	-14.32	-14.32	1	0
554	1	0	0	0	1.95	1	0.75	0.37	1	0	-14.34	-14.34	1	0
2490	1	0	0	0	1.95	1	0.75	0.37	1	0	-12.19	-12.19	1	0
1065	1	4.7	0	0	333.23	1	0.69	0.38	3	0	-59.84	-59.48	0.7	4.55
2867	1	7.28	0	0	415.41	1	0.69	0.38	3	0	-51.98	-51.62	0.7	7.22
705	1	0	0	0	6.03	1	0.68	0.38	6	0	-52.73	-52.69	0.96	0
2324	1	7.52	0	0	487.72	1	0.65	0.39	3	0	-59.56	-59.22	0.71	6.5
2833	1	0	0	0	6.03	1	0.67	0.39	6	0	-51.19	-51.15	0.96	0
2620	1	3.84	0.24	0	6.41	1	0.67	0.39	0	0	-79.33	-79.33	1	3.83
829	1	0	0	0	1.19	1	0.67	0.39	1	0	-15.03	-15.03	1	0
1142	1	0	0	0	2.91	1	0.67	0.39	4	0	-44.52	-44.52	1	0
169	1	10.7	2.57	0	96.17	1	0.61	0.4	0	0	-85.72	-85.41	0.74	10.86
2875	1	6.61	0.14	0	9.93	1	0.6	0.4	0	0	-124.73	-124.73	1	6.71
8	1	0	0	0	1.11	1	0.6	0.4	1	0	-14	-13.99	1	0
228	1	0	0	0	1.98	1	0.62	0.4	1	0	-15.03	-15.03	1	0
316	1	0	0	0	1.86	1	0.62	0.4	1	0	-12.78	-12.78	1	0
490	1	0	0	0	1.86	1	0.62	0.4	1	0	-13.95	-13.95	1	0
537	1	0	0	0	0.95	1	0.61	0.4	1	0	-12.06	-12.06	1	0
1049	1	0	0	0	1.98	1	0.62	0.4	1	0	-11.48	-11.48	1	0
1434	1	0	0	0	1.98	1	0.62	0.4	1	0	-12.19	-12.19	1	0
1490	1	0	0	0	0.88	1	0.62	0.4	1	0	-11.31	-11.31	1	0
1678	1	0	0	0	0.88	1	0.62	0.4	1	0	-11.6	-11.6	1	0
2545	1	0	0	0	1.86	1	0.61	0.4	1	0	-11.98	-11.98	1	0
2818	1	0	0	0	0.92	1	0.62	0.4	1	0	-10.53	-10.53	1	0
3125	1	0	0	0	1.98	1	0.62	0.4	1	0	-13.51	-13.51	1	0
3280	1	3.32	0.05	0	5.66	1	0.63	0.4	7	0	-89.26	-89.26	1	3.27
1270	1	7.08	0.14	0	10.35	1	0.56	0.41	0	0	-131.38	-131.38	1	7.18
11	1	0	0	0	0.84	1	0.49	0.43	1	0	-15.12	-15.12	1	0
3368	1	1.14	0.02	0	2.45	1	0.51	0.43	3	0	-35.92	-35.92	1	1.1
119	1	0	0	0	1.05	1	0.46	0.44	1	0	-14.75	-14.75	1	0
187	1	0	0	0	1.11	1	0.46	0.44	1	0	-14.27	-14.27	1	0
436	1	0	0	0	1.11	1	0.46	0.44	1	0	-12.64	-12.64	1	0
522	1	0	0	0	1.13	1	0.46	0.44	1	0	-12.08	-12.08	1	0
583	1	0	0	0	1.13	1	0.46	0.44	1	0	-13.34	-13.33	1	0
862	1	0	0	0	1.05	1	0.46	0.44	1	0	-14.15	-14.15	1	0
1076	1	0	0	0	1.11	1	0.46	0.44	1	0	-14.49	-14.49	1	0
1239	1	0	0	0	1.06	1	0.47	0.44	1	0	-12.93	-12.92	1	0
2175	1	0	0	0	0.52	1	0.46	0.44	1	0	-13.65	-13.65	1	0
3168	1	0	0	0	0.51	1	0.45	0.44	1	0	-11.93	-11.93	1	0
2269	1	11.46	0	0	236.39	1	0.44	0.45	2	0	-80.52	-80.3	0.8	11.63
1171	1	0	0	0	3.99	1	0.42	0.45	4	0	-34.03	-34.02	0.98	0
914	1	2.53	0.13	0	4.33	1	0.42	0.45	0	0	-50.05	-50.05	1	2.53
346	1	0	0	0	0.93	1	0.41	0.45	1	0	-14.49	-14.49	1	0
750	1	0	0	0	0.93	1	0.41	0.45	1	0	-15.24	-15.24	1	0
2897	1	0	0	0	0.93	1	0.41	0.45	1	0	-14.6	-14.59	1	0
3303	1	0	0	0	0.94	1	0.41	0.45	1	0	-12.47	-12.47	1	0
3136	1	4.5	0	0	86.49	1	0.39	0.46	4	0	-60.02	-59.8	0.81	4.49
127	1	0	0	0	3.97	1	0.4	0.46	4	0	-39.06	-39.04	0.98	0
250	1	0	0	0	1.92	1	0.38	0.46	4	0	-33.15	-33.15	1	0
2271	1	12.53	0	0	56.34	1	0.37	0.47	7	0	-107.36	-107.13	0.8	12.55
950	1	6.55	0.12	0	9.05	1	0.36	0.47	0	0	-109.43	-109.43	1	6.53
211	1	0	0	0	0.84	1	0.37	0.47	1	0	-12.47	-12.47	1	0
1071	1	0	0	0	0.87	1	0.37	0.47	1	0	-13.6	-13.6	1	0
1795	1	0	0	0	0.42	1	0.37	0.47	1	0	-13.53	-13.53	1	0
1914	1	0	0	0	0.84	1	0.37	0.47	1	0	-14.18	-14.18	1	0
3018	1	0	0	0	0.42	1	0.37	0.47	1	0	-11.32	-11.32	1	0
412	1	1.11	0.02	0	2.27	1	0.38	0.47	3	0	-34.74	-34.74	1	1.11
637	1	0	0	0	2.97	1	0.33	0.48	3	0	-27.84	-27.83	0.99	0
1026	1	0	0	0	2.97	1	0.34	0.48	3	0	-27.97	-27.96	0.99	0
483	1	2.54	0.08	0	4.77	1	0.34	0.48	0	0	-49.6	-49.6	1	2.6
1378	1	0	0	0	2.97	1	0.33	0.48	3	0	-25.9	-25.9	1	0
3014	1	0	0	0	2.97	1	0.32	0.48	3	0	-28.48	-28.48	1	0
3183	1	0	0	0	2.97	1	0.34	0.48	3	0	-26.66	-26.66	1	0
2098	1	0.93	0.01	0	1.84	1	0.3	0.49	2	0	-28.81	-28.81	1	0.92
409	1	9.91	0	0	75.96	1	0.28	0.5	3	0	-33.22	-33.08	0.87	9.97
257	1	4.5	0.16	0	5.92	1	0.25	0.51	0	0	-101.9	-101.9	1	4.5
3124	1	8.84	0	0	107.94	1	0.23	0.52	4	0	-77.57	-77.44	0.88	8.81
453	1	0	0	0	2	1	0.23	0.52	2	0	-21.44	-21.43	0.99	0
1666	1	0	0	0	2	1	0.23	0.52	2	0	-21.07	-21.06	0.99	0
2104	1	0	0	0	2	1	0.23	0.52	2	0	-22.3	-22.29	0.99	0
623	1	26.61	0	0	83.25	1	0.2	0.53	7	0	-110.61	-110.46	0.86	27.01
1240	1	4.02	0	0	45.71	1	0.2	0.53	4	0	-55.93	-55.82	0.89	3.93
2024	1	15.7	0.09	0	61.76	1	0.18	0.53	5	0	-102.16	-102.04	0.89	14.84
1031	1	2.5	0.05	0	3.72	1	0.19	0.53	0	0	-57.13	-57.13	1	2.56
1178	1	2.27	0.07	0	3.32	1	0.19	0.53	0	0	-47.09	-47.09	1	2.28
3162	1	1.93	0.15	0	2.84	1	0.21	0.53	0	0	-47.05	-47.05	1	1.96
1714	1	0	0	0	4.76	1	0.19	0.53	10	0	-77.02	-77.02	1	0
332	1	7.78	0.32	0	9.65	1	0.17	0.54	0	0	-106.1	-106.1	1	7.76
1730	1	2.45	0.09	0	3.69	1	0.17	0.54	0	0	-32.86	-32.86	1	2.42
2892	1	2.04	0.04	0	3.24	1	0.17	0.54	0	0	-51.35	-51.35	1	2.05
3137	1	2.56	0	0	3.59	1	0.16	0.55	4	0	-48.94	-48.94	1	2.56
188	1	0	0	0	782.96	1	0.12	0.56	1	0	-20.28	-16.4	0.02	0
1183	1	7.05	0	0	14.27	1	0.12	0.56	5	0	-98.79	-98.72	0.93	7.24
90	1	3.99	0.12	0	5.2	1	0.14	0.56	0	0	-61.26	-61.26	1	3.96
2571	1	0	0	0	0.96	1	0.12	0.56	1	0	-12.17	-12.17	1	0
622	1	12.56	0.49	0	22.08	1	0.1	0.57	0	0	-81.65	-81.58	0.93	12.77
1172	1	0.01	0.01	0	8.97	1	0.1	0.57	10	0	-76.41	-76.36	0.96	0
86	1	2.6	0.13	0	3.73	1	0.11	0.57	0	0	-43.59	-43.59	1	2.6
1955	1	1.79	0.09	0	2.4	1	0.11	0.57	0	0	-41.89	-41.89	1	1.79
258	1	0	0	0	0.99	1	0.11	0.57	1	0	-12.49	-12.49	1	0
444	1	0	0	0	0.99	1	0.12	0.57	1	0	-15.53	-15.52	1	0
737	1	0	0	0	0.99	1	0.11	0.57	1	0	-14.26	-14.26	1	0
1336	1	0	0	0	0.99	1	0.12	0.57	1	0	-15.79	-15.79	1	0
1459	1	0	0	0	0.99	1	0.12	0.57	1	0	-13.91	-13.91	1	0
1621	1	0	0	0	0.99	1	0.11	0.57	1	0	-12.57	-12.57	1	0
1974	1	0	0	0	0.95	1	0.11	0.57	1	0	-12.46	-12.46	1	0
1995	1	0	0	0	0.99	1	0.11	0.57	1	0	-12.69	-12.69	1	0
2146	1	0	0	0	0.99	1	0.11	0.57	1	0	-12.99	-12.99	1	0
2649	1	0	0	0	1	1	0.12	0.57	1	0	-14.14	-14.13	1	0
2672	1	0	0	0	1	1	0.12	0.57	1	0	-14.14	-14.14	1	0
3112	1	0	0	0	0.99	1	0.11	0.57	1	0	-12.3	-12.29	1	0
3359	1	0	0	0	0.99	1	0.11	0.57	1	0	-12.34	-12.34	1	0
577	1	0.03	0	0	3.37	1	0.12	0.57	8	0	-60.14	-60.14	1	0
886	1	10.54	0.21	0	12.16	1	0.09	0.58	0	0	-145.08	-145.08	1	10.5
942	1	0	0	0	0.5	1	0.09	0.58	1	0	-11.83	-11.83	1	0
3034	1	0	0	0	0.5	1	0.09	0.58	1	0	-11.73	-11.73	1	0
3322	1	14.82	0	0	19.24	1	0.07	0.59	7	0	-84.98	-84.87	0.89	15.07
1345	1	8.82	0.25	0	16.35	1	0.08	0.59	0	0	-61.19	-61.13	0.94	8.74
88	1	2.35	0.04	0	2.92	1	0.07	0.59	0	0	-63.78	-63.78	1	2.23
1165	1	4.69	0.08	0	5.59	1	0.08	0.59	0	0	-94.58	-94.58	1	4.66
2532	1	5.64	0	0	8.91	1	0.06	0.6	5	0	-69.4	-69.35	0.95	5.59
425	1	3.84	0	0	6.14	1	0.05	0.6	3	0	-64.47	-64.42	0.96	3.76
2241	1	4.15	0.01	0	7.38	1	0.05	0.6	4	0	-48.62	-48.59	0.96	4.16
2183	1	0.01	0.01	0	5.34	1	0.06	0.6	6	0	-47.9	-47.87	0.97	0
142	1	7.51	0	0	9.87	1	0.04	0.61	5	0	-67.43	-67.35	0.93	7.61
861	1	6.77	0.16	0	12.24	1	0.04	0.61	0	0	-86.3	-86.26	0.96	6.57
1210	1	0	0	0	3.38	1	0.05	0.61	4	0	-39.61	-39.59	0.98	0
45	1	5.42	0	0	7.45	1	0.04	0.61	2	0	-35.72	-35.71	0.99	5.33
2392	1	6.11	0	0	7.61	1	0.03	0.62	2	0	-61.31	-61.26	0.96	6.1
761	1	8.58	0.06	0	11.5	1	0.03	0.62	5	0	-64.11	-64.07	0.96	8.49
239	1	3.65	0	0	5.88	1	0.03	0.62	2	0	-51.69	-51.66	0.97	3.73
847	1	4.16	0.02	0	5.4	1	0.03	0.62	3	0	-45.79	-45.76	0.97	4.15
1868	1	1.85	0	0	3.81	1	0.03	0.62	2	0	-30.18	-30.16	0.98	1.87
2357	1	4.51	0	0	7.92	1	0.03	0.62	2	0	-65.87	-65.84	0.98	4.51
1467	1	7.77	0.05	0	11.08	1	0.03	0.62	4	0	-71.1	-71.08	0.98	7.67
3386	1	8.18	0	0	16.04	1	0.03	0.62	5	0	-83.05	-83.03	0.98	8.12
666	1	1.9	0.03	0	2.2	1	0.03	0.62	0	0	-47.85	-47.85	1	1.89
1168	1	2.44	0.19	0	2.79	1	0.02	0.62	0	0	-62.91	-62.91	1	2.49
1195	1	0.01	0.01	0	1.73	1	0.03	0.62	2	0	-21.21	-21.21	1	0
2527	1	0.02	0	0	1.72	1	0.03	0.62	4	0	-34.56	-34.56	1	0
2191	1	0	0	0	2.55	1	0.03	0.62	5	0	-46.74	-46.74	1	0
626	1	9.12	0	0	10.41	1	0.02	0.63	5	0	-88.75	-88.69	0.94	9
1021	1	5.46	0	0	6.83	1	0.02	0.63	1	0	-62.42	-62.39	0.97	5.47
2860	1	9.5	0.15	0	16.11	1	0.02	0.63	1	0	-61.95	-61.94	0.98	9.4
939	1	3.05	0	0	4.94	1	0.02	0.63	2	0	-36.77	-36.75	0.98	3.07
986	1	5.11	0	0	7.67	1	0.02	0.63	2	0	-42.8	-42.78	0.98	5.11
1937	1	3	0	0	5.22	1	0.02	0.63	2	0	-44.5	-44.48	0.98	3.01
2921	1	6.72	0.07	0	9.9	1	0.02	0.63	2	0	-53.82	-53.81	0.98	6.76
782	1	6.97	0	0	10.45	1	0.02	0.63	3	0	-62.84	-62.82	0.98	6.97
2361	1	4.7	0.01	0	6.45	1	0.02	0.63	3	0	-63.34	-63.32	0.98	4.73
2685	1	3.76	0	0	5.45	1	0.02	0.63	3	0	-51.82	-51.8	0.98	3.74
3324	1	4.62	0	0	8.22	1	0.02	0.63	3	0	-57.1	-57.08	0.98	4.7
2556	1	3.26	0.06	0	5.55	1	0.02	0.63	0	0	-35.01	-35	0.99	3.17
2925	1	6.56	0.21	0	11.1	1	0.02	0.63	0	0	-72.21	-72.19	0.99	6.49
9	1	1.81	0	0	3.83	1	0.02	0.63	2	0	-39.99	-39.98	0.99	1.86
448	1	1.85	0	0	3.66	1	0.02	0.63	2	0	-41.02	-41.01	0.99	1.85
2681	1	4.61	0	0	5.87	1	0.02	0.63	2	0	-46.76	-46.75	0.99	4.57
104	1	0	0	0	2.53	1	0.02	0.63	3	0	-30.57	-30.56	0.99	0
163	1	0	0	0	2.53	1	0.02	0.63	3	0	-31.24	-31.23	0.99	0
1298	1	4.22	0	0	6.17	1	0.01	0.63	3	0	-42.38	-42.36	0.99	4.12
1645	1	4.05	0	0	7.59	1	0.02	0.63	4	0	-47.23	-47.22	0.99	4.15
65	1	0.98	0.01	0	1.17	1	0.02	0.63	0	0	-29.75	-29.75	1	0.97
102	1	1.51	0.08	0	1.79	1	0.02	0.63	0	0	-31.98	-31.99	1	1.51
428	1	1.67	0.84	0	2.4	1	0.02	0.63	0	0	-23.61	-23.61	1	1.66
504	1	0.93	0.01	0	1.12	1	0.02	0.63	0	0	-32.29	-32.29	1	0.92
1238	1	1.53	0.02	0	1.85	1	0.02	0.63	0	0	-35.51	-35.51	1	1.53
1397	1	2.07	0.03	0	2.45	1	0.02	0.63	0	0	-50.74	-50.74	1	2.08
1433	1	2.25	0.03	0	2.6	1	0.01	0.63	0	0	-40.14	-40.14	1	2.24
1154	1	0	0	0	3.71	1	0.02	0.63	2	0	-23.76	-23.75	1	0
825	1	0.02	0	0	2.81	1	0.02	0.63	3	0	-29.35	-29.35	1	0
1164	1	5.63	0	0	6.58	1	0.01	0.64	2	0	-83.12	-83.11	0.98	5.62
1279	1	4.97	0	0	5.99	1	0.01	0.64	2	0	-58.56	-58.54	0.98	4.91
2514	1	5.2	0.02	0	6.45	1	0.01	0.64	2	0	-52.14	-52.12	0.98	5.3
335	1	8.15	0.01	0	9.47	1	0.01	0.64	4	0	-72.23	-72.2	0.98	8.04
112	1	3.38	1.69	0	5.08	1	0.01	0.64	0	0	-63.72	-63.72	0.99	3.38
664	1	7.65	5.59	0	12.81	1	0.01	0.64	0	0	-79.32	-79.31	0.99	7.93
855	1	1.83	0.06	0	2.85	1	0.01	0.64	0	0	-35.44	-35.43	0.99	1.81
1214	1	2.24	1.12	0	3.52	1	0.01	0.64	0	0	-57.44	-57.43	0.99	2.27
2304	1	2.08	0.05	0	3.31	1	0.01	0.64	0	0	-34.74	-34.73	0.99	2.06
2659	1	3.43	0.06	0	6.03	1	0.01	0.64	0	0	-31.85	-31.84	0.99	3.47
3148	1	7.89	0.4	0	11.84	1	0.01	0.64	0	0	-57.96	-57.95	0.99	7.89
1175	1	2.18	0	0	3.28	1	0.01	0.64	1	0	-33.19	-33.18	0.99	2.18
450	1	3.1	0.01	0	4.2	1	0.01	0.64	2	0	-38	-37.99	0.99	3.13
1463	1	2.81	0.02	0	3.51	1	0.01	0.64	2	0	-42.18	-42.17	0.99	2.78
1647	1	5.26	0.08	0	10.14	1	0.01	0.64	2	0	-38.12	-38.11	0.99	5.34
2666	1	4.72	0	0	7.08	1	0.01	0.64	2	0	-34.06	-34.06	0.99	4.72
3044	1	5.16	0	0	7.74	1	0.01	0.64	2	0	-35.97	-35.96	0.99	5.16
1166	1	4.76	0.05	0	6.99	1	0.01	0.64	3	0	-47.54	-47.53	0.99	4.66
2509	1	10.71	0.09	0	15.84	1	0.01	0.64	3	0	-57.72	-57.71	0.99	10.7
3127	1	9.11	0	0	12.04	1	0.01	0.64	3	0	-63.04	-63.03	0.99	9.27
600	1	1.87	0.94	0	2.81	1	0.01	0.64	0	0	-44.6	-44.59	1	1.87
1145	1	0.13	0.07	0	1.67	1	0.01	0.64	0	0	-24.72	-24.72	1	0.13
2193	1	4.5	2.25	0	6.75	1	0.01	0.64	0	0	-73.38	-73.37	1	4.5
835	1	1.68	0.02	0	2.14	1	0.01	0.64	1	0	-20.3	-20.29	1	1.71
3107	1	0	0	0	0.85	1	0.01	0.64	2	0	-21.88	-21.88	1	0
2272	1	0	0	0	2.58	1	0.01	0.64	3	0	-28.41	-28.41	1	0
878	1	0.01	0.01	0	3.45	1	0.01	0.64	4	0	-35.81	-35.81	1	0
1124	1	0	0	0	1.7	1	0.01	0.64	4	0	-33.37	-33.37	1	0
1295	1	0	0	0	2.12	1	0.01	0.64	5	0	-39.86	-39.86	1	0
2238	1	0.01	0.01	0	4.33	1	0.01	0.64	5	0	-44.66	-44.66	1	0
1404	1	4.49	0	0	4.69	1	0	0.65	2	0	-50.17	-50.14	0.98	4.47
2267	1	9.29	0	0	9.78	1	0	0.65	4	0	-77.74	-77.71	0.98	9.09
83	1	6.6	0.08	0	7.07	1	0	0.65	0	0	-65.41	-65.4	0.99	6.57
1392	1	5.05	0.02	0	6.28	1	0.01	0.65	0	0	-47.19	-47.18	0.99	5.14
99	1	2.57	0	0	3.39	1	0	0.65	1	0	-20.47	-20.46	0.99	2.45
607	1	2.58	0	0	3.87	1	0.01	0.65	1	0	-22.81	-22.8	0.99	2.58
1085	1	2.58	0	0	3.87	1	0.01	0.65	1	0	-23.85	-23.85	0.99	2.58
1256	1	0.21	0	0	0.86	1	0	0.65	1	0	-17.92	-17.91	0.99	0.21
1410	1	2.09	0.01	0	2.24	1	0.01	0.65	1	0	-22.06	-22.06	0.99	2.08
2136	1	2.4	0	0	3.6	1	0.01	0.65	1	0	-25.74	-25.73	0.99	2.4
2376	1	2.41	0	0	3.61	1	0.01	0.65	1	0	-23.42	-23.41	0.99	2.41
2936	1	5.16	0	0	6.27	1	0	0.65	1	0	-34.42	-34.41	0.99	5.09
3311	1	3.43	0.02	0	3.8	1	0	0.65	1	0	-30.15	-30.15	0.99	3.45
477	1	3.05	0.04	0	4.62	1	0.01	0.65	2	0	-38.15	-38.14	0.99	3.15
2266	1	5.74	0	0	6.65	1	0.01	0.65	2	0	-49.01	-49	0.99	5.76
2536	1	6.96	0	0	7.94	1	0.01	0.65	2	0	-45.6	-45.59	0.99	6.88
2782	1	2.08	0	0	3.11	1	0.01	0.65	2	0	-32.92	-32.92	0.99	2.08
429	1	6.33	0	0	7.35	1	0.01	0.65	3	0	-58.37	-58.36	0.99	6.26
2657	1	5.33	0.01	0	6.85	1	0.01	0.65	3	0	-60.95	-60.94	0.99	5.33
988	1	6.04	0.03	0	8.45	1	0.01	0.65	4	0	-49.48	-49.47	0.99	6.19
1113	1	7.99	0.07	0	8.86	1	0	0.65	4	0	-70.18	-70.17	0.99	8.05
30	1	1.48	0.03	0	2.05	1	0	0.65	0	0	-23.09	-23.09	1	1.52
126	1	0.15	0.07	0	1.67	1	0.01	0.65	0	0	-21.68	-21.68	1	0.15
197	1	1.89	1.36	0	2.95	1	0	0.65	0	0	-44.37	-44.37	1	1.86
199	1	1.79	0.09	0	1.93	1	0	0.65	0	0	-25.09	-25.09	1	1.79
670	1	5.22	0.07	0	6.03	1	0	0.65	0	0	-44.87	-44.86	1	5.14
783	1	0.07	0.04	0	1.85	1	0	0.65	0	0	-16.22	-16.22	1	0.07
1061	1	2.81	2.11	0	4.22	1	0	0.65	0	0	-54.66	-54.66	1	2.81
1163	1	2.08	0.05	0	3.31	1	0	0.65	0	0	-31.89	-31.89	1	2.06
1187	1	3.76	0.09	0	4.56	1	0	0.65	0	0	-48.92	-48.91	1	3.77
1283	1	2.59	0.13	0	2.79	1	0	0.65	0	0	-35.9	-35.9	1	2.59
1305	1	5.16	3.79	0	7.45	1	0.01	0.65	0	0	-87.6	-87.6	1	5.1
1440	1	1.42	0.02	0	1.58	1	0	0.65	0	0	-35.37	-35.37	1	1.41
1466	1	0.07	0.03	0	1.82	1	0	0.65	0	0	-14.9	-14.9	1	0.05
1582	1	5.14	0.16	0	9.01	1	0	0.65	0	0	-40.4	-40.4	1	5.21
1981	1	1.16	0.03	0	1.82	1	0	0.65	0	0	-22.29	-22.29	1	1.13
1990	1	2.61	0.13	0	2.85	1	0.01	0.65	0	0	-36.79	-36.79	1	2.61
2261	1	2.27	0.04	0	3.7	1	0	0.65	0	0	-35.04	-35.04	1	2.2
2268	1	1.32	0.02	0	1.98	1	0	0.65	0	0	-22.36	-22.36	1	1.29
2569	1	2.59	0.13	0	2.79	1	0	0.65	0	0	-33.11	-33.11	1	2.59
2688	1	5.27	0.11	0	9.66	1	0.01	0.65	0	0	-40.05	-40.05	1	5.25
3261	1	1.6	0.03	0	2.78	1	0.01	0.65	0	0	-25.9	-25.89	1	1.6
3279	1	0.09	0.05	0	1.81	1	0.01	0.65	0	0	-13.72	-13.72	1	0.07
3305	1	0.04	0.02	0	1.84	1	0	0.65	0	0	-14.07	-14.07	1	0.04
3385	1	3.46	2.6	0	5.2	1	0	0.65	0	0	-58.47	-58.47	1	3.46
96	1	2.41	0	0	3.21	1	0	0.65	1	0	-26.94	-26.93	1	2.42
130	1	3.44	0	0	3.96	1	0	0.65	1	0	-30.98	-30.97	1	3.45
338	1	2.63	0.03	0	3.47	1	0	0.65	1	0	-22.08	-22.08	1	2.62
454	1	3.41	0	0	5.11	1	0	0.65	1	0	-27.9	-27.89	1	3.41
521	1	1.71	0	0	3.33	1	0.01	0.65	1	0	-22.25	-22.25	1	1.71
891	1	2.64	0.02	0	3.69	1	0.01	0.65	1	0	-19.98	-19.97	1	2.7
1016	1	1.14	0	0	1.72	1	0	0.65	1	0	-16.47	-16.46	1	1.14
1089	1	2.41	0	0	3.61	1	0	0.65	1	0	-22.63	-22.63	1	2.41
1293	1	1.68	0	0	3.28	1	0.01	0.65	1	0	-20.31	-20.31	1	1.68
1324	1	2.08	0	0	3.12	1	0.01	0.65	1	0	-22.97	-22.97	1	2.08
1502	1	3.54	0	0	5.31	1	0	0.65	1	0	-25.76	-25.75	1	3.54
1749	1	1.55	0	0	2.33	1	0.01	0.65	1	0	-22.42	-22.42	1	1.55
1760	1	2.22	0	0	3.32	1	0	0.65	1	0	-27.96	-27.96	1	2.22
1847	1	0.98	0	0	1.82	1	0	0.65	1	0	-24.09	-24.08	1	0.98
1871	1	2.51	0	0	5.26	1	0.01	0.65	1	0	-22.32	-22.31	1	2.51
2083	1	1.85	0	0	2.93	1	0.01	0.65	1	0	-39.24	-39.24	1	1.86
2533	1	2.61	0	0	3.92	1	0	0.65	1	0	-20.53	-20.53	1	2.61
2777	1	2.63	0	0	3.61	1	0	0.65	1	0	-20.52	-20.51	1	2.54
3050	1	2.29	0.03	0	3.32	1	0	0.65	1	0	-18.27	-18.27	1	2.31
1033	1	2.04	0.02	0	2.99	1	0	0.65	2	0	-26.67	-26.67	1	2.07
1403	1	3.42	0.05	0	6.28	1	0.01	0.65	2	0	-31.78	-31.77	1	3.36
1829	1	6.41	0.02	0	7.18	1	0	0.65	2	0	-46.12	-46.11	1	6.45
2053	1	0.13	0.01	0	0.85	1	0	0.65	2	0	-20.72	-20.72	1	0.13
2520	1	3.21	0.01	0	4.13	1	0	0.65	2	0	-42.61	-42.6	1	3.2
3239	1	2.53	0	0	5.32	1	0.01	0.65	2	0	-35.49	-35.49	1	2.53
314	1	0.02	0	0	1.28	1	0	0.65	3	0	-27.66	-27.66	1	0
1644	1	7.89	0	0	8.18	1	0	0.66	2	0	-39.91	-39.9	0.98	8.03
515	1	3.42	0.02	0	3.54	1	0	0.66	1	0	-34.7	-34.7	0.99	3.41
669	1	3.47	0	0	3.7	1	0	0.66	1	0	-52.77	-52.76	0.99	3.43
1228	1	4.78	0	0	4.86	1	0	0.66	2	0	-55.96	-55.94	0.99	4.76
2996	1	3.28	0.01	0	3.75	1	0	0.66	2	0	-41.77	-41.76	0.99	3.33
37	1	1.51	0.04	0	2.44	1	0	0.66	0	0	-29.63	-29.63	1	1.52
44	1	0.42	0.02	0	0.42	1	0	0.66	0	0	-12.25	-12.25	1	0.42
87	1	2.52	1.81	0	2.67	1	0	0.66	0	0	-24.4	-24.4	1	2.62
103	1	6.77	4.81	0	9.24	1	0	0.66	0	0	-111.31	-111.31	1	6.75
153	1	0.42	0.02	0	0.42	1	0	0.66	0	0	-15.68	-15.68	1	0.42
225	1	0.37	0.02	0	0.42	1	0	0.66	0	0	-15.11	-15.11	1	0.37
249	1	1.5	0.03	0	2.14	1	0	0.66	0	0	-18.35	-18.35	1	1.51
273	1	0.42	0.02	0	0.42	1	0	0.66	0	0	-13.43	-13.43	1	0.42
298	1	2.11	0.02	0	2.16	1	0	0.66	0	0	-21.21	-21.21	1	2.01
403	1	2.05	0.03	0	2.13	1	0	0.66	0	0	-20.8	-20.79	1	2.09
460	1	1.97	1.44	0	2.62	1	0	0.66	0	0	-43.68	-43.68	1	1.97
476	1	0.42	0.02	0	0.42	1	0	0.66	0	0	-14.97	-14.97	1	0.42
569	1	0.42	0.02	0	0.42	1	0	0.66	0	0	-12.77	-12.77	1	0.42
602	1	1.52	1.09	0	2.1	1	0	0.66	0	0	-32.19	-32.19	1	1.51
627	1	1.66	1.33	0	2.5	1	0	0.66	0	0	-21.25	-21.25	1	1.66
641	1	5.17	3.48	0	6.67	1	0	0.66	0	0	-50.14	-50.14	1	5.21
681	1	0.42	0.02	0	0.42	1	0	0.66	0	0	-12.2	-12.2	1	0.42
902	1	4.54	3.16	0	5.08	1	0	0.66	0	0	-59.56	-59.56	1	4.55
1040	1	2.09	1.5	0	2.38	1	0	0.66	0	0	-36.52	-36.52	1	2.05
1043	1	0.09	0.05	0	1.81	1	0	0.66	0	0	-14.04	-14.04	1	0.07
1053	1	4.48	3.58	0	6.72	1	0	0.66	0	0	-64.44	-64.44	1	4.48
1099	1	5.13	0.26	0	5.34	1	0	0.66	0	0	-56.71	-56.71	1	5.13
1102	1	1.13	0.78	0	1.59	1	0	0.66	0	0	-17.11	-17.11	1	1.14
1189	1	2.21	0.03	0	2.24	1	0	0.66	0	0	-27.62	-27.61	1	2.22
1194	1	3.45	2.33	0	4.62	1	0	0.66	0	0	-42.2	-42.2	1	3.47
1213	1	0.37	0.02	0	0.42	1	0	0.66	0	0	-11.99	-11.99	1	0.37
1290	1	5.69	4.13	0	6.21	1	0	0.66	0	0	-78.92	-78.92	1	5.73
1405	1	1.13	0.83	0	1.39	1	0	0.66	0	0	-35.91	-35.91	1	1.13
1429	1	0.37	0.02	0	0.42	1	0	0.66	0	0	-13.41	-13.41	1	0.37
1534	1	0.42	0.02	0	0.42	1	0	0.66	0	0	-12.96	-12.96	1	0.42
1728	1	2.1	0.02	0	2.1	1	0	0.66	0	0	-24.28	-24.27	1	2.09
1782	1	0.42	0.02	0	0.42	1	0	0.66	0	0	-12.74	-12.74	1	0.42
1918	1	5.96	0.19	0	9.55	1	0	0.66	0	0	-79.3	-79.3	1	5.95
2013	1	0.42	0.02	0	0.42	1	0	0.66	0	0	-15.85	-15.85	1	0.42
2096	1	4.45	2.67	0	5.28	1	0	0.66	0	0	-67.16	-67.16	1	4.48
2118	1	2.17	0.03	0	2.25	1	0	0.66	0	0	-28.51	-28.51	1	2.22
2265	1	5.19	3.51	0	6.87	1	0	0.66	0	0	-46.64	-46.64	1	5.21
2466	1	0.42	0.02	0	0.42	1	0	0.66	0	0	-12.33	-12.33	1	0.42
2496	1	6.2	0.14	0	9.03	1	0	0.66	0	0	-46.5	-46.5	1	6.16
2693	1	1.12	0.06	0	1.16	1	0	0.66	0	0	-25.86	-25.86	1	1.12
2698	1	1.55	1.11	0	1.78	1	0	0.66	0	0	-30.12	-30.11	1	1.54
2715	1	2.25	0.05	0	2.5	1	0	0.66	0	0	-29.65	-29.65	1	2.26
2724	1	2.08	1.56	0	3.12	1	0	0.66	0	0	-30.26	-30.26	1	2.08
2737	1	0.38	0.02	0	0.43	1	0	0.66	0	0	-11.09	-11.09	1	0.38
2781	1	3.46	2.56	0	4.97	1	0	0.66	0	0	-42.95	-42.95	1	3.43
2786	1	2.23	1.17	0	3.3	1	0	0.66	0	0	-39.07	-39.07	1	2.24
2868	1	1.5	0.03	0	2.14	1	0	0.66	0	0	-20.35	-20.34	1	1.51
2946	1	0.37	0.02	0	0.42	1	0	0.66	0	0	-12.63	-12.63	1	0.37
2984	1	0.42	0.02	0	0.42	1	0	0.66	0	0	-13.39	-13.39	1	0.42
3046	1	2.75	1.97	0	3.6	1	0	0.66	0	0	-56.33	-56.33	1	2.78
3241	1	2.38	1.66	0	2.64	1	0	0.66	0	0	-28.82	-28.82	1	2.37
3271	1	2.28	1.6	0	2.92	1	0	0.66	0	0	-42.06	-42.06	1	2.32
3278	1	3.36	2.34	0	3.96	1	0	0.66	0	0	-49.2	-49.2	1	3.37
3327	1	1.12	0.77	0	1.56	1	0	0.66	0	0	-20.63	-20.63	1	1.12
3346	1	2.1	0.02	0	2.1	1	0	0.66	0	0	-20.7	-20.7	1	2.09
3364	1	2.2	0.05	0	3.11	1	0	0.66	0	0	-18.15	-18.15	1	2.23
603	1	3.41	0	0	5.11	1	0	0.66	1	0	-27.29	-27.29	1	3.41
628	1	2.27	0.01	0	3.03	1	0	0.66	1	0	-28.39	-28.39	1	2.28
866	1	2.1	0	0	3.14	1	0	0.66	1	0	-19.4	-19.4	1	2.04
1236	1	2.47	0	0	2.98	1	0	0.66	1	0	-25.36	-25.35	1	2.43
1262	1	2.59	0.02	0	3.46	1	0	0.66	1	0	-18.85	-18.85	1	2.63
1492	1	1.93	0	0	2.37	1	0	0.66	1	0	-27.46	-27.46	1	1.88
1515	1	1.94	0	0	2.38	1	0	0.66	1	0	-31.87	-31.86	1	1.89
1725	1	2.24	0	0	2.9	1	0	0.66	1	0	-27.73	-27.73	1	2.23
1988	1	3.37	0.01	0	3.85	1	0	0.66	1	0	-27.18	-27.18	1	3.41
2085	1	3.37	0.01	0	3.85	1	0	0.66	1	0	-31.08	-31.08	1	3.41
2539	1	2.62	0.03	0	3.46	1	0	0.66	1	0	-22.16	-22.16	1	2.7
2935	1	2.59	0.02	0	3.46	1	0	0.66	1	0	-19.83	-19.83	1	2.63
3040	1	5.09	0.01	0	6.48	1	0	0.66	1	0	-35.4	-35.4	1	5.16
3134	1	2.37	0.02	0	3.19	1	0	0.66	1	0	-19.75	-19.75	1	2.41
3197	1	5.12	0.03	0	6.02	1	0	0.66	1	0	-28.8	-28.8	1	5.17
859	1	0.19	0	0	0.85	1	0	0.66	2	0	-23.27	-23.27	1	0.19
1186	1	0.18	0	0	0.85	1	0	0.66	2	0	-19.86	-19.86	1	0.15
1423	1	4.45	0	0	4.65	1	0	0.66	2	0	-45.5	-45.49	1	4.43
1992	1	4.46	0.03	0	5.52	1	0	0.66	2	0	-45.98	-45.98	1	4.55
420	1	29.46	0.36	0	2.96	1	0	0.67	0	0	-53.95	-53.23	0.49	29.39
3085	1	26.56	0.36	0	2.96	1	0	0.67	0	0	-48.47	-47.75	0.49	26.52
474	1	3.42	0.67	0	3.1	1	0	0.67	0	0	-47.61	-47.02	0.55	1.9
3076	1	16.47	0	0	10.47	1	0	0.67	0	0	-89.22	-89.14	0.93	16.63
3132	1	12.57	0	0	8.91	1	0	0.67	0	0	-104.9	-104.82	0.93	12.61
2313	1	2.99	0	0	0.84	1	0	0.67	0	0	-23.84	-23.78	0.94	2.44
195	1	12.7	0	0	8.64	1	0	0.67	0	0	-105.48	-105.42	0.95	12.67
443	1	19.13	0	0	8.52	1	0	0.67	0	0	-128.13	-128.08	0.95	19.26
1282	1	8.69	0	0	7.17	1	0	0.67	0	0	-75.8	-75.75	0.95	8.78
1192	1	7.71	0	0	7.48	1	0	0.67	0	0	-81.02	-80.98	0.96	7.83
2123	1	12.5	0.07	0	11.93	1	0	0.67	0	0	-104.24	-104.2	0.96	12.56
2776	1	19.6	0.36	0	0.94	1	0	0.67	0	0	-27	-26.97	0.96	19.6
128	1	6.43	0	0	5.58	1	0	0.67	0	0	-62.92	-62.89	0.97	6.41
301	1	10.44	0	0	7.14	1	0	0.67	0	0	-47.3	-47.27	0.97	10.21
662	1	8.29	0	0	6.7	1	0	0.67	0	0	-48.1	-48.07	0.97	8.29
771	1	7.91	0	0	6.15	1	0	0.67	0	0	-62.74	-62.72	0.97	7.89
1082	1	9.91	0	0	6.37	1	0	0.67	0	0	-36.58	-36.55	0.97	9.23
1132	1	9.37	0	0	6.46	1	0	0.67	0	0	-66.03	-65.99	0.97	9.25
1349	1	9.32	0	0	6.13	1	0	0.67	0	0	-75.84	-75.81	0.97	9.1
1358	1	10.21	0	0	4.95	1	0	0.67	0	0	-34.1	-34.07	0.97	9.81
1480	1	10000	0.89	0	1	1	0	0.67	0	0	-15.28	-15.25	0.97	10000
1650	1	11.03	0	0	5.79	1	0	0.67	0	0	-73.22	-73.19	0.97	11.2
125	1	12.21	0.02	0	6.7	1	0	0.67	0	0	-71.26	-71.24	0.98	12.18
145	1	6.89	0	0	5.32	1	0	0.67	0	0	-62.27	-62.24	0.98	6.86
184	1	6.76	0	0	4.92	1	0	0.67	0	0	-56.94	-56.92	0.98	6.79
234	1	9.67	0.03	0	5.21	1	0	0.67	0	0	-32.32	-32.3	0.98	9.53
275	1	11.45	0	0	5.19	1	0	0.67	0	0	-61.4	-61.38	0.98	11.37
313	1	9.03	0.02	0	6.47	1	0	0.67	0	0	-70.4	-70.38	0.98	9.12
442	1	8.27	0	0	5.5	1	0	0.67	0	0	-57.73	-57.71	0.98	8.31
523	1	11.75	0	0	4.87	1	0	0.67	0	0	-84.25	-84.24	0.98	11.73
780	1	18.6	0.03	0	5.25	1	0	0.67	0	0	-75.45	-75.43	0.98	18.79
781	1	14.05	0.32	0	7.15	1	0	0.67	0	0	-112.04	-112.02	0.98	13.91
913	1	4.12	0.08	0	3.5	1	0	0.67	0	0	-40.39	-40.37	0.98	4.1
969	1	8.88	0	0	6.11	1	0	0.67	0	0	-77	-76.98	0.98	8.98
997	1	8.41	0	0	5.97	1	0	0.67	0	0	-45.07	-45.06	0.98	8.43
1190	1	11.27	0	0	8.02	1	0	0.67	0	0	-72.21	-72.19	0.98	11.39
1216	1	14.29	0	0	6.92	1	0	0.67	0	0	-72.9	-72.89	0.98	14.06
1276	1	9.75	0	0	6.68	1	0	0.67	0	0	-81.01	-80.99	0.98	9.68
1563	1	10.36	0.16	0	5.24	1	0	0.67	0	0	-77.17	-77.15	0.98	10.48
2031	1	7.74	0	0	5.99	1	0	0.67	0	0	-63.91	-63.89	0.98	7.84
2262	1	12.73	0.19	0	10.19	1	0	0.67	0	0	-83.73	-83.71	0.98	13.12
2305	1	9.53	0	0	5.6	1	0	0.67	0	0	-52.84	-52.82	0.98	9.44
2355	1	11.52	0	0	5.18	1	0	0.67	0	0	-62	-61.98	0.98	11.46
2360	1	9.56	0	0	6.45	1	0	0.67	0	0	-60.89	-60.86	0.98	9.72
2383	1	7.75	0	0	5.07	1	0	0.67	0	0	-53.8	-53.77	0.98	7.72
2451	1	8.75	0	0	8.39	1	0	0.67	0	0	-49.77	-49.76	0.98	8.87
2601	1	9.65	0	0	6.29	1	0	0.67	0	0	-81.03	-81.01	0.98	9.6
2702	1	5.75	0	0	4.32	1	0	0.67	0	0	-57.78	-57.76	0.98	5.71
2826	1	5.53	0	0	5.09	1	0	0.67	0	0	-51.68	-51.66	0.98	5.48
3117	1	2.76	0.64	0	1.47	1	0	0.67	0	0	-42.41	-42.39	0.98	2.54
18	1	1.13	0	0	1.01	1	0	0.67	0	0	-14.12	-14.11	0.99	1.3
56	1	1.14	0	0	0.74	1	0	0.67	0	0	-11.99	-11.98	0.99	1.3
58	1	1.13	0	0	1.01	1	0	0.67	0	0	-11.36	-11.35	0.99	1.3
75	1	8.01	0	0	6.64	1	0	0.67	0	0	-67.23	-67.22	0.99	7.96
115	1	7.77	0	0	4.2	1	0	0.67	0	0	-50.89	-50.88	0.99	7.87
124	1	7.94	0	0	2.9	1	0	0.67	0	0	-45.92	-45.91	0.99	7.72
129	1	9.01	0	0	6.46	1	0	0.67	0	0	-62.3	-62.28	0.99	8.97
152	1	7.82	0.18	0	3.74	1	0	0.67	0	0	-47.69	-47.69	0.99	7.78
158	1	10.98	0	0	7.57	1	0	0.67	0	0	-84.93	-84.92	0.99	10.94
159	1	1.1	0	0	0.77	1	0	0.67	0	0	-10.72	-10.71	0.99	1.3
175	1	6.15	0	0	3.69	1	0	0.67	0	0	-35.47	-35.46	0.99	6.23
177	1	10.43	0	0	5.9	1	0	0.67	0	0	-58.26	-58.25	0.99	10.42
206	1	1.14	0	0	0.94	1	0	0.67	0	0	-9.28	-9.26	0.99	1.3
215	1	5.65	0.18	0	2.94	1	0	0.67	0	0	-56.3	-56.29	0.99	5.61
241	1	8.99	0	0	4.88	1	0	0.67	0	0	-49.59	-49.58	0.99	8.89
302	1	4.48	0	0	3.8	1	0	0.67	0	0	-38.03	-38.02	0.99	4.5
307	1	1.13	0	0	1.01	1	0	0.67	0	0	-12.07	-12.06	0.99	1.3
311	1	4.58	0	0	3.02	1	0	0.67	0	0	-41.4	-41.4	0.99	4.53
315	1	4.04	0.05	0	2.59	1	0	0.67	0	0	-30.52	-30.52	0.99	4.11
361	1	4.2	0.06	0	3.89	1	0	0.67	0	0	-34.73	-34.73	0.99	4.13
369	1	9.17	0.18	0	4.35	1	0	0.67	0	0	-55.81	-55.81	0.99	9.17
404	1	5.24	0	0	4.21	1	0	0.67	0	0	-26.28	-26.28	0.99	5.27
405	1	5.73	0	0	4.36	1	0	0.67	0	0	-68.17	-68.16	0.99	5.78
417	1	10.45	0	0	4.96	1	0	0.67	0	0	-64.13	-64.12	0.99	10.32
419	1	10.14	0	0	5.36	1	0	0.67	0	0	-41.9	-41.89	0.99	10.22
424	1	2.57	0.01	0	2.48	1	0	0.67	0	0	-32.02	-32.02	0.99	2.5
456	1	10.37	0	0	4.8	1	0	0.67	0	0	-63.64	-63.63	0.99	10.28
462	1	4.22	0.02	0	3.85	1	0	0.67	0	0	-40.44	-40.43	0.99	4.13
472	1	7.85	0	0	7.1	1	0	0.67	0	0	-56	-55.99	0.99	7.83
493	1	1.09	0	0	0.73	1	0	0.67	0	0	-12.46	-12.45	0.99	1.3
519	1	10.52	0	0	5.21	1	0	0.67	0	0	-48.44	-48.42	0.99	10.46
530	1	12.57	0	0	5.61	1	0	0.67	0	0	-48.09	-48.07	0.99	12.58
547	1	7.96	0.12	0	3.92	1	0	0.67	0	0	-47.59	-47.58	0.99	8.04
605	1	10.6	0.18	0	5.25	1	0	0.67	0	0	-40.69	-40.68	0.99	10.63
610	1	1.17	0	0	0.9	1	0	0.67	0	0	-9.32	-9.31	0.99	1.3
638	1	7.81	0	0	4.26	1	0	0.67	0	0	-51.19	-51.18	0.99	7.79
672	1	9.09	0	0	4.39	1	0	0.67	0	0	-56.22	-56.2	0.99	9.1
677	1	7.75	0.07	0	4.32	1	0	0.67	0	0	-51.13	-51.12	0.99	7.79
708	1	3.05	0.03	0	2.58	1	0	0.67	0	0	-31.76	-31.75	0.99	3.05
715	1	8.36	0.14	0	3.76	1	0	0.67	0	0	-67.66	-67.65	0.99	8.34
753	1	4.66	0.01	0	4.52	1	0	0.67	0	0	-45.88	-45.87	0.99	4.6
758	1	6.18	1.11	0	2.52	1	0	0.67	0	0	-46.93	-46.92	0.99	5.89
762	1	7.8	0	0	4.63	1	0	0.67	0	0	-67.07	-67.06	0.99	7.77
784	1	12.76	0	0	5.59	1	0	0.67	0	0	-39.9	-39.89	0.99	12.66
790	1	1.12	0	0	0.84	1	0	0.67	0	0	-12.89	-12.88	0.99	1.3
794	1	2.96	0.02	0	2.55	1	0	0.67	0	0	-36.96	-36.96	0.99	2.96
796	1	1.13	0	0	1.01	1	0	0.67	0	0	-12.63	-12.62	0.99	1.3
802	1	7.49	0.17	0	3.23	1	0	0.67	0	0	-63.96	-63.96	0.99	7.55
870	1	10	0.11	0	4.93	1	0	0.67	0	0	-51.83	-51.83	0.99	9.83
880	1	8.07	0	0	1.47	1	0	0.67	0	0	-43.37	-43.36	0.99	8.52
896	1	9.79	0	0	5.28	1	0	0.67	0	0	-65.42	-65.41	0.99	9.82
898	1	8.24	0.12	0	5.29	1	0	0.67	0	0	-65.72	-65.71	0.99	8.25
916	1	6.26	0.09	0	3.72	1	0	0.67	0	0	-42.56	-42.55	0.99	6.15
935	1	2.27	0.05	0	1.94	1	0	0.67	0	0	-30.24	-30.23	0.99	2.28
945	1	7.88	0	0	7.25	1	0	0.67	0	0	-37.99	-37.98	0.99	7.77
946	1	4.58	0	0	3.61	1	0	0.67	0	0	-56.3	-56.29	0.99	4.53
948	1	3.83	0	0	3.79	1	0	0.67	0	0	-34.34	-34.33	0.99	3.84
954	1	1.12	0	0	0.84	1	0	0.67	0	0	-13.15	-13.13	0.99	1.3
1039	1	9.92	0.04	0	4.94	1	0	0.67	0	0	-55	-55	0.99	9.96
1055	1	1.12	0	0	0.84	1	0	0.67	0	0	-11.32	-11.31	0.99	1.3
1083	1	11.62	0	0	4.69	1	0	0.67	0	0	-69.87	-69.86	0.99	11.54
1097	1	5.69	0	0	3.68	1	0	0.67	0	0	-52.52	-52.51	0.99	5.68
1125	1	10.09	0.02	0	6.19	1	0	0.67	0	0	-72.03	-72.02	0.99	10.12
1146	1	7.31	0.14	0	5.05	1	0	0.67	0	0	-50.79	-50.78	0.99	7.29
1207	1	5.62	0	0	4.44	1	0	0.67	0	0	-61.83	-61.81	0.99	5.62
1208	1	9.68	0	0	5.02	1	0	0.67	0	0	-58.09	-58.08	0.99	9.62
1241	1	6.28	0	0	5.3	1	0	0.67	0	0	-48.27	-48.26	0.99	6.21
1267	1	5.7	0.01	0	4.19	1	0	0.67	0	0	-48.24	-48.22	0.99	5.65
1288	1	10.68	0.02	0	7.04	1	0	0.67	0	0	-88.72	-88.71	0.99	10.64
1302	1	8.35	0.09	0	4.69	1	0	0.67	0	0	-40.8	-40.79	0.99	8.33
1304	1	7.96	0	0	4.11	1	0	0.67	0	0	-58.39	-58.37	0.99	7.95
1350	1	1.13	0	0	0.96	1	0	0.67	0	0	-12.77	-12.75	0.99	1.3
1386	1	1.12	0	0	0.84	1	0	0.67	0	0	-13.25	-13.24	0.99	1.3
1401	1	8.47	0.16	0	3.91	1	0	0.67	0	0	-48.02	-48.01	0.99	8.45
1420	1	8.96	0	0	7.37	1	0	0.67	0	0	-75.31	-75.29	0.99	8.87
1444	1	5.69	0.18	0	2.96	1	0	0.67	0	0	-51.62	-51.61	0.99	5.66
1506	1	3.77	0	0	3.48	1	0	0.67	0	0	-46.96	-46.96	0.99	3.77
1535	1	13.33	0.24	0	4.43	1	0	0.67	0	0	-74.89	-74.88	0.99	13.24
1546	1	1.12	0	0	0.91	1	0	0.67	0	0	-12.34	-12.32	0.99	1.3
1565	1	5.21	0	0	4.17	1	0	0.67	0	0	-39.98	-39.98	0.99	5.19
1627	1	1.11	0	0	0.91	1	0	0.67	0	0	-13.1	-13.09	0.99	1.3
1632	1	6.27	0.21	0	2.92	1	0	0.67	0	0	-36.03	-36.03	0.99	6.27
1692	1	4.02	0	0	3.52	1	0	0.67	0	0	-56.85	-56.85	0.99	4.04
1701	1	10.5	0	0	7.32	1	0	0.67	0	0	-50.77	-50.75	0.99	10.39
1747	1	5.61	0	0	1.25	1	0	0.67	0	0	-41.19	-41.19	0.99	5.35
1752	1	1.09	0	0	0.73	1	0	0.67	0	0	-11.73	-11.71	0.99	1.3
1753	1	6.88	0.06	0	3.71	1	0	0.67	0	0	-51.47	-51.46	0.99	6.84
1757	1	8.05	0.02	0	5.18	1	0	0.67	0	0	-59.71	-59.71	0.99	8.15
1771	1	8.05	0.17	0	3.82	1	0	0.67	0	0	-47.16	-47.16	0.99	8.04
1772	1	7.55	0.19	0	3.24	1	0	0.67	0	0	-60.79	-60.78	0.99	7.66
1778	1	1.13	0	0	1.03	1	0	0.67	0	0	-11.67	-11.65	0.99	1.3
1788	1	5.99	0.11	0	2.85	1	0	0.67	0	0	-48.44	-48.44	0.99	5.99
1810	1	1.12	0	0	0.91	1	0	0.67	0	0	-14.02	-14.01	0.99	1.3
1824	1	5.71	0	0	5.68	1	0	0.67	0	0	-48.95	-48.95	0.99	5.71
1908	1	8.36	0.22	0	3.91	1	0	0.67	0	0	-40.05	-40.04	0.99	8.32
1910	1	4.88	0	0	4.08	1	0	0.67	0	0	-64.37	-64.36	0.99	4.85
2020	1	1.13	0	0	1.01	1	0	0.67	0	0	-8.7	-8.69	0.99	1.3
2027	1	2.24	0.05	0	2.1	1	0	0.67	0	0	-36.39	-36.38	0.99	2.24
2034	1	4.94	0.09	0	3.45	1	0	0.67	0	0	-52.71	-52.7	0.99	4.96
2074	1	1.14	0	0	0.94	1	0	0.67	0	0	-12.34	-12.33	0.99	1.3
2082	1	7.76	0.18	0	3.41	1	0	0.67	0	0	-56.94	-56.93	0.99	7.82
2097	1	2.02	0.05	0	2	1	0	0.67	0	0	-25.25	-25.25	0.99	2.08
2163	1	11.02	0	0	4.98	1	0	0.67	0	0	-65.42	-65.41	0.99	10.99
2184	1	2.96	0	0	2.52	1	0	0.67	0	0	-35.39	-35.38	0.99	2.99
2195	1	12.24	0.27	0	5.85	1	0	0.67	0	0	-55.61	-55.6	0.99	12.27
2209	1	4.32	0	0	3.95	1	0	0.67	0	0	-67.18	-67.18	0.99	4.33
2234	1	5.68	0.05	0	4.15	1	0	0.67	0	0	-62.53	-62.53	0.99	5.64
2364	1	3.16	0.07	0	2.33	1	0	0.67	0	0	-37.02	-37.02	0.99	3.2
2393	1	1.11	0	0	0.98	1	0	0.67	0	0	-9.42	-9.41	0.99	1.3
2397	1	12.61	0	0	4.84	1	0	0.67	0	0	-61.38	-61.37	0.99	12.59
2404	1	7.61	0	0	4.63	1	0	0.67	0	0	-63.46	-63.44	0.99	7.53
2407	1	11.64	0	0	5.34	1	0	0.67	0	0	-52.25	-52.24	0.99	11.89
2495	1	7.66	0.16	0	3.59	1	0	0.67	0	0	-47.42	-47.42	0.99	7.73
2535	1	7.87	0	0	4.35	1	0	0.67	0	0	-32.07	-32.06	0.99	7.81
2575	1	1.12	0	0	0.84	1	0	0.67	0	0	-12.4	-12.39	0.99	1.3
2622	1	8.11	0.05	0	4.62	1	0	0.67	0	0	-51.92	-51.91	0.99	8.18
2625	1	10.38	0	0	6.61	1	0	0.67	0	0	-48.25	-48.25	0.99	10.4
2633	1	1.1	0	0	0.77	1	0	0.67	0	0	-11.18	-11.17	0.99	1.3
2638	1	1.1	0	0	0.77	1	0	0.67	0	0	-15.46	-15.44	0.99	1.3
2646	1	5.18	0	0	4.13	1	0	0.67	0	0	-37.98	-37.98	0.99	5.14
2665	1	9.06	0	0	4.77	1	0	0.67	0	0	-62.05	-62.04	0.99	9.1
2752	1	6.42	0	0	4.82	1	0	0.67	0	0	-53.7	-53.69	0.99	6.48
2798	1	1.13	0	0	1.01	1	0	0.67	0	0	-12.11	-12.1	0.99	1.3
2805	1	4.17	0.11	0	3.57	1	0	0.67	0	0	-35.49	-35.48	0.99	4.29
2815	1	6.77	0	0	4.83	1	0	0.67	0	0	-55.9	-55.89	0.99	6.73
2827	1	5.77	0	0	3.76	1	0	0.67	0	0	-47.39	-47.38	0.99	5.82
2834	1	8.93	0	0	5.16	1	0	0.67	0	0	-53.08	-53.07	0.99	9.02
2881	1	9.56	0	0	5.03	1	0	0.67	0	0	-47.61	-47.61	0.99	9.43
2893	1	12.11	0	0	6.1	1	0	0.67	0	0	-47.45	-47.44	0.99	12.05
2939	1	1.12	0	0	0.84	1	0	0.67	0	0	-12.24	-12.22	0.99	1.3
2942	1	1.12	0	0	0.84	1	0	0.67	0	0	-13.66	-13.65	0.99	1.3
2993	1	8.74	0	0	5.4	1	0	0.67	0	0	-45.13	-45.12	0.99	8.65
3021	1	9.06	0.03	0	4.76	1	0	0.67	0	0	-49.29	-49.28	0.99	9.05
3041	1	1.11	0	0	0.91	1	0	0.67	0	0	-12	-11.99	0.99	1.3
3051	1	7.93	0.2	0	3.58	1	0	0.67	0	0	-62.34	-62.34	0.99	7.86
3121	1	1.09	0	0	0.73	1	0	0.67	0	0	-12.53	-12.52	0.99	1.3
3130	1	11.73	0.1	0	7.1	1	0	0.67	0	0	-74.95	-74.95	0.99	11.68
3144	1	11.52	0	0	6.6	1	0	0.67	0	0	-81.54	-81.53	0.99	11.43
3152	1	4.62	0.04	0	2.85	1	0	0.67	0	0	-40.77	-40.76	0.99	4.62
3164	1	9.57	0	0	5.91	1	0	0.67	0	0	-58.84	-58.83	0.99	9.58
3171	1	6.3	0	0	4.71	1	0	0.67	0	0	-43.72	-43.71	0.99	6.29
3209	1	12.26	0	0	7.97	1	0	0.67	0	0	-90.72	-90.71	0.99	12.25
3282	1	10.55	0	0	5.81	1	0	0.67	0	0	-69.09	-69.09	0.99	10.55
3291	1	1.13	0	0	1.01	1	0	0.67	0	0	-12.66	-12.64	0.99	1.3
3318	1	13.17	0	0	6.71	1	0	0.67	0	0	-69.97	-69.95	0.99	13.14
3339	1	1.12	0	0	0.84	1	0	0.67	0	0	-14.81	-14.79	0.99	1.3
3347	1	6.21	0	0	4.55	1	0	0.67	0	0	-43.79	-43.78	0.99	6.24
3381	1	7.95	0.08	0	3.84	1	0	0.67	0	0	-53.62	-53.61	0.99	7.76
3391	1	1.14	0	0	0.94	1	0	0.67	0	0	-13.66	-13.64	0.99	1.3
573	1	4.73	0	0	4.76	1	0	0.67	2	0	-55.28	-55.27	0.99	4.72
2153	1	4.81	0	0	4.81	1	0	0.67	2	0	-55.39	-55.37	0.99	4.75
4	1	0	0	0	0	1	0	0.67	0	0	-3.9	-3.9	1	0
5	1	75.84	0	0	0	1	0	0.67	0	0	-197.11	-197.11	1	75.84
6	1	13.2	0	0	0	1	0	0.67	0	0	-29.55	-29.55	1	13.18
7	1	1.7	0.03	0	2.92	1	0	0.67	0	0	-20.32	-20.33	1	1.71
10	1	7.37	0	0	1.43	1	0	0.67	0	0	-34.09	-34.09	1	7.34
12	1	0	0	0	0	1	0	0.67	0	0	-4.73	-4.73	1	0
17	1	0	0	0	0	1	0	0.67	0	0	-3.28	-3.28	1	0
20	1	2.38	0	0	1.05	1	0	0.67	0	0	-13.32	-13.32	1	2.4
22	1	0	0	0	0	1	0	0.67	0	0	-4.93	-4.93	1	0
26	1	4.66	2.85	0	4.37	1	0	0.67	0	0	-75.4	-75.4	1	4.67
31	1	1.65	0.15	0	2.32	1	-0.01	0.67	0	0	-16.24	-16.25	1	1.71
32	1	2.38	0	0	1.05	1	0	0.67	0	0	-10.95	-10.95	1	2.4
34	1	2.09	0	0	0.66	1	0	0.67	0	0	-11.59	-11.59	1	2
35	1	2.63	0	0	0.85	1	0	0.67	0	0	-9.25	-9.25	1	2.36
38	1	8.15	0	0	1.2	1	0	0.67	0	0	-45.64	-45.65	1	8.12
40	1	4.44	0	0	1.49	1	0	0.67	0	0	-29.44	-29.44	1	4.49
41	1	2.5	0.06	0	4.56	1	-0.01	0.67	0	0	-20.82	-20.83	1	2.56
43	1	4.5	0	0	1.55	1	0	0.67	0	0	-30.02	-30.02	1	4.49
46	1	4.28	0	0	1.4	1	0	0.67	0	0	-45.79	-45.79	1	4.32
47	1	4.57	0	0	1.56	1	0	0.67	0	0	-30.92	-30.92	1	4.56
49	1	5.6	0	0	1.64	1	0	0.67	0	0	-43.5	-43.5	1	5.67
50	1	11.85	0	0	2.87	1	0	0.67	0	0	-44.57	-44.57	1	11.75
51	1	9.89	0.12	0	3.03	1	0	0.67	0	0	-20.81	-20.81	1	9.75
52	1	2.09	0	0	0.66	1	0	0.67	0	0	-11.45	-11.45	1	2
53	1	1.25	0	0	0.4	1	0	0.67	0	0	-12.03	-12.03	1	1.3
54	1	2.08	0	0	0.89	1	0	0.67	0	0	-28.19	-28.19	1	2.09
55	1	4.76	0	0	1.59	1	0	0.67	0	0	-16.46	-16.46	1	4.75
57	1	2.05	0	0	0.89	1	0	0.67	0	0	-34.9	-34.9	1	2.06
60	1	7.86	0	0	1.17	1	0	0.67	0	0	-45.17	-45.17	1	7.9
61	1	2.09	0	0	0.66	1	0	0.67	0	0	-13.13	-13.13	1	2
62	1	2.1	0.41	0	0.92	1	0	0.67	0	0	-21.51	-21.51	1	2.09
64	1	6.21	0	0	1.48	1	0	0.67	0	0	-25.47	-25.47	1	6.1
66	1	1.48	0	0	0.61	1	0	0.67	0	0	-19.5	-19.5	1	1.48
67	1	0.91	0	0	0.52	1	0	0.67	0	0	-13.42	-13.42	1	0.95
72	1	2.51	0.37	0	0.85	1	0	0.67	0	0	-26.72	-26.72	1	2.56
73	1	13.95	0.95	0	0.91	1	0	0.67	0	0	-55.56	-55.56	1	13.95
74	1	1.69	0	0	0.81	1	0	0.67	0	0	-10.41	-10.41	1	1.71
77	1	16.01	0	0	0	1	0	0.67	0	0	-66.35	-66.35	1	15.89
78	1	9.32	0	0	6.32	1	0	0.67	0	0	-70.58	-70.6	1	9.27
79	1	5.24	0	0	1.19	1	0	0.67	0	0	-16.53	-16.53	1	5.37
80	1	3.07	0	0	1.26	1	0	0.67	0	0	-16.35	-16.35	1	3.06
82	1	6.96	0.31	0	3.01	1	0	0.67	0	0	-44.29	-44.29	1	6.98
84	1	7.7	0	0	1.15	1	0	0.67	0	0	-38.33	-38.33	1	7.73
85	1	5.26	0.72	0	2.04	1	0	0.67	0	0	-28.67	-28.67	1	5.23
89	1	2.09	0	0	0.66	1	0	0.67	0	0	-12.86	-12.86	1	2
91	1	1.11	0	0	0.41	1	0	0.67	0	0	-3.82	-3.82	1	1.3
92	1	9.84	0	0	0.97	1	0	0.67	0	0	-65.73	-65.73	1	9.8
93	1	13.09	0	0	6	1	0	0.67	0	0	-76.63	-76.66	1	13.06
97	1	2.52	1.69	0	2.03	1	0	0.67	0	0	-24.63	-24.63	1	2.51
98	1	4.89	0	0	1.21	1	0	0.67	0	0	-17.85	-17.85	1	4.89
101	1	13.08	0	0	0	1	0	0.67	0	0	-74.33	-74.33	1	12.99
105	1	3.32	0.08	0	2.13	1	0	0.67	0	0	-30.9	-30.89	1	3.34
106	1	15.73	0.24	0	1.17	1	0	0.67	0	0	-100.74	-100.74	1	15.72
107	1	1.11	0	0	0.41	1	0	0.67	0	0	-3.82	-3.82	1	1.3
108	1	1.84	0	0	0.81	1	0	0.67	0	0	-27.09	-27.09	1	1.85
109	1	2.47	0.1	0	2.9	1	0	0.67	0	0	-31.12	-31.13	1	2.42
110	1	15.37	0.24	0	0.98	1	0	0.67	0	0	-95.38	-95.38	1	15.37
111	1	6.23	0.32	0	2.39	1	0	0.67	0	0	-33.85	-33.85	1	6.16
113	1	6.71	0	0	1.39	1	0	0.67	0	0	-54.41	-54.41	1	6.76
114	1	15.91	0	0	0	1	0	0.67	0	0	-61.12	-61.12	1	15.76
116	1	3.36	0	0	1.33	1	0	0.67	0	0	-22.95	-22.95	1	3.35
117	1	4.3	0	0	1.41	1	0	0.67	0	0	-41.5	-41.5	1	4.33
118	1	17.97	0	0	0	1	0	0.67	0	0	-98.43	-98.43	1	17.86
120	1	3.58	0	0	0.97	1	0	0.67	0	0	-20.69	-20.69	1	3.64
121	1	3.08	0	0	1.26	1	0	0.67	0	0	-19.81	-19.81	1	3.07
122	1	6.23	0	0	1.49	1	0	0.67	0	0	-27.07	-27.07	1	6.21
123	1	1.71	0	0	0.84	1	0	0.67	0	0	-11.72	-11.72	1	1.71
134	1	2.1	0	0	0.73	1	0	0.67	0	0	-10.3	-10.3	1	2
135	1	8.79	0	0	4.85	1	0	0.67	0	0	-38.72	-38.73	1	8.68
136	1	0	0	0	0	1	0	0.67	0	0	-3.96	-3.96	1	0
137	1	2.85	0	0	1.2	1	0	0.67	0	0	-22.73	-22.73	1	2.84
138	1	3.01	0	0	0.98	1	0	0.67	0	0	-33.64	-33.64	1	2.99
139	1	16.81	0	0	0	1	0	0.67	0	0	-75.69	-75.69	1	16.87
140	1	5.07	0	0	1.55	1	0	0.67	0	0	-23.8	-23.8	1	5.16
141	1	3.35	0	0	1.33	1	0	0.67	0	0	-22.04	-22.04	1	3.34
144	1	2.77	0	0	0.84	1	0	0.67	0	0	-26.63	-26.63	1	2.81
146	1	5.1	0	0	1.58	1	0	0.67	0	0	-29.85	-29.85	1	5.16
148	1	5.08	0	0	1.23	1	0	0.67	0	0	-33.34	-33.34	1	5.08
149	1	5.72	0	0	1.66	1	0	0.67	0	0	-40.36	-40.36	1	5.67
150	1	13.64	0	0	0	1	0	0.67	0	0	-71.41	-71.41	1	13.71
151	1	3.98	0	0	1.1	1	0	0.67	0	0	-10.88	-10.88	1	3.92
154	1	6.84	0	0	1.31	1	0	0.67	0	0	-41.05	-41.05	1	6.81
155	1	6.07	0	0	1.34	1	0	0.67	0	0	-52.3	-52.3	1	6.05
156	1	0	0	0	0	1	0	0.67	0	0	-3.68	-3.68	1	0
157	1	3.41	0	0	1.34	1	0	0.67	0	0	-16.57	-16.57	1	3.41
160	1	8.52	0.14	0	4.61	1	0	0.67	0	0	-45.96	-45.96	1	8.57
162	1	4.16	0	0	1.1	1	0	0.67	0	0	-16.63	-16.63	1	4.13
164	1	5.76	0	0	1.44	1	0	0.67	0	0	-43.14	-43.14	1	5.75
165	1	6.51	0	0	1.28	1	0	0.67	0	0	-34.24	-34.24	1	6.49
166	1	0	0	0	0	1	0	0.67	0	0	-3.28	-3.28	1	0
167	1	6.45	0	0	1.29	1	0	0.67	0	0	-34.89	-34.89	1	6.49
168	1	5.94	0.29	0	1.93	1	0	0.67	0	0	-45.8	-45.8	1	6
170	1	10.69	0	0	2.67	1	0	0.67	0	0	-56.19	-56.19	1	10.65
172	1	10.71	0	0	7.83	1	0	0.67	0	0	-50.16	-50.19	1	10.71
173	1	12.29	1.07	0	4.26	1	0	0.67	0	0	-67.73	-67.73	1	12.22
174	1	5.22	0	0	1.07	1	0	0.67	0	0	-18.7	-18.7	1	5.21
179	1	6.92	0	0	1.32	1	0	0.67	0	0	-34.74	-34.74	1	6.89
180	1	8.01	0	0	1.38	1	0	0.67	0	0	-37.57	-37.57	1	7.97
182	1	10.5	0	0	2.65	1	0	0.67	0	0	-53.32	-53.32	1	10.44
183	1	2.23	0	0	0.94	1	0	0.67	0	0	-17.15	-17.15	1	2.24
185	1	6.15	0	0	1.77	1	0	0.67	0	0	-15.9	-15.9	1	6.13
186	1	1.3	0.88	0	0.86	1	0	0.67	0	0	-21.9	-21.9	1	1.27
189	1	3.03	0.47	0	1.25	1	0	0.67	0	0	-27.89	-27.89	1	3.05
190	1	7.96	0	0	1.65	1	0	0.67	0	0	-45.62	-45.62	1	7.85
192	1	2.04	0	0	0.94	1	0	0.67	0	0	-8.44	-8.44	1	2.06
193	1	10.12	0	0	1.14	1	0	0.67	0	0	-32.13	-32.13	1	10.01
194	1	5.68	0.3	0	2.11	1	0	0.67	0	0	-42.19	-42.19	1	5.66
196	1	2.6	0.12	0	4.49	1	-0.02	0.67	0	0	-19.57	-19.59	1	2.62
198	1	3.36	0.52	0	2.19	1	0	0.67	0	0	-35.98	-35.99	1	3.38
201	1	5.44	0	0	0.83	1	0	0.67	0	0	-28.15	-28.15	1	5.5
204	1	10.77	0.26	0	4.96	1	0	0.67	0	0	-37.84	-37.84	1	10.78
205	1	1.85	0	0	0.89	1	0	0.67	0	0	-19.9	-19.9	1	1.85
207	1	5.78	0	0	1.44	1	0	0.67	0	0	-35.34	-35.34	1	5.69
209	1	5.01	0	0	1.26	1	0	0.67	0	0	-50.14	-50.14	1	5.02
210	1	4.46	0	0	1.54	1	0	0.67	0	0	-30.32	-30.32	1	4.46
212	1	7.82	0	0	1.31	1	0	0.67	0	0	-33.36	-33.36	1	7.9
213	1	3.06	0.04	0	2.68	1	0	0.67	0	0	-24.5	-24.49	1	3.05
214	1	4.01	0	0	1.42	1	0	0.67	0	0	-13.72	-13.72	1	4.06
216	1	10.87	0	0	0.94	1	0	0.67	0	0	-72.35	-72.35	1	10.86
217	1	8.35	0	0	2.25	1	0	0.67	0	0	-65.54	-65.54	1	8.3
218	1	5.13	0	0	1.07	1	0	0.67	0	0	-15.7	-15.7	1	5.11
221	1	8.69	1.58	0	1.73	1	0	0.67	0	0	-73.75	-73.75	1	8.71
222	1	5.52	0	0	1.1	1	0	0.67	0	0	-16.91	-16.91	1	5.5
223	1	7.71	0	0	0.8	1	0	0.67	0	0	-34.84	-34.84	1	7.73
226	1	5.68	0	0	1.34	1	0	0.67	0	0	-36.51	-36.51	1	5.62
227	1	3.88	0	0	1.44	1	0	0.67	0	0	-29.53	-29.53	1	3.88
229	1	7.24	0	0	1.34	1	0	0.67	0	0	-39.52	-39.52	1	7.21
230	1	1.86	0	0	0.9	1	0	0.67	0	0	-16.93	-16.93	1	1.86
232	1	2.58	1.91	0	1.95	1	0	0.67	0	0	-26.46	-26.46	1	2.62
233	1	7.24	0	0	6.33	1	0	0.67	0	0	-32.44	-32.44	1	7.29
235	1	5.3	0	0	1.2	1	0	0.67	0	0	-17.34	-17.34	1	5.14
236	1	4.84	3.4	0	5.42	1	0	0.67	0	0	-45.75	-45.75	1	4.88
237	1	9.31	0	0	1.5	1	0	0.67	0	0	-40.55	-40.55	1	9.41
238	1	5.15	0	0	1.26	1	0	0.67	0	0	-26.64	-26.64	1	5.08
242	1	5.65	0	0	1.33	1	0	0.67	0	0	-59.55	-59.55	1	5.67
243	1	4.81	0	0	1.6	1	0	0.67	0	0	-18.7	-18.7	1	4.8
244	1	6.5	0	0	1.51	1	0	0.67	0	0	-32.4	-32.4	1	6.49
246	1	4.14	0	0	1.48	1	0	0.67	0	0	-18.54	-18.54	1	4.13
247	1	2.55	0	0	0.83	1	0	0.67	0	0	-19.8	-19.8	1	2.54
248	1	7.95	0.17	0	3.56	1	0	0.67	0	0	-40.53	-40.52	1	7.97
251	1	7.85	0	0	1.31	1	0	0.67	0	0	-47.68	-47.68	1	7.92
253	1	9.23	0	0	1.64	1	0	0.67	0	0	-48.88	-48.88	1	9.22
254	1	13.67	0	0	0	1	0	0.67	0	0	-112.68	-112.68	1	13.71
255	1	4.16	0	0	1.1	1	0	0.67	0	0	-20.47	-20.47	1	4.13
256	1	3.38	0	0	1.33	1	0	0.67	0	0	-25.94	-25.94	1	3.38
259	1	4.14	0	0	1.48	1	0	0.67	0	0	-22.19	-22.19	1	4.13
261	1	3.35	0	0	1.33	1	0	0.67	0	0	-27.16	-27.16	1	3.34
262	1	4.66	0	0	1.02	1	0	0.67	0	0	-31.04	-31.04	1	4.65
263	1	5.69	0	0	4.31	1	0	0.67	0	0	-51.31	-51.32	1	5.65
264	1	1.75	0	0	0.78	1	0	0.67	0	0	-11.11	-11.11	1	1.75
265	1	0	0	0	0	1	0	0.67	0	0	-3.28	-3.28	1	0
266	1	1.53	0	0	0.76	1	0	0.67	0	0	-11.07	-11.07	1	1.52
267	1	15.67	1.12	0	1.2	1	0	0.67	0	0	-95.41	-95.41	1	15.7
268	1	7.18	0.16	0	3.46	1	0	0.67	0	0	-52.06	-52.06	1	7.31
269	1	16.04	0	0	0	1	0	0.67	0	0	-71.1	-71.1	1	15.98
270	1	5.05	0.15	0	2.71	1	0	0.67	0	0	-50.28	-50.28	1	4.96
271	1	3.79	0	0	1.41	1	0	0.67	0	0	-35.76	-35.76	1	3.74
272	1	10.75	0	0	0.99	1	0	0.67	0	0	-68.17	-68.17	1	10.71
274	1	4.34	0	0	1.04	1	0	0.67	0	0	-46.95	-46.95	1	4.32
276	1	8.37	0	0	1.63	1	0	0.67	0	0	-32.76	-32.76	1	8.19
277	1	4.16	0	0	1.1	1	0	0.67	0	0	-25.32	-25.32	1	4.13
278	1	6.95	0	0	1.54	1	0	0.67	0	0	-40.35	-40.35	1	6.94
280	1	3.33	0.1	0	2.16	1	0	0.67	0	0	-34.67	-34.66	1	3.35
282	1	5.52	0	0	1.18	1	0	0.67	0	0	-25.15	-25.15	1	5.5
283	1	13.43	0	0	0	1	0	0.67	0	0	-62.76	-62.76	1	13.38
284	1	4.6	0	0	1.56	1	0	0.67	0	0	-24.42	-24.42	1	4.59
285	1	6.18	0	0	1.48	1	0	0.67	0	0	-24.17	-24.17	1	6.17
287	1	3.37	0	0	0.87	1	0	0.67	0	0	-24.89	-24.89	1	3.36
288	1	3.88	2.35	0	2.83	1	0	0.67	0	0	-44.01	-44.01	1	3.83
289	1	5.13	0	0	1.28	1	0	0.67	0	0	-19.22	-19.22	1	5.08
290	1	5.1	0	0	1.58	1	0	0.67	0	0	-29.71	-29.71	1	5.16
291	1	10.37	0	0	1.77	1	0	0.67	0	0	-52.02	-52.02	1	10.4
292	1	4.71	0	0	1.3	1	0	0.67	0	0	-21.73	-21.73	1	4.56
295	1	5.59	0	0	1.3	1	0	0.67	0	0	-58.37	-58.37	1	5.57
296	1	4.1	0	0	1.09	1	0	0.67	0	0	-21.09	-21.09	1	4.07
297	1	2.1	0	0	0.73	1	0	0.67	0	0	-10.93	-10.93	1	2
299	1	14.9	0.36	0	1.04	1	0	0.67	0	0	-84.15	-84.15	1	14.65
303	1	1.51	0	0	0.74	1	0	0.67	0	0	-11.95	-11.95	1	1.52
304	1	12	0	0	2.63	1	0	0.67	0	0	-40.88	-40.88	1	11.59
305	1	7.65	0	0	2.15	1	0	0.67	0	0	-80.12	-80.12	1	7.59
306	1	12.94	0	0	0	1	0	0.67	0	0	-27.22	-27.22	1	12.86
308	1	4.14	0	0	1.48	1	0	0.67	0	0	-20.5	-20.5	1	4.13
309	1	6.92	0	0	1.32	1	0	0.67	0	0	-36.33	-36.33	1	6.89
310	1	7.85	0	0	1.31	1	0	0.67	0	0	-44.37	-44.37	1	7.92
312	1	3.18	0	0	1.29	1	0	0.67	0	0	-25.21	-25.21	1	3.17
317	1	10.3	0.93	0	4.17	1	0	0.67	0	0	-51.18	-51.18	1	10.34
320	1	2.09	0	0	0.66	1	0	0.67	0	0	-12.2	-12.2	1	2
321	1	7.52	0	0	2.73	1	0	0.67	0	0	-57.89	-57.89	1	7.59
322	1	5.07	0	0	1.58	1	0	0.67	0	0	-27.27	-27.27	1	5.13
323	1	3.91	0	0	1.32	1	0	0.67	0	0	-33.86	-33.86	1	3.92
324	1	2.62	0	0	0.84	1	0	0.67	0	0	-10.04	-10.04	1	2.6
325	1	5.68	0	0	1.34	1	0	0.67	0	0	-36.81	-36.81	1	5.62
326	1	8.45	0	0	2.22	1	0	0.67	0	0	-74.06	-74.06	1	8.42
327	1	3.41	0	0	1.34	1	0	0.67	0	0	-18.42	-18.42	1	3.41
328	1	6.15	0	0	1.36	1	0	0.67	0	0	-30.82	-30.82	1	6.13
329	1	7.67	0	0	0.93	1	0	0.67	0	0	-18.99	-18.99	1	7.59
330	1	2.22	0	0	1	1	0	0.67	0	0	-17.24	-17.24	1	2.24
331	1	10.48	0.02	0	6.95	1	0	0.67	0	0	-62.17	-62.17	1	10.38
333	1	3.73	0	0	1.41	1	0	0.67	0	0	-35.19	-35.19	1	3.72
334	1	13.04	0	0	0	1	0	0.67	0	0	-70.89	-70.89	1	12.99
336	1	4.32	0	0	1.11	1	0	0.67	0	0	-47.03	-47.03	1	4.37
337	1	7.89	0	0	1.37	1	0	0.67	0	0	-39.84	-39.84	1	7.85
339	1	6.51	0	0	1.37	1	0	0.67	0	0	-67.94	-67.94	1	6.49
340	1	7.69	0	0	1.3	1	0	0.67	0	0	-39.09	-39.09	1	7.76
341	1	5.01	0	0	1.25	1	0	0.67	0	0	-38.09	-38.09	1	5
342	1	5.26	0	0	1.19	1	0	0.67	0	0	-18.26	-18.26	1	5.26
343	1	16.78	0	0	0	1	0	0.67	0	0	-86.66	-86.66	1	16.72
344	1	10.51	0	0	1.48	1	0	0.67	0	0	-28.03	-28.03	1	10.44
347	1	7.82	0	0	1.37	1	0	0.67	0	0	-40.06	-40.06	1	7.79
348	1	4.52	0.2	0	2.24	1	0	0.67	0	0	-40.81	-40.8	1	4.51
349	1	2.22	0	0	1	1	0	0.67	0	0	-17.25	-17.25	1	2.24
350	1	13.43	0	0	0	1	0	0.67	0	0	-71.67	-71.67	1	13.38
351	1	8.82	0	0	1.95	1	0	0.67	0	0	-40.2	-40.2	1	8.88
352	1	10.48	0	0	1.13	1	0	0.67	0	0	-37.07	-37.07	1	10.55
354	1	4.57	0	0	1.2	1	0	0.67	0	0	-26.09	-26.09	1	4.56
355	1	2.09	0	0	0.66	1	0	0.67	0	0	-12.66	-12.66	1	2
356	1	4.08	0	0	1.47	1	0	0.67	0	0	-19.56	-19.56	1	4.07
358	1	4.18	0	0	1.49	1	0	0.67	0	0	-16.12	-16.12	1	4.17
359	1	2.62	0	0	0.84	1	0	0.67	0	0	-10.23	-10.23	1	2.6
360	1	6.79	0	0	1.3	1	0	0.67	0	0	-38.22	-38.22	1	6.77
362	1	7.74	0	0	2.27	1	0	0.67	0	0	-72.75	-72.75	1	7.73
363	1	3.05	0.03	0	2.58	1	0	0.67	0	0	-30.66	-30.66	1	3.05
367	1	1.3	0	0	0.66	1	0	0.67	0	0	-11.27	-11.27	1	1.3
368	1	10.86	0.94	0	4.82	1	0	0.67	0	0	-61.85	-61.88	1	10.89
370	1	4.59	0.26	0	2.09	1	0	0.67	0	0	-36.93	-36.94	1	4.58
371	1	3.05	0	0	1.26	1	0	0.67	0	0	-16.84	-16.84	1	3.05
372	1	6.84	0	0	1.25	1	0	0.67	0	0	-36.89	-36.89	1	6.9
373	1	9.2	0	0	2.56	1	0	0.67	0	0	-38.68	-38.68	1	9.14
374	1	1.84	0	0	0.81	1	0	0.67	0	0	-12.05	-12.05	1	1.84
375	1	4.7	0.16	0	2.5	1	0	0.67	0	0	-36.91	-36.91	1	4.62
376	1	6	4.43	0	5.62	1	0	0.67	0	0	-98.36	-98.36	1	6.01
377	1	1.5	0.03	0	2.14	1	0	0.67	0	0	-19.83	-19.83	1	1.51
378	1	7.77	0	0	1.45	1	0	0.67	0	0	-38.15	-38.15	1	7.73
380	1	5.8	0	0	1.42	1	0	0.67	0	0	-39.18	-39.18	1	5.8
382	1	5.53	0	0	1.13	1	0	0.67	0	0	-33.9	-33.9	1	5.57
383	1	4.51	0	0	1.34	1	0	0.67	0	0	-28.11	-28.11	1	4.59
384	1	5.64	0	0	1.1	1	0	0.67	0	0	-35.97	-35.97	1	5.62
385	1	3.38	0	0	1.33	1	0	0.67	0	0	-24.59	-24.59	1	3.38
386	1	4.56	0.04	0	3.68	1	0	0.67	0	0	-28.66	-28.66	1	4.6
387	1	7.75	0	0	1.35	1	0	0.67	0	0	-44.68	-44.68	1	7.67
388	1	9.12	0	0	1.49	1	0	0.67	0	0	-43.63	-43.63	1	9.22
389	1	6.21	0	0	1.48	1	0	0.67	0	0	-20.53	-20.53	1	6.1
391	1	14.18	0	0	0	1	0	0.67	0	0	-49.31	-49.31	1	14.06
392	1	5.29	0	0	1.39	1	0	0.67	0	0	-26.29	-26.29	1	5.21
393	1	10.52	0	0	1	1	0	0.67	0	0	-82.36	-82.36	1	10.49
394	1	6.12	4.42	0	5.65	1	0	0.67	0	0	-83.68	-83.68	1	6.25
395	1	6.15	0	0	1.36	1	0	0.67	0	0	-29.46	-29.46	1	6.13
396	1	3.38	0	0	1.33	1	0	0.67	0	0	-23.22	-23.22	1	3.38
397	1	7.71	0	0	1.36	1	0	0.67	0	0	-50.59	-50.59	1	7.67
398	1	1.71	0	0	0.84	1	0	0.67	0	0	-12.97	-12.97	1	1.71
399	1	10.88	0	0	2.13	1	0	0.67	0	0	-48.52	-48.52	1	10.86
400	1	0	0	0	0	1	0	0.67	0	0	-3.71	-3.71	1	0
401	1	3.38	0	0	1.33	1	0	0.67	0	0	-23.41	-23.41	1	3.38
402	1	3.04	0	0	1.22	1	0	0.67	0	0	-17.49	-17.49	1	3.08
406	1	7.94	0	0	0.94	1	0	0.67	0	0	-21.72	-21.72	1	7.85
407	1	8.41	0	0	1.38	1	0	0.67	0	0	-32.57	-32.57	1	8.37
408	1	21.18	0.95	0	0.94	1	0	0.67	0	0	-86.58	-86.58	1	21.18
410	1	3.77	0	0	1	1	0	0.67	0	0	-32.28	-32.28	1	3.84
411	1	7.92	0	0	6.38	1	0	0.67	0	0	-32.84	-32.84	1	7.89
413	1	13.66	0	0	0	1	0	0.67	0	0	-31.22	-31.22	1	13.8
414	1	7.86	0	0	1.37	1	0	0.67	0	0	-45.1	-45.1	1	7.82
415	1	5.52	0	0	1.22	1	0	0.67	0	0	-45.18	-45.18	1	5.5
416	1	5.26	0	0	1.19	1	0	0.67	0	0	-17.59	-17.59	1	5.26
418	1	2.04	0	0	0.7	1	0	0.67	0	0	-8.73	-8.73	1	2.03
421	1	5.69	0.17	0	3.07	1	0	0.67	0	0	-44.15	-44.15	1	5.65
422	1	4.53	0.13	0	2.83	1	0	0.67	0	0	-41.24	-41.24	1	4.55
423	1	9.04	0	0	1.31	1	0	0.67	0	0	-50.07	-50.07	1	9.08
426	1	8.62	0	0	1.46	1	0	0.67	0	0	-26.45	-26.45	1	8.7
427	1	1.24	0	0	0.43	1	0	0.67	0	0	-9.18	-9.18	1	1.3
430	1	14.11	0	0	0	1	0	0.67	0	0	-46.91	-46.91	1	14.06
431	1	1.55	1.13	0	1.89	1	0	0.67	0	0	-33.46	-33.46	1	1.54
432	1	8.36	0	0	1.46	1	0	0.67	0	0	-32.3	-32.3	1	8.02
433	1	3.38	0	0	0.87	1	0	0.67	0	0	-23.39	-23.39	1	3.38
434	1	10.08	0	0	1.55	1	0	0.67	0	0	-24.15	-24.15	1	10.18
435	1	6.82	0.11	0	5.86	1	0	0.67	0	0	-53.57	-53.57	1	6.87
438	1	0	0	0	0	1	0	0.67	0	0	-4.66	-4.66	1	0
439	1	9.57	0	0	2.93	1	0	0.67	0	0	-37.07	-37.07	1	9.64
440	1	2.1	0.02	0	2.1	1	0	0.67	0	0	-19.97	-19.97	1	2.09
441	1	3.88	1.48	0	1.78	1	0	0.67	0	0	-47.18	-47.18	1	3.92
445	1	4.1	0	0	1.09	1	0	0.67	0	0	-18.31	-18.31	1	4.07
446	1	6.57	0	0	1.71	1	0	0.67	0	0	-51.91	-51.91	1	6.59
449	1	25.08	0.16	0	1.22	1	0	0.67	0	0	-122.15	-122.15	1	25.18
451	1	9.41	1.8	0	2.8	1	0	0.67	0	0	-74.64	-74.65	1	9.49
452	1	2.62	0	0	0.84	1	0	0.67	0	0	-10.7	-10.7	1	2.6
457	1	1.28	0	0	0.44	1	0	0.67	0	0	-11.62	-11.62	1	1.3
458	1	3.82	0	0	1.3	1	0	0.67	0	0	-25.51	-25.51	1	3.84
459	1	2.1	0	0	0.73	1	0	0.67	0	0	-11.53	-11.53	1	2
461	1	18.73	0	0	0	1	0	0.67	0	0	-101.93	-101.93	1	18.61
463	1	10.1	0	0	0.7	1	0	0.67	0	0	-81.25	-81.25	1	10.13
464	1	6.84	0	0	1.31	1	0	0.67	0	0	-37.22	-37.22	1	6.81
465	1	7.27	0	0	1.33	1	0	0.67	0	0	-37.75	-37.75	1	7.24
467	1	7.66	0	0	1.37	1	0	0.67	0	0	-50.24	-50.24	1	7.67
468	1	5.34	0	0	1.67	1	0	0.67	0	0	-16.93	-16.93	1	5.33
470	1	6.14	0	0	1.48	1	0	0.67	0	0	-20.63	-20.63	1	6.13
471	1	7.78	0	0	2.16	1	0	0.67	0	0	-68.28	-68.28	1	7.76
473	1	14.58	0	0	0	1	0	0.67	0	0	-66.18	-66.18	1	14.59
475	1	5.02	0	0	1.63	1	0	0.67	0	0	-12.89	-12.89	1	5.01
478	1	5.3	0	0	1.2	1	0	0.67	0	0	-49.66	-49.66	1	5.28
479	1	4.51	0	0	1.44	1	0	0.67	0	0	-38.87	-38.87	1	4.56
480	1	8.38	0.3	0	2.71	1	0	0.67	0	0	-42.57	-42.57	1	8.5
484	1	5.05	0.22	0	8.66	1	-0.01	0.67	0	0	-40.95	-40.95	1	5.14
487	1	4.25	0	0	1.37	1	0	0.67	0	0	-45.52	-45.52	1	4.27
488	1	6.71	0	0	1.24	1	0	0.67	0	0	-40.28	-40.28	1	6.77
489	1	6.5	0	0	1.51	1	0	0.67	0	0	-40.09	-40.09	1	6.49
494	1	10.77	0	0	0.71	1	0	0.67	0	0	-91.62	-91.62	1	10.8
495	1	1.28	0	0	0.44	1	0	0.67	0	0	-12.26	-12.26	1	1.3
496	1	9.87	0	0	0.68	1	0	0.67	0	0	-82.16	-82.16	1	9.87
497	1	4.16	0	0	1.1	1	0	0.67	0	0	-20.44	-20.44	1	4.13
498	1	4.35	0	0	0.97	1	0	0.67	0	0	-56.24	-56.24	1	4.32
499	1	4.75	0	0	1.03	1	0	0.67	0	0	-33.62	-33.62	1	4.74
501	1	6.75	0	0	1.25	1	0	0.67	0	0	-40.53	-40.53	1	6.81
502	1	18.97	0.17	0	1.39	1	0	0.67	0	0	-82.35	-82.35	1	18.94
503	1	6.36	0	0	1.7	1	0	0.67	0	0	-19.85	-19.85	1	6.49
506	1	6.19	0	0	1.77	1	0	0.67	0	0	-23.69	-23.69	1	6.17
507	1	7.95	3.67	0	3.9	1	0	0.67	0	0	-78.16	-78.16	1	8.11
508	1	7.71	0	0	6.09	1	0	0.67	0	0	-35.49	-35.49	1	7.74
509	1	7.59	0.14	0	4.01	1	0	0.67	0	0	-39.08	-39.07	1	7.82
510	1	2.78	0	0	2.53	1	0	0.67	0	0	-37.58	-37.57	1	2.79
512	1	13.12	0.85	0	0.91	1	0	0.67	0	0	-62.67	-62.67	1	13.12
513	1	4.88	0	0	1.61	1	0	0.67	0	0	-19.35	-19.35	1	4.87
514	1	5.16	0.22	0	8.99	1	-0.02	0.67	0	0	-33.33	-33.34	1	5.26
516	1	3.06	0	0	0.99	1	0	0.67	0	0	-30.58	-30.58	1	3.04
517	1	4.4	0	0	3.85	1	0	0.67	0	0	-58.37	-58.37	1	4.36
518	1	8.32	0	0	1.21	1	0	0.67	0	0	-31.13	-31.13	1	8.28
520	1	14.24	0	0	0	1	0	0.67	0	0	-68.32	-68.32	1	14.14
525	1	10.37	0	0	1.13	1	0	0.67	0	0	-35.98	-35.98	1	10.44
526	1	1.69	0	0	0.81	1	0	0.67	0	0	-9.24	-9.24	1	1.71
527	1	1.69	0	0	0.81	1	0	0.67	0	0	-12.17	-12.17	1	1.71
528	1	5.1	0	0	1.36	1	0	0.67	0	0	-25.15	-25.15	1	5.16
529	1	2.6	0.95	0	0.88	1	0	0.67	0	0	-17.21	-17.21	1	2.61
531	1	6.71	0	0	1.24	1	0	0.67	0	0	-35.58	-35.58	1	6.77
532	1	14.11	0	0	0	1	0	0.67	0	0	-49.05	-49.05	1	14.06
534	1	4.14	0	0	1.48	1	0	0.67	0	0	-16.52	-16.52	1	4.13
535	1	6.23	0	0	1.77	1	0	0.67	0	0	-23	-23	1	6.21
536	1	0	0	0	0	1	0	0.67	0	0	-3.9	-3.9	1	0
539	1	0	0	0	0	1	0	0.67	0	0	-3.62	-3.62	1	0
540	1	1.11	0	0	0.41	1	0	0.67	0	0	-3.82	-3.82	1	1.3
541	1	5.11	0	0	1.23	1	0	0.67	0	0	-32.62	-32.62	1	5.15
542	1	5.7	0	0	1.74	1	0	0.67	0	0	-48.96	-48.96	1	5.71
543	1	1.51	0	0	0.74	1	0	0.67	0	0	-11.19	-11.19	1	1.52
545	1	5.89	0	0	1.45	1	0	0.67	0	0	-35.96	-35.96	1	5.87
546	1	6.05	0.77	0	1.62	1	0	0.67	0	0	-31.16	-31.16	1	6.26
548	1	4	0	0	1.46	1	0	0.67	0	0	-17.84	-17.84	1	3.99
549	1	7.94	0	0	0.94	1	0	0.67	0	0	-22	-22	1	7.85
550	1	5.86	0	0	1.76	1	0	0.67	0	0	-35.02	-35.02	1	5.87
551	1	2.59	0	0	1.14	1	0	0.67	0	0	-8.43	-8.43	1	2.59
552	1	7.82	2.65	0	2.57	1	0	0.67	0	0	-63.15	-63.15	1	7.85
553	1	4.93	0	0	1.26	1	0	0.67	0	0	-35	-35	1	4.89
555	1	3.02	0	0	1.25	1	0	0.67	0	0	-17.63	-17.63	1	3.01
556	1	2.04	0	0	0.94	1	0	0.67	0	0	-8.38	-8.38	1	2.06
557	1	6.17	0.31	0	2.41	1	0	0.67	0	0	-34.97	-34.97	1	6.19
558	1	4.33	0	0	0.99	1	0	0.67	0	0	-32.7	-32.7	1	4.32
559	1	4.87	0.24	0	2.16	1	0	0.67	0	0	-39.22	-39.22	1	4.8
561	1	2.05	0	0	0.71	1	0	0.67	0	0	-12.37	-12.37	1	2.05
562	1	7.71	0	0	1.3	1	0	0.67	0	0	-45.07	-45.07	1	7.78
564	1	7.76	0.24	0	3.37	1	0	0.67	0	0	-33.9	-33.9	1	7.84
565	1	8.28	0	0	1.39	1	0	0.67	0	0	-41.99	-41.99	1	8.24
566	1	2.38	0	0	1.05	1	0	0.67	0	0	-10.67	-10.67	1	2.4
567	1	6.24	0	0	1.38	1	0	0.67	0	0	-59.2	-59.2	1	6.25
568	1	9.39	0	0	1.35	1	0	0.67	0	0	-32.18	-32.18	1	9.41
570	1	9.33	0	0	7.34	1	0	0.67	0	0	-57.45	-57.45	1	9.36
571	1	5.24	0	0	3.96	1	0	0.67	0	0	-27.6	-27.6	1	5.22
572	1	3.69	0	0	1.3	1	0	0.67	0	0	-44.56	-44.56	1	3.72
574	1	6.39	0	0	1.38	1	0	0.67	0	0	-58.7	-58.7	1	6.49
575	1	5.15	0	0	1.64	1	0	0.67	0	0	-16.35	-16.35	1	5.14
576	1	4.57	0	0	1.18	1	0	0.67	0	0	-23.43	-23.43	1	4.56
579	1	3.37	0	0	1.22	1	0	0.67	0	0	-22.53	-22.53	1	3.38
580	1	5.99	0	0	1.36	1	0	0.67	0	0	-32.58	-32.58	1	5.92
581	1	0.42	0.02	0	0.42	1	0	0.67	0	0	-16.76	-16.76	1	0.42
582	1	7.66	0	0	1.3	1	0	0.67	0	0	-38.52	-38.52	1	7.73
584	1	3.32	0	0	0.99	1	0	0.67	0	0	-26.54	-26.54	1	3.34
586	1	6.47	0	0	1.82	1	0	0.67	0	0	-32.43	-32.43	1	6.49
587	1	10.41	0	0	2.64	1	0	0.67	0	0	-36.4	-36.4	1	10.35
588	1	3.5	0	0	1.32	1	0	0.67	0	0	-34.68	-34.68	1	3.53
590	1	5.22	0	0	1.65	1	0	0.67	0	0	-15.29	-15.29	1	5.21
591	1	2.57	0	0	0.85	1	0	0.67	0	0	-9.68	-9.68	1	2.54
592	1	1.56	0.03	0	2.03	1	-0.01	0.67	0	0	-19.75	-19.75	1	1.51
593	1	4.74	0	0	1.24	1	0	0.67	0	0	-37.81	-37.81	1	4.69
594	1	5.16	0	0	1.38	1	0	0.67	0	0	-21.93	-21.93	1	5.15
595	1	6.7	0	0	1.24	1	0	0.67	0	0	-46.78	-46.78	1	6.76
596	1	10.33	0	0	1.82	1	0	0.67	0	0	-41.69	-41.69	1	9.94
597	1	2.27	0	0	0.82	1	0	0.67	0	0	-20.61	-20.61	1	2.21
598	1	2.1	0	0	0.73	1	0	0.67	0	0	-11.78	-11.78	1	2
599	1	11.31	0	0	2.71	1	0	0.67	0	0	-61.14	-61.14	1	11.25
601	1	5.56	0	0	1.29	1	0	0.67	0	0	-56.36	-56.36	1	5.54
604	1	6.96	1.27	0	3.42	1	0	0.67	0	0	-69.03	-69.03	1	6.94
606	1	17.34	0	0	0	1	0	0.67	0	0	-71.29	-71.29	1	17.24
608	1	4.14	0	0	1.48	1	0	0.67	0	0	-19.78	-19.78	1	4.13
609	1	2.08	0.05	0	1.96	1	0	0.67	0	0	-20.62	-20.61	1	2.05
611	1	2.03	1.48	0	2.36	1	0	0.67	0	0	-37.71	-37.71	1	2.08
612	1	0	0	0	0	1	0	0.67	0	0	-4.24	-4.24	1	0
613	1	7.66	0	0	1.3	1	0	0.67	0	0	-39.54	-39.54	1	7.73
615	1	8.37	0	0	1.4	1	0	0.67	0	0	-42.28	-42.28	1	8.33
616	1	10.61	0	0	3.09	1	0	0.67	0	0	-62.71	-62.71	1	10.76
617	1	8.01	0	0	1.19	1	0	0.67	0	0	-41.88	-41.88	1	7.97
618	1	10.76	7.36	0	9.87	1	0	0.67	0	0	-132.24	-132.24	1	10.69
620	1	2.58	0.06	0	4.55	1	0	0.67	0	0	-20.35	-20.35	1	2.58
621	1	1.12	0	0	0.52	1	0	0.67	0	0	-11.99	-11.99	1	1.12
624	1	4.14	0	0	1.48	1	0	0.67	0	0	-16.79	-16.79	1	4.13
625	1	16.8	4.56	0	5.4	1	0	0.67	0	0	-92.46	-92.47	1	16.77
630	1	4.81	0	0	1.59	1	0	0.67	0	0	-18.64	-18.64	1	4.8
634	1	10.78	0	0	4.8	1	0	0.67	0	0	-67.62	-67.63	1	10.8
635	1	2.56	0	0	1.12	1	0	0.67	0	0	-14.74	-14.74	1	2.55
636	1	13.52	0	0	0	1	0	0.67	0	0	-63.68	-63.68	1	13.41
639	1	4.65	0.04	0	4.05	1	0	0.67	0	0	-52.4	-52.4	1	4.61
640	1	3.83	0	0	3.79	1	0	0.67	0	0	-35.01	-35.01	1	3.84
642	1	5.21	0.09	0	6.74	1	0	0.67	0	0	-31.91	-31.91	1	5.23
643	1	7.94	0	0	0.94	1	0	0.67	0	0	-22.52	-22.52	1	7.85
645	1	5.6	0.18	0	2.95	1	0	0.67	0	0	-44.11	-44.11	1	5.75
646	1	12	0	0	4.07	1	0	0.67	0	0	-50.94	-50.94	1	11.96
647	1	0.97	0	0	0.49	1	0	0.67	0	0	-11.31	-11.31	1	0.97
648	1	3.41	0	0	1.34	1	0	0.67	0	0	-15.56	-15.56	1	3.41
649	1	8.25	1.02	0	1.11	1	0	0.67	0	0	-46.13	-46.14	1	8.25
651	1	9.73	0	0	0.85	1	0	0.67	0	0	-40.47	-40.47	1	9.76
652	1	3.84	0	0	1.43	1	0	0.67	0	0	-31.21	-31.21	1	3.84
653	1	4.53	0	0	1.55	1	0	0.67	0	0	-29.77	-29.77	1	4.52
654	1	2.77	0	0	0.84	1	0	0.67	0	0	-25.03	-25.03	1	2.81
655	1	1.69	0	0	0.81	1	0	0.67	0	0	-11.36	-11.36	1	1.71
656	1	7.25	0	0	1.34	1	0	0.67	0	0	-38.33	-38.33	1	7.22
657	1	5.17	0.2	0	2.8	1	0	0.67	0	0	-34.88	-34.88	1	5.12
658	1	10.82	0	0	2.67	1	0	0.67	0	0	-54.3	-54.3	1	10.76
659	1	11.03	0.14	0	5.2	1	0	0.67	0	0	-61.31	-61.3	1	11.05
660	1	6.23	1.42	0	1.57	1	0	0.67	0	0	-29.28	-29.28	1	6.33
661	1	4.13	0	0	1.48	1	0	0.67	0	0	-16	-16	1	4.12
663	1	1.86	0	0	0.82	1	0	0.67	0	0	-23.35	-23.35	1	1.86
665	1	5.15	0	0	1.64	1	0	0.67	0	0	-18.19	-18.19	1	5.14
667	1	4.54	0	0	1.44	1	0	0.67	0	0	-48.43	-48.43	1	4.59
668	1	0	0	0	0	1	0	0.67	0	0	-3.28	-3.28	1	0
671	1	1.11	0	0	0.41	1	0	0.67	0	0	-4.45	-4.45	1	1.3
673	1	1.69	0	0	0.81	1	0	0.67	0	0	-11.47	-11.47	1	1.71
674	1	5.24	0	0	1.19	1	0	0.67	0	0	-17.65	-17.65	1	5.37
675	1	4.14	0	0	1.48	1	0	0.67	0	0	-17.71	-17.71	1	4.13
676	1	5.17	0	0	1.38	1	0	0.67	0	0	-31.56	-31.56	1	5.16
678	1	0	0	0	0	1	0	0.67	0	0	-3.39	-3.39	1	0
679	1	4.6	0	0	1.23	1	0	0.67	0	0	-27.84	-27.84	1	4.56
680	1	0	0	0	0	1	0	0.67	0	0	-3.28	-3.28	1	0
682	1	2.25	1.31	0	1.93	1	0	0.67	0	0	-33.98	-33.98	1	2.23
683	1	10.93	0	0	2.8	1	0	0.67	0	0	-36.69	-36.69	1	10.84
684	1	12.4	0	0	3.12	1	0	0.67	0	0	-37.82	-37.82	1	12.36
685	1	5.72	0	0	1.44	1	0	0.67	0	0	-43.31	-43.31	1	5.71
686	1	5.51	0	0	1.46	1	0	0.67	0	0	-36.18	-36.18	1	5.62
687	1	4.56	0	0	1.56	1	0	0.67	0	0	-17.95	-17.95	1	4.55
688	1	2.1	0	0	0.73	1	0	0.67	0	0	-12.62	-12.62	1	2
689	1	4.06	0	0	1.43	1	0	0.67	0	0	-21.5	-21.5	1	4.12
690	1	0	0	0	0	1	0	0.67	0	0	-4.29	-4.29	1	0
691	1	0	0	0	0	1	0	0.67	0	0	-4.1	-4.1	1	0
692	1	1.11	0	0	0.41	1	0	0.67	0	0	-3.82	-3.82	1	1.3
693	1	5.55	0	0	1.66	1	0	0.67	0	0	-32.86	-32.86	1	5.57
694	1	20.54	0	0	0	1	0	0.67	0	0	-13.47	-13.47	1	20.45
695	1	1.84	0	0	0.81	1	0	0.67	0	0	-25.62	-25.62	1	1.85
696	1	6.15	0	0	1.64	1	0	0.67	0	0	-25.81	-25.81	1	6.32
697	1	2.54	1.87	0	1.65	1	0	0.67	0	0	-32.44	-32.44	1	2.62
698	1	10.41	0	0	3.07	1	0	0.67	0	0	-51.39	-51.39	1	10.55
699	1	2.09	0	0	0.66	1	0	0.67	0	0	-13.82	-13.82	1	2
701	1	1.24	0	0	0.43	1	0	0.67	0	0	-13.2	-13.2	1	1.3
702	1	3.41	0	0	1.34	1	0	0.67	0	0	-22.99	-22.99	1	3.41
703	1	3.75	0	0	1.11	1	0	0.67	0	0	-33.81	-33.81	1	3.72
704	1	5.7	0	0	1.6	1	0	0.67	0	0	-39.81	-39.81	1	5.71
706	1	8.09	0	0	1.32	1	0	0.67	0	0	-32.26	-32.26	1	8.17
707	1	4.13	0	0	1.48	1	0	0.67	0	0	-16.85	-16.85	1	4.12
709	1	5.18	0	0	3.94	1	0	0.67	0	0	-45.27	-45.28	1	5.13
710	1	9.63	0	0	1.51	1	0	0.67	0	0	-33.52	-33.52	1	9.73
712	1	6.07	2.53	0	4.03	1	0	0.67	0	0	-88.08	-88.09	1	6.03
714	1	5.15	0	0	1.64	1	0	0.67	0	0	-16.57	-16.57	1	5.14
716	1	10.51	0	0	1.79	1	0	0.67	0	0	-57.89	-57.89	1	10.5
717	1	1.25	0	0	0.4	1	0	0.67	0	0	-13.11	-13.11	1	1.3
718	1	1.71	0	0	0.77	1	0	0.67	0	0	-10.29	-10.29	1	1.71
719	1	2.96	0.37	0	1.21	1	0	0.67	0	0	-28.68	-28.68	1	2.97
720	1	6.86	0	0	1.54	1	0	0.67	0	0	-37.07	-37.07	1	6.84
721	1	2.1	0	0	0.73	1	0	0.67	0	0	-10.83	-10.83	1	2
722	1	6.56	0	0	1.23	1	0	0.67	0	0	-50.31	-50.31	1	6.62
723	1	0	0	0	0	1	0	0.67	0	0	-3.62	-3.62	1	0
724	1	3.37	0	0	1.22	1	0	0.67	0	0	-23.07	-23.07	1	3.38
725	1	2.04	0	0	0.94	1	0	0.67	0	0	-8.44	-8.44	1	2.06
726	1	2.8	0	0	2.54	1	0	0.67	0	0	-32.25	-32.25	1	2.77
728	1	6.59	0	0	1.41	1	0	0.67	0	0	-35.85	-35.85	1	6.77
729	1	2.54	0	0	1.12	1	0	0.67	0	0	-18.76	-18.76	1	2.54
730	1	4.69	0	0	1.47	1	0	0.67	0	0	-38.65	-38.65	1	4.74
731	1	1.85	0	0	0.89	1	0	0.67	0	0	-18.03	-18.03	1	1.85
732	1	8.19	0	0	1.18	1	0	0.67	0	0	-43.91	-43.91	1	8.24
734	1	3.42	0.15	0	2.16	1	0	0.67	0	0	-27.53	-27.53	1	3.39
736	1	7.92	0	0	1.19	1	0	0.67	0	0	-21.29	-21.29	1	7.89
738	1	4.14	0	0	1.48	1	0	0.67	0	0	-16.27	-16.27	1	4.13
739	1	9.93	0	0	1.69	1	0	0.67	0	0	-12.11	-12.11	1	9.94
740	1	6.03	0	0	1.25	1	0	0.67	0	0	-31.77	-31.77	1	6.13
741	1	3.72	1.62	0	2.09	1	0	0.67	0	0	-50.35	-50.35	1	3.73
743	1	3.05	0	0	1.22	1	0	0.67	0	0	-38.93	-38.93	1	3.08
744	1	2.09	0	0	0.66	1	0	0.67	0	0	-13.35	-13.35	1	2
746	1	11.57	0	0	1.57	1	0	0.67	0	0	-101.73	-101.73	1	11.5
748	1	8.15	0	0	2.28	1	0	0.67	0	0	-60.55	-60.55	1	8.12
749	1	5.14	0	0	1.4	1	0	0.67	0	0	-28.85	-28.85	1	5.08
751	1	0	0	0	0	1	0	0.67	0	0	-4.1	-4.1	1	0
752	1	9.28	0.66	0	2.07	1	0	0.67	0	0	-57.23	-57.23	1	9.17
754	1	9.59	0	0	1.53	1	0	0.67	0	0	-52.44	-52.44	1	9.47
755	1	3.88	0.07	0	6.03	1	0	0.67	0	0	-60.2	-60.2	1	3.89
756	1	4.6	0	0	1.56	1	0	0.67	0	0	-24.66	-24.66	1	4.59
759	1	3.85	0	0	1.43	1	0	0.67	0	0	-27.5	-27.5	1	3.84
760	1	5.04	0	0	1.27	1	0	0.67	0	0	-36.63	-36.63	1	5
763	1	3.35	0	0	0.87	1	0	0.67	0	0	-22.37	-22.37	1	3.34
764	1	5.21	0.67	0	1.09	1	0	0.67	0	0	-57.66	-57.66	1	5.24
766	1	1.92	0	0	0.69	1	0	0.67	0	0	-12.27	-12.27	1	1.9
767	1	7.51	0	0	2.09	1	0	0.67	0	0	-67.21	-67.21	1	7.53
768	1	5.21	0	0	1.38	1	0	0.67	0	0	-30.43	-30.43	1	5.13
769	1	6.75	0	0	1.39	1	0	0.67	0	0	-65.5	-65.5	1	6.72
770	1	4.14	0	0	1.48	1	0	0.67	0	0	-17.87	-17.87	1	4.13
772	1	1.11	0	0	0.41	1	0	0.67	0	0	-3.82	-3.82	1	1.3
773	1	4.72	0.13	0	2.93	1	0	0.67	0	0	-49.57	-49.57	1	4.75
774	1	3.47	0	0	1.06	1	0	0.67	0	0	-15	-15	1	3.41
775	1	9.47	0	0	1.5	1	0	0.67	0	0	-41	-41	1	9.58
776	1	5.64	0	0	1.16	1	0	0.67	0	0	-28.14	-28.14	1	5.71
777	1	6.02	0.3	0	2.29	1	0	0.67	0	0	-32.51	-32.51	1	5.95
778	1	6.15	0	0	1.64	1	0	0.67	0	0	-23.17	-23.17	1	6.32
779	1	2.31	0	0	1.05	1	0	0.67	0	0	-20.29	-20.29	1	2.31
785	1	6.8	0	0	1.4	1	0	0.67	0	0	-41.18	-41.18	1	6.84
786	1	2.37	0	0	0.79	1	0	0.67	0	0	-11.07	-11.07	1	2.36
787	1	7.94	0	0	0.94	1	0	0.67	0	0	-21.14	-21.14	1	7.85
788	1	4.53	0	0	1.55	1	0	0.67	0	0	-30.94	-30.94	1	4.52
791	1	4.14	0	0	1.48	1	0	0.67	0	0	-17.41	-17.41	1	4.13
792	1	8.56	0.05	0	5.18	1	0	0.67	0	0	-50.34	-50.35	1	8.56
793	1	2.23	0	0	0.94	1	0	0.67	0	0	-21.43	-21.43	1	2.24
795	1	5.69	0	0	1.32	1	0	0.67	0	0	-35.47	-35.47	1	5.67
797	1	11.79	0	0	2.74	1	0	0.67	0	0	-57.97	-57.97	1	11.72
798	1	4.48	0	0	1.17	1	0	0.67	0	0	-29.72	-29.72	1	4.48
799	1	5.26	0	0	1.19	1	0	0.67	0	0	-15.18	-15.18	1	5.26
800	1	10.48	0	0	3.58	1	0	0.67	0	0	-63.11	-63.11	1	10.55
801	1	2.59	0	0	1.14	1	0	0.67	0	0	-20.58	-20.58	1	2.59
803	1	1.11	0	0	0.41	1	0	0.67	0	0	-4.45	-4.45	1	1.3
804	1	0	0	0	0	1	0	0.67	0	0	-3.62	-3.62	1	0
805	1	1.67	0.38	0	1.46	1	0	0.67	0	0	-18.39	-18.39	1	1.72
806	1	2.66	0.07	0	4.54	1	-0.01	0.67	0	0	-19.45	-19.46	1	2.66
807	1	10.51	0	0	2.65	1	0	0.67	0	0	-49.57	-49.57	1	10.47
808	1	2.62	0	0	0.84	1	0	0.67	0	0	-10.08	-10.08	1	2.6
809	1	5.9	0	0	1.2	1	0	0.67	0	0	-32.29	-32.29	1	5.98
810	1	2.37	0	0	1.07	1	0	0.67	0	0	-10	-10	1	2.36
811	1	1.87	0	0	0.9	1	0	0.67	0	0	-17.3	-17.3	1	1.87
812	1	2.48	0	0	1.1	1	0	0.67	0	0	-18.58	-18.58	1	2.47
813	1	4.61	0.32	0	1.89	1	0	0.67	0	0	-37.32	-37.33	1	4.5
814	1	8.39	0.41	0	3.14	1	0	0.67	0	0	-45.47	-45.47	1	8.28
815	1	12.73	0.06	0	6.92	1	0	0.67	0	0	-57.55	-57.59	1	12.81
816	1	7.22	0	0	1.9	1	0	0.67	0	0	-23.6	-23.6	1	7.24
817	1	7.62	0	0	1.9	1	0	0.67	0	0	-73.32	-73.32	1	7.59
819	1	8.45	0.22	0	6.46	1	0	0.67	0	0	-57.89	-57.91	1	8.38
821	1	9.99	0	0	2.61	1	0	0.67	0	0	-53.05	-53.05	1	9.94
822	1	4.74	0	0	1.24	1	0	0.67	0	0	-22.48	-22.48	1	4.69
823	1	16.31	0	0	0	1	0	0.67	0	0	-54.3	-54.3	1	16.37
824	1	6.1	0.25	0	2.76	1	0	0.67	0	0	-31.77	-31.76	1	6.11
826	1	8.81	1.98	0	3.71	1	0	0.67	0	0	-55.44	-55.44	1	8.71
828	1	4.73	0	0	3.71	1	0	0.67	0	0	-47.17	-47.17	1	4.69
830	1	4.66	0	0	1.23	1	0	0.67	0	0	-31.39	-31.39	1	4.62
832	1	7.08	0	0	1.27	1	0	0.67	0	0	-45.76	-45.77	1	7.14
833	1	1.84	0	0	0.81	1	0	0.67	0	0	-13.22	-13.22	1	1.84
834	1	2.09	0	0	0.66	1	0	0.67	0	0	-12.02	-12.02	1	2
836	1	9.69	0	0	2.59	1	0	0.67	0	0	-61.42	-61.42	1	9.64
837	1	2.79	0	0	1.19	1	0	0.67	0	0	-25.98	-25.98	1	2.79
838	1	5.63	0	0	1.33	1	0	0.67	0	0	-32.64	-32.64	1	5.57
840	1	5.1	0	0	1.58	1	0	0.67	0	0	-26.93	-26.93	1	5.16
841	1	6.94	0.21	0	3.06	1	0	0.67	0	0	-54.82	-54.81	1	7
844	1	3.47	0	0	1.35	1	0	0.67	0	0	-15.17	-15.17	1	3.46
845	1	13.52	0	0	0	1	0	0.67	0	0	-34.55	-34.55	1	13.8
846	1	9.58	0	0	1.48	1	0	0.67	0	0	-11.59	-11.59	1	9.46
848	1	2.23	0	0	0.94	1	0	0.67	0	0	-18.89	-18.89	1	2.24
850	1	4.8	0	0	1.4	1	0	0.67	0	0	-48.24	-48.24	1	4.74
851	1	2.54	0	0	1.12	1	0	0.67	0	0	-19.93	-19.93	1	2.54
852	1	10.5	0	0	2.65	1	0	0.67	0	0	-49.06	-49.06	1	10.44
853	1	6.98	0.25	0	3.01	1	0	0.67	0	0	-48.29	-48.29	1	7
854	1	9.06	0	0	2.55	1	0	0.67	0	0	-64.66	-64.66	1	9.08
856	1	2.62	0	0	0.84	1	0	0.67	0	0	-11.22	-11.22	1	2.6
858	1	6.38	0.17	0	9.21	1	-0.02	0.67	0	0	-53.99	-54	1	6.29
860	1	2.62	0	0	0.84	1	0	0.67	0	0	-10.35	-10.35	1	2.6
863	1	4.6	0	0	1.56	1	0	0.67	0	0	-27.77	-27.77	1	4.59
864	1	8.67	0	0	1.52	1	0	0.67	0	0	-54.62	-54.62	1	8.7
865	1	14.76	0.66	0	0.43	1	0	0.67	0	0	-57.99	-57.99	1	14.64
867	1	3.39	2.33	0	4.24	1	0	0.67	0	0	-44	-44	1	3.39
868	1	6.58	4.17	0	4.42	1	0	0.67	0	0	-92.87	-92.87	1	6.59
871	1	8.1	0.13	0	1.4	1	0	0.67	0	0	-56.35	-56.36	1	8.22
872	1	2.26	0	0	0.95	1	0	0.67	0	0	-25.44	-25.44	1	2.27
873	1	6.94	4.42	0	4.08	1	0	0.67	0	0	-99.17	-99.17	1	6.95
874	1	18.71	0	0	0	1	0	0.67	0	0	-46.07	-46.07	1	18.61
875	1	387.29	0	0	0	1	0	0.67	0	0	-440.59	-440.59	1	387.65
876	1	36.87	3.54	0	4.46	1	0	0.67	0	0	-106.24	-106.24	1	36.73
877	1	7.77	0	0	1.18	1	0	0.67	0	0	-19.11	-19.11	1	7.73
879	1	6.99	0	0	1.26	1	0	0.67	0	0	-44.24	-44.24	1	7.05
881	1	8.23	0	0	1.69	1	0	0.67	0	0	-31.94	-31.94	1	8.28
883	1	3.37	0	0	1.33	1	0	0.67	0	0	-27.19	-27.19	1	3.36
885	1	2.62	0	0	0.84	1	0	0.67	0	0	-10.47	-10.47	1	2.6
887	1	5.28	0	0	1.08	1	0	0.67	0	0	-20.24	-20.24	1	5.26
888	1	1.28	0	0	0.44	1	0	0.67	0	0	-12.98	-12.98	1	1.3
889	1	17.37	0	0	0	1	0	0.67	0	0	-63.92	-63.92	1	17.43
890	1	1.11	0	0	0.41	1	0	0.67	0	0	-4.45	-4.45	1	1.3
892	1	5.02	0.21	0	7.46	1	-0.02	0.67	0	0	-48.72	-48.73	1	5.13
893	1	1.11	0	0	0.41	1	0	0.67	0	0	-4.45	-4.45	1	1.3
894	1	0	0	0	0	1	0	0.67	0	0	-3.68	-3.68	1	0
895	1	13.41	0.94	0	0.91	1	0	0.67	0	0	-47.24	-47.24	1	13.41
897	1	0	0	0	0	1	0	0.67	0	0	-3.28	-3.28	1	0
899	1	0	0	0	0	1	0	0.67	0	0	-3.39	-3.39	1	0
901	1	4.2	0	0	1.1	1	0	0.67	0	0	-15.62	-15.62	1	4.17
903	1	19.63	4.05	0	4.4	1	0	0.67	0	0	-101.58	-101.58	1	19.6
904	1	0	0	0	0	1	0	0.67	0	0	-4.32	-4.32	1	0
905	1	10.49	0	0	3.87	1	0	0.67	0	0	-42.32	-42.32	1	10.44
906	1	6.81	1.28	0	3.66	1	0	0.67	0	0	-81.41	-81.41	1	6.77
907	1	4.5	0	0	1.01	1	0	0.67	0	0	-32.99	-32.99	1	4.49
908	1	12	0	0	2.99	1	0	0.67	0	0	-57.85	-57.85	1	11.85
909	1	4.73	0	0	1.03	1	0	0.67	0	0	-28.97	-28.97	1	4.71
910	1	9.09	0	0	1.43	1	0	0.67	0	0	-55.54	-55.54	1	9.04
911	1	7.8	0	0	1.48	1	0	0.67	0	0	-35.51	-35.51	1	7.82
912	1	2.2	0	0	0.93	1	0	0.67	0	0	-18.11	-18.11	1	2.21
915	1	5.72	0	0	1.43	1	0	0.67	0	0	-32.59	-32.59	1	5.62
917	1	7.94	0	0	0.94	1	0	0.67	0	0	-22.56	-22.56	1	7.85
918	1	3.84	0	0	1.43	1	0	0.67	0	0	-23.8	-23.8	1	3.84
919	1	3.87	1.69	0	1.72	1	0	0.67	0	0	-52.64	-52.64	1	3.86
920	1	6.1	0.23	0	3.18	1	0	0.67	0	0	-41.16	-41.16	1	6.04
921	1	11.34	0	0	6.91	1	0	0.67	0	0	-66.74	-66.81	1	11.3
922	1	2.59	0	0	1.11	1	0	0.67	0	0	-8.43	-8.43	1	2.62
923	1	2.38	0	0	1.05	1	0	0.67	0	0	-11.59	-11.59	1	2.4
924	1	13.9	0	0	0	1	0	0.67	0	0	-51.97	-51.97	1	13.85
926	1	3.87	0	0	1.07	1	0	0.67	0	0	-21.36	-21.36	1	3.88
927	1	7.36	0.24	0	3.04	1	0	0.67	0	0	-52.97	-52.96	1	7.28
929	1	5.28	0	0	1.08	1	0	0.67	0	0	-20.31	-20.31	1	5.26
930	1	2.85	0	0	1.2	1	0	0.67	0	0	-24.4	-24.4	1	2.84
931	1	1.69	0	0	0.81	1	0	0.67	0	0	-11.72	-11.72	1	1.71
932	1	6.3	0	0	1.08	1	0	0.67	0	0	-32.7	-32.7	1	6.21
934	1	8.2	0	0	1.32	1	0	0.67	0	0	-27.31	-27.31	1	8.28
936	1	2.09	0	0	0.72	1	0	0.67	0	0	-9.19	-9.19	1	2.08
937	1	6.93	0	0	1.26	1	0	0.67	0	0	-45.78	-45.78	1	6.99
938	1	7.77	0	0	1.18	1	0	0.67	0	0	-41.87	-41.87	1	7.73
941	1	6.5	0.16	0	3.64	1	0	0.67	0	0	-42.53	-42.52	1	6.49
944	1	5.85	0	0	1.32	1	0	0.67	0	0	-56.98	-56.98	1	5.82
947	1	4.75	0	0	1.24	1	0	0.67	0	0	-32.16	-32.16	1	4.71
949	1	4.5	0	0	1.55	1	0	0.67	0	0	-30.52	-30.52	1	4.49
951	1	4.5	0	0	1.55	1	0	0.67	0	0	-33.67	-33.67	1	4.49
952	1	2.61	0	0	1.14	1	0	0.67	0	0	-11.08	-11.08	1	2.6
953	1	7.9	5.32	0	5.44	1	0	0.67	0	0	-85.56	-85.56	1	7.93
955	1	6.41	0	0	1.48	1	0	0.67	0	0	-33.14	-33.14	1	6.49
956	1	9.1	0.32	0	4.68	1	0	0.67	0	0	-58.93	-58.94	1	9.07
957	1	1.4	0	0	0.49	1	0	0.67	0	0	-12.75	-12.74	1	1.3
958	1	5.59	0	0	1.3	1	0	0.67	0	0	-54.84	-54.84	1	5.57
960	1	6.26	0	0	1.78	1	0	0.67	0	0	-27.33	-27.33	1	6.24
961	1	3.71	0	0	1.28	1	0	0.67	0	0	-36.61	-36.61	1	3.72
962	1	3.37	0	0	1.33	1	0	0.67	0	0	-24.38	-24.38	1	3.36
963	1	11.94	0	0	4.04	1	0	0.67	0	0	-57.19	-57.19	1	11.88
964	1	6.91	0	0	1.06	1	0	0.67	0	0	-27.63	-27.63	1	6.65
965	1	3.87	0	0	1.13	1	0	0.67	0	0	-23.91	-23.91	1	3.84
966	1	6.41	0	0	1.48	1	0	0.67	0	0	-29.64	-29.64	1	6.49
967	1	6.91	0	0	1.46	1	0	0.67	0	0	-32.6	-32.6	1	6.84
968	1	2.09	0	0	0.66	1	0	0.67	0	0	-13.15	-13.15	1	2
970	1	6.29	0.33	0	3.06	1	0	0.67	0	0	-42.89	-42.89	1	6.32
971	1	3.76	0	0	1.29	1	0	0.67	0	0	-32.07	-32.07	1	3.77
972	1	5.22	0	0	1.6	1	0	0.67	0	0	-29.34	-29.34	1	5.28
974	1	3.1	0	0	1.27	1	0	0.67	0	0	-14.87	-14.87	1	3.1
975	1	7.8	0	0	1.37	1	0	0.67	0	0	-38.28	-38.28	1	7.76
977	1	9.8	0.13	0	4.44	1	0	0.67	0	0	-29.48	-29.47	1	9.81
978	1	13.29	0	0	0	1	0	0.67	0	0	-33.5	-33.5	1	13.2
979	1	4.56	0	0	1.1	1	0	0.67	0	0	-29.99	-29.99	1	4.55
980	1	2.62	0	0	0.84	1	0	0.67	0	0	-11.37	-11.37	1	2.6
981	1	1.69	0	0	0.81	1	0	0.67	0	0	-11.47	-11.47	1	1.71
982	1	6.63	0	0	1.24	1	0	0.67	0	0	-40.96	-40.96	1	6.69
983	1	1.69	0	0	0.81	1	0	0.67	0	0	-11.52	-11.52	1	1.71
984	1	5.63	0	0	1.33	1	0	0.67	0	0	-35.41	-35.41	1	5.57
987	1	7.78	0	0	2.16	1	0	0.67	0	0	-75.36	-75.36	1	7.76
990	1	6.71	0	0	1.24	1	0	0.67	0	0	-43.16	-43.16	1	6.77
991	1	3.93	0	0	1.45	1	0	0.67	0	0	-30.38	-30.38	1	3.92
992	1	7.92	0	0	1.19	1	0	0.67	0	0	-39.78	-39.78	1	7.89
994	1	2.62	0	0	0.84	1	0	0.67	0	0	-11.1	-11.1	1	2.6
995	1	14.49	0.4	0	1.24	1	0	0.67	0	0	-90.07	-90.07	1	14.57
996	1	5.06	0	0	1.63	1	0	0.67	0	0	-15.79	-15.79	1	5.05
998	1	10.71	0	0	2.67	1	0	0.67	0	0	-57.28	-57.28	1	10.65
999	1	15.37	3.52	0	9.37	1	0	0.67	0	0	-149.17	-149.3	1	17.21
1001	1	2.09	0	0	0.66	1	0	0.67	0	0	-11.27	-11.27	1	2
1002	1	2.61	0.88	0	0.91	1	0	0.67	0	0	-18.3	-18.3	1	2.54
1003	1	4.4	0	0	1.53	1	0	0.67	0	0	-32.52	-32.52	1	4.39
1004	1	5.3	0	0	1.28	1	0	0.67	0	0	-34.02	-34.02	1	5.28
1005	1	4.75	0	0	1.22	1	0	0.67	0	0	-43.62	-43.62	1	4.74
1006	1	2.76	0	0	0.93	1	0	0.67	0	0	-37.52	-37.52	1	2.74
1008	1	6.51	0	0	1.28	1	0	0.67	0	0	-36.11	-36.11	1	6.49
1009	1	4.63	0	0	1.31	1	0	0.67	0	0	-26.4	-26.41	1	4.56
1010	1	6.23	0	0	1.49	1	0	0.67	0	0	-26.62	-26.62	1	6.21
1011	1	6.56	0	0	1.23	1	0	0.67	0	0	-46.27	-46.27	1	6.62
1012	1	5.64	0	0	1.3	1	0	0.67	0	0	-56.01	-56.01	1	5.62
1014	1	2.23	1.5	0	1.73	1	0	0.67	0	0	-35.67	-35.67	1	2.24
1015	1	2.6	0	0	0.84	1	0	0.67	0	0	-10.94	-10.94	1	2.59
1018	1	6.58	0	0	1.24	1	0	0.67	0	0	-37.34	-37.34	1	6.64
1019	1	2.09	0	0	0.66	1	0	0.67	0	0	-12.46	-12.46	1	2
1020	1	3.41	0	0	1.34	1	0	0.67	0	0	-16.85	-16.85	1	3.41
1023	1	4.14	0	0	1.48	1	0	0.67	0	0	-19.7	-19.7	1	4.13
1024	1	2.09	0	0	0.72	1	0	0.67	0	0	-10.59	-10.59	1	2.08
1027	1	3.76	0	0	1.41	1	0	0.67	0	0	-28.83	-28.83	1	3.75
1028	1	8.67	0	0	2.02	1	0	0.67	0	0	-29.89	-29.89	1	8.58
1029	1	8.86	0	0	1.42	1	0	0.67	0	0	-42.39	-42.39	1	8.81
1030	1	7.89	0	0	1.37	1	0	0.67	0	0	-39.41	-39.41	1	7.85
1034	1	6.23	0	0	1.49	1	0	0.67	0	0	-19.05	-19.05	1	6.21
1035	1	8.84	0	0	1.51	1	0	0.67	0	0	-49.07	-49.07	1	8.79
1036	1	6.62	0.47	0	2.17	1	0	0.67	0	0	-43.6	-43.6	1	6.6
1037	1	2.09	0	0	0.66	1	0	0.67	0	0	-11.24	-11.24	1	2
1041	1	4.59	0	0	1.21	1	0	0.67	0	0	-24.74	-24.74	1	4.65
1042	1	7.83	0	0	1.94	1	0	0.67	0	0	-33.97	-33.97	1	7.89
1044	1	5.1	0.14	0	3.06	1	0	0.67	0	0	-34.79	-34.79	1	5.14
1045	1	5.71	0	0	1.31	1	0	0.67	0	0	-57.37	-57.37	1	5.69
1046	1	5.66	0	0	1.14	1	0	0.67	0	0	-36.45	-36.45	1	5.62
1047	1	3.41	0	0	1.34	1	0	0.67	0	0	-16.49	-16.49	1	3.41
1048	1	8.4	0	0	2.17	1	0	0.67	0	0	-71.56	-71.56	1	8.42
1050	1	4.44	0	0	0.76	1	0	0.67	0	0	-47.35	-47.35	1	4.49
1051	1	4.48	0	0	1.49	1	0	0.67	0	0	-26.87	-26.87	1	4.52
1052	1	4.6	0	0	1.56	1	0	0.67	0	0	-32.09	-32.1	1	4.59
1054	1	3.8	0.67	0	1.88	1	0	0.67	0	0	-51.62	-51.62	1	3.83
1056	1	7.45	0	0	1.61	1	0	0.67	0	0	-24.26	-24.26	1	7.37
1057	1	11.59	0	0	7.45	1	0	0.67	0	0	-82.14	-82.14	1	11.59
1058	1	2.22	0	0	1	1	0	0.67	0	0	-21.98	-21.98	1	2.24
1059	1	1.99	0	0	0.92	1	0	0.67	0	0	-11.81	-11.81	1	2.01
1060	1	4.9	0	0	1.26	1	0	0.67	0	0	-34.34	-34.34	1	4.85
1062	1	3.02	0	0	1.25	1	0	0.67	0	0	-16.71	-16.71	1	3.01
1063	1	1.12	0	0	0.52	1	0	0.67	0	0	-12.4	-12.4	1	1.12
1064	1	2.62	0	0	0.84	1	0	0.67	0	0	-12.06	-12.06	1	2.6
1066	1	2.24	0	0	1.03	1	0	0.67	0	0	-19.63	-19.63	1	2.24
1067	1	4.19	0	0	1.23	1	0	0.67	0	0	-21.72	-21.72	1	4.07
1068	1	5.64	0.12	0	3.87	1	0	0.67	0	0	-43.9	-43.9	1	5.67
1069	1	5.52	0	0	1.22	1	0	0.67	0	0	-26.05	-26.05	1	5.5
1070	1	6.23	0	0	1.49	1	0	0.67	0	0	-23.32	-23.32	1	6.21
1072	1	2.78	0	0	1.16	1	0	0.67	0	0	-26.06	-26.06	1	2.81
1073	1	4.69	0	0	1.03	1	0	0.67	0	0	-37.48	-37.48	1	4.67
1074	1	5.34	0	0	1.3	1	0	0.67	0	0	-22.78	-22.78	1	5.28
1075	1	2.21	0	0	1.02	1	0	0.67	0	0	-15.76	-15.76	1	2.21
1077	1	2.09	0	0	0.66	1	0	0.67	0	0	-12.66	-12.66	1	2
1078	1	13.08	0	0	0	1	0	0.67	0	0	-67.85	-67.85	1	12.92
1079	1	4.16	0	0	1.1	1	0	0.67	0	0	-18.75	-18.75	1	4.13
1080	1	8.24	0	0	1.32	1	0	0.67	0	0	-31.23	-31.23	1	8.32
1081	1	9.32	0	0	1.55	1	0	0.67	0	0	-32.25	-32.25	1	9.26
1087	1	5.86	0	0	1.65	1	0	0.67	0	0	-32.78	-32.78	1	5.98
1088	1	9.38	0	0	1.44	1	0	0.67	0	0	-42.38	-42.38	1	9.32
1090	1	4.73	0	0	1.03	1	0	0.67	0	0	-32.69	-32.69	1	4.71
1091	1	22.57	0	0	0	1	0	0.67	0	0	-88.92	-88.92	1	22.66
1092	1	6.15	0	0	1.36	1	0	0.67	0	0	-28.77	-28.77	1	6.13
1093	1	0.69	0	0	0.52	1	0	0.67	0	0	-12.87	-12.87	1	0.68
1094	1	6.21	0	0	1.73	1	0	0.67	0	0	-19.4	-19.4	1	6.32
1095	1	7.95	0	0	1.19	1	0	0.67	0	0	-48.66	-48.66	1	7.92
1096	1	8.7	0	0	2.28	1	0	0.67	0	0	-56.5	-56.5	1	8.65
1098	1	7.73	0.13	0	3.38	1	0	0.67	0	0	-56.11	-56.12	1	7.8
1100	1	4.18	0	0	1.49	1	0	0.67	0	0	-15.79	-15.79	1	4.17
1101	1	2.62	0	0	0.84	1	0	0.67	0	0	-9.8	-9.8	1	2.6
1103	1	11.06	0	0	3.76	1	0	0.67	0	0	-45.29	-45.29	1	11.21
1104	1	11.47	0	0	3.99	1	0	0.67	0	0	-49.24	-49.24	1	11.41
1106	1	13.03	0	0	0	1	0	0.67	0	0	-56.64	-56.64	1	12.97
1107	1	21.53	0	0	0	1	0	0.67	0	0	-116.21	-116.21	1	21.55
1109	1	5.15	0	0	1.64	1	0	0.67	0	0	-16.62	-16.62	1	5.14
1110	1	4.74	0	0	1.24	1	0	0.67	0	0	-31.12	-31.12	1	4.7
1112	1	10.45	0	0	1.9	1	0	0.67	0	0	-35.55	-35.55	1	10.4
1116	1	17.69	0	0	0	1	0	0.67	0	0	-58.17	-58.17	1	17.71
1117	1	7.94	0	0	0.94	1	0	0.67	0	0	-23.69	-23.69	1	7.85
1118	1	3.44	0	0	1.35	1	0	0.67	0	0	-17.18	-17.18	1	3.43
1119	1	6.97	0	0	1.32	1	0	0.67	0	0	-34.11	-34.11	1	6.94
1120	1	4.89	0	0	1.16	1	0	0.67	0	0	-50.26	-50.26	1	4.87
1121	1	6.77	0	0	1.67	1	0	0.67	0	0	-41.35	-41.35	1	6.72
1122	1	7.86	1.41	0	2.9	1	0	0.67	0	0	-32.69	-32.7	1	7.64
1123	1	6.23	0	0	1.77	1	0	0.67	0	0	-28.92	-28.92	1	6.21
1126	1	4.71	0	0	1.03	1	0	0.67	0	0	-34.81	-34.81	1	4.69
1127	1	10.48	0	0	1.13	1	0	0.67	0	0	-39.37	-39.37	1	10.55
1128	1	6.11	0	0	1.66	1	0	0.67	0	0	-34.01	-34.01	1	6.13
1129	1	4.02	2.84	0	3.19	1	0	0.67	0	0	-61.7	-61.7	1	4.03
1130	1	8.19	0.28	0	3.35	1	0	0.67	0	0	-42.71	-42.71	1	8.21
1133	1	7.86	0	0	1.37	1	0	0.67	0	0	-35.31	-35.31	1	7.82
1134	1	6.44	0	0	6.27	1	0	0.67	0	0	-48.81	-48.8	1	6.47
1135	1	5.7	0	0	1.34	1	0	0.67	0	0	-32.81	-32.81	1	5.64
1136	1	2.09	0	0	0.66	1	0	0.67	0	0	-12.08	-12.08	1	2
1137	1	6.17	0	0	1.35	1	0	0.67	0	0	-57.13	-57.13	1	6.21
1139	1	5.57	0	0	1.24	1	0	0.67	0	0	-60.79	-60.79	1	5.62
1140	1	7.17	0	0	1.28	1	0	0.67	0	0	-62.62	-62.62	1	7.19
1141	1	6.44	0.18	0	3.23	1	0	0.67	0	0	-42.55	-42.55	1	6.49
1143	1	2.03	0.06	0	1.9	1	0	0.67	0	0	-21.06	-21.06	1	2.04
1147	1	7.94	0	0	0.94	1	0	0.67	0	0	-20.14	-20.14	1	7.85
1148	1	10.51	0	0	2.65	1	0	0.67	0	0	-33.49	-33.49	1	10.47
1149	1	3.05	0.03	0	2.58	1	0	0.67	0	0	-33.07	-33.06	1	3.05
1152	1	7.96	0	0	1.26	1	0	0.67	0	0	-48.08	-48.08	1	7.95
1155	1	13.34	0.28	0	4.42	1	0	0.67	0	0	-73.45	-73.45	1	13.27
1156	1	38.25	5.25	0	5.58	1	0	0.67	0	0	-119.55	-119.55	1	38.3
1157	1	7.92	0.19	0	3.66	1	0	0.67	0	0	-29.39	-29.38	1	7.78
1159	1	3.71	0	0	1.07	1	0	0.67	0	0	-42.68	-42.68	1	3.67
1162	1	4.14	0	0	1.48	1	0	0.67	0	0	-18.35	-18.35	1	4.13
1169	1	1.86	0	0	0.66	1	0	0.67	0	0	-20.63	-20.63	1	1.85
1170	1	2.29	0.06	0	2.01	1	0	0.67	0	0	-25.32	-25.32	1	2.31
1173	1	0	0	0	0	1	0	0.67	0	0	-3.68	-3.68	1	0
1174	1	7.75	1.63	0	4.08	1	0	0.67	0	0	-42.86	-42.86	1	7.86
1176	1	0	0	0	0	1	0	0.67	0	0	-3.62	-3.62	1	0
1177	1	1.11	0	0	0.41	1	0	0.67	0	0	-4.45	-4.45	1	1.3
1179	1	2.23	0	0	0.94	1	0	0.67	0	0	-17.36	-17.36	1	2.24
1180	1	3.68	0	0	1.2	1	0	0.67	0	0	-49.63	-49.63	1	3.68
1182	1	4.3	0	0	1.51	1	0	0.67	0	0	-18.4	-18.4	1	4.29
1184	1	6.55	0.19	0	3.17	1	0	0.67	0	0	-44.55	-44.55	1	6.58
1185	1	3.58	0	0	1.13	1	0	0.67	0	0	-28.59	-28.59	1	3.48
1191	1	4.71	2.13	0	2.15	1	0	0.67	0	0	-56.85	-56.85	1	4.69
1193	1	5.14	0	0	4.16	1	0	0.67	0	0	-40.95	-40.94	1	5.16
1196	1	3.02	0	0	1.25	1	0	0.67	0	0	-18.25	-18.25	1	3.01
1197	1	0.42	0.02	0	0.42	1	0	0.67	0	0	-13.57	-13.57	1	0.42
1198	1	0	0	0	0	1	0	0.67	0	0	-3.68	-3.68	1	0
1199	1	11.6	0.33	0	5.56	1	0	0.67	0	0	-63.43	-63.43	1	11.6
1200	1	6.15	0	0	1.36	1	0	0.67	0	0	-32.26	-32.26	1	6.13
1201	1	3.82	0	0	1.3	1	0	0.67	0	0	-24.96	-24.96	1	3.84
1202	1	2.77	0	0	0.98	1	0	0.67	0	0	-31.04	-31.04	1	2.71
1203	1	9.62	0	0	2.58	1	0	0.67	0	0	-61.68	-61.68	1	9.58
1204	1	5.18	0	0	1.26	1	0	0.67	0	0	-53.79	-53.79	1	5.16
1206	1	9.29	0	0	4.78	1	0	0.67	0	0	-60.04	-60.04	1	9.25
1211	1	2.38	0	0	1.05	1	0	0.67	0	0	-10.31	-10.31	1	2.4
1212	1	6.44	0	0	1.5	1	0	0.67	0	0	-21.65	-21.65	1	6.38
1215	1	9.13	0	0	1.43	1	0	0.67	0	0	-58.32	-58.32	1	9.08
1217	1	10.86	0	0	2.68	1	0	0.67	0	0	-53.68	-53.68	1	10.8
1218	1	6.39	0	0	4.39	1	0	0.67	0	0	-71.66	-71.66	1	6.32
1219	1	4.18	0	0	1.73	1	0	0.67	0	0	-36.78	-36.78	1	4.12
1220	1	7.72	0	0	0.92	1	0	0.67	0	0	-38.23	-38.23	1	7.67
1221	1	3.33	0.32	0	1.84	1	0	0.67	0	0	-38.46	-38.46	1	3.31
1222	1	7.24	1.54	0	2.47	1	0	0.67	0	0	-34.43	-34.43	1	7.23
1223	1	1.38	0	0	0.47	1	0	0.67	0	0	-19.22	-19.22	1	1.3
1225	1	6.5	0	0	1.51	1	0	0.67	0	0	-38.39	-38.39	1	6.49
1227	1	13.4	0	0	0	1	0	0.67	0	0	-32.73	-32.73	1	13.31
1229	1	5.72	0	0	1.66	1	0	0.67	0	0	-37.04	-37.04	1	5.67
1230	1	1.86	0	0	0.66	1	0	0.67	0	0	-21.7	-21.7	1	1.85
1231	1	3.67	0	0	1.06	1	0	0.67	0	0	-31.41	-31.41	1	3.67
1232	1	5.87	0	0	1.69	1	0	0.67	0	0	-27.52	-27.52	1	5.98
1233	1	5.01	0	0	1.27	1	0	0.67	0	0	-40.64	-40.64	1	4.97
1234	1	2.05	0	0	0.94	1	0	0.67	0	0	-11.42	-11.42	1	2.08
1235	1	6.02	0	0	1.33	1	0	0.67	0	0	-53	-53	1	6
1237	1	4.82	0	0	1.15	1	0	0.67	0	0	-47.67	-47.67	1	4.8
1242	1	5.16	0	0	1.38	1	0	0.67	0	0	-22.71	-22.71	1	5.15
1243	1	6.8	0	0	1.4	1	0	0.67	0	0	-51.62	-51.62	1	6.84
1244	1	4.2	0	0	1.1	1	0	0.67	0	0	-19.77	-19.77	1	4.17
1245	1	3.36	2.29	0	3.52	1	0	0.67	0	0	-52.1	-52.1	1	3.36
1246	1	5.64	0	0	1.31	1	0	0.67	0	0	-32.29	-32.29	1	5.62
1247	1	10.39	0.68	0	5.08	1	0	0.67	0	0	-89.62	-89.64	1	10.35
1248	1	1.69	0	0	0.81	1	0	0.67	0	0	-11.36	-11.36	1	1.71
1249	1	6.79	0	0	1.25	1	0	0.67	0	0	-28.15	-28.15	1	6.84
1250	1	4.93	0	0	1.18	1	0	0.67	0	0	-55.87	-55.87	1	5.01
1251	1	3.02	0	0	1.25	1	0	0.67	0	0	-17.81	-17.81	1	3.01
1252	1	4.49	0	0	1.48	1	0	0.67	0	0	-26.85	-26.85	1	4.52
1253	1	2.1	0	0	0.73	1	0	0.67	0	0	-11.51	-11.51	1	2
1254	1	4.76	0.18	0	2.1	1	0	0.67	0	0	-47.33	-47.33	1	4.69
1255	1	2.09	0	0	0.66	1	0	0.67	0	0	-12.56	-12.56	1	2
1257	1	7.89	0	0	1.46	1	0	0.67	0	0	-45.96	-45.96	1	7.85
1258	1	19.12	0.44	0	1.03	1	0	0.67	0	0	-106.12	-106.12	1	19.24
1260	1	8.87	0.12	0	2.53	1	0	0.67	0	0	-60.19	-60.2	1	8.99
1261	1	3.68	0	0	1.08	1	0	0.67	0	0	-32.95	-32.95	1	3.72
1263	1	8.91	0	0	2.53	1	0	0.67	0	0	-63.81	-63.81	1	8.93
1264	1	7.65	0	0	2.23	1	0	0.67	0	0	-59.07	-59.07	1	7.62
1265	1	5.63	0	0	1.99	1	0	0.67	0	0	-44.72	-44.72	1	5.52
1266	1	4.1	0	0	1.16	1	0	0.67	0	0	-20.32	-20.32	1	4.07
1268	1	7.12	0	0	1.51	1	0	0.67	0	0	-21.4	-21.4	1	7.11
1271	1	1.71	0	0	0.77	1	0	0.67	0	0	-12.58	-12.58	1	1.71
1272	1	6.9	0	0	1.39	1	0	0.67	0	0	-64.51	-64.51	1	6.9
1274	1	12.5	1.62	0	1.57	1	0	0.67	0	0	-96.57	-96.57	1	12.53
1275	1	10.21	2.61	0	2.99	1	0	0.67	0	0	-92.63	-92.63	1	10.33
1277	1	5.03	0.05	0	3.84	1	0	0.67	0	0	-66.67	-66.67	1	5.02
1278	1	5.64	0	0	1.31	1	0	0.67	0	0	-36.08	-36.08	1	5.62
1280	1	4.16	0	0	1.1	1	0	0.67	0	0	-20.98	-20.98	1	4.13
1281	1	11.71	0	0	2.73	1	0	0.67	0	0	-67.85	-67.85	1	11.64
1285	1	5.63	0.33	0	2.34	1	0	0.67	0	0	-38.32	-38.31	1	5.61
1287	1	8.19	0	0	1.18	1	0	0.67	0	0	-44.29	-44.29	1	8.24
1289	1	19.95	1.87	0	1.77	1	0	0.67	0	0	-105.54	-105.54	1	20.02
1294	1	2.1	0.11	0	1.76	1	0	0.67	0	0	-18.47	-18.47	1	2.03
1296	1	9.54	0	0	2.58	1	0	0.67	0	0	-60.47	-60.47	1	9.51
1299	1	4.92	0	0	1.37	1	0	0.67	0	0	-56.44	-56.44	1	4.87
1300	1	6.21	0	0	1.73	1	0	0.67	0	0	-23.1	-23.1	1	6.32
1303	1	9.57	0	0	2.09	1	0	0.67	0	0	-57.59	-57.6	1	9.51
1306	1	13.79	0	0	0	1	0	0.67	0	0	-67.49	-67.49	1	13.71
1307	1	6.18	0	0	1.27	1	0	0.67	0	0	-45.51	-45.51	1	6.16
1308	1	5.17	0.16	0	2.77	1	0	0.67	0	0	-36.29	-36.29	1	5.11
1309	1	7.21	0	0	4.5	1	0	0.67	0	0	-83.15	-83.15	1	7.19
1310	1	4.5	0	0	1.55	1	0	0.67	0	0	-25.98	-25.98	1	4.49
1311	1	3.06	0	0	0.93	1	0	0.67	0	0	-18.97	-18.97	1	3.05
1312	1	4.53	0	0	1.01	1	0	0.67	0	0	-33.27	-33.27	1	4.52
1313	1	5.54	0	0	1.32	1	0	0.67	0	0	-37.6	-37.6	1	5.48
1314	1	4.71	0	0	1.24	1	0	0.67	0	0	-18.24	-18.24	1	4.66
1315	1	2.62	0	0	0.84	1	0	0.67	0	0	-11.16	-11.16	1	2.6
1316	1	10.56	0	0	1.15	1	0	0.67	0	0	-35.94	-35.95	1	10.44
1317	1	2.09	0	0	0.66	1	0	0.67	0	0	-11.79	-11.79	1	2
1319	1	3.73	0	0	1.41	1	0	0.67	0	0	-35.14	-35.14	1	3.72
1320	1	3.08	0	0	0.93	1	0	0.67	0	0	-19.18	-19.18	1	3.06
1321	1	1.51	0	0	0.74	1	0	0.67	0	0	-11.62	-11.62	1	1.52
1322	1	6.09	0	0	1.34	1	0	0.67	0	0	-68.39	-68.39	1	6.13
1323	1	6.09	0	0	1.34	1	0	0.67	0	0	-50.02	-50.02	1	6.06
1325	1	4.71	0	0	1.03	1	0	0.67	0	0	-35.07	-35.07	1	4.69
1326	1	3.74	1.88	0	1.71	1	0	0.67	0	0	-57.58	-57.58	1	3.74
1327	1	2.1	0	0	0.73	1	0	0.67	0	0	-10.7	-10.7	1	2
1328	1	5.21	0	0	1.29	1	0	0.67	0	0	-29.77	-29.77	1	5.16
1330	1	2.09	0	0	0.66	1	0	0.67	0	0	-14.63	-14.63	1	2
1331	1	7.07	0	0	1.49	1	0	0.67	0	0	-72.23	-72.23	1	7.05
1332	1	4.48	0.73	0	2.46	1	0	0.67	0	0	-44.65	-44.66	1	4.5
1334	1	4.49	0	0	1.54	1	0	0.67	0	0	-31.41	-31.41	1	4.48
1335	1	19.34	1.58	0	5.17	1	0	0.67	0	0	-140.11	-140.12	1	19.37
1337	1	10.33	1.14	0	6.44	1	0	0.67	0	0	-85.68	-85.69	1	10.51
1338	1	7.92	0	0	1.19	1	0	0.67	0	0	-23.23	-23.23	1	7.89
1339	1	7.76	0.5	0	2.74	1	0	0.67	0	0	-44.56	-44.57	1	7.78
1341	1	11.52	0.3	0	5.42	1	0	0.67	0	0	-73.18	-73.2	1	11.84
1343	1	4.18	0	0	1.49	1	0	0.67	0	0	-19.96	-19.96	1	4.17
1344	1	18.23	0	0	0	1	0	0.67	0	0	-70.14	-70.14	1	18.21
1346	1	10.72	0	0	3.66	1	0	0.67	0	0	-54.26	-54.26	1	10.67
1348	1	10.38	0	0	1.93	1	0	0.67	0	0	-56.96	-56.96	1	10.35
1351	1	2.62	0	0	0.84	1	0	0.67	0	0	-11.29	-11.29	1	2.6
1352	1	1.87	0	0	0.9	1	0	0.67	0	0	-12.85	-12.85	1	1.87
1353	1	6.14	0.28	0	3.19	1	0	0.67	0	0	-39.77	-39.77	1	6.15
1355	1	5.63	0	0	1.63	1	0	0.67	0	0	-41.92	-41.92	1	5.67
1356	1	4.75	0	0	1.24	1	0	0.67	0	0	-39.11	-39.11	1	4.71
1357	1	2.07	0	0	0.72	1	0	0.67	0	0	-10.55	-10.55	1	2.06
1359	1	4.41	0.15	0	2.37	1	0	0.67	0	0	-32.11	-32.1	1	4.45
1360	1	3.91	0	0	1.17	1	0	0.67	0	0	-23.4	-23.4	1	3.88
1361	1	6.14	0	0	1.48	1	0	0.67	0	0	-34.87	-34.87	1	6.13
1362	1	5.7	0	0	1.25	1	0	0.67	0	0	-51.9	-51.9	1	5.75
1363	1	6.99	0	0	1.42	1	0	0.67	0	0	-61.94	-61.94	1	6.99
1364	1	5.6	0	0	1.64	1	0	0.67	0	0	-31.78	-31.78	1	5.67
1367	1	22.71	0	0	0	1	0	0.67	0	0	-121.45	-121.45	1	22.66
1368	1	13.26	0	0	0	1	0	0.67	0	0	-31.92	-31.92	1	13.18
1370	1	2.26	0	0	0.95	1	0	0.67	0	0	-15.95	-15.95	1	2.27
1371	1	3.08	0	0	1.27	1	0	0.67	0	0	-21.61	-21.61	1	3.08
1372	1	12.38	0	0	2.95	1	0	0.67	0	0	-48.21	-48.21	1	12.5
1373	1	4.87	0	0	1.09	1	0	0.67	0	0	-54.86	-54.86	1	4.83
1374	1	5.76	0.24	0	2.72	1	0	0.67	0	0	-53.07	-53.07	1	5.75
1375	1	3.03	0	0	1.25	1	0	0.67	0	0	-19.26	-19.26	1	3.03
1376	1	2.09	0	0	0.66	1	0	0.67	0	0	-12.13	-12.13	1	2
1377	1	7.75	0	0	2.16	1	0	0.67	0	0	-69.22	-69.22	1	7.73
1379	1	3.82	0	0	1.3	1	0	0.67	0	0	-34.81	-34.81	1	3.84
1380	1	2.1	0	0	0.73	1	0	0.67	0	0	-12	-12	1	2
1381	1	5.62	0	0	1.4	1	0	0.67	0	0	-33.75	-33.75	1	5.62
1383	1	5.62	0	0	1.3	1	0	0.67	0	0	-58.14	-58.14	1	5.6
1384	1	15.75	0.33	0	0.92	1	0	0.67	0	0	-26.38	-26.39	1	15.32
1385	1	2.09	0	0	0.66	1	0	0.67	0	0	-10.03	-10.03	1	2
1387	1	4.59	0	0	1.22	1	0	0.67	0	0	-25.66	-25.66	1	4.55
1388	1	23.83	0	0	0	1	0	0.67	0	0	-117.16	-117.16	1	23.87
1389	1	9.68	0	0	1.99	1	0	0.67	0	0	-11.36	-11.36	1	9.94
1390	1	1.89	0.05	0	1.91	1	0	0.67	0	0	-25.69	-25.69	1	1.93
1391	1	4.12	0	0	0.97	1	0	0.67	0	0	-19.44	-19.44	1	4.24
1393	1	14.86	0	0	0	1	0	0.67	0	0	-42.7	-42.7	1	14.77
1394	1	11.45	0	0	2.71	1	0	0.67	0	0	-60.31	-60.31	1	11.38
1395	1	7.43	0	0	1.35	1	0	0.67	0	0	-42.47	-42.47	1	7.4
1396	1	3.63	0	0	1.03	1	0	0.67	0	0	-34.79	-34.79	1	3.61
1398	1	9.14	0	0	1.1	1	0	0.67	0	0	-76.23	-76.23	1	9.14
1399	1	6.79	0	0	1.25	1	0	0.67	0	0	-29.72	-29.72	1	6.84
1400	1	5.22	0	0	1.07	1	0	0.67	0	0	-15.69	-15.69	1	5.21
1402	1	2.81	0	0	1.2	1	0	0.67	0	0	-22.83	-22.83	1	2.81
1407	1	5.3	0	0	1.08	1	0	0.67	0	0	-14.32	-14.32	1	5.28
1408	1	2.48	1.84	0	2.59	1	0	0.67	0	0	-27.18	-27.18	1	2.61
1409	1	5.24	0	0	1.19	1	0	0.67	0	0	-18.82	-18.82	1	5.37
1412	1	5.12	0	0	1.23	1	0	0.67	0	0	-26.74	-26.74	1	5.16
1413	1	2.85	0	0	1.2	1	0	0.67	0	0	-27.65	-27.65	1	2.84
1414	1	9.04	0	0	2.26	1	0	0.67	0	0	-58.14	-58.14	1	8.93
1415	1	5.76	0	0	1.44	1	0	0.67	0	0	-42.33	-42.34	1	5.67
1416	1	6.23	0	0	1.77	1	0	0.67	0	0	-28.13	-28.13	1	6.21
1417	1	6.36	0	0	1.7	1	0	0.67	0	0	-38.42	-38.42	1	6.49
1418	1	6.33	0	0	1.22	1	0	0.67	0	0	-28.19	-28.19	1	6.38
1419	1	10.09	0	0	1.72	1	0	0.67	0	0	-13	-13	1	9.94
1421	1	4.67	0	0	1.57	1	0	0.67	0	0	-23.52	-23.52	1	4.66
1422	1	5.18	0	0	1.21	1	0	0.67	0	0	-20.49	-20.49	1	5.14
1424	1	2.61	0	0	1.14	1	0	0.67	0	0	-11.76	-11.76	1	2.6
1425	1	4.48	0	0	1.34	1	0	0.67	0	0	-28.64	-28.64	1	4.56
1427	1	0	0	0	0	1	0	0.67	0	0	-3.68	-3.68	1	0
1428	1	9.03	0	0	1.43	1	0	0.67	0	0	-44.88	-44.88	1	8.98
1430	1	10.46	0	0	2.65	1	0	0.67	0	0	-33.18	-33.18	1	10.4
1431	1	9.88	0	0	1.71	1	0	0.67	0	0	-10.97	-10.97	1	9.73
1432	1	9.51	0	0	1.63	1	0	0.67	0	0	-35.52	-35.52	1	9.41
1435	1	3.41	0	0	1.34	1	0	0.67	0	0	-17.97	-17.97	1	3.41
1438	1	2.54	0	0	1.12	1	0	0.67	0	0	-16.72	-16.72	1	2.54
1439	1	14.62	1.05	0	1.16	1	0	0.67	0	0	-65.13	-65.13	1	14.7
1441	1	6.79	0	0	1.57	1	0	0.67	0	0	-39.57	-39.57	1	6.72
1442	1	4.02	0	0	1.46	1	0	0.67	0	0	-30.09	-30.09	1	4.01
1443	1	2.22	0	0	1	1	0	0.67	0	0	-19.69	-19.69	1	2.24
1445	1	2.62	0	0	0.84	1	0	0.67	0	0	-11.53	-11.53	1	2.6
1446	1	2.09	0	0	0.66	1	0	0.67	0	0	-10.4	-10.4	1	2
1447	1	3.8	0.24	0	2.02	1	0	0.67	0	0	-39.3	-39.3	1	3.8
1448	1	4.97	0	0	1.36	1	0	0.67	0	0	-57.26	-57.26	1	5.01
1449	1	8.44	0	0	2.26	1	0	0.67	0	0	-67.79	-67.79	1	8.47
1450	1	6.14	0	0	1.27	1	0	0.67	0	0	-23.56	-23.56	1	6.32
1451	1	10.78	0.1	0	9.52	1	0	0.67	0	0	-90.21	-90.21	1	10.83
1452	1	4.16	0	0	1.1	1	0	0.67	0	0	-22.97	-22.97	1	4.13
1453	1	6.05	0	0	1.7	1	0	0.67	0	0	-31.33	-31.33	1	6.13
1455	1	6.4	0.18	0	3.44	1	0	0.67	0	0	-45.39	-45.39	1	6.45
1456	1	4.16	0	0	1.1	1	0	0.67	0	0	-17.55	-17.55	1	4.13
1457	1	10.56	0.96	0	3.81	1	0	0.67	0	0	-83.06	-83.08	1	10.77
1458	1	2.09	0	0	0.66	1	0	0.67	0	0	-11.48	-11.48	1	2
1460	1	2.04	0	0	0.94	1	0	0.67	0	0	-13.95	-13.95	1	2.06
1461	1	9.45	0	0	1.5	1	0	0.67	0	0	-36.14	-36.14	1	9.55
1462	1	2.22	0	0	1	1	0	0.67	0	0	-19.76	-19.76	1	2.24
1464	1	4.53	0	0	1.55	1	0	0.67	0	0	-29.53	-29.53	1	4.52
1465	1	4.62	2.95	0	3.54	1	0	0.67	0	0	-67.63	-67.63	1	4.58
1468	1	2.25	0	0	0.76	1	0	0.67	0	0	-18.77	-18.77	1	2.24
1470	1	10.4	0	0	0.93	1	0	0.67	0	0	-40.56	-40.56	1	10.39
1473	1	7.99	0.7	0	2.38	1	0	0.67	0	0	-30.56	-30.57	1	7.88
1474	1	5.28	0	0	1.37	1	0	0.67	0	0	-22.78	-22.78	1	5.28
1475	1	4.81	0	0	1.59	1	0	0.67	0	0	-17.22	-17.22	1	4.8
1476	1	6.23	0	0	1.49	1	0	0.67	0	0	-46.48	-46.48	1	6.21
1477	1	0	0	0	0	1	0	0.67	0	0	-3.68	-3.68	1	0
1478	1	4.78	0	0	1.59	1	0	0.67	0	0	-24.33	-24.33	1	4.77
1483	1	9.03	0	0	1.43	1	0	0.67	0	0	-52.1	-52.1	1	8.98
1484	1	1.28	0	0	0.44	1	0	0.67	0	0	-11.08	-11.08	1	1.3
1485	1	2.81	0	0	1.09	1	0	0.67	0	0	-25.88	-25.88	1	2.84
1486	1	2.09	0	0	0.66	1	0	0.67	0	0	-12.2	-12.2	1	2
1488	1	6.21	1	0	1.97	1	0	0.67	0	0	-51.01	-51.01	1	6.21
1493	1	2.79	0	0	1.19	1	0	0.67	0	0	-27.01	-27.01	1	2.79
1494	1	1.12	0	0	0.52	1	0	0.67	0	0	-11.08	-11.08	1	1.12
1496	1	11.74	0	0	1.18	1	0	0.67	0	0	-66.09	-66.09	1	11.8
1497	1	8.28	0	0	1.39	1	0	0.67	0	0	-45.6	-45.6	1	8.24
1498	1	9.24	0	0	2.55	1	0	0.67	0	0	-51.95	-51.95	1	9.19
1499	1	2.38	0	0	1.05	1	0	0.67	0	0	-12.81	-12.81	1	2.4
1500	1	12.6	0	0	0	1	0	0.67	0	0	-72.22	-72.22	1	12.72
1501	1	11.75	0.73	0	2.36	1	0	0.67	0	0	-23.01	-23.02	1	11.92
1503	1	2.38	0	0	1.05	1	0	0.67	0	0	-11.78	-11.78	1	2.4
1504	1	4.14	0	0	1.48	1	0	0.67	0	0	-17.34	-17.34	1	4.13
1505	1	5.64	0	0	1.3	1	0	0.67	0	0	-60.13	-60.13	1	5.62
1507	1	3.34	0	0	0.97	1	0	0.67	0	0	-22.27	-22.27	1	3.3
1508	1	3.31	0	0	1.32	1	0	0.67	0	0	-18.78	-18.78	1	3.3
1509	1	2.22	0.05	0	1.99	1	0	0.67	0	0	-31.26	-31.26	1	2.24
1510	1	5.27	0	0	1.39	1	0	0.67	0	0	-17.85	-17.85	1	5.26
1511	1	14.96	0	0	0	1	0	0.67	0	0	-45.83	-45.83	1	14.9
1512	1	9.45	0	0	2.92	1	0	0.67	0	0	-41.95	-41.95	1	9.52
1513	1	19.01	0	0	0	1	0	0.67	0	0	-52.5	-52.5	1	19.14
1514	1	6.18	0	0	1.48	1	0	0.67	0	0	-24.49	-24.49	1	6.17
1516	1	22.14	0	0	0	1	0	0.67	0	0	-91.89	-91.89	1	22.09
1518	1	13.85	2.24	0	1.85	1	0	0.67	0	0	-49.81	-49.82	1	13.69
1520	1	14.1	0	0	0	1	0	0.67	0	0	-58.57	-58.57	1	14.01
1521	1	3.84	0	0	1.43	1	0	0.67	0	0	-25.38	-25.38	1	3.84
1522	1	6.4	0	0	1.5	1	0	0.67	0	0	-33.62	-33.62	1	6.39
1523	1	6.23	0	0	1.77	1	0	0.67	0	0	-28.28	-28.28	1	6.21
1526	1	4.63	0	0	1.23	1	0	0.67	0	0	-26.78	-26.78	1	4.59
1527	1	5.52	0	0	1.63	1	0	0.67	0	0	-35.24	-35.24	1	5.57
1528	1	7.94	0	0	1.31	1	0	0.67	0	0	-45.36	-45.36	1	8.02
1529	1	4.79	0	0	1.2	1	0	0.67	0	0	-25.51	-25.51	1	4.79
1530	1	4.13	0	0	1.48	1	0	0.67	0	0	-14.69	-14.69	1	4.12
1531	1	0.94	0	0	0.33	1	0	0.67	0	0	-12.74	-12.74	1	0.9
1532	1	5.97	0	0	1.13	1	0	0.67	0	0	-23.25	-23.25	1	5.95
1533	1	6.78	0	0	1.53	1	0	0.67	0	0	-41.2	-41.2	1	6.77
1536	1	2.61	0	0	1.14	1	0	0.67	0	0	-10.08	-10.08	1	2.6
1537	1	12.5	0	0	3.51	1	0	0.67	0	0	-58.25	-58.25	1	12.46
1538	1	6.93	0	0	1.26	1	0	0.67	0	0	-26.15	-26.15	1	6.99
1539	1	2.51	0	0	1.08	1	0	0.67	0	0	-9.72	-9.72	1	2.54
1540	1	5.05	0	0	1.25	1	0	0.67	0	0	-51.94	-51.94	1	5.03
1541	1	10.55	0	0	2.17	1	0	0.67	0	0	-25.66	-25.66	1	10.55
1542	1	9.87	0	0	1.11	1	0	0.67	0	0	-37.68	-37.68	1	9.94
1543	1	10.61	0	0	2.66	1	0	0.67	0	0	-48.22	-48.22	1	10.55
1545	1	6.71	0	0	1.24	1	0	0.67	0	0	-38.81	-38.81	1	6.77
1547	1	10.34	0.47	0	3.56	1	0	0.67	0	0	-73.43	-73.44	1	10.37
1548	1	5.26	0	0	1.19	1	0	0.67	0	0	-17.83	-17.83	1	5.26
1549	1	2.6	0	0	0.84	1	0	0.67	0	0	-10.91	-10.91	1	2.59
1550	1	1.28	0	0	0.44	1	0	0.67	0	0	-12.96	-12.96	1	1.3
1551	1	3.79	0	0	1.28	1	0	0.67	0	0	-45.08	-45.08	1	3.81
1552	1	4.66	0.1	0	2.67	1	0	0.67	0	0	-34.11	-34.11	1	4.62
1553	1	4.16	0	0	1.1	1	0	0.67	0	0	-19.59	-19.59	1	4.13
1554	1	3.37	0	0	1.22	1	0	0.67	0	0	-23.23	-23.23	1	3.38
1555	1	2.1	0	0	0.73	1	0	0.67	0	0	-10.73	-10.73	1	2
1556	1	4.14	0	0	1.48	1	0	0.67	0	0	-20.88	-20.88	1	4.13
1557	1	1.86	0	0	0.82	1	0	0.67	0	0	-20.84	-20.84	1	1.87
1559	1	3.23	0	0	1.3	1	0	0.67	0	0	-20.96	-20.96	1	3.23
1560	1	2.81	1.53	0	3.86	1	-0.01	0.67	0	0	-65.6	-65.61	1	2.83
1561	1	5.27	0	0	1.39	1	0	0.67	0	0	-17.58	-17.58	1	5.26
1562	1	2.1	0	0	0.73	1	0	0.67	0	0	-12.9	-12.9	1	2
1566	1	7.8	0	0	6.55	1	0	0.67	0	0	-55.37	-55.37	1	7.87
1567	1	2.09	0	0	0.72	1	0	0.67	0	0	-10.59	-10.59	1	2.08
1570	1	4.96	0	0	1.62	1	0	0.67	0	0	-24.48	-24.48	1	4.95
1571	1	5.17	0	0	0.92	1	0	0.67	0	0	-22.71	-22.71	1	5.08
1572	1	7.74	0	0	1.25	1	0	0.67	0	0	-36.24	-36.24	1	7.73
1573	1	5.13	0	0	1.28	1	0	0.67	0	0	-38.82	-38.82	1	5.08
1574	1	3.74	0	0	1.29	1	0	0.67	0	0	-28.5	-28.5	1	3.75
1575	1	4.7	0.24	0	2.27	1	0	0.67	0	0	-44.13	-44.13	1	4.63
1576	1	7.75	0	0	1.16	1	0	0.67	0	0	-17.29	-17.29	1	7.79
1577	1	12.16	0	0	1.46	1	0	0.67	0	0	-35.53	-35.53	1	12.23
1578	1	31.19	0.92	0	0.84	1	0	0.67	0	0	-101.96	-101.96	1	31.37
1579	1	18.47	2.4	0	3.68	1	0	0.67	0	0	-66.11	-66.11	1	18.77
1580	1	6.47	0.11	0	3.6	1	0	0.67	0	0	-47.36	-47.36	1	6.49
1581	1	19.73	0	0	1.57	1	0	0.67	0	0	-118.95	-118.95	1	19.74
1583	1	4.63	0	0	1.31	1	0	0.67	0	0	-26.86	-26.86	1	4.56
1584	1	18.98	0	0	0	1	0	0.67	0	0	-53.7	-53.7	1	19.11
1585	1	7.13	0	0	1.34	1	0	0.67	0	0	-20.73	-20.73	1	7.24
1586	1	6.01	0	0	1.75	1	0	0.67	0	0	-23.69	-23.69	1	6
1587	1	10.96	2.17	0	2.09	1	0	0.67	0	0	-71.1	-71.1	1	10.91
1588	1	12.66	0	0	0	1	0	0.67	0	0	-53.57	-53.57	1	12.72
1589	1	8.01	0	0	1.52	1	0	0.67	0	0	-48.68	-48.68	1	8.09
1591	1	15.7	0	0	0	1	0	0.67	0	0	-71.95	-71.95	1	15.65
1593	1	9.16	0	0	1.4	1	0	0.67	0	0	-49.76	-49.76	1	9.22
1595	1	13.08	0	0	0	1	0	0.67	0	0	-31.73	-31.73	1	13.18
1596	1	7.97	0	0	1.89	1	0	0.67	0	0	-53.95	-53.95	1	8.02
1597	1	7.86	0	0	1.25	1	0	0.67	0	0	-19.73	-19.73	1	7.85
1598	1	0.93	0.58	0	0.83	1	0	0.67	0	0	-19.79	-19.79	1	0.93
1600	1	5.55	0	0	1.66	1	0	0.67	0	0	-35.39	-35.39	1	5.57
1601	1	4.71	0	0	1.3	1	0	0.67	0	0	-30.26	-30.26	1	4.56
1602	1	3.37	0.38	0	1.34	1	0	0.67	0	0	-36.37	-36.37	1	3.33
1603	1	8.54	0	0	2.11	1	0	0.67	0	0	-72.83	-72.83	1	8.49
1604	1	6.02	0	0	1.19	1	0	0.67	0	0	-32.54	-32.54	1	6.1
1605	1	17.75	0	0	0	1	0	0.67	0	0	-86.64	-86.64	1	17.81
1607	1	19.42	0	0	0	1	0	0.67	0	0	-90.88	-90.88	1	19.5
1608	1	7.78	0	0	1.51	1	0	0.67	0	0	-44.63	-44.63	1	7.85
1609	1	4.16	0	0	1.1	1	0	0.67	0	0	-18.39	-18.39	1	4.13
1610	1	1.86	0	0	0.66	1	0	0.67	0	0	-22.32	-22.32	1	1.85
1611	1	2.1	0	0	0.73	1	0	0.67	0	0	-13.05	-13.05	1	2
1612	1	7.66	0	0	1.3	1	0	0.67	0	0	-58.8	-58.8	1	7.73
1613	1	4.46	0	0	1.54	1	0	0.67	0	0	-32.41	-32.41	1	4.46
1614	1	19.87	0	0	0	1	0	0.67	0	0	-83.53	-83.53	1	19.94
1615	1	7.87	0.25	0	3.74	1	0	0.67	0	0	-43.45	-43.45	1	7.83
1616	1	6.41	0	0	1.48	1	0	0.67	0	0	-34.8	-34.8	1	6.49
1618	1	7.25	0	0	4.41	1	0	0.67	0	0	-34.61	-34.6	1	7.27
1619	1	21.56	0	0	0	1	0	0.67	0	0	-69.45	-69.45	1	21.39
1620	1	7.92	0	0	1.19	1	0	0.67	0	0	-22.49	-22.49	1	7.89
1622	1	6.16	0.35	0	2.57	1	0	0.67	0	0	-32.74	-32.74	1	6.22
1623	1	2.87	0	0	1.05	1	0	0.67	0	0	-23.44	-23.44	1	2.81
1624	1	3.73	0	0	1.41	1	0	0.67	0	0	-29.26	-29.26	1	3.72
1625	1	4.5	0	0	1.04	1	0	0.67	0	0	-28.32	-28.32	1	4.56
1626	1	6.23	0	0	1.49	1	0	0.67	0	0	-28.12	-28.12	1	6.21
1628	1	2.1	0	0	0.73	1	0	0.67	0	0	-13.39	-13.39	1	2
1629	1	5.98	0	0	1.21	1	0	0.67	0	0	-19.51	-19.51	1	6
1630	1	7.77	0	0	1.18	1	0	0.67	0	0	-45.6	-45.6	1	7.73
1633	1	4.59	0	0	0.98	1	0	0.67	0	0	-23.62	-23.62	1	4.65
1635	1	4.6	0.15	0	2.47	1	0	0.67	0	0	-37.96	-37.96	1	4.52
1636	1	6.53	0	0	1.23	1	0	0.67	0	0	-35.51	-35.51	1	6.59
1637	1	5.68	0	0	1.43	1	0	0.67	0	0	-34.9	-34.9	1	5.67
1638	1	3.39	0	0	1.22	1	0	0.67	0	0	-22.84	-22.84	1	3.4
1639	1	3.33	0.14	0	1.99	1	0	0.67	0	0	-34.87	-34.87	1	3.38
1640	1	9.26	0.17	0	3.05	1	0	0.67	0	0	-20.51	-20.51	1	9.27
1641	1	5.81	0	0	1.45	1	0	0.67	0	0	-40.49	-40.49	1	5.79
1642	1	5.43	0.21	0	5	1	0	0.67	0	0	-25.55	-25.57	1	5.13
1643	1	13.87	0.2	0	7.2	1	0	0.67	0	0	-106.25	-106.25	1	13.93
1648	1	7.93	0.15	0	3.76	1	0	0.67	0	0	-33.36	-33.36	1	7.86
1649	1	4.6	0	0	1.23	1	0	0.67	0	0	-29.36	-29.36	1	4.56
1652	1	6.3	0	0	1.51	1	0	0.67	0	0	-24.84	-24.84	1	6.21
1653	1	5.19	0.25	0	6.18	1	-0.01	0.67	0	0	-43.2	-43.21	1	5.16
1654	1	2.94	0	0	1.2	1	0	0.67	0	0	-27.38	-27.38	1	2.97
1655	1	7.01	0	0	1.55	1	0	0.67	0	0	-22.19	-22.19	1	6.99
1656	1	7.94	0	0	1.46	1	0	0.67	0	0	-38.58	-38.58	1	7.9
1657	1	7.41	0	0	1.28	1	0	0.67	0	0	-29.14	-29.14	1	7.48
1658	1	4.57	0	0	1.56	1	0	0.67	0	0	-28.49	-28.49	1	4.56
1659	1	10.63	0	0	2.19	1	0	0.67	0	0	-50.34	-50.34	1	10.55
1660	1	8.24	2.69	0	6.15	1	0	0.67	0	0	-63.36	-63.38	1	8.11
1661	1	7.89	0	0	1.19	1	0	0.67	0	0	-22.01	-22.01	1	7.85
1663	1	6.79	0	0	1.61	1	0	0.67	0	0	-37.17	-37.17	1	6.81
1664	1	3.57	0	0	1.08	1	0	0.67	0	0	-26.55	-26.55	1	3.55
1668	1	2.54	0	0	1.12	1	0	0.67	0	0	-18.28	-18.28	1	2.54
1669	1	4.08	0	0	1.37	1	0	0.67	0	0	-45	-45	1	4.12
1670	1	4.52	0	0	1.08	1	0	0.67	0	0	-31.37	-31.37	1	4.55
1673	1	11.03	0	0	1.46	1	0	0.67	0	0	-42.24	-42.24	1	11
1674	1	22.56	0	0	0	1	0	0.67	0	0	-69.61	-69.61	1	22.27
1675	1	10.61	0	0	1.93	1	0	0.67	0	0	-33.11	-33.11	1	10.55
1676	1	6.08	0	0	1.76	1	0	0.67	0	0	-24.04	-24.04	1	6.06
1677	1	2.38	0	0	1.05	1	0	0.67	0	0	-11.32	-11.32	1	2.4
1679	1	9.8	0	0	4.86	1	0	0.67	0	0	-59.09	-59.09	1	9.7
1680	1	5.67	0	0	1.66	1	0	0.67	0	0	-43.45	-43.45	1	5.62
1682	1	10.26	0	0	2.75	1	0	0.67	0	0	-54.2	-54.19	1	10.18
1684	1	5.66	0	0	1.43	1	0	0.67	0	0	-38.55	-38.55	1	5.65
1685	1	1.85	0	0	0.89	1	0	0.67	0	0	-19.78	-19.78	1	1.85
1686	1	3.54	0	0	1.37	1	0	0.67	0	0	-20.73	-20.73	1	3.53
1687	1	3.38	0	0	1.3	1	0	0.67	0	0	-22.39	-22.39	1	3.42
1688	1	9.99	0	0	1.72	1	0	0.67	0	0	-11.2	-11.2	1	9.85
1689	1	2.62	0	0	0.84	1	0	0.67	0	0	-10.29	-10.29	1	2.6
1690	1	4.88	0	0	1.26	1	0	0.67	0	0	-25.64	-25.65	1	4.83
1691	1	3.38	0.1	0	6.15	1	-0.01	0.67	0	0	-28.92	-28.93	1	3.45
1693	1	15.09	0	0	0	1	0	0.67	0	0	-69.4	-69.4	1	15.14
1694	1	4.01	0	0	1.42	1	0	0.67	0	0	-17.43	-17.43	1	4.06
1695	1	5.56	0	0	1.29	1	0	0.67	0	0	-59.05	-59.05	1	5.54
1696	1	6.03	0.28	0	2.76	1	0	0.67	0	0	-50.4	-50.4	1	6.03
1697	1	10.18	0	0	0.59	1	0	0.67	0	0	-84.29	-84.29	1	10.15
1698	1	4.79	0	0	1.25	1	0	0.67	0	0	-40.51	-40.51	1	4.75
1699	1	6.78	0	0	1.53	1	0	0.67	0	0	-42.23	-42.23	1	6.77
1700	1	2.09	0	0	0.66	1	0	0.67	0	0	-11.24	-11.24	1	2
1702	1	3.7	0	0	1.05	1	0	0.67	0	0	-29.78	-29.78	1	3.72
1703	1	5.72	0	0	1.43	1	0	0.67	0	0	-35.75	-35.75	1	5.62
1704	1	3.76	0	0	1.29	1	0	0.67	0	0	-30.2	-30.2	1	3.77
1705	1	8.99	0	0	1.48	1	0	0.67	0	0	-52.76	-52.76	1	9.08
1706	1	2.62	0	0	0.84	1	0	0.67	0	0	-12.14	-12.14	1	2.6
1707	1	1.11	0	0	0.41	1	0	0.67	0	0	-3.82	-3.82	1	1.3
1708	1	8.35	0	0	1.63	1	0	0.67	0	0	-36.53	-36.53	1	8.33
1709	1	13.18	0	0	0	1	0	0.67	0	0	-46.72	-46.72	1	13.08
1710	1	6.45	0	0	1.56	1	0	0.67	0	0	-31.3	-31.3	1	6.49
1711	1	7.82	0	0	1.16	1	0	0.67	0	0	-41.5	-41.5	1	7.85
1712	1	6.84	0	0	1.25	1	0	0.67	0	0	-25.08	-25.08	1	6.9
1713	1	0	0	0	0	1	0	0.67	0	0	-3.68	-3.68	1	0
1715	1	8.23	0	0	1.69	1	0	0.67	0	0	-33.82	-33.82	1	8.28
1716	1	9.78	0	0	1.71	1	0	0.67	0	0	-11.9	-11.9	1	9.64
1717	1	3.23	0	0	1.3	1	0	0.67	0	0	-14.41	-14.41	1	3.23
1718	1	4.99	0	0	1.4	1	0	0.67	0	0	-28.92	-28.93	1	5.08
1719	1	4.9	0	0	1.25	1	0	0.67	0	0	-16.12	-16.12	1	4.79
1720	1	2.09	0	0	0.66	1	0	0.67	0	0	-9.39	-9.39	1	2
1721	1	4.2	0	0	1.1	1	0	0.67	0	0	-17.69	-17.69	1	4.17
1722	1	4.16	0	0	1.1	1	0	0.67	0	0	-18.34	-18.34	1	4.13
1723	1	4.58	0	0	1.42	1	0	0.67	0	0	-20.27	-20.27	1	4.64
1724	1	1.69	0	0	0.81	1	0	0.67	0	0	-10.9	-10.9	1	1.71
1726	1	5.26	0	0	1.19	1	0	0.67	0	0	-17.4	-17.4	1	5.26
1727	1	3.84	0	0	1.3	1	0	0.67	0	0	-22.31	-22.31	1	3.88
1729	1	4.08	0	0	1.47	1	0	0.67	0	0	-15.51	-15.51	1	4.07
1731	1	6.96	0.13	0	4.15	1	0	0.67	0	0	-36.97	-36.97	1	6.88
1732	1	0	0	0	0	1	0	0.67	0	0	-3.39	-3.39	1	0
1733	1	4.71	0	0	1.13	1	0	0.67	0	0	-37.23	-37.23	1	4.63
1734	1	9.12	0	0	2.54	1	0	0.67	0	0	-37.93	-37.93	1	9.08
1735	1	6.75	0	0	1.85	1	0	0.67	0	0	-34.81	-34.81	1	6.77
1736	1	1.11	0	0	0.41	1	0	0.67	0	0	-3.82	-3.82	1	1.3
1737	1	3.51	0	0	1.25	1	0	0.67	0	0	-25.65	-25.65	1	3.52
1738	1	9.33	0	0	1.42	1	0	0.67	0	0	-39.41	-39.41	1	9.41
1739	1	11.55	0	0	2.72	1	0	0.67	0	0	-67.34	-67.34	1	11.48
1740	1	0.91	0	0	0.52	1	0	0.67	0	0	-11.85	-11.85	1	0.95
1741	1	9.04	0	0	1.48	1	0	0.67	0	0	-49.38	-49.38	1	9.14
1742	1	10.1	0	0	3.04	1	0	0.67	0	0	-58.1	-58.1	1	10.23
1743	1	1.11	0	0	0.41	1	0	0.67	0	0	-3.82	-3.82	1	1.3
1744	1	7.62	0	0	4.7	1	0	0.67	0	0	-54.75	-54.76	1	7.66
1746	1	4.4	0	0	3.85	1	0	0.67	0	0	-58.62	-58.63	1	4.36
1748	1	10.58	0	0	1.92	1	0	0.67	0	0	-53.16	-53.16	1	10.52
1750	1	4.78	0	0	1.59	1	0	0.67	0	0	-16.87	-16.87	1	4.77
1751	1	2.79	0	0	1.19	1	0	0.67	0	0	-26.06	-26.06	1	2.79
1755	1	2.55	0	0	1.03	1	0	0.67	0	0	-18.69	-18.69	1	2.55
1756	1	1.11	0	0	0.41	1	0	0.67	0	0	-3.82	-3.82	1	1.3
1758	1	6.99	0	0	1.26	1	0	0.67	0	0	-40.6	-40.6	1	7.05
1759	1	1.11	0	0	0.41	1	0	0.67	0	0	-3.82	-3.82	1	1.3
1761	1	2.6	0	0	0.84	1	0	0.67	0	0	-10.26	-10.26	1	2.59
1762	1	6.24	0	0	1.15	1	0	0.67	0	0	-23.09	-23.09	1	6.21
1763	1	4.73	0	0	1.22	1	0	0.67	0	0	-23.72	-23.72	1	4.71
1764	1	13.04	0	0	0	1	0	0.67	0	0	-53.17	-53.17	1	12.99
1765	1	9.13	0	0	1.31	1	0	0.67	0	0	-55.55	-55.55	1	9.17
1766	1	2.27	0	0	0.82	1	0	0.67	0	0	-18.59	-18.59	1	2.21
1767	1	2.09	0	0	0.66	1	0	0.67	0	0	-11.91	-11.91	1	2
1768	1	6.75	0.5	0	2.24	1	0	0.67	0	0	-61.87	-61.88	1	6.63
1769	1	6.49	0	0	1.48	1	0	0.67	0	0	-32.15	-32.15	1	6.49
1770	1	10.09	0	0	1.72	1	0	0.67	0	0	-11.28	-11.28	1	9.94
1773	1	2.38	0	0	1.05	1	0	0.67	0	0	-11.7	-11.7	1	2.4
1775	1	7.77	0	0	1.37	1	0	0.67	0	0	-39.22	-39.22	1	7.73
1776	1	6.96	0	0	1.35	1	0	0.67	0	0	-42.72	-42.72	1	6.95
1777	1	8.27	0	0	1.93	1	0	0.67	0	0	-35.51	-35.51	1	8.02
1779	1	7.47	0	0	1.43	1	0	0.67	0	0	-29.79	-29.79	1	7.44
1780	1	9.17	0	0	1.59	1	0	0.67	0	0	-40.66	-40.66	1	9.22
1781	1	12.92	0	0	0	1	0	0.67	0	0	-66.13	-66.13	1	12.86
1785	1	10.3	0	0	1.15	1	0	0.67	0	0	-36.32	-36.32	1	10.19
1786	1	3.73	0	0	1.41	1	0	0.67	0	0	-31.96	-31.96	1	3.72
1787	1	6.27	0	0	1.37	1	0	0.67	0	0	-30.06	-30.06	1	6.25
1789	1	12.44	0	0	2.77	1	0	0.67	0	0	-51.7	-51.7	1	12.36
1791	1	2.09	0	0	0.66	1	0	0.67	0	0	-10.77	-10.77	1	2
1792	1	4.47	0	0	1.01	1	0	0.67	0	0	-35.11	-35.11	1	4.46
1793	1	4.71	0	0	1.24	1	0	0.67	0	0	-38.2	-38.2	1	4.67
1794	1	3.35	0	0	1.33	1	0	0.67	0	0	-25.83	-25.83	1	3.34
1796	1	6.23	0	0	1.49	1	0	0.67	0	0	-26.85	-26.85	1	6.21
1797	1	12.28	0	0	1.49	1	0	0.67	0	0	-43.06	-43.06	1	12.23
1799	1	3.41	0	0	1.34	1	0	0.67	0	0	-16.9	-16.9	1	3.41
1800	1	2.22	0	0	1	1	0	0.67	0	0	-18.58	-18.58	1	2.24
1801	1	3.38	0	0	1.33	1	0	0.67	0	0	-23.86	-23.86	1	3.38
1802	1	0	0	0	0	1	0	0.67	0	0	-4.24	-4.24	1	0
1803	1	1.71	0	0	0.77	1	0	0.67	0	0	-11.71	-11.71	1	1.71
1804	1	14.64	0	0	0	1	0	0.67	0	0	-66	-66	1	14.48
1805	1	7.57	0	0	1.36	1	0	0.67	0	0	-39.27	-39.27	1	7.53
1806	1	2.09	0	0	0.65	1	0	0.67	0	0	-12.4	-12.4	1	2.03
1807	1	7.79	3.01	0	3.24	1	0	0.67	0	0	-84.57	-84.57	1	7.76
1808	1	5.89	0	0	1.45	1	0	0.67	0	0	-36.64	-36.64	1	5.87
1809	1	2.61	0	0	1.14	1	0	0.67	0	0	-12.34	-12.34	1	2.6
1811	1	1.71	0	0	0.84	1	0	0.67	0	0	-9.87	-9.87	1	1.71
1812	1	7.97	0	0	1.09	1	0	0.67	0	0	-25	-25	1	7.85
1813	1	4.8	0	0	3.72	1	0	0.67	0	0	-23.65	-23.65	1	4.78
1814	1	9.5	0	0	2.58	1	0	0.67	0	0	-45.68	-45.68	1	9.47
1815	1	2.95	0	0	1.23	1	0	0.67	0	0	-23.78	-23.78	1	2.95
1816	1	7.52	0	0	1.29	1	0	0.67	0	0	-56.11	-56.11	1	7.59
1817	1	1.69	0	0	0.81	1	0	0.67	0	0	-11.95	-11.95	1	1.71
1818	1	7.26	0	0	1.57	1	0	0.67	0	0	-22.91	-22.91	1	7.24
1819	1	6.23	0	0	1.77	1	0	0.67	0	0	-22.84	-22.84	1	6.21
1821	1	5.1	0	0	3.98	1	0	0.67	0	0	-38.46	-38.46	1	5.09
1823	1	12.49	0	0	3.5	1	0	0.67	0	0	-66.64	-66.64	1	12.46
1825	1	6.61	0.47	0	11.29	1	-0.05	0.67	0	0	-64.15	-64.18	1	6.68
1827	1	3.49	0	0	1.36	1	0	0.67	0	0	-25.94	-25.94	1	3.48
1828	1	2.79	0	0	1.19	1	0	0.67	0	0	-22.93	-22.93	1	2.79
1830	1	6.47	0	0	1.76	1	0	0.67	0	0	-36.41	-36.41	1	6.49
1832	1	16.45	0	0	0	1	0	0.67	0	0	-103	-103	1	16.47
1833	1	7.78	0	0	1.3	1	0	0.67	0	0	-22.12	-22.12	1	7.85
1835	1	8.28	0	0	1.39	1	0	0.67	0	0	-52.77	-52.77	1	8.24
1837	1	4.57	0	0	1.56	1	0	0.67	0	0	-29.18	-29.18	1	4.56
1838	1	2.85	0	0	1.2	1	0	0.67	0	0	-25.79	-25.79	1	2.84
1839	1	4.16	0	0	1.1	1	0	0.67	0	0	-19.16	-19.16	1	4.13
1840	1	2.56	0	0	1.12	1	0	0.67	0	0	-17.2	-17.2	1	2.55
1841	1	12.94	0	0	0	1	0	0.67	0	0	-58.72	-58.72	1	12.86
1843	1	2.06	1.5	0	0.98	1	0	0.67	0	0	-44.57	-44.57	1	2.07
1844	1	4.14	0	0	1.48	1	0	0.67	0	0	-18.82	-18.82	1	4.13
1845	1	2.23	0	0	0.94	1	0	0.67	0	0	-17.69	-17.69	1	2.24
1846	1	6.24	0	0	1.46	1	0	0.67	0	0	-33.85	-33.85	1	6.31
1848	1	5.51	0	0	1.46	1	0	0.67	0	0	-39.04	-39.04	1	5.62
1849	1	2.56	0	0	1.12	1	0	0.67	0	0	-18.05	-18.05	1	2.55
1850	1	10.27	0	0	2.64	1	0	0.67	0	0	-49.39	-49.39	1	10.23
1851	1	4.42	0	0	1.47	1	0	0.67	0	0	-36.64	-36.64	1	4.46
1852	1	4.89	0.44	0	2.69	1	0	0.67	0	0	-34.8	-34.8	1	4.83
1853	1	5.27	0	0	1.39	1	0	0.67	0	0	-22.33	-22.33	1	5.26
1854	1	3.66	0.05	0	3.28	1	0	0.67	0	0	-33.84	-33.84	1	3.63
1855	1	10.5	0	0	2.65	1	0	0.67	0	0	-46.5	-46.5	1	10.44
1856	1	2.62	0	0	0.84	1	0	0.67	0	0	-10.79	-10.79	1	2.6
1857	1	5.9	0.2	0	2.75	1	0	0.67	0	0	-40.44	-40.43	1	5.96
1858	1	0	0	0	0	1	0	0.67	0	0	-3.82	-3.82	1	0
1859	1	3.03	0.06	0	2.57	1	0	0.67	0	0	-31.19	-31.19	1	3.05
1860	1	2.61	0	0	1.14	1	0	0.67	0	0	-11.51	-11.51	1	2.6
1861	1	3.74	0	0	1.36	1	0	0.67	0	0	-39.44	-39.44	1	3.77
1862	1	2.56	0	0	1.12	1	0	0.67	0	0	-16.62	-16.62	1	2.55
1863	1	39.06	0	0	0	1	0	0.67	0	0	-115.58	-115.58	1	39.47
1864	1	10.25	0	0	1.47	1	0	0.67	0	0	-28.62	-28.62	1	10.19
1865	1	5.51	0	0	1.46	1	0	0.67	0	0	-36.08	-36.08	1	5.62
1866	1	2.25	0	0	0.76	1	0	0.67	0	0	-19.25	-19.25	1	2.24
1867	1	19.38	0	0	0	1	0	0.67	0	0	-79.24	-79.24	1	19.47
1869	1	6.91	0	0	0.9	1	0	0.67	0	0	-26.07	-26.07	1	7.11
1870	1	5.07	0	0	1.57	1	0	0.67	0	0	-27.55	-27.55	1	5.15
1872	1	13	0	0	0	1	0	0.67	0	0	-34.28	-34.28	1	12.92
1873	1	4.19	0	0	1.23	1	0	0.67	0	0	-25.64	-25.64	1	4.07
1874	1	5.24	0	0	4.21	1	0	0.67	0	0	-24.46	-24.45	1	5.27
1875	1	18.93	0.68	0	1.29	1	0	0.67	0	0	-85.78	-85.78	1	19.04
1876	1	13.1	0.88	0	0.72	1	0	0.67	0	0	-59.44	-59.43	1	12.99
1877	1	2.55	0	0	1.03	1	0	0.67	0	0	-17.8	-17.8	1	2.55
1879	1	5.11	0	0	4.14	1	0	0.67	0	0	-42.48	-42.48	1	5.13
1880	1	4.99	0.21	0	2.82	1	0	0.67	0	0	-39.6	-39.6	1	4.95
1881	1	10.26	0	0	2.75	1	0	0.67	0	0	-54.97	-54.97	1	10.31
1882	1	7.83	0	0	4.61	1	0	0.67	0	0	-55.8	-55.8	1	7.94
1884	1	2.09	0	0	0.66	1	0	0.67	0	0	-15.26	-15.26	1	2
1885	1	2.56	0	0	1.03	1	0	0.67	0	0	-16.77	-16.77	1	2.57
1886	1	3.47	0	0	1.35	1	0	0.67	0	0	-23.08	-23.08	1	3.46
1887	1	6.86	0	0	1.54	1	0	0.67	0	0	-49.1	-49.1	1	6.84
1888	1	5.22	0	0	1.07	1	0	0.67	0	0	-16.5	-16.5	1	5.21
1891	1	9.69	0	0	1.26	1	0	0.67	0	0	-34.7	-34.7	1	9.64
1892	1	9.84	0	0	2.6	1	0	0.67	0	0	-44.4	-44.4	1	9.8
1893	1	6.47	0	0	1.82	1	0	0.67	0	0	-32.65	-32.65	1	6.49
1894	1	10.86	0	0	2.68	1	0	0.67	0	0	-52.15	-52.15	1	10.8
1895	1	4.5	0	0	1.01	1	0	0.67	0	0	-33.43	-33.43	1	4.49
1896	1	3.87	0	0	1.13	1	0	0.67	0	0	-25.11	-25.11	1	3.84
1897	1	4.88	0	0	1.26	1	0	0.67	0	0	-23.77	-23.77	1	4.83
1898	1	8.13	0	0	1.17	1	0	0.67	0	0	-30.81	-30.81	1	8.17
1900	1	2.55	0	0	1.03	1	0	0.67	0	0	-17.15	-17.15	1	2.55
1901	1	4.16	0	0	1.1	1	0	0.67	0	0	-20.72	-20.72	1	4.13
1902	1	9.88	0	0	1.51	1	0	0.67	0	0	-30.16	-30.16	1	9.94
1903	1	4.17	0	0	1.49	1	0	0.67	0	0	-32.22	-32.22	1	4.17
1904	1	2.26	0	0	1.03	1	0	0.67	0	0	-17.47	-17.47	1	2.26
1905	1	7.59	0	0	2.15	1	0	0.67	0	0	-70.52	-70.52	1	7.53
1906	1	5.15	0	0	1.18	1	0	0.67	0	0	-14	-14	1	5.15
1907	1	3.08	0	0	0.93	1	0	0.67	0	0	-22.11	-22.11	1	3.06
1909	1	9.99	0	0	1.72	1	0	0.67	0	0	-12.03	-12.03	1	9.85
1911	1	10.69	0	0	2.19	1	0	0.67	0	0	-28.93	-28.93	1	10.61
1912	1	4.48	0	0	1.49	1	0	0.67	0	0	-34.36	-34.36	1	4.52
1913	1	4.69	0	0	3.73	1	0	0.67	0	0	-46.25	-46.25	1	4.69
1915	1	5.37	0	0	1.4	1	0	0.67	0	0	-23.09	-23.09	1	5.28
1916	1	5.14	0	0	1.4	1	0	0.67	0	0	-37.62	-37.62	1	5.08
1917	1	8.83	0	0	1.3	1	0	0.67	0	0	-57.04	-57.04	1	8.88
1919	1	10.26	0	0	0.99	1	0	0.67	0	0	-68.44	-68.44	1	10.23
1920	1	5.97	0	0	1.75	1	0	0.67	0	0	-26.68	-26.68	1	5.95
1921	1	0	0	0	0	1	0	0.67	0	0	-3.68	-3.68	1	0
1922	1	10.91	0	0	1.52	1	0	0.67	0	0	-43.82	-43.82	1	11
1924	1	8.25	0	0	1.69	1	0	0.67	0	0	-31.57	-31.57	1	8.3
1925	1	3.02	0	0	1.25	1	0	0.67	0	0	-17.97	-17.97	1	3.01
1926	1	5.61	0	0	1.61	1	0	0.67	0	0	-40.63	-40.63	1	5.62
1927	1	3.04	0	0	1.22	1	0	0.67	0	0	-17.7	-17.7	1	3.07
[truncated: 1,394 more rows]
