# Supplementary material for: Climate, inter-serotype competition and arboviral interactions shape dengue dynamics in Thailand
Source: Commun Biol. 2025 Apr 11;8:601. doi: 10.1038/s42003-025-07999-9 (PMC11992266; doi:10.1038/s42003-025-07999-9)
Supplement: Supplementary file 8 — Supplementary Data6. [file 42003_2025_7999_MOESM8_ESM.xlsx]

## Sheet: datamonkey-tableDENV3
TableS7. FUBAR DENV3
Site	Partition	&alpha;	&beta;	&beta;-&alpha;	Prob[&alpha;>&beta;]	Prob[&alpha;<&beta;]	BayesFactor[&alpha;<&beta;]
412	1	0.484	3.457	2.973	0.003	0.977	622.196
3366	1	0.949	3.543	2.594	0.032	0.867	96.982
86	1	0.87	2.385	1.515	0.121	0.798	59.06
104	1	0.542	0.834	0.292	0.236	0.711	36.686
3239	1	1.117	2.272	1.155	0.181	0.701	35.022
1162	1	0.575	0.797	0.222	0.245	0.7	34.89
1872	1	1.121	2.177	1.056	0.191	0.694	33.879
511	1	0.919	1.484	0.565	0.243	0.69	33.215
1123	1	0.57	0.806	0.237	0.256	0.69	33.192
3121	1	1.117	1.889	0.772	0.217	0.688	32.852
351	1	0.615	0.772	0.157	0.316	0.629	25.257
3213	1	0.937	1.165	0.227	0.32	0.618	24.1
76	1	0.887	1.048	0.162	0.324	0.616	23.932
1434	1	0.503	0.574	0.071	0.353	0.588	21.267
2182	1	1.58	2.403	0.823	0.171	0.588	21.339
2972	1	0.615	0.663	0.048	0.358	0.585	21.047
660	1	1.091	1.239	0.148	0.335	0.583	20.845
1166	1	0.863	0.779	-0.084	0.39	0.553	18.478
912	1	1.329	1.591	0.262	0.352	0.542	17.645
876	1	1.093	0.894	-0.199	0.421	0.523	16.336
3275	1	1.275	1.282	0.007	0.39	0.523	16.331
2264	1	1.033	0.984	-0.048	0.4	0.522	16.287
2919	1	1.2	1.129	-0.072	0.413	0.519	16.075
79	1	0.925	0.8	-0.126	0.427	0.517	15.945
2860	1	1.162	1.044	-0.118	0.42	0.516	15.938
3131	1	0.927	0.8	-0.127	0.427	0.516	15.913
1267	1	1.148	0.895	-0.253	0.441	0.503	15.126
3034	1	0.58	0.522	-0.059	0.44	0.501	14.982
626	1	0.579	0.519	-0.06	0.44	0.5	14.935
1250	1	0.579	0.519	-0.06	0.44	0.5	14.937
1631	1	0.579	0.519	-0.06	0.44	0.5	14.936
866	1	1.728	2.068	0.34	0.307	0.494	14.542
3109	1	1.811	2.461	0.651	0.178	0.49	14.334
3	1	0.656	0.524	-0.132	0.469	0.473	13.41
2877	1	0.656	0.524	-0.132	0.469	0.473	13.411
112	1	1.043	0.734	-0.309	0.476	0.47	13.229
1399	1	1.047	0.737	-0.31	0.476	0.47	13.226
239	1	1.047	0.734	-0.314	0.477	0.468	13.152
620	1	1.073	0.76	-0.313	0.49	0.455	12.481
551	1	1.032	0.689	-0.343	0.493	0.453	12.36
1170	1	1.024	0.684	-0.34	0.493	0.453	12.362
27	1	1.032	0.685	-0.347	0.496	0.451	12.248
1059	1	1.234	0.979	-0.255	0.476	0.447	12.07
947	1	0.918	0.594	-0.324	0.51	0.436	11.552
2768	1	1.171	0.787	-0.384	0.512	0.433	11.391
3319	1	1.025	0.643	-0.382	0.516	0.432	11.332
3074	1	1.025	0.642	-0.383	0.516	0.431	11.301
2536	1	1.184	0.79	-0.394	0.515	0.43	11.252
2999	1	1.181	0.788	-0.393	0.515	0.43	11.264
197	1	0.545	0.402	-0.143	0.507	0.429	11.217
1258	1	0.545	0.402	-0.143	0.507	0.429	11.231
434	1	0.796	0.523	-0.273	0.519	0.426	11.082
103	1	1.918	2.196	0.278	0.29	0.423	10.948
1112	1	1.838	1.933	0.096	0.386	0.409	10.313
13	1	0.649	0.417	-0.232	0.537	0.403	10.089
2543	1	1.125	0.794	-0.331	0.53	0.399	9.914
2671	1	1.072	0.598	-0.474	0.557	0.392	9.633
1159	1	1.074	0.567	-0.507	0.573	0.377	9.014
2529	1	1.076	0.564	-0.512	0.575	0.375	8.944
1322	1	1.075	0.563	-0.512	0.576	0.374	8.923
1339	1	1.078	0.562	-0.516	0.577	0.373	8.877
1963	1	1.079	0.563	-0.516	0.577	0.373	8.885
2032	1	1.075	0.561	-0.515	0.577	0.373	8.876
2541	1	1.076	0.561	-0.515	0.577	0.373	8.873
2645	1	1.075	0.56	-0.515	0.577	0.373	8.876
31	1	0.998	0.525	-0.473	0.578	0.371	8.799
979	1	0.998	0.525	-0.473	0.578	0.371	8.796
984	1	0.998	0.525	-0.473	0.578	0.371	8.799
169	1	1.985	1.962	-0.023	0.393	0.37	8.761
964	1	0.999	0.524	-0.475	0.579	0.37	8.772
1431	1	1.133	0.754	-0.379	0.569	0.364	8.527
3325	1	1.133	0.753	-0.38	0.569	0.363	8.515
3345	1	0.657	0.359	-0.298	0.584	0.355	8.216
1240	1	1.247	0.645	-0.602	0.601	0.35	8.028
1940	1	1.247	0.642	-0.606	0.602	0.349	7.996
2553	1	1.251	0.641	-0.61	0.603	0.348	7.958
83	1	1.203	0.746	-0.456	0.594	0.341	7.716
663	1	1.102	0.511	-0.591	0.613	0.339	7.644
2232	1	1.218	0.75	-0.468	0.597	0.338	7.611
2783	1	1.129	0.677	-0.453	0.604	0.331	7.398
2261	1	1.102	0.483	-0.618	0.627	0.325	7.192
2263	1	1.777	1.262	-0.515	0.576	0.322	7.076
2690	1	2.235	2.907	0.672	0.076	0.32	7.03
2171	1	1.166	0.496	-0.67	0.636	0.317	6.927
2516	1	1.351	0.775	-0.576	0.626	0.311	6.729
57	1	0.746	0.477	-0.269	0.628	0.309	6.681
1185	1	1.043	0.587	-0.456	0.632	0.306	6.574
1114	1	1.272	0.522	-0.75	0.651	0.304	6.511
97	1	1.275	0.508	-0.768	0.658	0.297	6.313
1220	1	1.277	0.508	-0.77	0.659	0.297	6.301
1658	1	1.277	0.508	-0.77	0.659	0.297	6.302
1892	1	1.278	0.508	-0.77	0.659	0.297	6.302
2035	1	1.278	0.508	-0.77	0.659	0.297	6.302
2513	1	1.277	0.508	-0.77	0.659	0.297	6.303
2586	1	1.277	0.508	-0.77	0.659	0.297	6.302
3132	1	1.277	0.508	-0.77	0.659	0.297	6.303
403	1	1.278	0.506	-0.772	0.66	0.296	6.281
2483	1	1.282	0.509	-0.773	0.659	0.296	6.288
3240	1	1.278	0.506	-0.772	0.66	0.296	6.282
3297	1	1.278	0.506	-0.772	0.66	0.296	6.28
3315	1	1.278	0.506	-0.772	0.66	0.296	6.282
2912	1	1.253	0.49	-0.764	0.661	0.295	6.237
814	1	1.248	0.486	-0.762	0.661	0.294	6.22
1428	1	1.248	0.486	-0.762	0.661	0.294	6.225
1901	1	1.248	0.485	-0.762	0.662	0.294	6.218
2114	1	1.251	0.486	-0.764	0.662	0.294	6.21
2490	1	1.251	0.486	-0.764	0.662	0.294	6.213
2574	1	1.248	0.485	-0.763	0.662	0.294	6.215
2685	1	1.251	0.486	-0.764	0.662	0.294	6.211
2738	1	1.248	0.485	-0.762	0.662	0.294	6.218
2926	1	1.248	0.486	-0.762	0.661	0.294	6.224
3037	1	2.087	1.697	-0.39	0.515	0.292	6.142
1183	1	2.034	0.89	-1.144	0.687	0.271	5.556
1961	1	1.29	0.613	-0.677	0.683	0.262	5.286
2826	1	2.28	1.005	-1.275	0.693	0.262	5.289
16	1	0.478	0.191	-0.286	0.66	0.26	5.232
330	1	1.205	0.559	-0.646	0.693	0.252	5.039
449	1	1.754	0.985	-0.769	0.674	0.252	5.028
1008	1	1.077	0.494	-0.583	0.701	0.246	4.865
3390	1	2.903	1.108	-1.795	0.683	0.246	4.863
1262	1	1.973	0.723	-1.25	0.72	0.243	4.795
1265	1	1.156	0.523	-0.633	0.703	0.242	4.771
1648	1	1.065	0.317	-0.748	0.718	0.236	4.606
3052	1	2.3	2.055	-0.245	0.474	0.236	4.612
1319	1	1.996	0.699	-1.297	0.729	0.235	4.597
1445	1	1.246	0.365	-0.882	0.724	0.235	4.572
3356	1	1.243	0.364	-0.879	0.723	0.235	4.58
1205	1	1.245	0.362	-0.883	0.725	0.234	4.547
2350	1	1.245	0.363	-0.881	0.724	0.234	4.559
478	1	1.248	0.362	-0.886	0.725	0.233	4.53
898	1	1.245	0.362	-0.883	0.725	0.233	4.546
1588	1	2.018	1.204	-0.814	0.674	0.233	4.531
1866	1	1.245	0.362	-0.883	0.725	0.233	4.545
2394	1	1.248	0.363	-0.885	0.725	0.233	4.544
2487	1	1.248	0.363	-0.885	0.725	0.233	4.545
2735	1	1.245	0.362	-0.883	0.725	0.233	4.546
108	1	2.559	0.859	-1.699	0.732	0.231	4.492
1401	1	1.884	1.078	-0.806	0.685	0.229	4.443
2778	1	2.345	2.177	-0.168	0.37	0.228	4.399
2723	1	2.742	0.853	-1.889	0.739	0.225	4.345
1227	1	1.415	0.686	-0.729	0.716	0.223	4.289
106	1	2.868	0.852	-2.016	0.743	0.222	4.269
1097	1	2.914	0.852	-2.062	0.744	0.221	4.245
825	1	1.21	0.49	-0.72	0.731	0.22	4.205
131	1	1.214	0.489	-0.724	0.732	0.219	4.185
963	1	1.224	0.493	-0.732	0.732	0.219	4.179
867	1	2.331	1.912	-0.419	0.479	0.217	4.136
583	1	2.024	1.127	-0.897	0.704	0.216	4.11
1284	1	1.298	0.524	-0.774	0.734	0.216	4.11
29	1	0.6	0.179	-0.421	0.718	0.215	4.081
66	1	0.6	0.179	-0.421	0.718	0.215	4.081
840	1	0.6	0.179	-0.421	0.718	0.215	4.081
24	1	1.274	0.331	-0.943	0.749	0.211	3.99
2174	1	1.274	0.331	-0.943	0.749	0.211	3.992
2720	1	1.274	0.331	-0.943	0.749	0.211	3.991
3321	1	2.124	1.128	-0.996	0.718	0.211	3.98
1797	1	1.788	0.784	-1.004	0.74	0.207	3.892
1633	1	1.29	0.484	-0.806	0.75	0.204	3.82
2393	1	2.518	0.697	-1.821	0.765	0.203	3.812
74	1	1.851	0.808	-1.043	0.748	0.198	3.686
678	1	1.85	0.808	-1.042	0.748	0.198	3.69
704	1	0.73	0.186	-0.544	0.746	0.198	3.683
671	1	1.857	0.81	-1.046	0.748	0.197	3.668
1137	1	1.976	1.009	-0.966	0.735	0.197	3.656
775	1	2.781	0.689	-2.092	0.774	0.196	3.627
2519	1	1.858	0.808	-1.05	0.75	0.196	3.649
1823	1	2.146	1.13	-1.016	0.718	0.195	3.612
2341	1	1.226	0.446	-0.781	0.759	0.195	3.604
1248	1	2.866	0.689	-2.178	0.776	0.194	3.586
1585	1	2.867	0.689	-2.178	0.776	0.194	3.586
2017	1	1.3	0.308	-0.992	0.767	0.194	3.582
369	1	1.383	0.491	-0.891	0.763	0.192	3.55
1327	1	1.305	0.306	-0.999	0.769	0.192	3.54
1645	1	1.302	0.305	-0.997	0.769	0.192	3.54
1746	1	1.302	0.305	-0.997	0.769	0.192	3.538
2598	1	1.302	0.305	-0.997	0.769	0.192	3.539
2758	1	1.302	0.305	-0.997	0.769	0.192	3.538
1827	1	1.394	0.494	-0.9	0.764	0.191	3.534
1690	1	0.698	0.171	-0.527	0.752	0.189	3.483
3146	1	2.182	1.135	-1.047	0.725	0.187	3.43
1300	1	1.11	0.403	-0.707	0.767	0.186	3.421
2922	1	2.186	1.13	-1.056	0.727	0.185	3.396
3130	1	1.908	0.804	-1.104	0.763	0.185	3.381
919	1	1.959	0.941	-1.018	0.756	0.184	3.375
3237	1	1.36	0.465	-0.896	0.773	0.184	3.363
1755	1	1.985	0.523	-1.462	0.787	0.183	3.337
2489	1	1.894	0.784	-1.11	0.766	0.183	3.352
3326	1	1.111	0.396	-0.715	0.772	0.182	3.318
1422	1	0.82	0.181	-0.639	0.768	0.181	3.301
2239	1	2.004	0.523	-1.482	0.79	0.181	3.292
3022	1	0.82	0.181	-0.639	0.768	0.181	3.301
14	1	0.821	0.18	-0.642	0.769	0.18	3.274
1547	1	2.05	0.841	-1.209	0.771	0.18	3.283
1843	1	0.823	0.18	-0.643	0.769	0.18	3.267
1943	1	0.821	0.18	-0.642	0.769	0.18	3.274
1993	1	2.01	0.522	-1.488	0.79	0.18	3.275
2243	1	0.823	0.18	-0.643	0.769	0.18	3.269
2304	1	0.825	0.18	-0.645	0.769	0.18	3.266
2712	1	0.821	0.18	-0.642	0.769	0.18	3.274
2165	1	2.02	0.521	-1.498	0.792	0.179	3.25
2810	1	2.022	0.521	-1.501	0.792	0.179	3.244
3362	1	1.396	0.465	-0.931	0.779	0.179	3.25
1163	1	2.106	1.057	-1.049	0.757	0.178	3.224
2401	1	2.027	0.521	-1.507	0.793	0.178	3.23
3364	1	2.025	0.521	-1.504	0.792	0.178	3.237
3135	1	2.164	1.069	-1.095	0.739	0.176	3.181
3287	1	1.167	0.388	-0.779	0.787	0.17	3.047
1379	1	0.877	0.175	-0.702	0.783	0.169	3.034
1012	1	0.83	0.168	-0.663	0.781	0.168	3.021
2994	1	0.83	0.168	-0.663	0.781	0.168	3.021
1981	1	1.127	0.37	-0.757	0.793	0.164	2.917
118	1	1.127	0.369	-0.758	0.794	0.163	2.897
177	1	0.941	0.177	-0.765	0.792	0.163	2.906
2475	1	1.136	0.371	-0.765	0.794	0.163	2.905
2724	1	2.035	0.814	-1.221	0.794	0.163	2.913
3035	1	0.941	0.177	-0.765	0.792	0.163	2.906
2	1	0.943	0.175	-0.767	0.793	0.162	2.881
21	1	0.943	0.175	-0.767	0.793	0.162	2.881
2942	1	0.943	0.175	-0.767	0.793	0.162	2.881
2312	1	0.946	0.175	-0.771	0.793	0.161	2.874
766	1	0.838	0.158	-0.679	0.79	0.159	2.827
2269	1	0.839	0.158	-0.681	0.79	0.159	2.824
2798	1	0.838	0.158	-0.679	0.79	0.159	2.827
111	1	2.005	0.764	-1.242	0.802	0.158	2.801
173	1	1.77	0.59	-1.179	0.803	0.158	2.798
2924	1	1.771	0.591	-1.18	0.804	0.158	2.795
1237	1	2.007	0.762	-1.245	0.803	0.157	2.786
1403	1	2.01	0.762	-1.248	0.804	0.157	2.775
778	1	1.932	0.811	-1.121	0.796	0.154	2.724
404	1	2.417	1.459	-0.958	0.699	0.152	2.666
2470	1	0.957	0.163	-0.793	0.805	0.151	2.646
22	1	0.763	0.138	-0.624	0.795	0.15	2.631
419	1	1.336	0.384	-0.953	0.814	0.148	2.583
263	1	1.902	0.758	-1.144	0.807	0.147	2.567
301	1	0.765	0.136	-0.629	0.798	0.147	2.569
385	1	0.849	0.146	-0.703	0.803	0.147	2.57
1421	1	0.765	0.136	-0.629	0.798	0.147	2.569
2433	1	0.848	0.146	-0.701	0.803	0.147	2.576
2630	1	0.848	0.146	-0.701	0.803	0.147	2.576
2925	1	2.493	1.899	-0.594	0.518	0.147	2.581
720	1	1.869	0.717	-1.152	0.809	0.144	2.518
2342	1	1.91	0.521	-1.389	0.828	0.142	2.479
2540	1	2.099	0.767	-1.332	0.822	0.141	2.455
968	1	1.416	0.388	-1.027	0.823	0.14	2.43
1245	1	0.793	0.131	-0.661	0.807	0.14	2.423
1599	1	0.793	0.131	-0.661	0.807	0.14	2.423
2186	1	2.742	0.489	-2.253	0.836	0.14	2.42
2637	1	0.793	0.131	-0.661	0.807	0.14	2.423
2766	1	0.793	0.131	-0.661	0.807	0.14	2.423
417	1	0.964	0.15	-0.814	0.816	0.139	2.413
2257	1	2.802	0.489	-2.313	0.837	0.139	2.4
314	1	2.803	0.489	-2.314	0.838	0.138	2.396
713	1	2.817	0.489	-2.328	0.838	0.138	2.394
1135	1	2.814	0.488	-2.325	0.838	0.138	2.392
1148	1	2.818	0.489	-2.329	0.838	0.138	2.392
1184	1	2.824	0.488	-2.336	0.838	0.138	2.389
1311	1	2.799	0.489	-2.31	0.838	0.138	2.398
1741	1	2.823	0.489	-2.334	0.838	0.138	2.39
2189	1	2.801	0.489	-2.313	0.838	0.138	2.397
28	1	1.359	0.201	-1.158	0.831	0.137	2.372
264	1	1.361	0.201	-1.16	0.832	0.137	2.368
366	1	1.359	0.201	-1.158	0.831	0.137	2.372
368	1	1.359	0.201	-1.158	0.831	0.137	2.372
436	1	1.361	0.201	-1.16	0.832	0.137	2.366
1569	1	1.359	0.201	-1.158	0.831	0.137	2.372
1590	1	1.359	0.201	-1.158	0.831	0.137	2.372
10	1	2.165	0.801	-1.364	0.82	0.135	2.324
35	1	2.128	0.765	-1.362	0.823	0.135	2.33
82	1	2.162	0.799	-1.363	0.82	0.135	2.329
2030	1	2.164	0.801	-1.363	0.819	0.135	2.328
2537	1	2.122	0.759	-1.363	0.823	0.135	2.329
2771	1	2.162	0.799	-1.363	0.82	0.135	2.329
3361	1	2.121	0.757	-1.364	0.824	0.135	2.324
212	1	0.868	0.134	-0.735	0.817	0.134	2.307
899	1	0.775	0.123	-0.652	0.811	0.134	2.299
2929	1	2.169	0.798	-1.371	0.821	0.134	2.301
25	1	0.776	0.122	-0.654	0.812	0.133	2.284
662	1	2.02	0.783	-1.237	0.82	0.131	2.253
180	1	0.975	0.139	-0.835	0.827	0.129	2.21
227	1	1.671	0.55	-1.121	0.831	0.129	2.206
427	1	2.037	0.786	-1.251	0.823	0.129	2.202
1306	1	0.975	0.139	-0.835	0.827	0.129	2.21
481	1	2.031	0.779	-1.252	0.824	0.128	2.196
3055	1	2.033	0.774	-1.259	0.825	0.127	2.172
18	1	0.914	0.13	-0.784	0.827	0.126	2.153
689	1	0.914	0.13	-0.784	0.827	0.126	2.153
1153	1	2.462	1.404	-1.058	0.717	0.126	2.155
1152	1	1.308	0.334	-0.974	0.841	0.124	2.107
2567	1	0.916	0.127	-0.789	0.83	0.124	2.109
798	1	0.919	0.127	-0.792	0.83	0.123	2.096
3067	1	0.916	0.127	-0.789	0.83	0.123	2.101
3051	1	2.629	1.784	-0.845	0.582	0.122	2.065
186	1	1.833	0.495	-1.337	0.848	0.121	2.046
2931	1	0.984	0.13	-0.854	0.836	0.12	2.038
1660	1	1.472	0.186	-1.286	0.854	0.118	2.004
2752	1	1.472	0.186	-1.286	0.854	0.118	2.004
3071	1	1.472	0.186	-1.286	0.854	0.118	2.004
1119	1	2.03	0.589	-1.441	0.853	0.116	1.965
12	1	0.791	0.105	-0.685	0.831	0.115	1.93
2477	1	0.796	0.105	-0.691	0.832	0.114	1.917
1949	1	2.511	1.364	-1.147	0.759	0.113	1.896
2072	1	0.928	0.115	-0.813	0.842	0.112	1.875
236	1	1.933	0.487	-1.446	0.859	0.111	1.86
313	1	0.929	0.114	-0.815	0.843	0.111	1.862
1687	1	1.933	0.487	-1.446	0.859	0.111	1.861
2505	1	1.937	0.488	-1.45	0.86	0.11	1.853
3143	1	1.937	0.485	-1.452	0.86	0.11	1.842
1275	1	2.525	1.517	-1.008	0.702	0.109	1.823
242	1	1.687	0.491	-1.196	0.858	0.108	1.803
375	1	2.03	0.545	-1.485	0.865	0.107	1.784
732	1	2.473	0.575	-1.898	0.872	0.107	1.788
1061	1	2.03	0.544	-1.485	0.865	0.107	1.782
1783	1	2.032	0.547	-1.485	0.865	0.107	1.786
557	1	0.885	0.105	-0.779	0.845	0.106	1.775
651	1	0.886	0.105	-0.78	0.845	0.106	1.773
1453	1	0.888	0.106	-0.783	0.846	0.106	1.773
1983	1	0.885	0.105	-0.779	0.845	0.106	1.775
2954	1	0.885	0.105	-0.779	0.845	0.106	1.775
7	1	1.405	0.153	-1.251	0.866	0.105	1.746
175	1	0.799	0.096	-0.703	0.841	0.105	1.743
316	1	1.405	0.153	-1.251	0.866	0.105	1.746
318	1	1.405	0.153	-1.251	0.866	0.105	1.746
639	1	1.405	0.153	-1.251	0.866	0.105	1.746
1018	1	1.405	0.153	-1.251	0.866	0.105	1.746
1793	1	0.8	0.096	-0.704	0.841	0.105	1.742
1855	1	1.405	0.153	-1.251	0.866	0.105	1.746
2005	1	1.405	0.153	-1.251	0.866	0.105	1.746
2085	1	1.405	0.153	-1.251	0.866	0.105	1.746
2172	1	1.405	0.153	-1.251	0.866	0.105	1.746
2252	1	1.407	0.153	-1.253	0.867	0.105	1.744
2629	1	1.405	0.153	-1.251	0.866	0.105	1.746
2828	1	2.046	0.547	-1.498	0.867	0.105	1.757
309	1	1.354	0.146	-1.208	0.866	0.104	1.725
329	1	1.405	0.153	-1.253	0.867	0.104	1.738
596	1	1.354	0.146	-1.208	0.866	0.104	1.725
803	1	1.405	0.153	-1.253	0.867	0.104	1.738
1047	1	1.405	0.153	-1.253	0.867	0.104	1.738
1243	1	1.405	0.153	-1.253	0.867	0.104	1.738
1405	1	1.406	0.153	-1.253	0.867	0.104	1.737
1409	1	1.405	0.153	-1.253	0.867	0.104	1.738
2048	1	1.405	0.153	-1.253	0.867	0.104	1.738
2905	1	1.405	0.153	-1.253	0.867	0.104	1.738
2948	1	1.405	0.153	-1.253	0.867	0.104	1.738
2974	1	1.405	0.153	-1.253	0.867	0.104	1.738
3124	1	1.405	0.153	-1.253	0.867	0.104	1.738
3309	1	1.405	0.153	-1.253	0.867	0.104	1.738
3383	1	1.406	0.153	-1.254	0.867	0.104	1.736
1831	1	1.991	0.484	-1.508	0.869	0.103	1.706
2469	1	1.357	0.146	-1.212	0.867	0.103	1.721
243	1	1.385	0.142	-1.243	0.872	0.099	1.636
1497	1	1.385	0.142	-1.243	0.872	0.099	1.636
2876	1	1.385	0.142	-1.243	0.872	0.099	1.636
3232	1	2.198	0.607	-1.591	0.867	0.099	1.637
1470	1	1.665	0.178	-1.487	0.879	0.098	1.612
4	1	1.665	0.178	-1.487	0.879	0.097	1.612
363	1	1.696	0.459	-1.236	0.872	0.097	1.594
716	1	1.665	0.178	-1.487	0.879	0.097	1.612
772	1	1.665	0.178	-1.487	0.879	0.097	1.612
1026	1	1.668	0.178	-1.49	0.88	0.097	1.609
1264	1	1.665	0.178	-1.487	0.879	0.097	1.612
1472	1	1.665	0.178	-1.487	0.879	0.097	1.612
1561	1	1.665	0.178	-1.487	0.879	0.097	1.612
1583	1	1.665	0.178	-1.487	0.879	0.097	1.612
1858	1	1.665	0.178	-1.487	0.879	0.097	1.612
2222	1	1.666	0.178	-1.489	0.879	0.097	1.61
2225	1	1.666	0.178	-1.489	0.879	0.097	1.61
2343	1	1.665	0.178	-1.487	0.879	0.097	1.612
2422	1	1.665	0.178	-1.487	0.879	0.097	1.612
2495	1	1.668	0.178	-1.49	0.88	0.097	1.609
2687	1	1.668	0.178	-1.49	0.88	0.097	1.609
2907	1	1.665	0.178	-1.487	0.879	0.097	1.612
3087	1	1.665	0.178	-1.487	0.879	0.097	1.612
3250	1	1.665	0.178	-1.487	0.879	0.097	1.612
3335	1	1.665	0.178	-1.487	0.879	0.097	1.612
3358	1	1.665	0.178	-1.487	0.879	0.097	1.612
136	1	0.946	0.098	-0.848	0.86	0.095	1.567
765	1	0.947	0.098	-0.849	0.86	0.095	1.558
944	1	0.947	0.098	-0.849	0.86	0.095	1.558
2443	1	2.169	0.307	-1.863	0.886	0.095	1.563
3045	1	2.225	0.606	-1.619	0.871	0.095	1.57
249	1	2.179	0.306	-1.873	0.887	0.094	1.547
405	1	2.179	0.306	-1.873	0.887	0.094	1.547
500	1	2.037	0.492	-1.545	0.88	0.094	1.551
717	1	2.176	0.306	-1.87	0.886	0.094	1.551
760	1	2.174	0.306	-1.867	0.886	0.094	1.555
851	1	2.179	0.306	-1.873	0.887	0.094	1.547
896	1	2.176	0.306	-1.87	0.886	0.094	1.551
907	1	2.176	0.307	-1.869	0.886	0.094	1.557
991	1	2.178	0.306	-1.871	0.886	0.094	1.549
1448	1	2.178	0.307	-1.871	0.886	0.094	1.554
1613	1	2.177	0.306	-1.871	0.886	0.094	1.55
1664	1	2.177	0.306	-1.871	0.886	0.094	1.549
1714	1	2.176	0.306	-1.87	0.886	0.094	1.551
1756	1	2.177	0.306	-1.871	0.886	0.094	1.55
1947	1	2.177	0.306	-1.871	0.886	0.094	1.55
2102	1	2.176	0.307	-1.869	0.886	0.094	1.557
2201	1	2.179	0.306	-1.872	0.887	0.094	1.548
2326	1	2.176	0.306	-1.87	0.886	0.094	1.552
2770	1	2.177	0.306	-1.871	0.886	0.094	1.55
3014	1	2.176	0.306	-1.87	0.886	0.094	1.551
3181	1	2.176	0.306	-1.87	0.886	0.094	1.55
3353	1	2.177	0.306	-1.871	0.886	0.094	1.549
33	1	1.014	0.102	-0.913	0.865	0.093	1.533
2192	1	2.661	2.221	-0.44	0.358	0.09	1.482
3370	1	1.61	0.434	-1.176	0.881	0.087	1.419
1549	1	1.617	0.433	-1.184	0.882	0.086	1.401
997	1	2.553	1.348	-1.205	0.788	0.085	1.388
3389	1	2.377	1.015	-1.362	0.861	0.085	1.392
409	1	2.472	1.031	-1.442	0.866	0.083	1.349
3044	1	2.497	1.063	-1.434	0.828	0.083	1.349
1517	1	2.12	0.457	-1.663	0.895	0.082	1.329
105	1	1.912	0.484	-1.428	0.891	0.081	1.322
122	1	1.595	0.135	-1.46	0.896	0.08	1.305
144	1	1.595	0.135	-1.46	0.896	0.08	1.305
156	1	1.595	0.135	-1.46	0.896	0.08	1.305
192	1	1.595	0.135	-1.46	0.896	0.08	1.305
216	1	1.595	0.135	-1.46	0.896	0.08	1.305
229	1	1.595	0.135	-1.46	0.896	0.08	1.305
297	1	1.595	0.135	-1.46	0.896	0.08	1.305
426	1	1.595	0.135	-1.46	0.896	0.08	1.305
532	1	1.595	0.135	-1.46	0.896	0.08	1.305
536	1	1.595	0.135	-1.46	0.896	0.08	1.305
659	1	1.595	0.135	-1.46	0.896	0.08	1.305
728	1	1.595	0.135	-1.46	0.896	0.08	1.305
736	1	1.595	0.135	-1.46	0.896	0.08	1.305
789	1	1.595	0.135	-1.46	0.896	0.08	1.305
826	1	1.595	0.135	-1.46	0.896	0.08	1.305
829	1	1.595	0.135	-1.46	0.896	0.08	1.305
934	1	1.595	0.135	-1.46	0.896	0.08	1.305
1055	1	1.595	0.135	-1.46	0.896	0.08	1.305
1230	1	1.595	0.135	-1.46	0.896	0.08	1.305
1251	1	1.595	0.135	-1.46	0.896	0.08	1.305
1299	1	1.595	0.135	-1.46	0.896	0.08	1.305
1325	1	1.595	0.135	-1.46	0.896	0.08	1.305
1373	1	1.595	0.135	-1.46	0.896	0.08	1.305
1425	1	1.595	0.135	-1.46	0.896	0.08	1.305
1512	1	1.595	0.135	-1.46	0.896	0.08	1.305
1553	1	1.595	0.135	-1.46	0.896	0.08	1.305
1555	1	1.595	0.135	-1.46	0.896	0.08	1.305
1606	1	1.595	0.135	-1.46	0.896	0.08	1.305
1621	1	1.596	0.135	-1.461	0.896	0.08	1.304
1672	1	1.595	0.135	-1.46	0.896	0.08	1.305
1781	1	1.596	0.135	-1.461	0.896	0.08	1.304
1911	1	1.595	0.135	-1.46	0.896	0.08	1.305
1919	1	1.595	0.135	-1.46	0.896	0.08	1.305
2103	1	1.598	0.135	-1.463	0.896	0.08	1.303
2176	1	1.595	0.135	-1.46	0.896	0.08	1.305
2323	1	1.595	0.135	-1.46	0.896	0.08	1.305
2366	1	1.598	0.135	-1.463	0.896	0.08	1.303
2441	1	1.595	0.135	-1.46	0.896	0.08	1.305
2449	1	1.598	0.135	-1.463	0.896	0.08	1.303
2486	1	1.6	0.135	-1.465	0.897	0.08	1.302
2500	1	1.598	0.135	-1.463	0.896	0.08	1.303
2522	1	1.595	0.135	-1.46	0.896	0.08	1.305
2538	1	1.595	0.135	-1.46	0.896	0.08	1.305
2565	1	1.598	0.135	-1.463	0.896	0.08	1.303
2573	1	1.595	0.135	-1.46	0.896	0.08	1.305
2583	1	1.595	0.135	-1.46	0.896	0.08	1.305
2592	1	1.595	0.135	-1.46	0.896	0.08	1.305
2638	1	1.595	0.135	-1.46	0.896	0.08	1.305
2748	1	1.595	0.135	-1.46	0.896	0.08	1.305
2875	1	1.595	0.135	-1.46	0.896	0.08	1.305
2937	1	1.595	0.135	-1.46	0.896	0.08	1.305
2952	1	1.595	0.135	-1.46	0.896	0.08	1.305
3016	1	1.595	0.135	-1.46	0.896	0.08	1.305
3017	1	1.595	0.135	-1.46	0.896	0.08	1.305
3211	1	1.598	0.135	-1.463	0.896	0.08	1.303
3338	1	1.595	0.135	-1.46	0.896	0.08	1.305
1320	1	2.488	1.143	-1.344	0.852	0.079	1.279
2756	1	2.461	0.967	-1.493	0.883	0.078	1.259
1879	1	1.931	0.353	-1.578	0.902	0.076	1.234
2161	1	2.438	0.286	-2.153	0.908	0.076	1.226
1161	1	2.282	0.827	-1.455	0.888	0.075	1.211
280	1	2.59	1.141	-1.449	0.862	0.074	1.192
17	1	1.708	0.135	-1.573	0.906	0.073	1.178
135	1	1.708	0.135	-1.573	0.906	0.073	1.178
172	1	2.224	0.469	-1.754	0.905	0.073	1.176
176	1	1.709	0.135	-1.574	0.907	0.073	1.172
293	1	1.709	0.135	-1.574	0.907	0.073	1.172
398	1	1.708	0.135	-1.573	0.906	0.073	1.178
408	1	2.226	0.471	-1.755	0.905	0.073	1.177
482	1	1.708	0.135	-1.573	0.906	0.073	1.178
569	1	1.708	0.135	-1.573	0.906	0.073	1.178
571	1	1.709	0.135	-1.574	0.907	0.073	1.172
605	1	1.708	0.135	-1.573	0.906	0.073	1.178
623	1	1.708	0.135	-1.573	0.906	0.073	1.178
785	1	1.709	0.135	-1.574	0.907	0.073	1.172
854	1	1.709	0.135	-1.574	0.907	0.073	1.172
885	1	1.708	0.135	-1.573	0.906	0.073	1.178
889	1	2.231	0.471	-1.761	0.906	0.073	1.167
900	1	1.712	0.135	-1.577	0.907	0.073	1.169
986	1	1.709	0.135	-1.574	0.907	0.073	1.172
994	1	1.708	0.135	-1.573	0.906	0.073	1.178
1000	1	1.708	0.135	-1.573	0.906	0.073	1.178
1045	1	2.231	0.471	-1.76	0.906	0.073	1.168
1054	1	1.709	0.135	-1.574	0.907	0.073	1.172
1145	1	1.709	0.135	-1.574	0.907	0.073	1.172
1246	1	1.709	0.135	-1.574	0.907	0.073	1.172
1488	1	1.708	0.135	-1.573	0.906	0.073	1.178
1490	1	1.709	0.135	-1.574	0.907	0.073	1.172
1539	1	1.709	0.135	-1.574	0.907	0.073	1.172
1706	1	1.709	0.135	-1.574	0.907	0.073	1.172
1722	1	1.708	0.135	-1.573	0.906	0.073	1.178
1809	1	1.712	0.135	-1.577	0.907	0.073	1.171
1815	1	1.709	0.135	-1.574	0.907	0.073	1.172
1854	1	1.708	0.135	-1.573	0.906	0.073	1.178
1966	1	1.708	0.135	-1.573	0.906	0.073	1.178
2008	1	1.97	0.352	-1.619	0.906	0.073	1.169
2009	1	1.709	0.135	-1.574	0.907	0.073	1.172
2054	1	1.709	0.135	-1.574	0.907	0.073	1.172
2061	1	1.709	0.135	-1.574	0.907	0.073	1.172
2127	1	1.709	0.135	-1.574	0.907	0.073	1.172
2145	1	1.71	0.135	-1.576	0.907	0.073	1.172
2168	1	1.708	0.135	-1.573	0.906	0.073	1.178
2244	1	1.71	0.135	-1.576	0.907	0.073	1.172
2328	1	2.231	0.471	-1.76	0.906	0.073	1.169
2407	1	1.709	0.135	-1.574	0.907	0.073	1.172
2434	1	1.709	0.135	-1.574	0.907	0.073	1.172
2504	1	1.711	0.135	-1.576	0.906	0.073	1.176
2539	1	1.709	0.135	-1.574	0.907	0.073	1.172
2551	1	1.708	0.135	-1.573	0.906	0.073	1.178
2589	1	1.709	0.135	-1.574	0.907	0.073	1.172
2601	1	1.709	0.135	-1.574	0.907	0.073	1.172
2639	1	1.709	0.135	-1.574	0.907	0.073	1.172
2670	1	1.708	0.135	-1.573	0.906	0.073	1.178
2741	1	3.509	1.248	-2.261	0.849	0.073	1.175
2743	1	2.231	0.471	-1.76	0.906	0.073	1.168
2757	1	1.709	0.135	-1.574	0.907	0.073	1.172
2799	1	1.709	0.135	-1.574	0.907	0.073	1.172
2878	1	1.708	0.135	-1.573	0.906	0.073	1.178
3033	1	1.709	0.135	-1.574	0.907	0.073	1.172
3068	1	1.708	0.135	-1.573	0.906	0.073	1.178
3085	1	1.71	0.135	-1.574	0.906	0.073	1.176
3140	1	2.232	0.471	-1.761	0.906	0.073	1.167
3367	1	1.709	0.135	-1.574	0.907	0.073	1.172
19	1	1.405	0.105	-1.3	0.9	0.072	1.163
23	1	1.405	0.105	-1.3	0.9	0.072	1.163
262	1	1.774	0.426	-1.348	0.901	0.072	1.152
303	1	1.405	0.105	-1.3	0.9	0.072	1.163
304	1	1.405	0.105	-1.3	0.9	0.072	1.163
928	1	1.405	0.105	-1.3	0.9	0.072	1.163
1225	1	2.232	0.469	-1.763	0.906	0.072	1.161
1260	1	2.232	0.471	-1.761	0.906	0.072	1.166
1721	1	2.7	1.34	-1.36	0.806	0.072	1.166
1811	1	2.864	2.171	-0.693	0.428	0.072	1.152
1833	1	1.405	0.105	-1.3	0.9	0.072	1.163
1886	1	2.232	0.469	-1.763	0.906	0.072	1.162
1957	1	2.235	0.469	-1.766	0.906	0.072	1.156
2083	1	2.231	0.469	-1.762	0.906	0.072	1.163
2646	1	1.405	0.105	-1.3	0.9	0.072	1.163
2684	1	2.234	0.47	-1.764	0.906	0.072	1.16
2695	1	1.408	0.105	-1.303	0.9	0.072	1.161
2932	1	2.231	0.47	-1.761	0.906	0.072	1.166
3049	1	2.232	0.469	-1.763	0.906	0.072	1.161
3117	1	1.405	0.105	-1.3	0.9	0.072	1.163
3138	1	2.237	0.469	-1.768	0.907	0.072	1.153
20	1	1.68	0.129	-1.552	0.908	0.071	1.146
32	1	1.68	0.129	-1.552	0.908	0.071	1.146
68	1	1.68	0.129	-1.552	0.908	0.071	1.146
201	1	1.68	0.129	-1.552	0.908	0.071	1.146
282	1	1.68	0.129	-1.552	0.908	0.071	1.146
289	1	1.68	0.129	-1.552	0.908	0.071	1.146
628	1	1.68	0.129	-1.552	0.908	0.071	1.146
835	1	1.68	0.129	-1.552	0.908	0.071	1.146
948	1	2.553	1.219	-1.334	0.827	0.071	1.132
1109	1	1.68	0.129	-1.552	0.908	0.071	1.146
1291	1	1.68	0.129	-1.552	0.908	0.071	1.146
1328	1	1.942	0.452	-1.489	0.905	0.071	1.14
1473	1	1.68	0.129	-1.552	0.908	0.071	1.146
1615	1	1.68	0.129	-1.552	0.908	0.071	1.146
1895	1	1.68	0.129	-1.552	0.908	0.071	1.146
1900	1	1.68	0.129	-1.552	0.908	0.071	1.146
1934	1	1.68	0.129	-1.552	0.908	0.071	1.146
2104	1	2.203	0.447	-1.756	0.908	0.071	1.144
2112	1	1.683	0.129	-1.554	0.908	0.071	1.144
2253	1	1.682	0.129	-1.553	0.908	0.071	1.145
2295	1	1.68	0.129	-1.552	0.908	0.071	1.146
2547	1	1.68	0.129	-1.552	0.908	0.071	1.146
2566	1	1.683	0.129	-1.554	0.908	0.071	1.144
2653	1	1.68	0.129	-1.552	0.908	0.071	1.146
2696	1	1.68	0.129	-1.551	0.907	0.071	1.148
3030	1	1.68	0.129	-1.552	0.908	0.071	1.146
3088	1	1.68	0.129	-1.552	0.908	0.071	1.146
3219	1	1.683	0.129	-1.554	0.908	0.071	1.144
3229	1	1.68	0.129	-1.552	0.908	0.071	1.146
3282	1	1.68	0.129	-1.552	0.908	0.071	1.146
3378	1	1.68	0.129	-1.552	0.908	0.071	1.146
126	1	2.756	0.284	-2.473	0.915	0.07	1.119
273	1	2.758	0.285	-2.473	0.915	0.07	1.125
279	1	2.75	0.284	-2.466	0.915	0.07	1.121
579	1	2.763	0.284	-2.479	0.915	0.07	1.117
679	1	2.764	0.285	-2.48	0.915	0.07	1.122
882	1	2.762	0.285	-2.477	0.915	0.07	1.121
1193	1	2.754	0.284	-2.47	0.915	0.07	1.119
1324	1	2.76	0.284	-2.476	0.915	0.07	1.117
1573	1	2.671	1.239	-1.432	0.836	0.07	1.116
1887	1	2.727	0.284	-2.443	0.914	0.07	1.126
2122	1	2.763	0.285	-2.478	0.915	0.07	1.122
2208	1	2.791	0.284	-2.507	0.915	0.07	1.115
2384	1	2.749	0.285	-2.465	0.915	0.07	1.125
2676	1	2.758	0.284	-2.474	0.915	0.07	1.118
2693	1	2.747	0.285	-2.462	0.915	0.07	1.125
2898	1	2.752	0.284	-2.468	0.915	0.07	1.119
3104	1	2.764	0.284	-2.481	0.915	0.07	1.117
3255	1	2.763	0.284	-2.48	0.915	0.07	1.117
753	1	2.781	0.284	-2.497	0.915	0.069	1.114
1195	1	2.785	0.284	-2.501	0.915	0.069	1.113
1503	1	2.312	0.818	-1.494	0.897	0.069	1.107
2562	1	2.312	0.819	-1.493	0.897	0.069	1.108
30	1	1.947	0.326	-1.622	0.913	0.067	1.077
1231	1	1.811	0.358	-1.453	0.912	0.066	1.05
1511	1	1.811	0.359	-1.452	0.911	0.066	1.055
1063	1	2.104	0.461	-1.643	0.912	0.065	1.034
8	1	1.419	0.094	-1.325	0.909	0.064	1.022
860	1	1.419	0.094	-1.325	0.909	0.064	1.022
1244	1	2.113	0.464	-1.648	0.912	0.064	1.028
1550	1	2.235	0.607	-1.628	0.911	0.064	1.021
2321	1	2.115	0.464	-1.65	0.913	0.064	1.025
2388	1	1.423	0.095	-1.328	0.909	0.064	1.021
2704	1	1.419	0.094	-1.325	0.909	0.064	1.022
3316	1	2.115	0.464	-1.651	0.913	0.064	1.025
1938	1	2.118	0.46	-1.658	0.914	0.063	1.007
3352	1	2.119	0.461	-1.658	0.914	0.063	1.008
420	1	2.502	1.029	-1.473	0.889	0.062	0.981
2762	1	2.139	0.46	-1.679	0.917	0.061	0.972
341	1	1.866	0.349	-1.516	0.919	0.06	0.947
1973	1	2.147	0.46	-1.688	0.918	0.06	0.957
2170	1	1.86	0.35	-1.509	0.919	0.06	0.958
3134	1	2.684	1.138	-1.546	0.879	0.06	0.953
1158	1	1.875	0.349	-1.526	0.92	0.059	0.936
2423	1	1.725	0.318	-1.406	0.92	0.059	0.931
2889	1	2.688	1.135	-1.554	0.881	0.059	0.939
387	1	1.135	0.132	-1.002	0.924	0.058	0.914
1286	1	1.135	0.132	-1.003	0.924	0.058	0.913
129	1	2.436	0.727	-1.709	0.915	0.057	0.899
361	1	2.747	2.466	-0.281	0.224	0.056	0.885
1180	1	2.557	1.079	-1.477	0.884	0.056	0.892
2854	1	2.819	1.746	-1.073	0.629	0.056	0.878
2988	1	1.437	0.083	-1.354	0.919	0.055	0.867
237	1	2.166	0.341	-1.825	0.93	0.054	0.856
666	1	2.76	1.129	-1.631	0.86	0.054	0.853
749	1	2.761	1.127	-1.634	0.86	0.054	0.849
1545	1	2.401	0.601	-1.801	0.927	0.053	0.843
2478	1	1.888	0.33	-1.558	0.928	0.053	0.837
3139	1	2.775	2.158	-0.617	0.406	0.053	0.829
503	1	2.653	0.969	-1.685	0.915	0.052	0.821
1874	1	2.408	0.771	-1.637	0.913	0.052	0.826
3043	1	2.659	0.968	-1.69	0.916	0.052	0.812
3385	1	2.607	0.901	-1.706	0.923	0.052	0.823
920	1	2.622	0.907	-1.714	0.924	0.051	0.806
2613	1	3.526	0.743	-2.783	0.935	0.049	0.763
11	1	1.45	0.074	-1.375	0.927	0.048	0.759
62	1	1.661	0.086	-1.575	0.932	0.048	0.749
185	1	1.661	0.086	-1.575	0.932	0.048	0.749
349	1	1.661	0.086	-1.575	0.932	0.048	0.749
395	1	1.661	0.086	-1.575	0.932	0.048	0.749
422	1	1.661	0.086	-1.575	0.932	0.048	0.749
537	1	1.66	0.087	-1.573	0.932	0.048	0.754
631	1	1.661	0.086	-1.575	0.932	0.048	0.749
705	1	1.414	0.132	-1.282	0.937	0.048	0.755
802	1	1.661	0.086	-1.575	0.932	0.048	0.749
878	1	1.661	0.086	-1.575	0.932	0.048	0.749
913	1	1.67	0.087	-1.583	0.933	0.048	0.747
959	1	1.66	0.087	-1.573	0.932	0.048	0.754
988	1	1.66	0.087	-1.573	0.932	0.048	0.754
1056	1	1.661	0.086	-1.575	0.932	0.048	0.749
1439	1	1.661	0.086	-1.575	0.932	0.048	0.749
1526	1	1.661	0.086	-1.575	0.932	0.048	0.749
1698	1	1.661	0.086	-1.575	0.932	0.048	0.749
1708	1	1.66	0.087	-1.573	0.932	0.048	0.754
1740	1	1.661	0.086	-1.575	0.932	0.048	0.749
1881	1	1.661	0.086	-1.575	0.932	0.048	0.749
2157	1	1.663	0.087	-1.576	0.932	0.048	0.749
2288	1	1.663	0.087	-1.576	0.932	0.048	0.749
2303	1	1.664	0.087	-1.577	0.932	0.048	0.751
2308	1	1.663	0.087	-1.576	0.932	0.048	0.754
2314	1	1.66	0.087	-1.573	0.932	0.048	0.754
2428	1	1.661	0.086	-1.575	0.932	0.048	0.749
2444	1	1.661	0.086	-1.575	0.932	0.048	0.749
2473	1	1.665	0.087	-1.578	0.932	0.048	0.752
2582	1	1.66	0.087	-1.573	0.932	0.048	0.754
2831	1	1.661	0.087	-1.574	0.932	0.048	0.754
3024	1	1.661	0.086	-1.575	0.932	0.048	0.749
3100	1	1.661	0.086	-1.575	0.932	0.048	0.749
3129	1	2.703	1.696	-1.007	0.651	0.048	0.753
3242	1	1.66	0.087	-1.573	0.932	0.048	0.754
46	1	2.07	0.411	-1.659	0.933	0.047	0.736
142	1	1.966	0.324	-1.643	0.936	0.047	0.737
348	1	4.506	0.821	-3.685	0.938	0.047	0.728
446	1	2.182	0.314	-1.868	0.938	0.047	0.742
506	1	2.184	0.313	-1.871	0.938	0.047	0.736
517	1	2.183	0.313	-1.871	0.938	0.047	0.735
833	1	2.183	0.313	-1.871	0.938	0.047	0.735
951	1	3.224	2.05	-1.174	0.521	0.047	0.74
1181	1	2.182	0.313	-1.869	0.938	0.047	0.738
1222	1	2.183	0.314	-1.869	0.938	0.047	0.739
1263	1	2.183	0.313	-1.87	0.938	0.047	0.737
1643	1	2.181	0.314	-1.867	0.938	0.047	0.743
2340	1	2.142	0.378	-1.764	0.936	0.047	0.733
2432	1	2.505	0.957	-1.548	0.906	0.047	0.728
2588	1	2.18	0.313	-1.868	0.938	0.047	0.738
2852	1	2.183	0.313	-1.87	0.938	0.047	0.736
2903	1	2.187	0.313	-1.874	0.939	0.047	0.731
3133	1	2.58	1.028	-1.552	0.908	0.047	0.729
879	1	2.634	0.846	-1.787	0.934	0.046	0.724
1548	1	2.376	0.502	-1.874	0.935	0.046	0.716
2718	1	2.063	0.345	-1.718	0.938	0.046	0.718
3278	1	2.064	0.344	-1.719	0.938	0.046	0.716
555	1	2.255	0.426	-1.829	0.938	0.045	0.701
2561	1	2.071	0.345	-1.726	0.938	0.045	0.711
143	1	1.864	0.294	-1.57	0.939	0.044	0.692
630	1	2.095	0.339	-1.756	0.942	0.043	0.667
901	1	3.108	1.988	-1.12	0.543	0.043	0.678
1376	1	2.433	0.587	-1.846	0.939	0.043	0.678
160	1	1.545	0.128	-1.417	0.945	0.042	0.653
619	1	1.545	0.128	-1.417	0.945	0.042	0.653
818	1	2.038	0.32	-1.718	0.942	0.042	0.656
1034	1	2.155	0.356	-1.799	0.943	0.042	0.654
1423	1	1.55	0.127	-1.423	0.945	0.042	0.648
1703	1	2.282	0.544	-1.738	0.939	0.042	0.656
1758	1	1.545	0.128	-1.417	0.945	0.042	0.653
1808	1	1.55	0.128	-1.422	0.945	0.042	0.651
2173	1	2.275	0.539	-1.735	0.939	0.042	0.658
2398	1	1.547	0.128	-1.419	0.945	0.042	0.652
2782	1	2.151	0.355	-1.795	0.942	0.042	0.658
2784	1	1.545	0.128	-1.417	0.945	0.042	0.653
3153	1	1.545	0.128	-1.418	0.945	0.042	0.652
3210	1	1.55	0.128	-1.422	0.945	0.042	0.65
3261	1	1.545	0.128	-1.417	0.945	0.042	0.653
3280	1	2.631	0.782	-1.849	0.939	0.042	0.652
34	1	1.677	0.076	-1.6	0.94	0.041	0.637
119	1	1.677	0.076	-1.6	0.94	0.041	0.637
433	1	1.545	0.127	-1.419	0.946	0.041	0.645
464	1	1.677	0.076	-1.6	0.94	0.041	0.637
702	1	1.677	0.076	-1.6	0.94	0.041	0.637
709	1	1.677	0.076	-1.6	0.94	0.041	0.637
846	1	1.546	0.127	-1.419	0.946	0.041	0.645
903	1	1.553	0.127	-1.426	0.946	0.041	0.642
1001	1	1.677	0.076	-1.6	0.94	0.041	0.637
1070	1	1.677	0.076	-1.6	0.94	0.041	0.637
1124	1	1.677	0.076	-1.6	0.94	0.041	0.637
1340	1	2.682	1.203	-1.479	0.891	0.041	0.641
1450	1	1.68	0.076	-1.603	0.94	0.041	0.637
1745	1	1.677	0.076	-1.6	0.94	0.041	0.638
1775	1	1.677	0.076	-1.601	0.94	0.041	0.637
1820	1	1.677	0.076	-1.6	0.94	0.041	0.637
1951	1	2.516	0.607	-1.909	0.93	0.041	0.639
1955	1	1.549	0.127	-1.423	0.946	0.041	0.642
2026	1	1.677	0.076	-1.6	0.94	0.041	0.637
2278	1	1.678	0.076	-1.602	0.94	0.041	0.637
2404	1	1.677	0.076	-1.6	0.94	0.041	0.637
2429	1	1.677	0.076	-1.6	0.94	0.041	0.637
2484	1	1.681	0.077	-1.605	0.94	0.041	0.637
2578	1	1.678	0.076	-1.601	0.94	0.041	0.636
2982	1	1.547	0.127	-1.42	0.946	0.041	0.644
308	1	1.565	0.125	-1.44	0.947	0.04	0.623
581	1	2.629	1.149	-1.481	0.882	0.04	0.622
1416	1	1.58	0.126	-1.454	0.947	0.04	0.621
1646	1	2.515	0.791	-1.724	0.926	0.04	0.626
2909	1	2.516	0.786	-1.73	0.927	0.04	0.619
317	1	2.523	0.788	-1.735	0.928	0.039	0.608
739	1	2.73	1.493	-1.237	0.761	0.039	0.61
1280	1	2.201	0.282	-1.919	0.948	0.039	0.61
1507	1	2.082	0.318	-1.764	0.946	0.039	0.609
1954	1	2.524	0.79	-1.734	0.928	0.039	0.608
1990	1	2.205	0.282	-1.923	0.948	0.039	0.606
2126	1	2.205	0.282	-1.923	0.948	0.039	0.606
3167	1	2.084	0.318	-1.767	0.946	0.039	0.607
221	1	2.105	0.316	-1.789	0.948	0.038	0.584
839	1	2.081	0.361	-1.72	0.946	0.038	0.584
2259	1	2.708	0.811	-1.897	0.928	0.038	0.596
821	1	1.625	0.122	-1.502	0.951	0.037	0.577
982	1	1.564	0.117	-1.446	0.951	0.037	0.567
1068	1	1.629	0.122	-1.506	0.951	0.037	0.574
1101	1	1.63	0.122	-1.508	0.951	0.037	0.573
1127	1	1.555	0.118	-1.437	0.951	0.037	0.573
1342	1	2.817	1.367	-1.45	0.804	0.037	0.58
2191	1	2.541	0.784	-1.758	0.932	0.037	0.566
2576	1	1.626	0.122	-1.504	0.951	0.037	0.576
2618	1	1.554	0.118	-1.436	0.951	0.037	0.574
2959	1	1.626	0.122	-1.504	0.951	0.037	0.576
3369	1	2.021	0.295	-1.726	0.948	0.037	0.581
60	1	1.69	0.068	-1.621	0.946	0.036	0.552
110	1	1.69	0.068	-1.621	0.946	0.036	0.552
245	1	1.69	0.068	-1.621	0.946	0.036	0.552
507	1	1.69	0.068	-1.621	0.946	0.036	0.552
634	1	1.69	0.068	-1.621	0.946	0.036	0.552
917	1	1.692	0.069	-1.624	0.946	0.036	0.552
1304	1	1.69	0.068	-1.621	0.946	0.036	0.552
1330	1	1.692	0.069	-1.624	0.946	0.036	0.552
1346	1	1.692	0.069	-1.624	0.946	0.036	0.552
1454	1	1.692	0.069	-1.624	0.946	0.036	0.552
1540	1	1.69	0.068	-1.621	0.946	0.036	0.552
1579	1	1.69	0.068	-1.621	0.946	0.036	0.552
1636	1	1.588	0.117	-1.471	0.953	0.036	0.552
1679	1	1.69	0.068	-1.621	0.946	0.036	0.552
1713	1	1.69	0.068	-1.621	0.946	0.036	0.552
1765	1	1.69	0.068	-1.621	0.946	0.036	0.552
1805	1	1.69	0.068	-1.621	0.946	0.036	0.552
1920	1	1.69	0.068	-1.621	0.946	0.036	0.552
2141	1	1.691	0.068	-1.623	0.946	0.036	0.552
2193	1	1.69	0.068	-1.621	0.946	0.036	0.552
2213	1	1.691	0.068	-1.623	0.946	0.036	0.552
2215	1	1.691	0.068	-1.623	0.946	0.036	0.552
2276	1	1.691	0.068	-1.623	0.946	0.036	0.552
2292	1	1.691	0.068	-1.623	0.946	0.036	0.552
2387	1	1.692	0.069	-1.624	0.946	0.036	0.552
2603	1	1.69	0.068	-1.621	0.946	0.036	0.552
2626	1	1.69	0.068	-1.621	0.946	0.036	0.552
2644	1	1.69	0.068	-1.621	0.946	0.036	0.552
2857	1	1.69	0.068	-1.621	0.946	0.036	0.552
3128	1	2.572	1.01	-1.562	0.907	0.036	0.561
3274	1	1.69	0.068	-1.621	0.946	0.036	0.552
3312	1	1.69	0.068	-1.621	0.946	0.036	0.552
493	1	1.723	0.123	-1.6	0.955	0.035	0.534
970	1	1.722	0.123	-1.599	0.955	0.035	0.534
2160	1	2.972	1.631	-1.34	0.713	0.035	0.54
2663	1	2.756	0.808	-1.949	0.932	0.035	0.546
2984	1	1.723	0.123	-1.6	0.955	0.035	0.534
3086	1	1.722	0.123	-1.6	0.955	0.035	0.534
288	1	1.723	0.122	-1.601	0.955	0.034	0.528
414	1	1.724	0.122	-1.603	0.955	0.034	0.527
973	1	1.56	0.111	-1.45	0.955	0.034	0.52
1104	1	1.561	0.111	-1.45	0.955	0.034	0.52
1393	1	1.728	0.123	-1.605	0.955	0.034	0.532
1581	1	1.723	0.122	-1.601	0.955	0.034	0.528
1623	1	1.562	0.111	-1.451	0.955	0.034	0.519
1847	1	1.718	0.122	-1.596	0.955	0.034	0.531
1994	1	1.724	0.123	-1.602	0.955	0.034	0.533
2559	1	1.731	0.122	-1.609	0.955	0.034	0.523
2612	1	1.724	0.122	-1.602	0.955	0.034	0.527
2716	1	1.723	0.122	-1.601	0.955	0.034	0.528
2730	1	1.725	0.122	-1.603	0.955	0.034	0.526
3020	1	1.561	0.111	-1.45	0.955	0.034	0.52
3080	1	1.729	0.123	-1.606	0.955	0.034	0.53
3096	1	1.561	0.111	-1.45	0.955	0.034	0.52
3304	1	1.726	0.122	-1.604	0.955	0.034	0.526
102	1	2.437	0.48	-1.957	0.954	0.033	0.508
633	1	1.749	0.121	-1.628	0.956	0.033	0.51
855	1	1.744	0.121	-1.623	0.956	0.033	0.513
911	1	2.228	0.26	-1.968	0.956	0.033	0.509
1552	1	2.517	0.693	-1.824	0.946	0.033	0.503
392	1	1.723	0.113	-1.61	0.959	0.031	0.472
1437	1	2.447	0.58	-1.867	0.954	0.031	0.475
1728	1	2.902	1.365	-1.537	0.812	0.031	0.48
2290	1	3.366	0.513	-2.853	0.959	0.031	0.482
642	1	2.295	0.44	-1.855	0.957	0.03	0.457
767	1	1.317	0.116	-1.2	0.959	0.03	0.464
1358	1	1.742	0.113	-1.629	0.96	0.03	0.463
2265	1	2.346	0.475	-1.871	0.957	0.03	0.459
2930	1	2.11	0.28	-1.831	0.958	0.03	0.464
2989	1	1.429	0.097	-1.331	0.958	0.03	0.468
3171	1	1.318	0.116	-1.202	0.959	0.03	0.463
159	1	1.572	0.102	-1.47	0.96	0.029	0.451
952	1	1.595	0.101	-1.494	0.961	0.029	0.438
1064	1	1.569	0.102	-1.468	0.96	0.029	0.453
1139	1	1.57	0.102	-1.468	0.96	0.029	0.452
1504	1	2.381	0.488	-1.893	0.958	0.029	0.438
1701	1	1.429	0.095	-1.333	0.959	0.029	0.452
1749	1	1.429	0.095	-1.333	0.959	0.029	0.452
2093	1	2.497	0.481	-2.016	0.96	0.029	0.446
2485	1	1.436	0.096	-1.341	0.96	0.029	0.451
2572	1	1.573	0.102	-1.472	0.96	0.029	0.45
3160	1	2.473	0.579	-1.893	0.957	0.029	0.439
73	1	2.527	0.466	-2.061	0.958	0.028	0.433
130	1	2.526	0.466	-2.06	0.958	0.028	0.434
199	1	2.527	0.464	-2.063	0.958	0.028	0.43
342	1	2.526	0.464	-2.062	0.958	0.028	0.431
587	1	2.527	0.466	-2.061	0.958	0.028	0.433
927	1	2.527	0.464	-2.063	0.958	0.028	0.43
1419	1	2.475	0.58	-1.895	0.957	0.028	0.437
2774	1	2.536	0.466	-2.07	0.959	0.028	0.424
3120	1	2.529	0.465	-2.064	0.958	0.028	0.43
3301	1	2.63	0.976	-1.654	0.942	0.028	0.424
3330	1	2.486	0.436	-2.051	0.959	0.028	0.436
3331	1	2.529	0.466	-2.063	0.958	0.028	0.431
3382	1	2.523	0.464	-2.059	0.958	0.028	0.435
41	1	2.707	0.596	-2.111	0.949	0.027	0.41
178	1	1.474	0.092	-1.381	0.963	0.027	0.413
441	1	2.543	0.464	-2.079	0.96	0.027	0.414
625	1	2.515	0.613	-1.902	0.958	0.027	0.419
641	1	2.544	0.464	-2.08	0.96	0.027	0.414
755	1	2.405	0.491	-1.914	0.96	0.027	0.415
871	1	2.547	0.463	-2.083	0.96	0.027	0.409
1296	1	1.472	0.092	-1.38	0.963	0.027	0.414
1359	1	1.473	0.092	-1.381	0.963	0.027	0.413
1471	1	2.456	0.539	-1.917	0.96	0.027	0.414
1869	1	2.709	0.595	-2.113	0.949	0.027	0.407
2095	1	2.452	0.541	-1.912	0.959	0.027	0.421
2518	1	1.741	0.104	-1.637	0.964	0.027	0.407
2680	1	1.478	0.092	-1.386	0.963	0.027	0.412
3388	1	2.457	0.541	-1.915	0.96	0.027	0.417
604	1	1.757	0.103	-1.654	0.965	0.026	0.398
1560	1	2.633	0.54	-2.094	0.963	0.026	0.395
2133	1	1.749	0.104	-1.645	0.965	0.026	0.403
2134	1	2.51	0.429	-2.081	0.962	0.026	0.403
2666	1	2.175	0.144	-2.03	0.966	0.026	0.392
2861	1	2.847	1.144	-1.702	0.882	0.026	0.405
3292	1	2.174	0.144	-2.03	0.966	0.026	0.393
721	1	1.439	0.086	-1.353	0.965	0.025	0.38
1486	1	2.638	0.537	-2.101	0.964	0.025	0.388
2089	1	1.437	0.086	-1.351	0.965	0.025	0.381
2111	1	2.77	1.305	-1.465	0.853	0.025	0.378
2313	1	2.179	0.144	-2.035	0.967	0.025	0.39
2356	1	1.475	0.11	-1.365	0.966	0.025	0.377
2420	1	2.639	0.54	-2.1	0.964	0.025	0.39
2772	1	2.532	0.428	-2.104	0.964	0.025	0.38
2913	1	1.437	0.086	-1.351	0.965	0.025	0.381
3021	1	1.442	0.086	-1.356	0.965	0.025	0.379
3191	1	1.585	0.093	-1.492	0.965	0.025	0.389
3204	1	1.597	0.093	-1.504	0.965	0.025	0.384
3206	1	1.457	0.111	-1.346	0.965	0.025	0.388
3329	1	1.477	0.11	-1.367	0.966	0.025	0.378
137	1	1.486	0.109	-1.377	0.967	0.024	0.372
332	1	2.758	0.595	-2.163	0.952	0.024	0.371
978	1	2.758	0.593	-2.165	0.953	0.024	0.369
1384	1	1.738	0.096	-1.642	0.968	0.024	0.362
3195	1	2.199	0.143	-2.055	0.968	0.024	0.374
67	1	1.482	0.085	-1.397	0.967	0.023	0.359
69	1	2.683	0.108	-2.575	0.97	0.023	0.358
181	1	2.683	0.108	-2.575	0.97	0.023	0.358
188	1	2.683	0.108	-2.575	0.97	0.023	0.358
224	1	2.683	0.108	-2.575	0.97	0.023	0.358
231	1	2.683	0.108	-2.575	0.97	0.023	0.358
240	1	2.683	0.108	-2.575	0.97	0.023	0.358
300	1	2.683	0.108	-2.575	0.97	0.023	0.358
381	1	2.683	0.108	-2.575	0.97	0.023	0.358
475	1	2.689	1.032	-1.657	0.938	0.023	0.349
484	1	2.683	0.108	-2.575	0.97	0.023	0.358
490	1	2.683	0.108	-2.575	0.97	0.023	0.358
498	1	2.683	0.108	-2.575	0.97	0.023	0.358
509	1	2.683	0.108	-2.575	0.97	0.023	0.358
669	1	2.683	0.108	-2.575	0.97	0.023	0.358
698	1	2.683	0.108	-2.575	0.97	0.023	0.358
731	1	2.683	0.108	-2.575	0.97	0.023	0.358
743	1	2.683	0.108	-2.575	0.97	0.023	0.358
781	1	2.683	0.108	-2.575	0.97	0.023	0.358
801	1	2.683	0.108	-2.575	0.97	0.023	0.358
823	1	2.683	0.108	-2.575	0.97	0.023	0.358
841	1	2.683	0.108	-2.575	0.97	0.023	0.358
853	1	2.683	0.108	-2.575	0.97	0.023	0.358
888	1	2.683	0.108	-2.575	0.97	0.023	0.358
891	1	2.683	0.108	-2.575	0.97	0.023	0.358
923	1	2.683	0.108	-2.575	0.97	0.023	0.358
926	1	2.683	0.108	-2.575	0.97	0.023	0.358
941	1	2.683	0.108	-2.575	0.97	0.023	0.358
974	1	2.683	0.108	-2.575	0.97	0.023	0.358
983	1	2.683	0.108	-2.575	0.97	0.023	0.358
998	1	2.683	0.108	-2.575	0.97	0.023	0.358
1005	1	2.683	0.108	-2.575	0.97	0.023	0.358
1041	1	2.683	0.108	-2.575	0.97	0.023	0.358
1084	1	2.683	0.108	-2.575	0.97	0.023	0.358
1103	1	2.683	0.108	-2.575	0.97	0.023	0.358
1175	1	2.683	0.108	-2.575	0.97	0.023	0.358
1271	1	2.683	0.108	-2.575	0.97	0.023	0.358
1290	1	2.683	0.108	-2.575	0.97	0.023	0.358
1316	1	2.683	0.108	-2.575	0.97	0.023	0.358
1345	1	2.683	0.108	-2.575	0.97	0.023	0.359
1404	1	2.683	0.108	-2.575	0.97	0.023	0.358
1464	1	2.683	0.108	-2.575	0.97	0.023	0.359
1467	1	2.683	0.108	-2.575	0.97	0.023	0.359
1478	1	2.683	0.108	-2.575	0.97	0.023	0.358
1523	1	2.683	0.108	-2.575	0.97	0.023	0.358
1542	1	2.683	0.108	-2.575	0.97	0.023	0.358
1556	1	2.683	0.108	-2.575	0.97	0.023	0.358
1562	1	2.683	0.108	-2.575	0.97	0.023	0.358
1818	1	2.683	0.108	-2.575	0.97	0.023	0.358
1824	1	2.683	0.108	-2.575	0.97	0.023	0.358
1834	1	2.683	0.108	-2.575	0.97	0.023	0.358
1876	1	2.683	0.108	-2.575	0.97	0.023	0.358
1910	1	2.467	0.442	-2.024	0.965	0.023	0.351
1962	1	2.683	0.108	-2.575	0.97	0.023	0.358
2019	1	2.683	0.108	-2.575	0.97	0.023	0.358
2036	1	2.683	0.108	-2.575	0.97	0.023	0.358
2056	1	2.683	0.108	-2.575	0.97	0.023	0.358
2069	1	2.683	0.108	-2.575	0.97	0.023	0.358
2188	1	2.683	0.108	-2.575	0.97	0.023	0.358
2196	1	2.683	0.108	-2.575	0.97	0.023	0.358
2280	1	2.683	0.108	-2.575	0.97	0.023	0.358
2324	1	2.683	0.108	-2.575	0.97	0.023	0.358
2430	1	2.683	0.108	-2.575	0.97	0.023	0.358
2447	1	2.683	0.108	-2.575	0.97	0.023	0.358
2455	1	2.683	0.108	-2.575	0.97	0.023	0.359
2503	1	2.683	0.108	-2.575	0.97	0.023	0.359
2554	1	2.683	0.108	-2.575	0.97	0.023	0.358
2577	1	2.683	0.108	-2.575	0.97	0.023	0.358
2611	1	2.683	0.108	-2.575	0.97	0.023	0.358
2661	1	2.683	0.108	-2.575	0.97	0.023	0.358
2709	1	2.683	0.108	-2.575	0.97	0.023	0.358
2781	1	2.683	0.108	-2.575	0.97	0.023	0.358
2792	1	2.683	0.108	-2.575	0.97	0.023	0.358
2821	1	2.683	0.108	-2.575	0.97	0.023	0.358
2869	1	2.683	0.108	-2.575	0.97	0.023	0.358
2871	1	2.683	0.108	-2.575	0.97	0.023	0.358
2883	1	1.749	0.096	-1.652	0.968	0.023	0.357
2908	1	2.683	0.108	-2.575	0.97	0.023	0.358
2921	1	2.683	0.108	-2.575	0.97	0.023	0.358
2964	1	2.683	0.108	-2.575	0.97	0.023	0.358
2967	1	2.683	0.108	-2.575	0.97	0.023	0.358
2986	1	2.683	0.108	-2.575	0.97	0.023	0.358
3027	1	2.683	0.108	-2.575	0.97	0.023	0.358
3136	1	2.683	0.108	-2.575	0.97	0.023	0.358
3184	1	2.683	0.108	-2.575	0.97	0.023	0.358
3190	1	2.683	0.108	-2.575	0.97	0.023	0.359
3193	1	2.683	0.108	-2.575	0.97	0.023	0.359
3236	1	2.683	0.108	-2.575	0.97	0.023	0.358
3252	1	2.683	0.108	-2.575	0.97	0.023	0.358
3277	1	2.683	0.108	-2.575	0.97	0.023	0.358
3285	1	2.683	0.108	-2.575	0.97	0.023	0.358
3293	1	2.683	0.108	-2.575	0.97	0.023	0.358
3303	1	2.683	0.108	-2.575	0.97	0.023	0.358
3307	1	2.683	0.108	-2.575	0.97	0.023	0.358
3313	1	2.683	0.108	-2.575	0.97	0.023	0.358
3323	1	2.683	0.108	-2.575	0.97	0.023	0.358
3336	1	2.683	0.108	-2.575	0.97	0.023	0.358
3349	1	2.683	0.108	-2.575	0.97	0.023	0.358
254	1	1.4	0.078	-1.322	0.969	0.022	0.331
440	1	2.615	0.83	-1.785	0.958	0.022	0.337
1386	1	1.662	0.088	-1.574	0.97	0.022	0.331
2073	1	1.661	0.09	-1.571	0.969	0.022	0.343
2335	1	2.355	0.399	-1.957	0.966	0.022	0.332
244	1	1.756	0.09	-1.666	0.972	0.021	0.316
990	1	2.496	0.49	-2.006	0.969	0.021	0.318
2275	1	1.76	0.09	-1.67	0.972	0.021	0.315
981	1	2.637	0.439	-2.198	0.97	0.02	0.306
2055	1	1.696	0.086	-1.611	0.972	0.02	0.308
2218	1	2.282	0.139	-2.144	0.973	0.02	0.312
2773	1	1.696	0.086	-1.61	0.972	0.02	0.308
512	1	2.693	0.46	-2.232	0.97	0.019	0.289
515	1	1.452	0.073	-1.379	0.973	0.019	0.286
1121	1	1.451	0.074	-1.377	0.972	0.019	0.288
1150	1	2.659	0.439	-2.221	0.971	0.019	0.29
1305	1	2.575	0.651	-1.924	0.966	0.019	0.287
1356	1	1.458	0.074	-1.384	0.973	0.019	0.285
1363	1	1.452	0.074	-1.378	0.972	0.019	0.288
1610	1	1.451	0.074	-1.377	0.972	0.019	0.288
2070	1	1.456	0.073	-1.383	0.973	0.019	0.284
2207	1	8.337	0.312	-8.026	0.977	0.019	0.282
2678	1	2.639	0.809	-1.829	0.965	0.019	0.284
2973	1	1.452	0.074	-1.378	0.973	0.019	0.286
3056	1	1.643	0.08	-1.563	0.973	0.019	0.289
3231	1	1.451	0.074	-1.377	0.972	0.019	0.288
6	1	2.711	0.458	-2.253	0.972	0.018	0.276
113	1	2.6	0.706	-1.894	0.971	0.018	0.267
335	1	1.672	0.079	-1.593	0.974	0.018	0.274
706	1	2.393	0.327	-2.066	0.974	0.018	0.27
1331	1	1.504	0.072	-1.432	0.974	0.018	0.268
1531	1	1.705	0.101	-1.604	0.975	0.018	0.273
1766	1	1.671	0.08	-1.592	0.974	0.018	0.278
2286	1	1.674	0.08	-1.594	0.974	0.018	0.277
2632	1	1.677	0.079	-1.598	0.975	0.018	0.272
2634	1	1.706	0.101	-1.605	0.975	0.018	0.273
3102	1	1.673	0.079	-1.594	0.975	0.018	0.274
56	1	1.601	0.073	-1.528	0.976	0.017	0.254
140	1	2.196	0.109	-2.087	0.978	0.017	0.255
204	1	2.198	0.109	-2.089	0.978	0.017	0.254
238	1	2.197	0.108	-2.089	0.978	0.017	0.253
327	1	2.196	0.109	-2.087	0.978	0.017	0.255
364	1	2.2	0.108	-2.092	0.978	0.017	0.251
365	1	2.196	0.109	-2.088	0.978	0.017	0.253
406	1	2.197	0.109	-2.088	0.978	0.017	0.253
413	1	2.197	0.109	-2.088	0.978	0.017	0.253
492	1	1.602	0.073	-1.529	0.976	0.017	0.253
566	1	2.197	0.109	-2.088	0.978	0.017	0.254
638	1	2.197	0.109	-2.088	0.978	0.017	0.254
681	1	2.199	0.108	-2.091	0.978	0.017	0.252
842	1	2.198	0.109	-2.089	0.978	0.017	0.254
883	1	2.2	0.108	-2.092	0.978	0.017	0.251
915	1	2.202	0.109	-2.093	0.978	0.017	0.251
992	1	2.198	0.108	-2.089	0.978	0.017	0.253
1011	1	2.197	0.108	-2.088	0.978	0.017	0.253
1146	1	2.197	0.109	-2.088	0.978	0.017	0.253
1433	1	2.198	0.108	-2.089	0.978	0.017	0.253
1559	1	2.532	0.411	-2.121	0.974	0.017	0.255
1577	1	2.197	0.109	-2.088	0.978	0.017	0.255
1620	1	2.51	0.324	-2.186	0.975	0.017	0.265
1828	1	1.601	0.073	-1.528	0.976	0.017	0.254
1913	1	2.202	0.108	-2.094	0.978	0.017	0.25
1989	1	2.196	0.109	-2.087	0.978	0.017	0.255
2092	1	2.196	0.109	-2.088	0.978	0.017	0.255
2105	1	2.521	0.324	-2.197	0.976	0.017	0.258
2299	1	2.197	0.108	-2.089	0.978	0.017	0.253
2514	1	2.197	0.108	-2.088	0.978	0.017	0.253
2515	1	1.602	0.073	-1.528	0.976	0.017	0.254
2615	1	2.197	0.109	-2.088	0.978	0.017	0.255
2620	1	2.197	0.109	-2.088	0.978	0.017	0.254
2776	1	2.197	0.108	-2.088	0.978	0.017	0.253
2935	1	2.197	0.109	-2.088	0.978	0.017	0.255
2953	1	2.198	0.108	-2.089	0.978	0.017	0.253
3039	1	2.197	0.108	-2.088	0.978	0.017	0.253
3059	1	2.197	0.109	-2.088	0.978	0.017	0.255
45	1	2.777	0.457	-2.321	0.975	0.016	0.241
196	1	2.4	0.133	-2.267	0.979	0.016	0.236
222	1	2.388	0.134	-2.254	0.979	0.016	0.243
248	1	1.748	0.077	-1.67	0.977	0.016	0.245
268	1	2.425	0.32	-2.104	0.977	0.016	0.239
439	1	2.809	0.788	-2.021	0.972	0.016	0.236
489	1	2.4	0.133	-2.267	0.979	0.016	0.236
559	1	2.158	0.102	-2.056	0.978	0.016	0.246
621	1	2.4	0.133	-2.267	0.979	0.016	0.236
622	1	2.151	0.103	-2.048	0.978	0.016	0.249
726	1	1.637	0.073	-1.564	0.977	0.016	0.243
745	1	2.151	0.103	-2.048	0.978	0.016	0.249
776	1	2.153	0.103	-2.05	0.978	0.016	0.249
838	1	2.564	0.435	-2.129	0.974	0.016	0.243
843	1	2.402	0.133	-2.269	0.979	0.016	0.235
862	1	2.426	0.325	-2.101	0.976	0.016	0.244
872	1	2.4	0.133	-2.267	0.979	0.016	0.236
1160	1	2.153	0.103	-2.05	0.978	0.016	0.249
1224	1	2.727	0.43	-2.297	0.976	0.016	0.243
1247	1	2.401	0.133	-2.268	0.979	0.016	0.236
1255	1	2.155	0.103	-2.052	0.978	0.016	0.248
1378	1	2.151	0.103	-2.048	0.978	0.016	0.249
1468	1	2.402	0.133	-2.269	0.979	0.016	0.236
1510	1	2.167	0.102	-2.064	0.979	0.016	0.242
1536	1	2.76	0.457	-2.303	0.974	0.016	0.249
1537	1	2.734	0.43	-2.304	0.976	0.016	0.239
1575	1	1.482	0.067	-1.415	0.977	0.016	0.236
1644	1	2.763	0.455	-2.308	0.974	0.016	0.246
1717	1	2.4	0.133	-2.267	0.979	0.016	0.236
1772	1	2.152	0.103	-2.049	0.978	0.016	0.249
1782	1	2.205	0.108	-2.097	0.978	0.016	0.249
1930	1	2.401	0.133	-2.268	0.979	0.016	0.236
1984	1	2.763	0.455	-2.308	0.974	0.016	0.246
2045	1	2.4	0.133	-2.267	0.979	0.016	0.237
2064	1	2.763	0.457	-2.306	0.974	0.016	0.247
2138	1	2.206	0.108	-2.098	0.978	0.016	0.249
2169	1	2.178	0.102	-2.076	0.979	0.016	0.237
2476	1	2.182	0.102	-2.079	0.979	0.016	0.236
2786	1	2.765	0.455	-2.31	0.974	0.016	0.245
2990	1	2.769	0.455	-2.314	0.975	0.016	0.243
3048	1	1.463	0.067	-1.396	0.976	0.016	0.242
3105	1	2.76	0.455	-2.305	0.974	0.016	0.248
3183	1	2.401	0.133	-2.268	0.979	0.016	0.236
3197	1	1.467	0.067	-1.399	0.976	0.016	0.243
1344	1	2.563	0.415	-2.148	0.976	0.015	0.231
1372	1	2.39	0.301	-2.089	0.977	0.015	0.234
1861	1	2.175	0.1	-2.075	0.979	0.015	0.232
1904	1	2.241	0.107	-2.133	0.98	0.015	0.231
2012	1	2.176	0.1	-2.076	0.98	0.015	0.231
2131	1	2.177	0.1	-2.076	0.98	0.015	0.231
3305	1	2.175	0.1	-2.075	0.98	0.015	0.232
3318	1	2.391	0.299	-2.092	0.978	0.015	0.231
51	1	2.401	0.065	-2.335	0.979	0.014	0.218
151	1	2.401	0.065	-2.335	0.979	0.014	0.218
258	1	2.401	0.065	-2.336	0.979	0.014	0.219
323	1	2.401	0.065	-2.335	0.979	0.014	0.218
442	1	2.401	0.065	-2.335	0.979	0.014	0.218
508	1	2.417	0.298	-2.119	0.979	0.014	0.214
595	1	2.485	0.333	-2.152	0.979	0.014	0.214
598	1	2.401	0.065	-2.335	0.979	0.014	0.218
656	1	2.401	0.065	-2.335	0.979	0.014	0.218
737	1	2.401	0.065	-2.335	0.979	0.014	0.218
744	1	2.401	0.065	-2.335	0.979	0.014	0.218
824	1	2.824	0.455	-2.368	0.977	0.014	0.214
844	1	2.401	0.065	-2.335	0.979	0.014	0.218
908	1	2.401	0.065	-2.336	0.979	0.014	0.219
975	1	2.401	0.065	-2.335	0.979	0.014	0.218
1167	1	1.685	0.068	-1.617	0.98	0.014	0.207
1173	1	2.401	0.065	-2.335	0.979	0.014	0.218
1187	1	1.685	0.068	-1.616	0.98	0.014	0.208
1266	1	2.281	0.106	-2.176	0.981	0.014	0.211
1276	1	1.676	0.069	-1.607	0.98	0.014	0.212
1382	1	2.401	0.065	-2.335	0.979	0.014	0.218
1414	1	1.684	0.068	-1.615	0.98	0.014	0.209
1429	1	2.401	0.065	-2.335	0.979	0.014	0.218
1563	1	3.221	1.038	-2.184	0.907	0.014	0.219
1638	1	2.401	0.065	-2.335	0.979	0.014	0.218
1768	1	2.401	0.065	-2.335	0.979	0.014	0.218
1845	1	2.401	0.065	-2.335	0.979	0.014	0.218
1979	1	2.401	0.065	-2.335	0.979	0.014	0.218
2010	1	1.691	0.068	-1.623	0.98	0.014	0.205
2147	1	1.689	0.068	-1.621	0.98	0.014	0.206
2149	1	1.689	0.068	-1.621	0.98	0.014	0.206
2175	1	2.401	0.065	-2.335	0.979	0.014	0.218
2231	1	2.401	0.065	-2.336	0.979	0.014	0.219
2310	1	2.401	0.065	-2.336	0.979	0.014	0.219
2383	1	2.401	0.065	-2.336	0.979	0.014	0.219
2395	1	2.401	0.065	-2.336	0.979	0.014	0.219
2459	1	2.401	0.065	-2.336	0.979	0.014	0.219
2568	1	2.401	0.065	-2.335	0.979	0.014	0.218
2710	1	2.401	0.065	-2.335	0.979	0.014	0.218
2795	1	2.496	0.333	-2.164	0.98	0.014	0.205
2817	1	1.686	0.068	-1.618	0.98	0.014	0.206
2963	1	2.401	0.065	-2.335	0.979	0.014	0.218
3060	1	1.687	0.068	-1.619	0.98	0.014	0.206
3200	1	1.689	0.068	-1.621	0.98	0.014	0.208
3225	1	2.401	0.065	-2.336	0.979	0.014	0.219
72	1	1.802	0.07	-1.732	0.981	0.013	0.195
438	1	2.727	0.848	-1.879	0.97	0.013	0.2
615	1	1.778	0.07	-1.708	0.981	0.013	0.202
724	1	2.712	0.793	-1.919	0.975	0.013	0.189
822	1	2.44	0.3	-2.14	0.98	0.013	0.203
1592	1	3.056	0.976	-2.08	0.965	0.013	0.196
2319	1	2.035	0.102	-1.933	0.982	0.013	0.196
2654	1	2.497	0.322	-2.175	0.981	0.013	0.191
2659	1	2.299	0.105	-2.194	0.982	0.013	0.201
211	1	1.697	0.062	-1.634	0.983	0.012	0.174
382	1	2.304	0.099	-2.204	0.984	0.012	0.184
452	1	2.872	1.477	-1.395	0.79	0.012	0.186
488	1	2.948	0.765	-2.183	0.968	0.012	0.174
501	1	2.327	0.099	-2.228	0.984	0.012	0.175
779	1	3.301	0.285	-3.015	0.984	0.012	0.181
1596	1	3.352	0.284	-3.068	0.984	0.012	0.177
1651	1	2.353	0.103	-2.25	0.984	0.012	0.177
1727	1	2.327	0.099	-2.228	0.984	0.012	0.175
1747	1	2.522	0.321	-2.202	0.983	0.012	0.177
2037	1	2.566	0.356	-2.21	0.982	0.012	0.18
2185	1	2.73	0.773	-1.957	0.965	0.012	0.181
2256	1	2.328	0.099	-2.229	0.984	0.012	0.175
2652	1	3.356	0.284	-3.072	0.984	0.012	0.177
2765	1	2.74	0.848	-1.892	0.971	0.012	0.184
2825	1	1.691	0.063	-1.629	0.983	0.012	0.176
2998	1	2.327	0.099	-2.228	0.984	0.012	0.175
3057	1	3.318	0.284	-3.034	0.984	0.012	0.179
9	1	2.334	0.099	-2.236	0.985	0.011	0.172
36	1	2.334	0.099	-2.235	0.985	0.011	0.172
42	1	2.334	0.099	-2.236	0.985	0.011	0.172
64	1	2.332	0.099	-2.234	0.985	0.011	0.173
265	1	2.379	0.102	-2.276	0.985	0.011	0.167
287	1	2.335	0.099	-2.236	0.985	0.011	0.172
391	1	2.334	0.099	-2.236	0.985	0.011	0.172
437	1	2.334	0.099	-2.235	0.985	0.011	0.172
457	1	2.335	0.099	-2.236	0.985	0.011	0.172
544	1	2.334	0.099	-2.235	0.985	0.011	0.172
552	1	2.334	0.099	-2.235	0.985	0.011	0.172
661	1	2.334	0.099	-2.235	0.985	0.011	0.172
673	1	2.338	0.099	-2.239	0.985	0.011	0.171
719	1	2.345	0.099	-2.246	0.985	0.011	0.168
791	1	2.334	0.099	-2.235	0.985	0.011	0.172
892	1	2.334	0.099	-2.236	0.985	0.011	0.172
1044	1	2.334	0.099	-2.235	0.985	0.011	0.172
1098	1	2.335	0.099	-2.236	0.985	0.011	0.172
1128	1	2.335	0.099	-2.236	0.985	0.011	0.172
1215	1	2.334	0.099	-2.236	0.985	0.011	0.172
1412	1	2.33	0.099	-2.231	0.985	0.011	0.173
1485	1	2.365	0.102	-2.262	0.985	0.011	0.172
1502	1	2.335	0.099	-2.236	0.985	0.011	0.172
1554	1	2.334	0.099	-2.235	0.985	0.011	0.172
1597	1	2.334	0.099	-2.235	0.985	0.011	0.172
1617	1	2.334	0.099	-2.236	0.985	0.011	0.172
1626	1	2.334	0.099	-2.235	0.985	0.011	0.172
1637	1	2.334	0.099	-2.235	0.985	0.011	0.172
1647	1	2.334	0.099	-2.236	0.985	0.011	0.172
1649	1	3.009	0.788	-2.221	0.979	0.011	0.161
1684	1	2.363	0.103	-2.26	0.985	0.011	0.173
1699	1	2.33	0.097	-2.234	0.985	0.011	0.167
1779	1	2.334	0.099	-2.235	0.985	0.011	0.172
1794	1	2.331	0.099	-2.232	0.985	0.011	0.173
1851	1	2.377	0.102	-2.274	0.985	0.011	0.167
2040	1	2.334	0.099	-2.236	0.985	0.011	0.172
2060	1	2.333	0.099	-2.234	0.985	0.011	0.172
2071	1	2.158	0.1	-2.058	0.985	0.011	0.159
2150	1	2.554	0.389	-2.165	0.982	0.011	0.168
2151	1	2.354	0.099	-2.256	0.985	0.011	0.165
2260	1	2.378	0.102	-2.276	0.985	0.011	0.166
2382	1	2.336	0.099	-2.237	0.985	0.011	0.172
2411	1	2.334	0.099	-2.235	0.985	0.011	0.172
2474	1	2.338	0.099	-2.239	0.985	0.011	0.172
2575	1	2.34	0.099	-2.241	0.985	0.011	0.17
2599	1	2.335	0.099	-2.236	0.985	0.011	0.172
2691	1	2.337	0.099	-2.238	0.985	0.011	0.172
2750	1	2.332	0.099	-2.234	0.985	0.011	0.173
2796	1	2.334	0.099	-2.235	0.985	0.011	0.172
2822	1	2.156	0.1	-2.056	0.985	0.011	0.159
2881	1	2.354	0.096	-2.257	0.986	0.011	0.159
2969	1	2.333	0.099	-2.234	0.985	0.011	0.172
2995	1	2.332	0.099	-2.234	0.985	0.011	0.173
3000	1	2.334	0.099	-2.235	0.985	0.011	0.172
3091	1	2.335	0.099	-2.236	0.985	0.011	0.172
3122	1	2.761	0.799	-1.962	0.962	0.011	0.168
3141	1	2.338	0.099	-2.239	0.985	0.011	0.171
3233	1	2.335	0.099	-2.236	0.985	0.011	0.172
3344	1	2.62	0.535	-2.086	0.981	0.011	0.169
3354	1	2.702	0.705	-1.997	0.981	0.011	0.162
1	1	2.664	0.06	-2.604	0.985	0.01	0.154
15	1	2.664	0.06	-2.604	0.985	0.01	0.154
38	1	1.834	0.093	-1.74	0.985	0.01	0.156
44	1	2.664	0.06	-2.604	0.985	0.01	0.154
48	1	2.664	0.06	-2.604	0.985	0.01	0.154
55	1	2.392	0.095	-2.296	0.987	0.01	0.145
91	1	2.664	0.06	-2.604	0.985	0.01	0.154
92	1	1.839	0.093	-1.745	0.985	0.01	0.155
99	1	2.415	0.101	-2.314	0.986	0.01	0.152
107	1	2.664	0.06	-2.604	0.985	0.01	0.154
132	1	2.415	0.101	-2.314	0.986	0.01	0.151
147	1	2.664	0.06	-2.604	0.985	0.01	0.154
153	1	2.664	0.06	-2.604	0.985	0.01	0.154
158	1	2.664	0.06	-2.604	0.985	0.01	0.154
215	1	2.664	0.06	-2.604	0.985	0.01	0.154
225	1	2.664	0.06	-2.604	0.985	0.01	0.154
270	1	4.982	1.535	-3.447	0.848	0.01	0.147
281	1	2.664	0.06	-2.604	0.985	0.01	0.154
321	1	1.836	0.093	-1.743	0.985	0.01	0.155
472	1	2.159	0.099	-2.06	0.986	0.01	0.156
473	1	2.415	0.101	-2.314	0.986	0.01	0.151
474	1	2.664	0.06	-2.604	0.985	0.01	0.154
479	1	2.664	0.06	-2.604	0.985	0.01	0.154
485	1	2.664	0.06	-2.604	0.985	0.01	0.154
519	1	2.415	0.101	-2.314	0.986	0.01	0.152
527	1	2.415	0.101	-2.314	0.986	0.01	0.151
538	1	2.664	0.06	-2.604	0.985	0.01	0.154
567	1	2.664	0.06	-2.604	0.985	0.01	0.154
575	1	2.664	0.06	-2.604	0.985	0.01	0.154
576	1	2.759	0.746	-2.013	0.972	0.01	0.148
588	1	2.415	0.101	-2.313	0.986	0.01	0.152
589	1	2.415	0.101	-2.314	0.986	0.01	0.151
607	1	2.416	0.101	-2.315	0.987	0.01	0.151
617	1	3.032	0.788	-2.244	0.98	0.01	0.155
648	1	2.415	0.101	-2.314	0.986	0.01	0.151
653	1	2.416	0.101	-2.315	0.987	0.01	0.151
685	1	2.395	0.095	-2.299	0.987	0.01	0.144
690	1	2.664	0.06	-2.604	0.985	0.01	0.154
733	1	2.664	0.06	-2.604	0.985	0.01	0.154
734	1	2.423	0.101	-2.322	0.987	0.01	0.149
784	1	2.415	0.101	-2.314	0.986	0.01	0.152
796	1	2.183	0.099	-2.085	0.986	0.01	0.149
806	1	2.415	0.101	-2.313	0.986	0.01	0.152
836	1	2.664	0.06	-2.604	0.985	0.01	0.154
858	1	2.414	0.101	-2.313	0.986	0.01	0.152
875	1	2.392	0.095	-2.296	0.987	0.01	0.145
894	1	2.673	0.293	-2.381	0.986	0.01	0.144
921	1	2.392	0.095	-2.296	0.987	0.01	0.145
929	1	2.414	0.101	-2.313	0.986	0.01	0.152
930	1	2.167	0.1	-2.067	0.986	0.01	0.156
943	1	2.415	0.101	-2.314	0.986	0.01	0.152
957	1	2.664	0.06	-2.604	0.985	0.01	0.154
971	1	2.664	0.06	-2.604	0.985	0.01	0.154
987	1	2.405	0.101	-2.304	0.986	0.01	0.156
1014	1	2.664	0.06	-2.604	0.985	0.01	0.154
1038	1	2.671	0.292	-2.379	0.986	0.01	0.145
1048	1	1.835	0.093	-1.742	0.985	0.01	0.155
1062	1	2.416	0.101	-2.315	0.987	0.01	0.151
1067	1	2.393	0.095	-2.297	0.987	0.01	0.145
1083	1	2.415	0.101	-2.314	0.986	0.01	0.151
1106	1	2.664	0.06	-2.604	0.985	0.01	0.154
1111	1	2.774	0.84	-1.934	0.976	0.01	0.148
1118	1	2.664	0.06	-2.604	0.985	0.01	0.154
1157	1	2.664	0.06	-2.604	0.985	0.01	0.154
1178	1	2.664	0.06	-2.604	0.985	0.01	0.154
1182	1	2.482	0.277	-2.205	0.985	0.01	0.154
1226	1	2.157	0.099	-2.058	0.986	0.01	0.157
1235	1	2.664	0.06	-2.604	0.985	0.01	0.154
1257	1	2.664	0.06	-2.604	0.985	0.01	0.154
1278	1	2.652	0.289	-2.362	0.986	0.01	0.149
1313	1	2.414	0.101	-2.313	0.986	0.01	0.152
1352	1	2.664	0.06	-2.603	0.985	0.01	0.155
1367	1	2.155	0.099	-2.056	0.986	0.01	0.157
1371	1	2.664	0.06	-2.604	0.985	0.01	0.154
1398	1	2.413	0.101	-2.312	0.986	0.01	0.153
1406	1	2.415	0.101	-2.314	0.986	0.01	0.151
1415	1	2.573	0.334	-2.239	0.984	0.01	0.158
1418	1	2.664	0.06	-2.604	0.985	0.01	0.154
1424	1	2.16	0.1	-2.06	0.985	0.01	0.158
1427	1	2.664	0.06	-2.604	0.985	0.01	0.154
1492	1	2.401	0.101	-2.3	0.986	0.01	0.157
1522	1	2.664	0.06	-2.604	0.985	0.01	0.154
1557	1	2.393	0.095	-2.297	0.987	0.01	0.145
1625	1	2.155	0.099	-2.056	0.986	0.01	0.157
1653	1	2.407	0.101	-2.306	0.986	0.01	0.154
1656	1	2.664	0.06	-2.604	0.985	0.01	0.154
1665	1	2.664	0.06	-2.604	0.985	0.01	0.154
1688	1	2.391	0.095	-2.296	0.987	0.01	0.145
1705	1	2.664	0.06	-2.604	0.985	0.01	0.154
1707	1	2.415	0.101	-2.314	0.986	0.01	0.151
1710	1	2.423	0.101	-2.322	0.987	0.01	0.149
1734	1	2.664	0.06	-2.604	0.985	0.01	0.154
1757	1	2.664	0.06	-2.604	0.985	0.01	0.154
1771	1	2.392	0.096	-2.297	0.987	0.01	0.145
1780	1	2.664	0.06	-2.604	0.985	0.01	0.154
1788	1	2.664	0.06	-2.604	0.985	0.01	0.154
1840	1	2.415	0.101	-2.314	0.986	0.01	0.152
1867	1	2.415	0.101	-2.314	0.986	0.01	0.151
1921	1	2.664	0.06	-2.604	0.985	0.01	0.154
1932	1	2.393	0.095	-2.298	0.987	0.01	0.145
1964	1	2.415	0.101	-2.314	0.986	0.01	0.151
1967	1	2.664	0.06	-2.604	0.985	0.01	0.154
1976	1	2.414	0.101	-2.313	0.986	0.01	0.152
2011	1	2.664	0.06	-2.604	0.985	0.01	0.154
2023	1	2.415	0.101	-2.314	0.986	0.01	0.152
2034	1	2.392	0.095	-2.296	0.987	0.01	0.145
2051	1	2.664	0.06	-2.604	0.985	0.01	0.154
2059	1	2.415	0.101	-2.314	0.986	0.01	0.151
2091	1	2.375	0.096	-2.279	0.986	0.01	0.151
2119	1	2.177	0.099	-2.078	0.986	0.01	0.151
2142	1	2.416	0.101	-2.315	0.986	0.01	0.151
2144	1	2.664	0.06	-2.604	0.985	0.01	0.154
2153	1	2.664	0.06	-2.603	0.985	0.01	0.155
2216	1	2.406	0.101	-2.305	0.986	0.01	0.155
2241	1	2.645	0.293	-2.351	0.985	0.01	0.156
2245	1	2.664	0.06	-2.604	0.985	0.01	0.154
2293	1	2.664	0.06	-2.604	0.985	0.01	0.154
2318	1	2.664	0.06	-2.604	0.985	0.01	0.154
2322	1	2.415	0.101	-2.314	0.986	0.01	0.152
2329	1	2.664	0.06	-2.604	0.985	0.01	0.154
2405	1	2.414	0.101	-2.313	0.986	0.01	0.152
2414	1	2.664	0.06	-2.604	0.985	0.01	0.154
2426	1	2.664	0.06	-2.604	0.985	0.01	0.154
2427	1	2.392	0.095	-2.296	0.987	0.01	0.145
2448	1	2.417	0.101	-2.316	0.987	0.01	0.151
2463	1	2.664	0.06	-2.603	0.985	0.01	0.155
2482	1	2.664	0.06	-2.603	0.985	0.01	0.155
2501	1	2.417	0.101	-2.316	0.986	0.01	0.151
2528	1	2.392	0.095	-2.296	0.987	0.01	0.145
2533	1	2.407	0.101	-2.306	0.986	0.01	0.154
2560	1	2.664	0.06	-2.603	0.985	0.01	0.155
2606	1	2.664	0.06	-2.604	0.985	0.01	0.154
2617	1	2.664	0.06	-2.604	0.985	0.01	0.154
2648	1	2.411	0.101	-2.31	0.986	0.01	0.153
2650	1	2.392	0.095	-2.296	0.987	0.01	0.145
2657	1	2.664	0.06	-2.604	0.985	0.01	0.154
2706	1	2.405	0.101	-2.304	0.986	0.01	0.155
2707	1	2.664	0.06	-2.604	0.985	0.01	0.154
2734	1	2.664	0.06	-2.604	0.985	0.01	0.154
2744	1	2.185	0.099	-2.085	0.986	0.01	0.15
2763	1	2.664	0.06	-2.604	0.985	0.01	0.154
2769	1	2.392	0.095	-2.297	0.987	0.01	0.145
2790	1	2.415	0.101	-2.313	0.986	0.01	0.152
2809	1	2.664	0.06	-2.604	0.985	0.01	0.154
2811	1	2.168	0.099	-2.069	0.986	0.01	0.153
2815	1	2.414	0.101	-2.312	0.986	0.01	0.153
2819	1	2.414	0.101	-2.313	0.986	0.01	0.153
2830	1	2.664	0.06	-2.604	0.985	0.01	0.154
2832	1	2.664	0.06	-2.604	0.985	0.01	0.154
2845	1	2.415	0.101	-2.314	0.986	0.01	0.152
2847	1	2.416	0.101	-2.315	0.986	0.01	0.152
2856	1	2.664	0.06	-2.604	0.985	0.01	0.154
2863	1	2.664	0.06	-2.604	0.985	0.01	0.154
2866	1	2.668	0.291	-2.377	0.986	0.01	0.144
2893	1	2.393	0.095	-2.297	0.987	0.01	0.145
2943	1	2.664	0.06	-2.604	0.985	0.01	0.154
2944	1	2.664	0.06	-2.604	0.985	0.01	0.154
2947	1	2.392	0.095	-2.296	0.987	0.01	0.145
2956	1	2.415	0.101	-2.314	0.986	0.01	0.152
2958	1	2.415	0.101	-2.314	0.986	0.01	0.152
2966	1	2.664	0.06	-2.604	0.985	0.01	0.154
2983	1	2.415	0.101	-2.314	0.986	0.01	0.151
2997	1	2.415	0.101	-2.314	0.986	0.01	0.151
3019	1	2.664	0.06	-2.604	0.985	0.01	0.154
3038	1	2.168	0.099	-2.07	0.986	0.01	0.153
3040	1	2.415	0.101	-2.314	0.986	0.01	0.151
3046	1	2.664	0.06	-2.604	0.985	0.01	0.154
3079	1	2.664	0.06	-2.604	0.985	0.01	0.154
3098	1	1.834	0.093	-1.741	0.985	0.01	0.156
3112	1	2.664	0.06	-2.604	0.985	0.01	0.154
3115	1	2.415	0.101	-2.314	0.986	0.01	0.151
3147	1	2.391	0.095	-2.296	0.987	0.01	0.145
3148	1	2.664	0.06	-2.604	0.985	0.01	0.154
3158	1	2.415	0.101	-2.314	0.986	0.01	0.152
3174	1	2.664	0.06	-2.604	0.985	0.01	0.154
3205	1	2.42	0.101	-2.319	0.987	0.01	0.15
3208	1	2.664	0.06	-2.603	0.985	0.01	0.155
3212	1	2.395	0.096	-2.3	0.987	0.01	0.145
3251	1	2.664	0.06	-2.604	0.985	0.01	0.154
3259	1	2.393	0.095	-2.297	0.987	0.01	0.145
3263	1	2.392	0.095	-2.296	0.987	0.01	0.145
3294	1	2.664	0.06	-2.604	0.985	0.01	0.154
3299	1	2.664	0.06	-2.604	0.985	0.01	0.154
3311	1	2.156	0.099	-2.057	0.986	0.01	0.157
3314	1	2.664	0.06	-2.604	0.985	0.01	0.154
3332	1	2.393	0.095	-2.298	0.987	0.01	0.145
3346	1	2.392	0.095	-2.296	0.987	0.01	0.145
3347	1	2.675	0.292	-2.382	0.986	0.01	0.143
3373	1	2.664	0.06	-2.604	0.985	0.01	0.154
3376	1	2.664	0.06	-2.604	0.985	0.01	0.154
174	1	2.471	0.1	-2.372	0.988	0.009	0.13
189	1	2.174	0.075	-2.099	0.987	0.009	0.139
259	1	2.224	0.097	-2.127	0.988	0.009	0.135
266	1	2.176	0.075	-2.101	0.987	0.009	0.139
410	1	2.177	0.075	-2.102	0.987	0.009	0.139
447	1	2.612	0.262	-2.351	0.987	0.009	0.136
454	1	2.42	0.246	-2.175	0.986	0.009	0.142
504	1	2.673	0.291	-2.382	0.986	0.009	0.143
546	1	2.676	0.291	-2.385	0.987	0.009	0.142
585	1	2.174	0.075	-2.1	0.987	0.009	0.139
815	1	1.911	0.091	-1.82	0.987	0.009	0.137
897	1	2.177	0.075	-2.102	0.987	0.009	0.139
925	1	2.175	0.075	-2.1	0.987	0.009	0.139
972	1	2.23	0.097	-2.133	0.988	0.009	0.132
1147	1	2.187	0.074	-2.112	0.987	0.009	0.136
1207	1	3.225	0.811	-2.415	0.966	0.009	0.131
1351	1	2.177	0.075	-2.102	0.987	0.009	0.139
1362	1	2.188	0.092	-2.097	0.988	0.009	0.129
1389	1	2.228	0.097	-2.131	0.988	0.009	0.133
1413	1	2.177	0.075	-2.102	0.987	0.009	0.139
1568	1	2.175	0.075	-2.1	0.987	0.009	0.139
1587	1	2.213	0.097	-2.116	0.987	0.009	0.137
1641	1	2.676	0.292	-2.384	0.986	0.009	0.142
1909	1	2.679	0.291	-2.388	0.987	0.009	0.14
2053	1	2.176	0.075	-2.102	0.987	0.009	0.139
2099	1	2.178	0.075	-2.103	0.987	0.009	0.139
2121	1	2.177	0.075	-2.102	0.987	0.009	0.139
2209	1	2.179	0.075	-2.104	0.987	0.009	0.138
2285	1	2.176	0.075	-2.101	0.987	0.009	0.139
2315	1	2.175	0.075	-2.1	0.987	0.009	0.139
2509	1	2.912	0.598	-2.314	0.97	0.009	0.137
2556	1	2.186	0.074	-2.112	0.987	0.009	0.136
2605	1	2.431	0.245	-2.186	0.986	0.009	0.138
2679	1	2.178	0.075	-2.103	0.987	0.009	0.139
2689	1	3.236	0.811	-2.425	0.966	0.009	0.13
2719	1	2.62	0.467	-2.153	0.985	0.009	0.135
2823	1	2.175	0.075	-2.1	0.987	0.009	0.139
3076	1	2.222	0.097	-2.126	0.988	0.009	0.135
3142	1	2.176	0.075	-2.101	0.987	0.009	0.139
3157	1	2.178	0.075	-2.103	0.987	0.009	0.138
3223	1	2.442	0.1	-2.342	0.987	0.009	0.142
96	1	2.297	0.098	-2.199	0.989	0.008	0.119
146	1	2.297	0.098	-2.199	0.989	0.008	0.119
218	1	2.296	0.099	-2.197	0.989	0.008	0.121
320	1	2.181	0.068	-2.113	0.989	0.008	0.114
347	1	2.297	0.098	-2.199	0.989	0.008	0.119
456	1	2.167	0.087	-2.08	0.989	0.008	0.121
699	1	2.295	0.099	-2.196	0.989	0.008	0.121
759	1	3.124	1.214	-1.91	0.913	0.008	0.119
774	1	2.294	0.099	-2.196	0.989	0.008	0.121
953	1	2.3	0.099	-2.202	0.989	0.008	0.12
956	1	2.014	0.089	-1.925	0.989	0.008	0.115
985	1	2.014	0.089	-1.925	0.989	0.008	0.115
1051	1	2.3	0.098	-2.203	0.989	0.008	0.118
1117	1	2.296	0.098	-2.198	0.989	0.008	0.119
1132	1	2.296	0.098	-2.198	0.989	0.008	0.119
1200	1	2.023	0.089	-1.934	0.989	0.008	0.114
1662	1	2.016	0.089	-1.926	0.989	0.008	0.115
1769	1	2.181	0.068	-2.113	0.989	0.008	0.115
1926	1	2.181	0.068	-2.112	0.989	0.008	0.116
1970	1	2.296	0.099	-2.197	0.989	0.008	0.121
1971	1	2.297	0.098	-2.199	0.989	0.008	0.119
2062	1	3.556	1.794	-1.762	0.682	0.008	0.119
2158	1	2.649	0.428	-2.221	0.985	0.008	0.125
2181	1	2.792	1.037	-1.755	0.957	0.008	0.121
2330	1	2.294	0.099	-2.195	0.989	0.008	0.122
2360	1	2.163	0.087	-2.076	0.989	0.008	0.121
2396	1	2.298	0.099	-2.2	0.989	0.008	0.121
2465	1	2.3	0.098	-2.202	0.989	0.008	0.119
2647	1	2.496	0.099	-2.397	0.989	0.008	0.122
2673	1	2.303	0.098	-2.206	0.989	0.008	0.117
2686	1	2.008	0.089	-1.919	0.989	0.008	0.117
2917	1	2.276	0.099	-2.178	0.988	0.008	0.125
2991	1	2.296	0.098	-2.198	0.989	0.008	0.119
3264	1	2	0.09	-1.911	0.989	0.008	0.118
3298	1	2.301	0.099	-2.202	0.989	0.008	0.12
3310	1	2.302	0.098	-2.204	0.989	0.008	0.119
3355	1	2.732	0.29	-2.442	0.989	0.008	0.118
261	1	2.56	0.257	-2.303	0.99	0.007	0.101
788	1	2.171	0.08	-2.091	0.99	0.007	0.102
877	1	2.036	0.089	-1.947	0.989	0.007	0.111
916	1	2.173	0.08	-2.093	0.99	0.007	0.102
977	1	2.303	0.091	-2.212	0.99	0.007	0.102
1268	1	2.252	0.085	-2.167	0.991	0.007	0.1
1364	1	2.552	0.256	-2.296	0.99	0.007	0.103
1381	1	2.064	0.088	-1.976	0.99	0.007	0.105
1567	1	2.846	0.458	-2.389	0.986	0.007	0.099
1674	1	2.216	0.067	-2.149	0.99	0.007	0.106
1838	1	2.3	0.091	-2.209	0.99	0.007	0.103
1882	1	2.226	0.067	-2.159	0.99	0.007	0.104
1925	1	2.989	0.575	-2.414	0.988	0.007	0.103
1935	1	2.038	0.074	-1.964	0.99	0.007	0.106
2154	1	2.728	0.582	-2.147	0.986	0.007	0.111
2542	1	2.744	0.606	-2.138	0.986	0.007	0.104
2635	1	2.178	0.08	-2.098	0.991	0.007	0.1
2643	1	2.286	0.091	-2.195	0.99	0.007	0.106
2658	1	2.039	0.074	-1.965	0.99	0.007	0.106
2665	1	2.321	0.097	-2.224	0.99	0.007	0.112
2779	1	2.684	0.261	-2.423	0.989	0.007	0.111
2928	1	2.037	0.076	-1.961	0.989	0.007	0.111
2936	1	2.167	0.08	-2.087	0.99	0.007	0.103
2938	1	2.302	0.091	-2.211	0.99	0.007	0.103
3169	1	2.774	0.905	-1.869	0.982	0.007	0.1
3177	1	2.036	0.074	-1.962	0.99	0.007	0.106
3216	1	2.055	0.074	-1.981	0.99	0.007	0.103
3243	1	2.179	0.08	-2.099	0.991	0.007	0.1
3253	1	2.82	1	-1.82	0.949	0.007	0.103
127	1	2.084	0.072	-2.012	0.991	0.006	0.093
157	1	2.853	0.457	-2.396	0.987	0.006	0.097
233	1	3.186	0.592	-2.594	0.976	0.006	0.088
428	1	3.184	0.591	-2.593	0.976	0.006	0.088
541	1	2.26	0.067	-2.193	0.991	0.006	0.097
683	1	2.041	0.067	-1.973	0.992	0.006	0.085
735	1	2.075	0.072	-2.003	0.991	0.006	0.094
769	1	2.835	1.003	-1.832	0.969	0.006	0.085
773	1	2.04	0.068	-1.972	0.992	0.006	0.086
918	1	2.844	1.026	-1.818	0.943	0.006	0.097
1088	1	2.188	0.06	-2.128	0.991	0.006	0.088
1212	1	2.161	0.086	-2.076	0.992	0.006	0.086
1213	1	2.769	0.796	-1.973	0.985	0.006	0.085
1273	1	2.321	0.066	-2.255	0.992	0.006	0.084
1309	1	2.188	0.06	-2.128	0.991	0.006	0.088
1508	1	3.181	0.592	-2.589	0.976	0.006	0.089
1619	1	2.367	0.071	-2.296	0.992	0.006	0.089
1692	1	2.044	0.067	-1.977	0.992	0.006	0.085
1761	1	2.177	0.074	-2.104	0.992	0.006	0.085
1773	1	2.303	0.084	-2.219	0.992	0.006	0.088
1806	1	2.091	0.072	-2.019	0.991	0.006	0.092
1884	1	2.081	0.072	-2.009	0.991	0.006	0.094
1928	1	2.038	0.068	-1.97	0.992	0.006	0.086
1997	1	2.28	0.084	-2.196	0.991	0.006	0.093
2046	1	2.075	0.072	-2.003	0.991	0.006	0.095
2074	1	2.039	0.067	-1.972	0.992	0.006	0.085
2135	1	2.176	0.074	-2.102	0.992	0.006	0.086
2283	1	2.307	0.084	-2.223	0.992	0.006	0.087
2337	1	3.051	0.543	-2.507	0.99	0.006	0.086
2375	1	2.045	0.068	-1.978	0.992	0.006	0.086
2453	1	2.856	0.461	-2.396	0.986	0.006	0.097
2746	1	2.702	0.432	-2.27	0.988	0.006	0.092
2793	1	2.039	0.068	-1.971	0.992	0.006	0.086
2794	1	2.304	0.084	-2.22	0.992	0.006	0.088
2914	1	2.055	0.067	-1.988	0.992	0.006	0.084
2965	1	2.303	0.084	-2.219	0.992	0.006	0.088
3011	1	2.111	0.072	-2.039	0.992	0.006	0.088
3062	1	2.305	0.084	-2.221	0.992	0.006	0.087
3273	1	2.352	0.071	-2.281	0.991	0.006	0.093
3340	1	2.705	0.465	-2.24	0.991	0.006	0.086
63	1	2.355	0.065	-2.289	0.993	0.005	0.077
80	1	2.241	0.071	-2.17	0.993	0.005	0.069
101	1	2.357	0.065	-2.292	0.993	0.005	0.076
141	1	2.357	0.065	-2.293	0.993	0.005	0.076
149	1	2.342	0.065	-2.277	0.993	0.005	0.079
182	1	2.31	0.078	-2.232	0.993	0.005	0.074
425	1	2.357	0.065	-2.292	0.993	0.005	0.076
430	1	2.592	0.127	-2.465	0.992	0.005	0.082
463	1	2.302	0.078	-2.224	0.993	0.005	0.076
483	1	2.692	0.288	-2.405	0.993	0.005	0.072
499	1	2.357	0.065	-2.292	0.993	0.005	0.076
521	1	2.356	0.065	-2.291	0.993	0.005	0.077
530	1	2.238	0.071	-2.167	0.993	0.005	0.069
580	1	2.307	0.078	-2.229	0.993	0.005	0.075
594	1	2.605	0.126	-2.479	0.992	0.005	0.078
597	1	2.356	0.065	-2.291	0.993	0.005	0.076
609	1	2.356	0.065	-2.291	0.993	0.005	0.077
647	1	2.1	0.067	-2.033	0.993	0.005	0.077
665	1	2.238	0.084	-2.154	0.993	0.005	0.072
687	1	2.353	0.065	-2.288	0.993	0.005	0.077
693	1	2.226	0.084	-2.142	0.993	0.005	0.074
696	1	2.357	0.065	-2.292	0.993	0.005	0.076
723	1	2.35	0.065	-2.285	0.993	0.005	0.077
752	1	2.604	0.255	-2.35	0.992	0.005	0.081
764	1	2.358	0.065	-2.293	0.993	0.005	0.076
1074	1	2.357	0.065	-2.292	0.993	0.005	0.076
1075	1	2.358	0.065	-2.293	0.993	0.005	0.076
1086	1	2.309	0.078	-2.231	0.993	0.005	0.074
1087	1	2.24	0.072	-2.168	0.993	0.005	0.072
1090	1	2.357	0.065	-2.292	0.993	0.005	0.076
1099	1	2.93	0.456	-2.474	0.988	0.005	0.081
1102	1	2.287	0.078	-2.209	0.993	0.005	0.078
1134	1	2.357	0.065	-2.292	0.993	0.005	0.076
1201	1	2.102	0.067	-2.035	0.993	0.005	0.076
1209	1	2.592	0.127	-2.465	0.992	0.005	0.082
1282	1	2.331	0.065	-2.266	0.992	0.005	0.081
1314	1	2.358	0.065	-2.293	0.993	0.005	0.076
1336	1	2.25	0.084	-2.165	0.993	0.005	0.071
1380	1	2.226	0.084	-2.142	0.993	0.005	0.074
1400	1	2.359	0.065	-2.293	0.993	0.005	0.077
1411	1	2.357	0.065	-2.292	0.993	0.005	0.076
1426	1	2.357	0.065	-2.293	0.993	0.005	0.076
1436	1	2.752	0.436	-2.316	0.99	0.005	0.069
1460	1	2.359	0.065	-2.294	0.993	0.005	0.076
1489	1	2.366	0.065	-2.301	0.993	0.005	0.075
1509	1	3.12	0.635	-2.485	0.99	0.005	0.068
1529	1	2.357	0.065	-2.292	0.993	0.005	0.077
1558	1	2.207	0.085	-2.123	0.992	0.005	0.077
1635	1	2.237	0.071	-2.166	0.993	0.005	0.07
1685	1	2.36	0.065	-2.294	0.993	0.005	0.076
1696	1	2.346	0.065	-2.281	0.993	0.005	0.079
1702	1	2.357	0.065	-2.292	0.993	0.005	0.077
1712	1	2.713	0.463	-2.25	0.991	0.005	0.081
1718	1	2.356	0.065	-2.291	0.993	0.005	0.076
1754	1	2.225	0.084	-2.14	0.993	0.005	0.074
1763	1	2.358	0.065	-2.293	0.993	0.005	0.076
1770	1	2.088	0.067	-2.022	0.992	0.005	0.078
1785	1	2.357	0.065	-2.292	0.993	0.005	0.077
1829	1	2.933	1.463	-1.47	0.804	0.005	0.073
1836	1	2.238	0.071	-2.167	0.993	0.005	0.069
1846	1	2.357	0.065	-2.292	0.993	0.005	0.076
2057	1	2.357	0.065	-2.292	0.993	0.005	0.076
2080	1	2.355	0.065	-2.289	0.993	0.005	0.077
2146	1	2.358	0.065	-2.294	0.993	0.005	0.076
2229	1	2.239	0.071	-2.169	0.993	0.005	0.069
2235	1	2.358	0.065	-2.293	0.993	0.005	0.076
2251	1	2.359	0.065	-2.294	0.993	0.005	0.076
2291	1	2.358	0.065	-2.293	0.993	0.005	0.076
2339	1	2.73	0.428	-2.302	0.989	0.005	0.077
2381	1	2.133	0.066	-2.067	0.993	0.005	0.072
2440	1	2.349	0.065	-2.285	0.993	0.005	0.077
2445	1	2.357	0.065	-2.292	0.993	0.005	0.076
2466	1	2.233	0.07	-2.163	0.993	0.005	0.068
2524	1	2.067	0.067	-2	0.992	0.005	0.081
2594	1	2.357	0.065	-2.292	0.993	0.005	0.076
2608	1	2.357	0.065	-2.292	0.993	0.005	0.076
2668	1	2.306	0.078	-2.228	0.993	0.005	0.075
2760	1	2.356	0.065	-2.291	0.993	0.005	0.076
2780	1	2.357	0.065	-2.292	0.993	0.005	0.076
2803	1	2.356	0.065	-2.291	0.993	0.005	0.076
2829	1	2.592	0.127	-2.466	0.992	0.005	0.082
2836	1	2.069	0.067	-2.002	0.992	0.005	0.081
2840	1	2.6	0.126	-2.474	0.992	0.005	0.08
2859	1	2.357	0.065	-2.292	0.993	0.005	0.076
3025	1	2.08	0.067	-2.013	0.992	0.005	0.08
3061	1	2.347	0.065	-2.282	0.993	0.005	0.078
3092	1	2.594	0.127	-2.468	0.992	0.005	0.081
3107	1	2.592	0.127	-2.465	0.992	0.005	0.082
3185	1	2.595	0.127	-2.468	0.992	0.005	0.081
3199	1	2.309	0.078	-2.231	0.993	0.005	0.075
3214	1	2.232	0.085	-2.147	0.993	0.005	0.073
3221	1	2.595	0.127	-2.468	0.992	0.005	0.081
3272	1	2.356	0.065	-2.291	0.993	0.005	0.077
3296	1	2.356	0.065	-2.291	0.993	0.005	0.076
3357	1	2.232	0.07	-2.163	0.993	0.005	0.068
58	1	2.243	0.064	-2.178	0.995	0.004	0.056
71	1	2.242	0.064	-2.178	0.995	0.004	0.055
89	1	2.362	0.058	-2.304	0.994	0.004	0.059
93	1	2.761	0.406	-2.354	0.992	0.004	0.058
116	1	2.311	0.073	-2.238	0.994	0.004	0.064
171	1	2.846	0.799	-2.047	0.988	0.004	0.055
352	1	2.361	0.058	-2.303	0.994	0.004	0.059
573	1	3.24	0.819	-2.42	0.971	0.004	0.058
635	1	2.799	0.314	-2.486	0.994	0.004	0.056
664	1	2.24	0.065	-2.176	0.995	0.004	0.056
682	1	2.246	0.064	-2.181	0.995	0.004	0.055
684	1	2.239	0.065	-2.174	0.994	0.004	0.056
748	1	2.36	0.058	-2.302	0.994	0.004	0.059
751	1	2.223	0.064	-2.158	0.994	0.004	0.058
754	1	2.365	0.058	-2.307	0.994	0.004	0.058
834	1	2.243	0.064	-2.179	0.995	0.004	0.055
887	1	2.364	0.058	-2.306	0.994	0.004	0.059
945	1	2.648	0.121	-2.527	0.994	0.004	0.063
969	1	2.241	0.065	-2.176	0.995	0.004	0.056
1042	1	2.31	0.073	-2.237	0.994	0.004	0.065
1060	1	2.263	0.069	-2.193	0.994	0.004	0.063
1082	1	2.31	0.073	-2.237	0.994	0.004	0.065
1129	1	3.208	0.82	-2.388	0.97	0.004	0.06
1130	1	3.201	0.844	-2.358	0.985	0.004	0.058
1149	1	3.108	0.428	-2.679	0.992	0.004	0.053
1269	1	2.65	0.125	-2.524	0.993	0.004	0.067
1289	1	2.242	0.064	-2.177	0.995	0.004	0.056
1365	1	2.047	0.058	-1.989	0.994	0.004	0.061
1391	1	2.364	0.058	-2.306	0.994	0.004	0.059
1462	1	2.702	0.384	-2.318	0.992	0.004	0.055
1498	1	2.26	0.069	-2.191	0.994	0.004	0.064
1500	1	2.706	0.124	-2.583	0.994	0.004	0.054
1524	1	2.309	0.073	-2.236	0.994	0.004	0.065
1541	1	2.763	0.438	-2.325	0.99	0.004	0.066
1551	1	2.361	0.058	-2.303	0.994	0.004	0.059
1584	1	2.242	0.064	-2.177	0.995	0.004	0.055
1618	1	3.188	0.822	-2.366	0.969	0.004	0.062
1630	1	3.042	0.457	-2.586	0.99	0.004	0.066
1671	1	2.362	0.058	-2.304	0.994	0.004	0.059
1686	1	2.261	0.069	-2.192	0.994	0.004	0.064
1723	1	2.048	0.059	-1.989	0.994	0.004	0.061
1736	1	2.311	0.073	-2.238	0.994	0.004	0.064
1804	1	2.666	0.287	-2.38	0.994	0.004	0.055
1817	1	2.35	0.058	-2.292	0.994	0.004	0.061
1839	1	2.26	0.069	-2.19	0.994	0.004	0.064
2015	1	2.764	0.442	-2.322	0.99	0.004	0.067
2021	1	2.257	0.064	-2.193	0.995	0.004	0.054
2076	1	2.362	0.058	-2.304	0.994	0.004	0.059
2098	1	2.052	0.058	-1.994	0.994	0.004	0.06
2107	1	2.365	0.058	-2.307	0.994	0.004	0.059
2115	1	2.766	0.439	-2.327	0.99	0.004	0.065
2124	1	2.313	0.073	-2.24	0.994	0.004	0.064
2240	1	3.936	1.179	-2.756	0.938	0.004	0.054
2242	1	2.196	0.065	-2.131	0.994	0.004	0.063
2266	1	3.3	1.001	-2.298	0.983	0.004	0.062
2279	1	2.245	0.065	-2.181	0.995	0.004	0.056
2309	1	2.269	0.064	-2.205	0.995	0.004	0.053
2371	1	2.245	0.065	-2.181	0.995	0.004	0.056
2435	1	2.66	0.289	-2.372	0.994	0.004	0.058
2457	1	2.246	0.064	-2.181	0.995	0.004	0.055
2506	1	3.172	0.455	-2.717	0.991	0.004	0.054
2530	1	3.162	0.455	-2.708	0.991	0.004	0.055
2640	1	2.046	0.059	-1.987	0.994	0.004	0.061
2641	1	2.365	0.058	-2.307	0.994	0.004	0.059
2805	1	2.362	0.058	-2.304	0.994	0.004	0.059
2839	1	2.495	0.091	-2.404	0.994	0.004	0.063
2850	1	2.242	0.064	-2.178	0.995	0.004	0.055
2873	1	2.245	0.064	-2.181	0.995	0.004	0.055
3002	1	2.307	0.073	-2.234	0.994	0.004	0.065
3013	1	3.203	0.821	-2.382	0.97	0.004	0.061
3081	1	2.262	0.069	-2.193	0.994	0.004	0.063
3083	1	2.065	0.058	-2.007	0.994	0.004	0.059
3170	1	2.207	0.065	-2.142	0.994	0.004	0.061
3187	1	2.356	0.058	-2.298	0.994	0.004	0.06
3268	1	2.243	0.064	-2.179	0.995	0.004	0.056
3271	1	2.362	0.058	-2.304	0.994	0.004	0.059
3339	1	2.362	0.058	-2.304	0.994	0.004	0.059
87	1	2.597	0.095	-2.502	0.995	0.003	0.049
100	1	2.599	0.096	-2.503	0.995	0.003	0.049
134	1	2.619	0.089	-2.529	0.996	0.003	0.04
150	1	2.246	0.056	-2.19	0.996	0.003	0.039
198	1	2.62	0.089	-2.531	0.996	0.003	0.04
203	1	2.808	0.44	-2.368	0.991	0.003	0.05
209	1	2.393	0.081	-2.312	0.995	0.003	0.047
235	1	2.617	0.095	-2.521	0.996	0.003	0.045
306	1	2.609	0.095	-2.513	0.995	0.003	0.047
324	1	2.597	0.096	-2.502	0.995	0.003	0.049
370	1	2.765	0.376	-2.388	0.994	0.003	0.049
373	1	2.599	0.096	-2.504	0.995	0.003	0.049
400	1	2.757	0.123	-2.635	0.995	0.003	0.046
465	1	2.367	0.053	-2.314	0.995	0.003	0.047
513	1	2.611	0.095	-2.516	0.996	0.003	0.046
526	1	2.759	0.123	-2.636	0.995	0.003	0.046
574	1	2.567	0.09	-2.478	0.995	0.003	0.048
584	1	2.189	0.059	-2.13	0.995	0.003	0.05
599	1	2.235	0.056	-2.179	0.996	0.003	0.04
601	1	2.598	0.096	-2.502	0.995	0.003	0.049
603	1	2.6	0.095	-2.504	0.995	0.003	0.048
606	1	2.567	0.09	-2.478	0.995	0.003	0.048
616	1	2.244	0.056	-2.188	0.996	0.003	0.04
618	1	2.622	0.095	-2.527	0.996	0.003	0.044
640	1	2.602	0.095	-2.507	0.995	0.003	0.048
688	1	2.581	0.088	-2.493	0.996	0.003	0.044
700	1	2.186	0.059	-2.126	0.995	0.003	0.05
727	1	2.872	0.746	-2.126	0.981	0.003	0.048
729	1	2.733	0.311	-2.422	0.995	0.003	0.042
783	1	2.578	0.09	-2.488	0.995	0.003	0.047
797	1	2.597	0.095	-2.502	0.995	0.003	0.049
804	1	2.723	0.123	-2.599	0.995	0.003	0.051
808	1	2.758	0.123	-2.635	0.995	0.003	0.046
852	1	2.392	0.081	-2.311	0.995	0.003	0.047
902	1	2.76	0.123	-2.637	0.995	0.003	0.046
910	1	2.57	0.09	-2.48	0.995	0.003	0.048
933	1	2.261	0.059	-2.202	0.996	0.003	0.043
965	1	2.59	0.088	-2.503	0.996	0.003	0.042
999	1	2.365	0.053	-2.313	0.995	0.003	0.047
1017	1	2.364	0.053	-2.312	0.995	0.003	0.047
1022	1	2.452	0.09	-2.362	0.995	0.003	0.049
1033	1	2.768	0.377	-2.391	0.994	0.003	0.049
1036	1	2.759	0.123	-2.637	0.995	0.003	0.046
1069	1	2.365	0.053	-2.312	0.995	0.003	0.047
1079	1	2.608	0.096	-2.513	0.995	0.003	0.047
1113	1	2.598	0.095	-2.502	0.995	0.003	0.049
1116	1	2.613	0.095	-2.518	0.996	0.003	0.046
1143	1	2.249	0.056	-2.193	0.996	0.003	0.039
1169	1	2.246	0.056	-2.19	0.996	0.003	0.039
1171	1	2.569	0.09	-2.48	0.995	0.003	0.047
1176	1	3.147	0.429	-2.718	0.993	0.003	0.05
1179	1	2.846	0.286	-2.56	0.996	0.003	0.04
1186	1	2.576	0.09	-2.487	0.996	0.003	0.046
1256	1	2.247	0.056	-2.191	0.996	0.003	0.039
1303	1	2.858	1.229	-1.629	0.893	0.003	0.042
1312	1	2.582	0.088	-2.494	0.996	0.003	0.044
1317	1	2.219	0.056	-2.163	0.996	0.003	0.042
1355	1	2.593	0.089	-2.503	0.996	0.003	0.043
1374	1	2.365	0.053	-2.313	0.995	0.003	0.047
1383	1	2.798	0.287	-2.511	0.995	0.003	0.047
1410	1	2.758	0.123	-2.636	0.995	0.003	0.046
1484	1	2.365	0.053	-2.313	0.995	0.003	0.047
1491	1	2.297	0.082	-2.215	0.995	0.003	0.045
1493	1	2.653	0.095	-2.559	0.996	0.003	0.039
1494	1	2.567	0.09	-2.478	0.995	0.003	0.048
1495	1	2.732	0.311	-2.42	0.995	0.003	0.042
1501	1	2.742	0.123	-2.619	0.995	0.003	0.048
1594	1	2.567	0.09	-2.477	0.995	0.003	0.048
1605	1	2.076	0.054	-2.022	0.995	0.003	0.047
1670	1	2.567	0.09	-2.478	0.995	0.003	0.048
1704	1	2.604	0.095	-2.509	0.995	0.003	0.047
1715	1	2.582	0.088	-2.494	0.996	0.003	0.044
1729	1	2.599	0.095	-2.504	0.995	0.003	0.048
1750	1	2.367	0.053	-2.314	0.995	0.003	0.047
1799	1	2.183	0.059	-2.124	0.995	0.003	0.051
1807	1	2.764	0.123	-2.641	0.995	0.003	0.046
1830	1	2.578	0.089	-2.488	0.996	0.003	0.046
1864	1	2.188	0.059	-2.129	0.995	0.003	0.05
1873	1	2.33	0.081	-2.248	0.996	0.003	0.041
1922	1	2.365	0.053	-2.313	0.995	0.003	0.047
1933	1	2.567	0.09	-2.478	0.995	0.003	0.048
1939	1	2.365	0.053	-2.313	0.995	0.003	0.047
1975	1	2.365	0.053	-2.312	0.995	0.003	0.047
1985	1	2.365	0.053	-2.313	0.995	0.003	0.047
1987	1	2.582	0.088	-2.494	0.996	0.003	0.044
2001	1	2.456	0.09	-2.366	0.995	0.003	0.048
2002	1	2.625	0.095	-2.53	0.996	0.003	0.044
2003	1	2.241	0.056	-2.185	0.996	0.003	0.04
2013	1	2.582	0.088	-2.494	0.996	0.003	0.044
2014	1	2.451	0.09	-2.361	0.995	0.003	0.049
2038	1	2.183	0.059	-2.124	0.995	0.003	0.051
2128	1	2.721	0.323	-2.398	0.994	0.003	0.048
2130	1	2.508	0.089	-2.419	0.996	0.003	0.04
2346	1	2.365	0.053	-2.313	0.995	0.003	0.047
2385	1	2.6	0.096	-2.504	0.995	0.003	0.049
2408	1	2.612	0.096	-2.516	0.995	0.003	0.047
2409	1	2.759	0.123	-2.636	0.995	0.003	0.046
2418	1	2.357	0.081	-2.276	0.996	0.003	0.038
2442	1	2.364	0.053	-2.311	0.995	0.003	0.047
2479	1	2.189	0.059	-2.13	0.995	0.003	0.051
2492	1	2.865	0.286	-2.579	0.996	0.003	0.038
2494	1	3.221	0.722	-2.499	0.993	0.003	0.045
2511	1	2.247	0.056	-2.19	0.996	0.003	0.04
2534	1	2.569	0.09	-2.48	0.995	0.003	0.047
2557	1	2.598	0.095	-2.502	0.995	0.003	0.049
2593	1	2.76	0.376	-2.384	0.993	0.003	0.051
2642	1	2.35	0.053	-2.298	0.995	0.003	0.049
2660	1	2.367	0.053	-2.314	0.995	0.003	0.047
2677	1	2.361	0.053	-2.309	0.995	0.003	0.047
2698	1	2.365	0.053	-2.313	0.995	0.003	0.047
2703	1	2.247	0.056	-2.191	0.996	0.003	0.039
2729	1	2.299	0.082	-2.217	0.995	0.003	0.045
2737	1	2.6	0.088	-2.512	0.996	0.003	0.041
2775	1	2.605	0.095	-2.51	0.995	0.003	0.047
2807	1	2.243	0.056	-2.187	0.996	0.003	0.04
2808	1	2.249	0.056	-2.193	0.996	0.003	0.039
2838	1	2.19	0.059	-2.131	0.995	0.003	0.05
2846	1	2.598	0.095	-2.503	0.995	0.003	0.049
2851	1	2.582	0.088	-2.494	0.996	0.003	0.044
2864	1	2.597	0.095	-2.502	0.995	0.003	0.049
2872	1	3.132	0.429	-2.703	0.992	0.003	0.051
2887	1	2.603	0.095	-2.507	0.995	0.003	0.048
2891	1	2.599	0.096	-2.503	0.995	0.003	0.049
2899	1	2.563	0.091	-2.473	0.995	0.003	0.05
2904	1	2.604	0.095	-2.508	0.995	0.003	0.048
2946	1	2.597	0.096	-2.501	0.995	0.003	0.049
2987	1	2.319	0.059	-2.26	0.996	0.003	0.038
3036	1	2.298	0.082	-2.216	0.995	0.003	0.045
3070	1	2.76	0.123	-2.637	0.995	0.003	0.046
3072	1	2.335	0.053	-2.282	0.995	0.003	0.051
3127	1	2.83	0.606	-2.224	0.993	0.003	0.038
3163	1	2.588	0.088	-2.5	0.996	0.003	0.043
3176	1	2.606	0.096	-2.511	0.995	0.003	0.047
3178	1	2.573	0.084	-2.488	0.996	0.003	0.044
3179	1	2.625	0.095	-2.53	0.996	0.003	0.044
3186	1	2.368	0.053	-2.315	0.995	0.003	0.047
3203	1	2.204	0.059	-2.145	0.995	0.003	0.049
3245	1	2.569	0.09	-2.48	0.995	0.003	0.047
3254	1	2.249	0.056	-2.193	0.996	0.003	0.039
3257	1	2.186	0.059	-2.127	0.995	0.003	0.05
3342	1	2.451	0.09	-2.361	0.995	0.003	0.049
3386	1	2.609	0.095	-2.514	0.995	0.003	0.047
26	1	2.689	0.09	-2.599	0.997	0.002	0.031
84	1	2.323	0.058	-2.265	0.996	0.002	0.037
109	1	2.746	0.381	-2.365	0.995	0.002	0.036
121	1	2.538	0.09	-2.449	0.996	0.002	0.036
124	1	2.81	0.232	-2.578	0.997	0.002	0.026
166	1	2.765	0.093	-2.672	0.997	0.002	0.027
168	1	2.251	0.052	-2.199	0.997	0.002	0.032
179	1	2.607	0.091	-2.517	0.997	0.002	0.027
183	1	2.607	0.09	-2.517	0.997	0.002	0.027
214	1	2.567	0.088	-2.479	0.997	0.002	0.03
228	1	2.772	0.093	-2.679	0.997	0.002	0.026
232	1	2.735	0.088	-2.647	0.997	0.002	0.026
271	1	2.425	0.08	-2.345	0.997	0.002	0.031
284	1	2.574	0.066	-2.508	0.998	0.002	0.024
285	1	2.688	0.09	-2.599	0.997	0.002	0.032
290	1	2.539	0.09	-2.45	0.996	0.002	0.036
292	1	2.574	0.066	-2.508	0.998	0.002	0.024
311	1	2.573	0.066	-2.506	0.998	0.002	0.024
331	1	2.862	0.533	-2.329	0.996	0.002	0.026
336	1	2.751	0.383	-2.368	0.996	0.002	0.025
344	1	2.749	0.094	-2.655	0.997	0.002	0.028
367	1	2.614	0.091	-2.524	0.997	0.002	0.026
407	1	2.689	0.09	-2.6	0.997	0.002	0.031
423	1	2.574	0.066	-2.507	0.998	0.002	0.024
429	1	2.767	0.327	-2.441	0.996	0.002	0.037
431	1	2.573	0.066	-2.507	0.998	0.002	0.024
432	1	2.687	0.09	-2.597	0.997	0.002	0.032
448	1	2.838	0.534	-2.304	0.996	0.002	0.029
450	1	2.761	0.093	-2.667	0.997	0.002	0.027
466	1	2.517	0.069	-2.448	0.997	0.002	0.032
470	1	2.529	0.09	-2.439	0.996	0.002	0.037
518	1	2.336	0.058	-2.278	0.996	0.002	0.036
520	1	2.544	0.089	-2.455	0.997	0.002	0.034
524	1	2.758	0.093	-2.664	0.997	0.002	0.028
558	1	3.098	0.541	-2.558	0.995	0.002	0.032
564	1	2.734	0.088	-2.646	0.997	0.002	0.026
636	1	2.564	0.066	-2.498	0.998	0.002	0.025
637	1	2.835	0.534	-2.301	0.996	0.002	0.029
657	1	3.248	0.585	-2.663	0.995	0.002	0.03
674	1	2.608	0.084	-2.524	0.998	0.002	0.023
712	1	2.758	0.093	-2.664	0.997	0.002	0.028
750	1	2.61	0.09	-2.519	0.997	0.002	0.026
761	1	2.691	0.09	-2.601	0.997	0.002	0.031
768	1	2.691	0.09	-2.601	0.997	0.002	0.031
780	1	2.612	0.09	-2.522	0.997	0.002	0.026
782	1	2.757	0.093	-2.664	0.997	0.002	0.028
787	1	2.756	0.094	-2.662	0.997	0.002	0.028
800	1	2.737	0.283	-2.454	0.996	0.002	0.033
810	1	2.594	0.091	-2.503	0.997	0.002	0.029
811	1	2.74	0.248	-2.491	0.997	0.002	0.024
813	1	2.739	0.094	-2.646	0.997	0.002	0.029
849	1	2.602	0.09	-2.512	0.997	0.002	0.027
856	1	2.596	0.09	-2.507	0.997	0.002	0.028
863	1	2.579	0.066	-2.513	0.998	0.002	0.023
881	1	2.249	0.052	-2.197	0.997	0.002	0.032
890	1	2.935	0.286	-2.649	0.997	0.002	0.031
924	1	2.532	0.089	-2.443	0.996	0.002	0.036
940	1	5.116	0.298	-4.818	0.997	0.002	0.027
976	1	2.757	0.093	-2.664	0.997	0.002	0.027
980	1	2.529	0.089	-2.441	0.996	0.002	0.037
1039	1	2.689	0.09	-2.599	0.997	0.002	0.031
1072	1	2.726	0.088	-2.638	0.997	0.002	0.027
1105	1	2.565	0.088	-2.477	0.997	0.002	0.031
1107	1	2.758	0.093	-2.665	0.997	0.002	0.027
1154	1	2.725	0.094	-2.631	0.997	0.002	0.031
1252	1	2.829	0.573	-2.256	0.994	0.002	0.034
1288	1	2.453	0.066	-2.387	0.998	0.002	0.024
1335	1	2.996	0.747	-2.249	0.983	0.002	0.03
1348	1	2.537	0.089	-2.448	0.996	0.002	0.036
1354	1	2.46	0.066	-2.393	0.998	0.002	0.023
1357	1	2.579	0.066	-2.513	0.998	0.002	0.024
1369	1	2.58	0.066	-2.514	0.998	0.002	0.023
[truncated: 1,392 more rows]
