# Supplementary material for: Climate, inter-serotype competition and arboviral interactions shape dengue dynamics in Thailand
Source: Commun Biol. 2025 Apr 11;8:601. doi: 10.1038/s42003-025-07999-9 (PMC11992266; doi:10.1038/s42003-025-07999-9)
Supplement: Supplementary file 9 — Supplementary Data7. [file 42003_2025_7999_MOESM9_ESM.xlsx]

## Sheet: Sheet1
TableS8. aBSREL DENV3
Name	B	LRT	Test p-value	Uncorrected p-value	ω distribution over sites
AY876494	0	33.0741	0	0	ω1 = 0.187 (100%)
					ω2 = 3370 (0.29%)
DENV3_06014	0	102.103	0	0	ω1 = 0.200 (99%)
					ω2 = 9450 (0.57%)
DENV3_06611	0	47.6995	0	0	ω1 = 0.227 (100%)
					ω2 = 5870 (0.084%)
KT424097	0	161.943	0	0	ω1 = 0.0892 (99%)
					ω2 = 1980 (0.76%)
MW946667	0	18.7055	0.0181	0	ω1 = 0.0751 (100%)
					ω2 = 0.129 (0.18%)
					ω3 = 27000 (0.031%)
MN448965	0	18.3301	0.0218	0	ω1 = 10000000000 (100%)
KY586788	0	18.2519	0.0226	0	ω1 = 0.0499 (100%)
					ω2 = 2520 (0.037%)
KY586702	0	16.9445	0.0436	0.0001	ω1 = 0.00 (100%)
					ω2 = 1210 (0.064%)
MW946879	0	16.3136	0.0598	0.0001	ω1 = 10000000000 (100%)
MW946727	0	15.794	0.0775	0.0001	ω1 = 0.102 (100%)
					ω2 = 0.132 (0.044%)
					ω3 = 100000 (0.075%)
MW946897	0	14.468	0.1509	0.0002	ω1 = 0.00 (100%)
					ω2 = 1140 (0.10%)
MW946740	0	13.5662	0.2373	0.0004	ω1 = 10000000000 (100%)
MW946705	0	13.5039	0.2445	0.0004	ω1 = 10000000000 (100%)
MN448939	0	13.1045	0.2985	0.0005	ω1 = 10000000000 (100%)
MN448938	0	13.0904	0.3002	0.0005	ω1 = 10000000000 (100%)
MN448936	0	12.2882	0.4491	0.0007	ω1 = 10000000000 (100%)
MW946982	0	11.7758	0.5806	0.001	ω1 = 0.0433 (100%)
ω2 = 100000 (0.045%)
MW946893	0	10.9486	0.8802	0.0014	ω1 = 10000000000 (100%)
DENV3_06030	0	10.8686	0.915	0.0015	ω1 = 0.0494 (100%)
ω2 = 718 (0.052%)
06102_S35_L001	0	0	1	1	ω1 = 0.0436 (100%)
AY676348	0	0	1	1	ω1 = 0.112 (100%)
AY676349	0	0	1	1	ω1 = 0.0317 (100%)
AY676350	0	0	1	1	ω1 = 0.00 (100%)
AY676351	0	0	1	1	ω1 = 1.00 (100%)
AY676352	0	0	1	1	ω1 = 0.151 (100%)
AY676353	0	0	1	1	ω1 = 0.0557 (100%)
AY923865	0	-0.2247	1	0.5	ω1 = 1.06 (100%)
DENV3_05321_	0	0	1	1	ω1 = 1.00 (100%)
DENV3_05814	0	0	1	1	ω1 = 0.113 (100%)
DENV3_06206	0	0	1	1	ω1 = 0.0503 (100%)
DENV3_06211	0	0	1	1	ω1 = 0.0530 (100%)
DENV3_06347	0	0	1	1	ω1 = 0.0844 (100%)
DENV3_06529	0	0	1	1	ω1 = 0.00 (100%)
DENV3_06553	0	0	1	1	ω1 = 0.0371 (100%)
DENV3_06626	0	0	1	1	ω1 = 0.0783 (100%)
DENV3_06718	0	0	1	1	ω1 = 0.0123 (100%)
DENV3_08460	0	0	1	1	ω1 = 0.0514 (100%)
DENV3_09170	0	0	1	1	ω1 = 1.00 (100%)
DENV3_574100111	0	0	1	1	ω1 = 0.0238 (100%)
DENV3_574100278	0	0	1	1	ω1 = 0.0563 (100%)
DENV3_574100289	0	0	1	1	ω1 = 0.00 (100%)
DENV3_574100313	0	0	1	1	ω1 = 0.00 (100%)
DENV3_574100403	0	0	1	1	ω1 = 0.0564 (100%)
DENV3_574100493	0	0	1	1	ω1 = 0.00 (100%)
DENV3_574100515	0	0	1	1	ω1 = 0.454 (100%)
DENV3_574100594	0	0	1	1	ω1 = 0.00 (100%)
DENV3_574100605	0	0	1	1	ω1 = 0.0348 (100%)
DENV3_574100717	0	0	1	1	ω1 = 1.00 (100%)
DENV3_574100752	0	0	1	1	ω1 = 0.0587 (100%)
DENV3_574100864	0	0	1	1	ω1 = 0.0155 (100%)
DENV3_574100954	0	0	1	1	ω1 = 0.00 (100%)
DENV3_574101011	0	0	1	1	ω1 = 1.00 (100%)
DENV3_574101156	0	0	1	1	ω1 = 0.0744 (100%)
DQ863638	0	0	1	1	ω1 = 0.349 (100%)
FJ687448	0	0	1	1	ω1 = 0.00 (100%)
FJ744726	0	0	1	1	ω1 = 0.454 (100%)
FJ744729	0	0	1	1	ω1 = 0.454 (100%)
FJ744730	0	0	1	1	ω1 = 0.00 (100%)
FJ744731	0	0	1	1	ω1 = 1.00 (100%)
FJ744732	0	0	1	1	ω1 = 0.454 (100%)
FJ744733	0	0	1	1	ω1 = 0.00 (100%)
FJ744734	0	0	1	1	ω1 = 0.454 (100%)
FJ744735	0	0	1	1	ω1 = 1.00 (100%)
FJ744737	0	1.0867	1	0.2337	ω1 = 10000000000 (100%)
FJ744739	0	0	1	1	ω1 = 0.130 (100%)
FJ744740	0	0	1	1	ω1 = 0.0347 (100%)
FJ810413	0	0	1	1	ω1 = 1.00 (100%)
FJ810414	0	0	1	1	ω1 = 0.113 (100%)
GQ868593	0	0	1	1	ω1 = 0.00 (100%)
HG316483	0	0	1	1	ω1 = 0.00 (100%)
HG316484	0	0	1	1	ω1 = 1.00 (100%)
KJ737429	0	0	1	1	ω1 = 0.00 (100%)
KJ737430	0	0	1	1	ω1 = 0.0914 (100%)
KU509280	0	0	1	1	ω1 = 0.286 (100%)
KU509284	0	0	1	1	ω1 = 0.127 (100%)
KU509285	0	1.7601	1	0.1614	ω1 = 0.0918 (100%)
ω2 = 35.0 (0.30%)
KY586701	0	0	1	1	ω1 = 0.0746 (100%)
KY586703	0	0	1	1	ω1 = 0.00 (100%)
KY586704	0	0	1	1	ω1 = 0.180 (100%)
KY586705	0	0	1	1	ω1 = 0.00 (100%)
KY586706	0	0	1	1	ω1 = 0.129 (100%)
KY586707	0	0	1	1	ω1 = 0.124 (100%)
KY586708	0	0	1	1	ω1 = 1.00 (100%)
KY586709	0	0	1	1	ω1 = 0.273 (100%)
KY586710	0	0	1	1	ω1 = 0.112 (100%)
KY586711	0	0	1	1	ω1 = 0.0691 (100%)
KY586712	0	0	1	1	ω1 = 0.00 (100%)
KY586713	0	0	1	1	ω1 = 1.00 (100%)
KY586714	0	0	1	1	ω1 = 0.0908 (100%)
KY586715	0	0	1	1	ω1 = 0.00 (100%)
KY586716	0	0	1	1	ω1 = 0.00 (100%)
KY586717	0	0	1	1	ω1 = 0.389 (100%)
KY586718	0	0.4508	1	0.3398	ω1 = 10000000000 (100%)
KY586719	0	0	1	1	ω1 = 0.104 (100%)
KY586720	0	0	1	1	ω1 = 1.00 (100%)
KY586721	0	0	1	1	ω1 = 0.0943 (100%)
KY586722	0	0	1	1	ω1 = 1.00 (100%)
KY586723	0	0	1	1	ω1 = 0.152 (100%)
KY586724	0	0	1	1	ω1 = 0.272 (100%)
KY586725	0	0	1	1	ω1 = 0.0710 (100%)
KY586726	0	0	1	1	ω1 = 0.00 (100%)
KY586727	0	0	1	1	ω1 = 1.00 (100%)
KY586728	0	0	1	1	ω1 = 0.00 (100%)
KY586729	0	0	1	1	ω1 = 1.00 (100%)
KY586730	0	0	1	1	ω1 = 0.00 (100%)
KY586731	0	0	1	1	ω1 = 0.00 (100%)
KY586732	0	0	1	1	ω1 = 0.00 (100%)
KY586733	0	0	1	1	ω1 = 0.00 (100%)
KY586734	0	0	1	1	ω1 = 0.0964 (100%)
KY586735	0	0	1	1	ω1 = 0.0121 (100%)
KY586736	0	0	1	1	ω1 = 0.218 (100%)
KY586737	0	0	1	1	ω1 = 0.00 (100%)
KY586738	0	0	1	1	ω1 = 0.00 (100%)
KY586739	0	0	1	1	ω1 = 0.00 (100%)
KY586740	0	0	1	1	ω1 = 1.00 (100%)
KY586741	0	0	1	1	ω1 = 0.455 (100%)
KY586742	0	0	1	1	ω1 = 0.455 (100%)
KY586743	0	0	1	1	ω1 = 0.452 (100%)
KY586744	0	0	1	1	ω1 = 0.00 (100%)
KY586745	0	0	1	1	ω1 = 1.00 (100%)
KY586746	0	0	1	1	ω1 = 1.00 (100%)
KY586747	0	0	1	1	ω1 = 0.00 (100%)
KY586748	0	0	1	1	ω1 = 0.0949 (100%)
KY586749	0	0	1	1	ω1 = 0.0838 (100%)
KY586750	0	0	1	1	ω1 = 0.227 (100%)
KY586751	0	0	1	1	ω1 = 0.454 (100%)
KY586752	0	0.7195	1	0.2886	ω1 = 10000000000 (100%)
KY586753	0	0	1	1	ω1 = 0.303 (100%)
KY586754	0	0	1	1	ω1 = 1.00 (100%)
KY586755	0	0	1	1	ω1 = 0.0871 (100%)
KY586756	0	0	1	1	ω1 = 0.00 (100%)
KY586757	0	0	1	1	ω1 = 0.00 (100%)
KY586758	0	0	1	1	ω1 = 1.00 (100%)
KY586759	0	0	1	1	ω1 = 1.00 (100%)
KY586760	0	0	1	1	ω1 = 0.912 (100%)
KY586761	0	0	1	1	ω1 = 0.0952 (100%)
KY586762	0	0	1	1	ω1 = 1.00 (100%)
KY586763	0	0	1	1	ω1 = 0.00 (100%)
KY586764	0	0	1	1	ω1 = 0.201 (100%)
KY586765	0	0	1	1	ω1 = 0.0509 (100%)
KY586766	0	0	1	1	ω1 = 0.208 (100%)
KY586767	0	0	1	1	ω1 = 0.162 (100%)
KY586768	0	0	1	1	ω1 = 0.0994 (100%)
KY586769	0	0	1	1	ω1 = 0.0300 (100%)
KY586770	0	0	1	1	ω1 = 0.00 (100%)
KY586771	0	0	1	1	ω1 = 0.0669 (100%)
KY586772	0	0	1	1	ω1 = 0.169 (100%)
KY586773	0	0	1	1	ω1 = 0.00 (100%)
KY586774	0	0	1	1	ω1 = 0.00 (100%)
KY586775	0	0	1	1	ω1 = 1.00 (100%)
KY586776	0	0	1	1	ω1 = 0.170 (100%)
KY586777	0	0	1	1	ω1 = 0.00 (100%)
KY586778	0	0	1	1	ω1 = 1.00 (100%)
KY586779	0	0	1	1	ω1 = 0.00 (100%)
KY586780	0	0	1	1	ω1 = 0.0505 (100%)
KY586781	0	0	1	1	ω1 = 0.113 (100%)
KY586782	0	0	1	1	ω1 = 0.00 (100%)
KY586783	0	0	1	1	ω1 = 0.0567 (100%)
KY586784	0	0	1	1	ω1 = 0.113 (100%)
KY586785	0	0	1	1	ω1 = 1.00 (100%)
KY586786	0	0	1	1	ω1 = 0.182 (100%)
KY586787	0	0	1	1	ω1 = 0.00 (100%)
KY586789	0	0	1	1	ω1 = 0.00 (100%)
KY586790	0	0	1	1	ω1 = 0.182 (100%)
KY586791	0	0	1	1	ω1 = 0.00 (100%)
KY586792	0	0	1	1	ω1 = 0.101 (100%)
KY586793	0	0	1	1	ω1 = 0.00 (100%)
KY586794	0	0	1	1	ω1 = 0.0558 (100%)
KY586795	0	0	1	1	ω1 = 0.00 (100%)
KY586796	0	0	1	1	ω1 = 0.00 (100%)
KY586797	0	0	1	1	ω1 = 0.0712 (100%)
KY586798	0	0	1	1	ω1 = 0.0561 (100%)
KY586799	0	0	1	1	ω1 = 0.136 (100%)
KY586800	0	0	1	1	ω1 = 0.00 (100%)
KY586801	0	0	1	1	ω1 = 0.252 (100%)
KY586802	0	0	1	1	ω1 = 0.0333 (100%)
KY586803	0	0	1	1	ω1 = 0.0240 (100%)
KY586804	0	0	1	1	ω1 = 0.141 (100%)
KY586805	0	0	1	1	ω1 = 0.130 (100%)
KY586806	0	0	1	1	ω1 = 0.00 (100%)
KY586807	0	0	1	1	ω1 = 0.00 (100%)
KY586808	0	0	1	1	ω1 = 1.00 (100%)
KY586809	0	0	1	1	ω1 = 0.521 (100%)
KY586810	0	0	1	1	ω1 = 0.0233 (100%)
KY586811	0	0.5567	1	0.3182	ω1 = 10000000000 (100%)
KY586812	0	0.443	1	0.3415	ω1 = 10000000000 (100%)
KY586813	0	0	1	1	ω1 = 0.0187 (100%)
KY586814	0	0	1	1	ω1 = 1.00 (100%)
KY586815	0	0	1	1	ω1 = 1.00 (100%)
KY586816	0	0	1	1	ω1 = 0.151 (100%)
KY586817	0	0	1	1	ω1 = 0.00 (100%)
KY586818	0	0	1	1	ω1 = 0.0365 (100%)
KY586819	0	0	1	1	ω1 = 0.0510 (100%)
KY586820	0	0	1	1	ω1 = 0.129 (100%)
KY586821	0	0	1	1	ω1 = 0.0914 (100%)
KY586822	0	0	1	1	ω1 = 0.00 (100%)
LC410192	0	0	1	1	ω1 = 0.456 (100%)
LC410193	0	0	1	1	ω1 = 1.00 (100%)
LC410194	0	0	1	1	ω1 = 0.108 (100%)
LC410195	0	0	1	1	ω1 = 0.455 (100%)
MF142763	0	0	1	1	ω1 = 0.0375 (100%)
MH888332	0	0	1	1	ω1 = 0.0485 (100%)
MK506265	0	0	1	1	ω1 = 0.0724 (100%)
MN448930	0	0	1	1	ω1 = 1.00 (100%)
MN448931	0	0	1	1	ω1 = 1.00 (100%)
MN448932	0	0	1	1	ω1 = 1.00 (100%)
MN448933	0	0	1	1	ω1 = 1.00 (100%)
MN448934	0	0	1	1	ω1 = 1.00 (100%)
MN448935	0	0	1	1	ω1 = 1.00 (100%)
MN448937	0	0	1	1	ω1 = 0.00 (100%)
MN448940	0	0	1	1	ω1 = 1.00 (100%)
MN448941	0	0	1	1	ω1 = 0.454 (100%)
MN448942	0	0	1	1	ω1 = 1.00 (100%)
MN448943	0	0	1	1	ω1 = 1.00 (100%)
MN448944	0	0	1	1	ω1 = 1.00 (100%)
MN448945	0	0	1	1	ω1 = 1.00 (100%)
MN448946	0	0	1	1	ω1 = 1.00 (100%)
MN448947	0	0	1	1	ω1 = 0.00 (100%)
MN448948	0	10.6343	1	0.0017	ω1 = 10000000000 (100%)
MN448949	0	0	1	1	ω1 = 1.00 (100%)
MN448950	0	0	1	1	ω1 = 0.00 (100%)
MN448951	0	0	1	1	ω1 = 1.00 (100%)
MN448952	0	0	1	1	ω1 = 1.00 (100%)
MN448953	0	0	1	1	ω1 = 1.00 (100%)
MN448954	0	0	1	1	ω1 = 1.00 (100%)
MN448955	0	0	1	1	ω1 = 1.00 (100%)
MN448956	0	0	1	1	ω1 = 1.00 (100%)
MN448957	0	0	1	1	ω1 = 1.00 (100%)
MN448958	0	0	1	1	ω1 = 0.00 (100%)
MN448959	0	0	1	1	ω1 = 0.00 (100%)
MN448960	0	0	1	1	ω1 = 1.00 (100%)
MN448961	0	0	1	1	ω1 = 1.00 (100%)
MN448962	0	0	1	1	ω1 = 1.00 (100%)
MN448963	0	0	1	1	ω1 = 1.00 (100%)
MN448964	0	0	1	1	ω1 = 1.00 (100%)
MN448966	0	0	1	1	ω1 = 1.00 (100%)
MN448967	0	0	1	1	ω1 = 1.00 (100%)
MN448968	0	0	1	1	ω1 = 0.00 (100%)
MN448969	0	0	1	1	ω1 = 0.00 (100%)
MN448970	0	0	1	1	ω1 = 0.151 (100%)
MN448972	0	0	1	1	ω1 = 1.00 (100%)
MN448973	0	0	1	1	ω1 = 0.00 (100%)
MN448974	0	0	1	1	ω1 = 1.00 (100%)
MN448975	0	0	1	1	ω1 = 0.00 (100%)
MN448976	0	0	1	1	ω1 = 0.0423 (100%)
MN448977	0	0	1	1	ω1 = 0.00 (100%)
MN448978	0	0	1	1	ω1 = 1.00 (100%)
MN448979	0	0	1	1	ω1 = 1.00 (100%)
MN448980	0	0	1	1	ω1 = 0.00 (100%)
MN448981	0	0	1	1	ω1 = 1.00 (100%)
MN448982	0	0	1	1	ω1 = 1.00 (100%)
MN448983	0	0	1	1	ω1 = 1.00 (100%)
MN448984	0	0	1	1	ω1 = 1.00 (100%)
MN448985	0	0	1	1	ω1 = 0.00 (100%)
MN448986	0	0	1	1	ω1 = 0.276 (100%)
MN448987	0	0	1	1	ω1 = 0.00 (100%)
MN448988	0	0	1	1	ω1 = 0.0559 (100%)
MN448989	0	0	1	1	ω1 = 0.00 (100%)
MN448990	0	0	1	1	ω1 = 0.379 (100%)
MN448991	0	0	1	1	ω1 = 0.181 (100%)
MN448992	0	0	1	1	ω1 = 0.00 (100%)
MN448993	0	0	1	1	ω1 = 0.00 (100%)
MW946607	0	0	1	1	ω1 = 0.00 (100%)
MW946608	0	0	1	1	ω1 = 0.129 (100%)
MW946609	0	0	1	1	ω1 = 0.455 (100%)
MW946610	0	0	1	1	ω1 = 0.0475 (100%)
MW946611	0	0	1	1	ω1 = 0.915 (100%)
MW946612	0	0	1	1	ω1 = 0.151 (100%)
MW946613	0	0	1	1	ω1 = 1.00 (100%)
MW946614	0	0	1	1	ω1 = 0.0850 (100%)
MW946615	0	0	1	1	ω1 = 0.00 (100%)
MW946616	0	0	1	1	ω1 = 0.0503 (100%)
MW946617	0	0	1	1	ω1 = 0.00 (100%)
MW946618	0	0	1	1	ω1 = 0.151 (100%)
MW946619	0	0	1	1	ω1 = 1.00 (100%)
MW946620	0	0	1	1	ω1 = 0.113 (100%)
MW946621	0	0	1	1	ω1 = 0.113 (100%)
MW946622	0	0	1	1	ω1 = 0.165 (100%)
MW946623	0	0	1	1	ω1 = 0.151 (100%)
MW946624	0	0	1	1	ω1 = 0.00 (100%)
MW946625	0	0	1	1	ω1 = 0.0453 (100%)
MW946626	0	0	1	1	ω1 = 0.0699 (100%)
MW946627	0	0	1	1	ω1 = 0.0376 (100%)
MW946628	0	0	1	1	ω1 = 1.00 (100%)
MW946629	0	0	1	1	ω1 = 0.227 (100%)
MW946630	0	0	1	1	ω1 = 0.682 (100%)
MW946631	0	0	1	1	ω1 = 0.0376 (100%)
MW946632	0	0	1	1	ω1 = 0.00 (100%)
MW946633	0	0	1	1	ω1 = 0.107 (100%)
MW946634	0	0	1	1	ω1 = 0.455 (100%)
MW946635	0	10.1938	1	0.0021	ω1 = 0.0252 (100%)
ω2 = 2160 (0.081%)
MW946636	0	0	1	1	ω1 = 0.00 (100%)
MW946637	0	1.0937	1	0.2328	ω1 = 10000000000 (100%)
MW946638	0	0	1	1	ω1 = 0.227 (100%)
MW946639	0	0	1	1	ω1 = 0.566 (100%)
MW946640	0	0	1	1	ω1 = 0.151 (100%)
MW946641	0	0	1	1	ω1 = 0.0753 (100%)
MW946642	0	0	1	1	ω1 = 0.00 (100%)
MW946643	0	0	1	1	ω1 = 1.00 (100%)
MW946644	0	0	1	1	ω1 = 0.130 (100%)
MW946645	0	0	1	1	ω1 = 1.00 (100%)
MW946646	0	0	1	1	ω1 = 0.0155 (100%)
MW946647	0	0	1	1	ω1 = 1.00 (100%)
MW946648	0	0	1	1	ω1 = 1.00 (100%)
MW946649	0	0	1	1	ω1 = 0.0970 (100%)
MW946651	0	0	1	1	ω1 = 0.424 (100%)
MW946653	0	0	1	1	ω1 = 0.0905 (100%)
MW946654	0	0	1	1	ω1 = 0.151 (100%)
MW946655	0	0	1	1	ω1 = 0.00 (100%)
MW946656	0	0	1	1	ω1 = 0.00 (100%)
MW946657	0	0	1	1	ω1 = 0.910 (100%)
MW946658	0	0	1	1	ω1 = 0.910 (100%)
MW946659	0	0	1	1	ω1 = 0.0576 (100%)
MW946660	0	0	1	1	ω1 = 1.00 (100%)
MW946661	0	0	1	1	ω1 = 0.275 (100%)
MW946662	0	0	1	1	ω1 = 0.0497 (100%)
MW946663	0	0	1	1	ω1 = 0.00 (100%)
MW946664	0	0	1	1	ω1 = 0.00 (100%)
MW946665	0	0	1	1	ω1 = 0.00 (100%)
MW946666	0	0	1	1	ω1 = 0.227 (100%)
MW946668	0	0	1	1	ω1 = 0.00 (100%)
MW946669	0	0	1	1	ω1 = 0.113 (100%)
MW946670	0	0	1	1	ω1 = 1.00 (100%)
MW946671	0	0	1	1	ω1 = 1.00 (100%)
MW946672	0	0	1	1	ω1 = 0.303 (100%)
MW946673	0	0.717	1	0.289	ω1 = 10000000000 (100%)
MW946674	0	0	1	1	ω1 = 0.00 (100%)
MW946675	0	0	1	1	ω1 = 0.259 (100%)
MW946676	0	0	1	1	ω1 = 0.00 (100%)
MW946677	0	0	1	1	ω1 = 1.00 (100%)
MW946678	0	0	1	1	ω1 = 0.298 (100%)
MW946679	0	0	1	1	ω1 = 0.00 (100%)
MW946680	0	0	1	1	ω1 = 0.454 (100%)
MW946681	0	0	1	1	ω1 = 1.00 (100%)
MW946682	0	0	1	1	ω1 = 1.00 (100%)
MW946683	0	0	1	1	ω1 = 0.0535 (100%)
MW946684	0	0	1	1	ω1 = 0.00 (100%)
MW946685	0	0	1	1	ω1 = 0.0908 (100%)
MW946686	0	0	1	1	ω1 = 0.0647 (100%)
MW946687	0	0	1	1	ω1 = 0.00 (100%)
MW946688	0	0	1	1	ω1 = 0.0563 (100%)
MW946689	0	0	1	1	ω1 = 0.00 (100%)
MW946690	0	0	1	1	ω1 = 1.00 (100%)
MW946692	0	0	1	1	ω1 = 1.00 (100%)
MW946693	0	0	1	1	ω1 = 0.457 (100%)
MW946694	0	0	1	1	ω1 = 0.120 (100%)
MW946695	0	0	1	1	ω1 = 0.113 (100%)
MW946696	0	0	1	1	ω1 = 1.00 (100%)
MW946697	0	0	1	1	ω1 = 0.0742 (100%)
MW946698	0	0	1	1	ω1 = 0.151 (100%)
MW946699	0	0	1	1	ω1 = 0.259 (100%)
MW946700	0	0	1	1	ω1 = 1.00 (100%)
MW946701	0	0	1	1	ω1 = 0.00 (100%)
MW946702	0	0	1	1	ω1 = 0.227 (100%)
MW946703	0	0	1	1	ω1 = 0.320 (100%)
MW946704	0	0	1	1	ω1 = 0.151 (100%)
MW946706	0	0	1	1	ω1 = 0.0744 (100%)
MW946707	0	0	1	1	ω1 = 0.0648 (100%)
MW946708	0	0	1	1	ω1 = 0.113 (100%)
MW946709	0	0	1	1	ω1 = 0.00 (100%)
MW946710	0	0	1	1	ω1 = 0.00 (100%)
MW946711	0	0	1	1	ω1 = 0.0707 (100%)
MW946713	0	0	1	1	ω1 = 0.189 (100%)
MW946714	0	0	1	1	ω1 = 0.0586 (100%)
MW946715	0	0	1	1	ω1 = 0.00 (100%)
MW946716	0	0	1	1	ω1 = 0.0373 (100%)
MW946717	0	0	1	1	ω1 = 0.182 (100%)
MW946718	0	0	1	1	ω1 = 0.0909 (100%)
MW946719	0	0	1	1	ω1 = 0.0601 (100%)
MW946720	0	0	1	1	ω1 = 0.00 (100%)
MW946721	0	1.2352	1	0.2151	ω1 = 10000000000 (100%)
MW946722	0	0	1	1	ω1 = 0.682 (100%)
MW946723	0	0	1	1	ω1 = 0.195 (100%)
MW946724	0	0	1	1	ω1 = 0.0617 (100%)
MW946725	0	0	1	1	ω1 = 0.0532 (100%)
MW946726	0	0	1	1	ω1 = 0.0722 (100%)
MW946728	0	0	1	1	ω1 = 0.00 (100%)
MW946729	0	0	1	1	ω1 = 0.00 (100%)
MW946730	0	0	1	1	ω1 = 0.159 (100%)
MW946731	0	0	1	1	ω1 = 0.00 (100%)
MW946732	0	0	1	1	ω1 = 0.00 (100%)
MW946734	0	0	1	1	ω1 = 0.0281 (100%)
MW946735	0	0	1	1	ω1 = 0.0753 (100%)
MW946736	0	0	1	1	ω1 = 0.00 (100%)
MW946737	0	0	1	1	ω1 = 0.227 (100%)
MW946738	0	0	1	1	ω1 = 0.0528 (100%)
MW946739	0	0	1	1	ω1 = 0.454 (100%)
MW946741	0	0	1	1	ω1 = 0.342 (100%)
MW946742	0	0	1	1	ω1 = 0.00 (100%)
MW946743	0	0	1	1	ω1 = 0.00 (100%)
MW946744	0	0	1	1	ω1 = 0.00 (100%)
MW946745	0	0	1	1	ω1 = 0.302 (100%)
MW946746	0	0	1	1	ω1 = 0.00 (100%)
MW946747	0	0	1	1	ω1 = 0.0688 (100%)
MW946748	0	0	1	1	ω1 = 0.00 (100%)
MW946749	0	0	1	1	ω1 = 0.229 (100%)
MW946750	0	0	1	1	ω1 = 0.229 (100%)
MW946751	0	0	1	1	ω1 = 0.0906 (100%)
MW946752	0	0	1	1	ω1 = 0.00 (100%)
MW946753	0	0	1	1	ω1 = 0.0902 (100%)
MW946754	0	0	1	1	ω1 = 0.0503 (100%)
MW946755	0	0	1	1	ω1 = 0.0647 (100%)
MW946756	0	0	1	1	ω1 = 0.0564 (100%)
MW946757	0	0	1	1	ω1 = 0.0602 (100%)
MW946758	0	0	1	1	ω1 = 0.0953 (100%)
MW946759	0	0	1	1	ω1 = 0.00 (100%)
MW946760	0	0	1	1	ω1 = 0.0156 (100%)
MW946761	0	0	1	1	ω1 = 0.00 (100%)
MW946762	0	0	1	1	ω1 = 0.0453 (100%)
MW946763	0	0	1	1	ω1 = 0.152 (100%)
MW946764	0	0	1	1	ω1 = 0.0906 (100%)
MW946765	0	0	1	1	ω1 = 1.00 (100%)
MW946766	0	0	1	1	ω1 = 0.0285 (100%)
MW946767	0	0	1	1	ω1 = 0.00 (100%)
MW946769	0	0	1	1	ω1 = 0.0561 (100%)
MW946770	0	0	1	1	ω1 = 0.00 (100%)
MW946771	0	0	1	1	ω1 = 0.00 (100%)
MW946772	0	0	1	1	ω1 = 0.00 (100%)
MW946773	0	0	1	1	ω1 = 0.00 (100%)
MW946774	0	0	1	1	ω1 = 0.00 (100%)
MW946775	0	0	1	1	ω1 = 0.151 (100%)
MW946776	0	0	1	1	ω1 = 0.113 (100%)
MW946777	0	0	1	1	ω1 = 0.00 (100%)
MW946778	0	0	1	1	ω1 = 0.0908 (100%)
MW946779	0	0	1	1	ω1 = 0.107 (100%)
MW946780	0	0	1	1	ω1 = 0.0622 (100%)
MW946781	0	0	1	1	ω1 = 0.455 (100%)
MW946782	0	0	1	1	ω1 = 0.152 (100%)
MW946783	0	0	1	1	ω1 = 0.0494 (100%)
MW946784	0	0	1	1	ω1 = 1.00 (100%)
MW946785	0	0	1	1	ω1 = 0.00 (100%)
MW946786	0	0	1	1	ω1 = 0.0942 (100%)
MW946787	0	0	1	1	ω1 = 1.00 (100%)
MW946788	0	0	1	1	ω1 = 0.0908 (100%)
MW946789	0	0	1	1	ω1 = 1.00 (100%)
MW946790	0	0	1	1	ω1 = 0.00 (100%)
MW946791	0	0	1	1	ω1 = 0.0710 (100%)
MW946792	0	0	1	1	ω1 = 0.188 (100%)
MW946794	0	0	1	1	ω1 = 1.00 (100%)
MW946795	0	0	1	1	ω1 = 0.0901 (100%)
MW946796	0	0	1	1	ω1 = 0.454 (100%)
MW946797	0	0	1	1	ω1 = 0.0504 (100%)
MW946798	0	0	1	1	ω1 = 0.0562 (100%)
MW946799	0	0	1	1	ω1 = 0.131 (100%)
MW946800	0	0	1	1	ω1 = 0.0822 (100%)
MW946801	0	0	1	1	ω1 = 0.00 (100%)
MW946802	0	0	1	1	ω1 = 0.151 (100%)
MW946803	0	0	1	1	ω1 = 0.0903 (100%)
MW946804	0	0	1	1	ω1 = 0.00 (100%)
MW946805	0	0	1	1	ω1 = 0.455 (100%)
MW946806	0	0	1	1	ω1 = 0.228 (100%)
MW946807	0	0	1	1	ω1 = 0.455 (100%)
MW946808	0	0	1	1	ω1 = 0.682 (100%)
MW946810	0	0	1	1	ω1 = 0.227 (100%)
MW946811	0	0	1	1	ω1 = 0.346 (100%)
MW946813	0	0	1	1	ω1 = 0.00 (100%)
MW946814	0	0	1	1	ω1 = 0.00 (100%)
MW946815	0	0	1	1	ω1 = 0.00 (100%)
MW946816	0	0	1	1	ω1 = 0.0904 (100%)
MW946817	0	0	1	1	ω1 = 0.0964 (100%)
MW946818	0	0	1	1	ω1 = 0.0908 (100%)
MW946819	0	0	1	1	ω1 = 0.113 (100%)
MW946820	0	0	1	1	ω1 = 0.00 (100%)
MW946821	0	0	1	1	ω1 = 0.227 (100%)
MW946822	0	0	1	1	ω1 = 0.227 (100%)
MW946824	0	0	1	1	ω1 = 0.303 (100%)
MW946825	0	0	1	1	ω1 = 0.00 (100%)
MW946826	0	0	1	1	ω1 = 0.00 (100%)
MW946827	0	0	1	1	ω1 = 0.00 (100%)
MW946828	0	0	1	1	ω1 = 0.0757 (100%)
MW946829	0	0	1	1	ω1 = 0.190 (100%)
MW946830	0	0	1	1	ω1 = 0.0505 (100%)
MW946831	0	0.2925	1	0.3769	ω1 = 1.82 (100%)
MW946832	0	0	1	1	ω1 = 0.909 (100%)
MW946833	0	0	1	1	ω1 = 0.116 (100%)
MW946834	0	0	1	1	ω1 = 0.454 (100%)
MW946835	0	0	1	1	ω1 = 0.00 (100%)
MW946836	0	0	1	1	ω1 = 0.0377 (100%)
MW946837	0	0	1	1	ω1 = 0.106 (100%)
MW946838	0	0	1	1	ω1 = 1.00 (100%)
MW946839	0	0	1	1	ω1 = 0.0906 (100%)
MW946840	0	0	1	1	ω1 = 0.00 (100%)
MW946841	0	0	1	1	ω1 = 1.00 (100%)
MW946842	0	0	1	1	ω1 = 0.0502 (100%)
MW946843	0	0	1	1	ω1 = 0.00 (100%)
MW946844	0	0	1	1	ω1 = 0.00 (100%)
MW946845	0	0	1	1	ω1 = 0.00 (100%)
MW946846	0	0	1	1	ω1 = 0.227 (100%)
MW946847	0	0	1	1	ω1 = 0.00 (100%)
MW946848	0	0	1	1	ω1 = 0.0453 (100%)
MW946849	0	0	1	1	ω1 = 0.00 (100%)
MW946850	0	0	1	1	ω1 = 0.136 (100%)
MW946851	0	0	1	1	ω1 = 0.150 (100%)
MW946852	0	0	1	1	ω1 = 0.0337 (100%)
MW946853	0	0	1	1	ω1 = 1.00 (100%)
MW946854	0	0	1	1	ω1 = 0.136 (100%)
MW946856	0	0	1	1	ω1 = 0.0649 (100%)
MW946857	0	0	1	1	ω1 = 0.0226 (100%)
MW946858	0	0	1	1	ω1 = 1.00 (100%)
MW946859	0	0	1	1	ω1 = 0.152 (100%)
MW946860	0	0	1	1	ω1 = 0.151 (100%)
MW946861	0	0	1	1	ω1 = 0.340 (100%)
MW946862	0	0	1	1	ω1 = 0.0605 (100%)
MW946863	0	0	1	1	ω1 = 0.00 (100%)
MW946864	0	0	1	1	ω1 = 0.00 (100%)
MW946865	0	0	1	1	ω1 = 0.00 (100%)
MW946866	0	0	1	1	ω1 = 0.00 (100%)
MW946867	0	0	1	1	ω1 = 0.00 (100%)
MW946868	0	0	1	1	ω1 = 0.454 (100%)
MW946869	0	0	1	1	ω1 = 0.319 (100%)
MW946870	0	0	1	1	ω1 = 0.00 (100%)
MW946871	0	0	1	1	ω1 = 1.00 (100%)
MW946872	0	0	1	1	ω1 = 0.113 (100%)
MW946873	0	0	1	1	ω1 = 0.0907 (100%)
MW946874	0	0.7138	1	0.2896	ω1 = 10000000000 (100%)
MW946875	0	0	1	1	ω1 = 0.00 (100%)
MW946876	0	0	1	1	ω1 = 0.340 (100%)
MW946877	0	0	1	1	ω1 = 1.00 (100%)
MW946878	0	0	1	1	ω1 = 0.00 (100%)
MW946880	0	0	1	1	ω1 = 0.0763 (100%)
MW946881	0	0	1	1	ω1 = 0.00 (100%)
MW946883	0	0	1	1	ω1 = 1.00 (100%)
MW946884	0	0	1	1	ω1 = 0.00 (100%)
MW946885	0	0	1	1	ω1 = 0.00 (100%)
MW946886	0	0	1	1	ω1 = 0.114 (100%)
MW946887	0	0	1	1	ω1 = 0.118 (100%)
MW946888	0	0	1	1	ω1 = 0.00 (100%)
MW946890	0	0	1	1	ω1 = 0.00 (100%)
MW946891	0	0	1	1	ω1 = 0.105 (100%)
MW946892	0	0	1	1	ω1 = 0.00 (100%)
MW946894	0	0	1	1	ω1 = 0.00 (100%)
MW946895	0	0	1	1	ω1 = 0.302 (100%)
MW946896	0	0	1	1	ω1 = 1.00 (100%)
MW946898	0	0	1	1	ω1 = 0.0374 (100%)
MW946899	0	0	1	1	ω1 = 1.00 (100%)
MW946900	0	0	1	1	ω1 = 0.00 (100%)
MW946901	0	0	1	1	ω1 = 0.00 (100%)
MW946902	0	0	1	1	ω1 = 0.00 (100%)
MW946903	0	0	1	1	ω1 = 0.113 (100%)
MW946904	0	0	1	1	ω1 = 0.0903 (100%)
MW946905	0	0	1	1	ω1 = 0.258 (100%)
MW946906	0	0	1	1	ω1 = 0.0756 (100%)
MW946907	0	0	1	1	ω1 = 0.00 (100%)
MW946909	0	0	1	1	ω1 = 0.228 (100%)
MW946910	0	0	1	1	ω1 = 0.148 (100%)
MW946911	0	0	1	1	ω1 = 0.164 (100%)
MW946912	0	0	1	1	ω1 = 0.303 (100%)
MW946913	0	0	1	1	ω1 = 0.00 (100%)
MW946914	0	0	1	1	ω1 = 0.226 (100%)
MW946915	0	0	1	1	ω1 = 0.455 (100%)
MW946916	0	0	1	1	ω1 = 0.123 (100%)
MW946917	0	0	1	1	ω1 = 0.163 (100%)
MW946919	0	0	1	1	ω1 = 0.227 (100%)
MW946920	0	0	1	1	ω1 = 0.0906 (100%)
MW946921	0	0	1	1	ω1 = 0.135 (100%)
MW946922	0	0	1	1	ω1 = 0.0904 (100%)
MW946923	0	0	1	1	ω1 = 0.00 (100%)
MW946924	0	0	1	1	ω1 = 0.0565 (100%)
MW946925	0	0	1	1	ω1 = 0.0692 (100%)
MW946926	0	0	1	1	ω1 = 0.0862 (100%)
MW946927	0	0	1	1	ω1 = 0.0755 (100%)
MW946928	0	0	1	1	ω1 = 0.00 (100%)
MW946929	0	0	1	1	ω1 = 0.00 (100%)
MW946930	0	0	1	1	ω1 = 0.00 (100%)
MW946931	0	0	1	1	ω1 = 0.0283 (100%)
MW946932	0	0	1	1	ω1 = 0.00 (100%)
MW946933	0	0	1	1	ω1 = 0.908 (100%)
MW946934	0	0	1	1	ω1 = 0.0513 (100%)
MW946935	0	0	1	1	ω1 = 0.100 (100%)
MW946936	0	0	1	1	ω1 = 0.00 (100%)
MW946937	0	0	1	1	ω1 = 1.00 (100%)
MW946938	0	0	1	1	ω1 = 0.150 (100%)
MW946939	0	0	1	1	ω1 = 0.340 (100%)
MW946940	0	0	1	1	ω1 = 0.00 (100%)
MW946941	0	0	1	1	ω1 = 0.0757 (100%)
MW946942	0	0	1	1	ω1 = 1.00 (100%)
MW946943	0	0	1	1	ω1 = 0.302 (100%)
MW946946	0	0	1	1	ω1 = 0.454 (100%)
MW946947	0	0	1	1	ω1 = 0.00 (100%)
MW946948	0	0.7215	1	0.2883	ω1 = 10000000000 (100%)
MW946949	0	0	1	1	ω1 = 0.0412 (100%)
MW946950	0	0	1	1	ω1 = 0.00 (100%)
MW946951	0	0	1	1	ω1 = 0.00 (100%)
MW946952	0	0	1	1	ω1 = 0.148 (100%)
MW946953	0	0.7115	1	0.29	ω1 = 10000000000 (100%)
MW946954	0	0	1	1	ω1 = 0.0565 (100%)
MW946956	0	0	1	1	ω1 = 0.00 (100%)
MW946957	0	0	1	1	ω1 = 0.0409 (100%)
MW946958	0	0	1	1	ω1 = 0.169 (100%)
MW946959	0	0	1	1	ω1 = 0.00 (100%)
MW946960	0	0	1	1	ω1 = 0.00 (100%)
MW946961	0	0	1	1	ω1 = 0.00 (100%)
MW946962	0	0	1	1	ω1 = 1.00 (100%)
MW946963	0	0	1	1	ω1 = 0.00 (100%)
MW946964	0	0	1	1	ω1 = 0.00 (100%)
MW946965	0	0	1	1	ω1 = 0.00 (100%)
MW946966	0	0	1	1	ω1 = 0.189 (100%)
MW946967	0	0	1	1	ω1 = 0.00 (100%)
MW946968	0	0	1	1	ω1 = 0.151 (100%)
MW946969	0	0	1	1	ω1 = 0.0600 (100%)
MW946970	0	0	1	1	ω1 = 0.00 (100%)
MW946971	0	0	1	1	ω1 = 0.0757 (100%)
MW946973	0	0	1	1	ω1 = 0.00 (100%)
MW946974	0	0	1	1	ω1 = 0.304 (100%)
MW946975	0	0	1	1	ω1 = 0.113 (100%)
MW946976	0	0	1	1	ω1 = 1.00 (100%)
MW946977	0	0	1	1	ω1 = 0.182 (100%)
MW946978	0	0	1	1	ω1 = 0.215 (100%)
MW946979	0	0	1	1	ω1 = 0.0899 (100%)
MW946980	0	0	1	1	ω1 = 0.129 (100%)
MW946981	0	0	1	1	ω1 = 0.113 (100%)
MW946983	0	0	1	1	ω1 = 0.00 (100%)
MW946984	0	0	1	1	ω1 = 0.00 (100%)
MW946985	0	1.4681	1	0.1891	ω1 = 10000000000 (100%)
MZ857225	0	0	1	1	ω1 = 0.113 (100%)
MZ857226	0	0	1	1	ω1 = 0.00 (100%)
OK469353	0	0	1	1	ω1 = 0.0322 (100%)
OK469354	0	0	1	1	ω1 = 0.129 (100%)
OK605764	0	0	1	1	ω1 = 0.113 (100%)
ON007080	0	0	1	1	ω1 = 0.0910 (100%)
ON055565	0	0	1	1	ω1 = 0.283 (100%)
ON055567	0	0	1	1	ω1 = 0.0250 (100%)
ON055568	0	0	1	1	ω1 = 0.113 (100%)
ON908238	0	0	1	1	ω1 = 0.0499 (100%)
OR389344	0	0	1	1	ω1 = 0.0266 (100%)
OR418423	0	0	1	1	ω1 = 0.0438 (100%)
DENV3_05934	0	test not run	1	1	ω1 = 0.0452 (100%)
DENV3_574100482	0	test not run	1	1	ω1 = 0.272 (100%)
Node10	0	test not run	1	1	ω1 = 0.00 (100%)
Node100	0	test not run	1	1	ω1 = 0.152 (100%)
Node1000	0	test not run	1	1	ω1 = 0.0756 (100%)
Node1002	0	test not run	1	1	ω1 = 0.00 (100%)
Node1003	0	test not run	1	1	ω1 = 0.00 (100%)
Node1007	0	test not run	1	1	ω1 = 0.135 (100%)
Node1008	0	test not run	1	1	ω1 = 0.00 (100%)
Node1009	0	test not run	1	1	ω1 = 0.00 (100%)
Node101	0	test not run	1	1	ω1 = 0.0376 (100%)
Node1011	0	test not run	1	1	ω1 = 0.00 (100%)
Node1018	0	test not run	1	1	ω1 = 0.00 (100%)
Node102	0	test not run	1	1	ω1 = 0.00 (100%)
Node1021	0	test not run	1	1	ω1 = 0.461 (100%)
Node1023	0	test not run	1	1	ω1 = 0.0265 (100%)
Node1024	0	test not run	1	1	ω1 = 0.0624 (100%)
Node1025	0	test not run	1	1	ω1 = 1.13 (100%)
Node1026	0	test not run	1	1	ω1 = 0.0380 (100%)
Node1027	0	test not run	1	1	ω1 = 0.00 (100%)
Node1028	0	test not run	1	1	ω1 = 0.116 (100%)
Node1029	0	test not run	1	1	ω1 = 0.0321 (100%)
Node103	0	test not run	1	1	ω1 = 0.00 (100%)
Node1030	0	test not run	1	1	ω1 = 0.00 (100%)
Node1031	0	test not run	1	1	ω1 = 0.114 (100%)
Node1032	0	test not run	1	1	ω1 = 0.00 (100%)
Node1033	0	test not run	1	1	ω1 = 0.00 (100%)
Node1035	0	test not run	1	1	ω1 = 0.00 (100%)
Node1036	0	test not run	1	1	ω1 = 0.0265 (100%)
Node1038	0	test not run	1	1	ω1 = 0.131 (100%)
Node104	0	test not run	1	1	ω1 = 0.0173 (100%)
Node1052	0	test not run	1	1	ω1 = 0.454 (100%)
Node1055	0	test not run	1	1	ω1 = 0.00 (100%)
Node1061	0	test not run	1	1	ω1 = 0.227 (100%)
Node1063	0	test not run	1	1	ω1 = 0.00 (100%)
Node107	0	test not run	1	1	ω1 = 0.00 (100%)
Node108	0	test not run	1	1	ω1 = 0.228 (100%)
Node1080	0	test not run	1	1	ω1 = 0.00 (100%)
Node1081	0	test not run	1	1	ω1 = 0.00 (100%)
Node1084	0	test not run	1	1	ω1 = 0.0373 (100%)
Node1085	0	test not run	1	1	ω1 = 0.135 (100%)
Node1086	0	test not run	1	1	ω1 = 0.0299 (100%)
Node1089	0	test not run	1	1	ω1 = 0.00 (100%)
Node109	0	test not run	1	1	ω1 = 0.0567 (100%)
Node1092	0	test not run	1	1	ω1 = 0.0248 (100%)
Node1095	0	test not run	1	1	ω1 = 0.0160 (100%)
Node1096	0	test not run	1	1	ω1 = 0.0376 (100%)
Node1097	0	test not run	1	1	ω1 = 0.00 (100%)
Node110	0	test not run	1	1	ω1 = 0.00 (100%)
Node1100	0	test not run	1	1	ω1 = 0.0774 (100%)
Node1101	0	test not run	1	1	ω1 = 0.00 (100%)
Node1102	0	test not run	1	1	ω1 = 0.00 (100%)
Node1104	0	test not run	1	1	ω1 = 0.00 (100%)
Node1105	0	test not run	1	1	ω1 = 0.342 (100%)
Node111	0	test not run	1	1	ω1 = 0.00 (100%)
Node1110	0	test not run	1	1	ω1 = 0.0385 (100%)
Node1115	0	test not run	1	1	ω1 = 0.0368 (100%)
Node1116	0	test not run	1	1	ω1 = 0.00 (100%)
Node1117	0	test not run	1	1	ω1 = 0.0656 (100%)
Node1118	0	test not run	1	1	ω1 = 0.00 (100%)
Node1122	0	test not run	1	1	ω1 = 0.00 (100%)
Node1125	0	test not run	1	1	ω1 = 0.00 (100%)
Node1126	0	test not run	1	1	ω1 = 0.0250 (100%)
Node1132	0	test not run	1	1	ω1 = 0.150 (100%)
Node1133	0	test not run	1	1	ω1 = 0.301 (100%)
Node1135	0	test not run	1	1	ω1 = 0.00 (100%)
Node1138	0	test not run	1	1	ω1 = 0.681 (100%)
Node114	0	test not run	1	1	ω1 = 0.00 (100%)
Node1141	0	test not run	1	1	ω1 = 0.00 (100%)
Node1142	0	test not run	1	1	ω1 = 0.00 (100%)
Node1148	0	test not run	1	1	ω1 = 0.0171 (100%)
Node115	0	test not run	1	1	ω1 = 0.00 (100%)
Node1153	0	test not run	1	1	ω1 = 0.0832 (100%)
Node1156	0	test not run	1	1	ω1 = 0.0471 (100%)
Node1157	0	test not run	1	1	ω1 = 0.0439 (100%)
Node1158	0	test not run	1	1	ω1 = 0.0292 (100%)
Node1159	0	test not run	1	1	ω1 = 0.0709 (100%)
Node116	0	test not run	1	1	ω1 = 0.0753 (100%)
Node1163	0	test not run	1	1	ω1 = 0.0728 (100%)
Node1168	0	test not run	1	1	ω1 = 0.00 (100%)
ω2 = 100000 (0.031%)
Node1169	0	test not run	1	1	ω1 = 0.00 (100%)
Node117	0	test not run	1	1	ω1 = 0.00 (100%)
Node1173	0	test not run	1	1	ω1 = 0.281 (100%)
Node1179	0	test not run	1	1	ω1 = 0.129 (100%)
Node118	0	test not run	1	1	ω1 = 0.0501 (100%)
Node1180	0	test not run	1	1	ω1 = 0.00 (100%)
Node1181	0	test not run	1	1	ω1 = 0.00 (100%)
Node1182	0	test not run	1	1	ω1 = 0.0280 (100%)
Node1183	0	test not run	1	1	ω1 = 0.00 (100%)
Node1187	0	test not run	1	1	ω1 = 0.0560 (100%)
Node119	0	test not run	1	1	ω1 = 0.0695 (100%)
Node1193	0	test not run	1	1	ω1 = 0.00 (100%)
Node1196	0	test not run	1	1	ω1 = 0.0473 (100%)
Node1199	0	test not run	1	1	ω1 = 10000000000 (100%)
Node120	0	test not run	1	1	ω1 = 0.00 (100%)
Node1200	0	test not run	1	1	ω1 = 0.0756 (100%)
Node1201	0	test not run	1	1	ω1 = 0.00 (100%)
Node1205	0	test not run	1	1	ω1 = 0.0844 (100%)
Node1206	0	test not run	1	1	ω1 = 0.00 (100%)
Node1207	0	test not run	1	1	ω1 = 0.00 (100%)
Node121	0	test not run	1	1	ω1 = 0.0696 (100%)
Node1214	0	test not run	1	1	ω1 = 0.0693 (100%)
Node1217	0	test not run	1	1	ω1 = 0.00 (100%)
Node1218	0	test not run	1	1	ω1 = 0.00 (100%)
Node1219	0	test not run	1	1	ω1 = 0.946 (100%)
Node122	0	test not run	1	1	ω1 = 0.0266 (100%)
Node1220	0	test not run	1	1	ω1 = 0.0402 (100%)
Node1221	0	test not run	1	1	ω1 = 0.0920 (100%)
Node1224	0	test not run	1	1	ω1 = 0.0477 (100%)
Node1228	0	test not run	1	1	ω1 = 0.00 (100%)
Node1231	0	test not run	1	1	ω1 = 0.00 (100%)
Node1236	0	test not run	1	1	ω1 = 0.00 (100%)
Node1238	0	test not run	1	1	ω1 = 0.113 (100%)
Node1239	0	test not run	1	1	ω1 = 0.00 (100%)
Node1246	0	test not run	1	1	ω1 = 0.00 (100%)
Node128	0	test not run	1	1	ω1 = 0.00 (100%)
Node129	0	test not run	1	1	ω1 = 0.00 (100%)
Node13	0	test not run	1	1	ω1 = 0.0500 (100%)
Node132	0	test not run	1	1	ω1 = 0.00 (100%)
Node138	0	test not run	1	1	ω1 = 0.00 (100%)
Node139	0	test not run	1	1	ω1 = 0.00 (100%)
Node14	0	test not run	1	1	ω1 = 0.0964 (100%)
Node142	0	test not run	1	1	ω1 = 0.454 (100%)
Node148	0	test not run	1	1	ω1 = 0.00 (100%)
Node15	0	test not run	1	1	ω1 = 0.181 (100%)
Node154	0	test not run	1	1	ω1 = 0.224 (100%)
Node156	0	test not run	1	1	ω1 = 0.00 (100%)
Node160	0	test not run	1	1	ω1 = 0.00 (100%)
Node161	0	test not run	1	1	ω1 = 0.129 (100%)
Node164	0	test not run	1	1	ω1 = 0.0751 (100%)
Node167	0	test not run	1	1	ω1 = 0.123 (100%)
Node168	0	test not run	1	1	ω1 = 0.00 (100%)
Node170	0	test not run	1	1	ω1 = 0.0901 (100%)
Node174	0	test not run	1	1	ω1 = 0.00 (100%)
Node175	0	test not run	1	1	ω1 = 0.0256 (100%)
Node178	0	test not run	1	1	ω1 = 0.00 (100%)
Node179	0	test not run	1	1	ω1 = 0.0426 (100%)
Node180	0	test not run	1	1	ω1 = 0.0377 (100%)
Node185	0	test not run	1	1	ω1 = 0.183 (100%)
Node186	0	test not run	1	1	ω1 = 0.0249 (100%)
Node191	0	test not run	1	1	ω1 = 0.00 (100%)
Node193	0	test not run	1	1	ω1 = 0.114 (100%)
Node194	0	test not run	1	1	ω1 = 0.0745 (100%)
Node195	0	test not run	1	1	ω1 = 0.0392 (100%)
Node196	0	test not run	1	1	ω1 = 0.00 (100%)
Node198	0	test not run	1	1	ω1 = 0.00 (100%)
Node199	0	test not run	1	1	ω1 = 0.00 (100%)
Node2	0	test not run	1	1	ω1 = 10000000000 (100%)
Node200	0	test not run	1	1	ω1 = 0.00 (100%)
Node204	0	test not run	1	1	ω1 = 0.00 (100%)
Node21	0	test not run	1	1	ω1 = 0.115 (100%)
Node217	0	test not run	1	1	ω1 = 0.454 (100%)
Node218	0	test not run	1	1	ω1 = 0.454 (100%)
Node219	0	test not run	1	1	ω1 = 0.00 (100%)
Node223	0	test not run	1	1	ω1 = 0.00 (100%)
Node228	0	test not run	1	1	ω1 = 10000000000 (100%)
Node229	0	test not run	1	1	ω1 = 0.00 (100%)
Node230	0	test not run	1	1	ω1 = 0.455 (100%)
Node234	0	test not run	1	1	ω1 = 0.00 (100%)
Node235	0	test not run	1	1	ω1 = 10000000000 (100%)
Node24	0	test not run	1	1	ω1 = 0.00 (100%)
Node245	0	test not run	1	1	ω1 = 10000000000 (100%)
Node249	0	test not run	1	1	ω1 = 10000000000 (100%)
Node25	0	test not run	1	1	ω1 = 0.00 (100%)
Node251	0	test not run	1	1	ω1 = 0.00 (100%)
Node264	0	test not run	1	1	ω1 = 0.00 (100%)
Node265	0	test not run	1	1	ω1 = 0.00 (100%)
Node27	0	test not run	1	1	ω1 = 0.00 (100%)
Node270	0	test not run	1	1	ω1 = 0.0500 (100%)
Node271	0	test not run	1	1	ω1 = 0.175 (100%)
Node277	0	test not run	1	1	ω1 = 0.00 (100%)
Node280	0	test not run	1	1	ω1 = 0.00 (100%)
Node281	0	test not run	1	1	ω1 = 0.00 (100%)
Node283	0	test not run	1	1	ω1 = 0.00 (100%)
Node289	0	test not run	1	1	ω1 = 0.00 (100%)
Node291	0	test not run	1	1	ω1 = 0.00 (100%)
Node293	0	test not run	1	1	ω1 = 0.00 (100%)
Node297	0	test not run	1	1	ω1 = 0.00 (100%)
Node3	0	test not run	1	1	ω1 = 0.00 (100%)
Node30	0	test not run	1	1	ω1 = 0.00 (100%)
Node306	0	test not run	1	1	ω1 = 0.00 (100%)
Node31	0	test not run	1	1	ω1 = 0.0452 (100%)
Node311	0	test not run	1	1	ω1 = 0.0412 (100%)
Node313	0	test not run	1	1	ω1 = 0.00 (100%)
Node32	0	test not run	1	1	ω1 = 0.0472 (100%)
Node321	0	test not run	1	1	ω1 = 0.00 (100%)
Node322	0	test not run	1	1	ω1 = 0.227 (100%)
Node327	0	test not run	1	1	ω1 = 0.0566 (100%)
Node333	0	test not run	1	1	ω1 = 0.00 (100%)
Node336	0	test not run	1	1	ω1 = 0.00 (100%)
Node337	0	test not run	1	1	ω1 = 0.00 (100%)
Node339	0	test not run	1	1	ω1 = 0.227 (100%)
Node34	0	test not run	1	1	ω1 = 0.00 (100%)
Node340	0	test not run	1	1	ω1 = 0.00 (100%)
Node342	0	test not run	1	1	ω1 = 0.00 (100%)
Node345	0	test not run	1	1	ω1 = 0.00 (100%)
Node346	0	test not run	1	1	ω1 = 0.0385 (100%)
Node353	0	test not run	1	1	ω1 = 0.00 (100%)
Node354	0	test not run	1	1	ω1 = 0.406 (100%)
Node356	0	test not run	1	1	ω1 = 0.0504 (100%)
Node358	0	test not run	1	1	ω1 = 0.151 (100%)
Node364	0	test not run	1	1	ω1 = 0.00 (100%)
Node367	0	test not run	1	1	ω1 = 0.00 (100%)
Node368	0	test not run	1	1	ω1 = 0.00 (100%)
Node369	0	test not run	1	1	ω1 = 0.743 (100%)
Node370	0	test not run	1	1	ω1 = 0.00 (100%)
Node371	0	test not run	1	1	ω1 = 0.00 (100%)
Node372	0	test not run	1	1	ω1 = 0.503 (100%)
Node375	0	test not run	1	1	ω1 = 0.0308 (100%)
Node376	0	test not run	1	1	ω1 = 0.0468 (100%)
Node377	0	test not run	1	1	ω1 = 0.0928 (100%)
Node378	0	test not run	1	1	ω1 = 0.00 (100%)
Node380	0	test not run	1	1	ω1 = 0.00 (100%)
Node383	0	test not run	1	1	ω1 = 0.186 (100%)
Node386	0	test not run	1	1	ω1 = 0.0515 (100%)
Node387	0	test not run	1	1	ω1 = 0.0460 (100%)
Node39	0	test not run	1	1	ω1 = 0.00 (100%)
Node390	0	test not run	1	1	ω1 = 0.324 (100%)
Node392	0	test not run	1	1	ω1 = 0.0907 (100%)
Node393	0	test not run	1	1	ω1 = 0.227 (100%)
Node398	0	test not run	1	1	ω1 = 0.456 (100%)
Node4	0	test not run	1	1	ω1 = 0.00 (100%)
Node40	0	test not run	1	1	ω1 = 0.00 (100%)
Node401	0	test not run	1	1	ω1 = 0.134 (100%)
Node403	0	test not run	1	1	ω1 = 0.153 (100%)
Node406	0	test not run	1	1	ω1 = 0.00 (100%)
Node407	0	test not run	1	1	ω1 = 0.0348 (100%)
Node412	0	test not run	1	1	ω1 = 0.00 (100%)
Node413	0	test not run	1	1	ω1 = 0.00 (100%)
Node419	0	test not run	1	1	ω1 = 0.00 (100%)
Node420	0	test not run	1	1	ω1 = 0.00 (100%)
Node421	0	test not run	1	1	ω1 = 0.0503 (100%)
Node422	0	test not run	1	1	ω1 = 0.00 (100%)
Node423	0	test not run	1	1	ω1 = 0.106 (100%)
Node427	0	test not run	1	1	ω1 = 0.00 (100%)
Node43	0	test not run	1	1	ω1 = 0.0712 (100%)
Node431	0	test not run	1	1	ω1 = 0.0757 (100%)
Node432	0	test not run	1	1	ω1 = 0.227 (100%)
Node433	0	test not run	1	1	ω1 = 0.00 (100%)
Node435	0	test not run	1	1	ω1 = 0.227 (100%)
Node438	0	test not run	1	1	ω1 = 0.0563 (100%)
Node439	0	test not run	1	1	ω1 = 0.201 (100%)
Node444	0	test not run	1	1	ω1 = 0.151 (100%)
Node445	0	test not run	1	1	ω1 = 0.00 (100%)
Node446	0	test not run	1	1	ω1 = 0.00 (100%)
Node452	0	test not run	1	1	ω1 = 0.00 (100%)
Node453	0	test not run	1	1	ω1 = 0.136 (100%)
Node456	0	test not run	1	1	ω1 = 0.221 (100%)
Node457	0	test not run	1	1	ω1 = 0.0761 (100%)
Node461	0	test not run	1	1	ω1 = 0.152 (100%)
Node463	0	test not run	1	1	ω1 = 0.0901 (100%)
Node466	0	test not run	1	1	ω1 = 0.00 (100%)
Node467	0	test not run	1	1	ω1 = 0.227 (100%)
Node468	0	test not run	1	1	ω1 = 0.129 (100%)
Node469	0	test not run	1	1	ω1 = 0.00 (100%)
Node47	0	test not run	1	1	ω1 = 0.00 (100%)
Node470	0	test not run	1	1	ω1 = 0.227 (100%)
Node471	0	test not run	1	1	ω1 = 0.227 (100%)
Node472	0	test not run	1	1	ω1 = 0.00 (100%)
Node473	0	test not run	1	1	ω1 = 0.00 (100%)
Node48	0	test not run	1	1	ω1 = 0.0646 (100%)
Node484	0	test not run	1	1	ω1 = 0.00 (100%)
Node485	0	test not run	1	1	ω1 = 0.0919 (100%)
Node486	0	test not run	1	1	ω1 = 0.0709 (100%)
Node49	0	test not run	1	1	ω1 = 0.113 (100%)
Node491	0	test not run	1	1	ω1 = 0.113 (100%)
Node494	0	test not run	1	1	ω1 = 0.00 (100%)
Node495	0	test not run	1	1	ω1 = 0.454 (100%)
Node496	0	test not run	1	1	ω1 = 10000000000 (100%)
Node497	0	test not run	1	1	ω1 = 0.0483 (100%)
Node5	0	test not run	1	1	ω1 = 0.00 (100%)
Node50	0	test not run	1	1	ω1 = 0.00 (100%)
Node500	0	test not run	1	1	ω1 = 0.00 (100%)
Node506	0	test not run	1	1	ω1 = 0.303 (100%)
Node51	0	test not run	1	1	ω1 = 0.193 (100%)
Node511	0	test not run	1	1	ω1 = 0.00 (100%)
Node517	0	test not run	1	1	ω1 = 0.00 (100%)
Node518	0	test not run	1	1	ω1 = 0.00 (100%)
Node52	0	test not run	1	1	ω1 = 0.00 (100%)
Node520	0	test not run	1	1	ω1 = 0.00 (100%)
Node523	0	test not run	1	1	ω1 = 0.00 (100%)
Node526	0	test not run	1	1	ω1 = 0.00 (100%)
Node529	0	test not run	1	1	ω1 = 0.154 (100%)
Node53	0	test not run	1	1	ω1 = 0.0278 (100%)
Node531	0	test not run	1	1	ω1 = 0.00 (100%)
Node538	0	test not run	1	1	ω1 = 0.153 (100%)
Node539	0	test not run	1	1	ω1 = 0.00 (100%)
Node540	0	test not run	1	1	ω1 = 0.0799 (100%)
Node544	0	test not run	1	1	ω1 = 0.00 (100%)
Node549	0	test not run	1	1	ω1 = 0.0891 (100%)
Node552	0	test not run	1	1	ω1 = 0.00 (100%)
Node553	0	test not run	1	1	ω1 = 0.00 (100%)
Node554	0	test not run	1	1	ω1 = 0.00 (100%)
Node555	0	test not run	1	1	ω1 = 0.00 (100%)
Node556	0	test not run	1	1	ω1 = 0.0852 (100%)
Node558	0	test not run	1	1	ω1 = 0.136 (100%)
Node563	0	test not run	1	1	ω1 = 0.155 (100%)
Node564	0	test not run	1	1	ω1 = 0.0598 (100%)
Node568	0	test not run	1	1	ω1 = 0.00 (100%)
Node569	0	test not run	1	1	ω1 = 0.00 (100%)
Node57	0	test not run	1	1	ω1 = 0.00 (100%)
Node570	0	test not run	1	1	ω1 = 0.227 (100%)
Node578	0	test not run	1	1	ω1 = 0.109 (100%)
Node579	0	test not run	1	1	ω1 = 0.00 (100%)
Node580	0	test not run	1	1	ω1 = 0.00 (100%)
Node582	0	test not run	1	1	ω1 = 0.0324 (100%)
Node584	0	test not run	1	1	ω1 = 0.00 (100%)
Node587	0	test not run	1	1	ω1 = 0.113 (100%)
Node59	0	test not run	1	1	ω1 = 0.00 (100%)
Node594	0	test not run	1	1	ω1 = 0.00 (100%)
Node595	0	test not run	1	1	ω1 = 0.0301 (100%)
Node596	0	test not run	1	1	ω1 = 0.00 (100%)
Node597	0	test not run	1	1	ω1 = 0.00 (100%)
Node598	0	test not run	1	1	ω1 = 0.149 (100%)
Node599	0	test not run	1	1	ω1 = 0.00 (100%)
Node6	0	test not run	1	1	ω1 = 0.00 (100%)
Node600	0	test not run	1	1	ω1 = 0.00 (100%)
Node602	0	test not run	1	1	ω1 = 0.00 (100%)
Node603	0	test not run	1	1	ω1 = 0.00 (100%)
Node604	0	test not run	1	1	ω1 = 0.0754 (100%)
Node605	0	test not run	1	1	ω1 = 0.208 (100%)
Node606	0	test not run	1	1	ω1 = 0.0347 (100%)
Node607	0	test not run	1	1	ω1 = 0.00 (100%)
Node609	0	test not run	1	1	ω1 = 0.00 (100%)
Node616	0	test not run	1	1	ω1 = 0.00 (100%)
Node617	0	test not run	1	1	ω1 = 0.00 (100%)
Node62	0	test not run	1	1	ω1 = 0.303 (100%)
Node623	0	test not run	1	1	ω1 = 0.00 (100%)
Node624	0	test not run	1	1	ω1 = 0.00 (100%)
Node628	0	test not run	1	1	ω1 = 0.00 (100%)
Node636	0	test not run	1	1	ω1 = 0.227 (100%)
Node639	0	test not run	1	1	ω1 = 10000000000 (100%)
Node644	0	test not run	1	1	ω1 = 0.0727 (100%)
Node645	0	test not run	1	1	ω1 = 0.0750 (100%)
Node650	0	test not run	1	1	ω1 = 0.152 (100%)
Node651	0	test not run	1	1	ω1 = 0.170 (100%)
Node652	0	test not run	1	1	ω1 = 0.00 (100%)
Node653	0	test not run	1	1	ω1 = 0.00 (100%)
Node655	0	test not run	1	1	ω1 = 0.162 (100%)
Node656	0	test not run	1	1	ω1 = 0.151 (100%)
Node657	0	test not run	1	1	ω1 = 0.00 (100%)
Node664	0	test not run	1	1	ω1 = 0.00 (100%)
Node665	0	test not run	1	1	ω1 = 10000000000 (100%)
Node67	0	test not run	1	1	ω1 = 0.00 (100%)
Node671	0	test not run	1	1	ω1 = 0.152 (100%)
Node675	0	test not run	1	1	ω1 = 0.00 (100%)
Node680	0	test not run	1	1	ω1 = 0.00 (100%)
Node681	0	test not run	1	1	ω1 = 0.00 (100%)
Node682	0	test not run	1	1	ω1 = 10000000000 (100%)
Node683	0	test not run	1	1	ω1 = 0.00 (100%)
Node684	0	test not run	1	1	ω1 = 0.0222 (100%)
Node685	0	test not run	1	1	ω1 = 0.0899 (100%)
Node69	0	test not run	1	1	ω1 = 0.115 (100%)
Node690	0	test not run	1	1	ω1 = 0.0711 (100%)
Node693	0	test not run	1	1	ω1 = 0.00 (100%)
Node694	0	test not run	1	1	ω1 = 0.0647 (100%)
Node699	0	test not run	1	1	ω1 = 0.0283 (100%)
Node7	0	test not run	1	1	ω1 = 0.00 (100%)
Node700	0	test not run	1	1	ω1 = 0.00 (100%)
Node702	0	test not run	1	1	ω1 = 0.0766 (100%)
Node703	0	test not run	1	1	ω1 = 0.0906 (100%)
Node704	0	test not run	1	1	ω1 = 0.00 (100%)
Node705	0	test not run	1	1	ω1 = 0.00 (100%)
Node706	0	test not run	1	1	ω1 = 0.00 (100%)
Node709	0	test not run	1	1	ω1 = 0.113 (100%)
Node71	0	test not run	1	1	ω1 = 0.00 (100%)
Node714	0	test not run	1	1	ω1 = 0.136 (100%)
Node718	0	test not run	1	1	ω1 = 0.0565 (100%)
Node721	0	test not run	1	1	ω1 = 0.00 (100%)
Node722	0	test not run	1	1	ω1 = 0.00 (100%)
Node724	0	test not run	1	1	ω1 = 0.00 (100%)
Node730	0	test not run	1	1	ω1 = 0.00 (100%)
Node731	0	test not run	1	1	ω1 = 0.0395 (100%)
Node733	0	test not run	1	1	ω1 = 0.00 (100%)
Node737	0	test not run	1	1	ω1 = 0.0266 (100%)
Node738	0	test not run	1	1	ω1 = 0.0908 (100%)
Node74	0	test not run	1	1	ω1 = 0.134 (100%)
Node740	0	test not run	1	1	ω1 = 0.00 (100%)
Node741	0	test not run	1	1	ω1 = 0.0902 (100%)
Node745	0	test not run	1	1	ω1 = 0.00 (100%)
Node747	0	test not run	1	1	ω1 = 0.00 (100%)
Node748	0	test not run	1	1	ω1 = 10000000000 (100%)
Node749	0	test not run	1	1	ω1 = 0.00 (100%)
Node75	0	test not run	1	1	ω1 = 0.00 (100%)
Node750	0	test not run	1	1	ω1 = 10000000000 (100%)
Node753	0	test not run	1	1	ω1 = 10000000000 (100%)
Node759	0	test not run	1	1	ω1 = 0.00 (100%)
Node76	0	test not run	1	1	ω1 = 0.0570 (100%)
Node762	0	test not run	1	1	ω1 = 10000000000 (100%)
Node77	0	test not run	1	1	ω1 = 0.00 (100%)
Node778	0	test not run	1	1	ω1 = 0.00 (100%)
Node78	0	test not run	1	1	ω1 = 0.0711 (100%)
Node781	0	test not run	1	1	ω1 = 0.227 (100%)
Node786	0	test not run	1	1	ω1 = 0.00 (100%)
Node789	0	test not run	1	1	ω1 = 0.340 (100%)
Node79	0	test not run	1	1	ω1 = 0.119 (100%)
Node793	0	test not run	1	1	ω1 = 0.0321 (100%)
Node794	0	test not run	1	1	ω1 = 0.0452 (100%)
Node797	0	test not run	1	1	ω1 = 0.120 (100%)
Node80	0	test not run	1	1	ω1 = 0.00 (96%)
ω2 = 1.38 (3.6%)
Node800	0	test not run	1	1	ω1 = 0.123 (100%)
Node803	0	test not run	1	1	ω1 = 0.0529 (100%)
Node804	0	test not run	1	1	ω1 = 0.00 (100%)
Node805	0	test not run	1	1	ω1 = 0.227 (100%)
Node81	0	test not run	1	1	ω1 = 0.00992 (100%)
Node810	0	test not run	1	1	ω1 = 0.187 (100%)
Node813	0	test not run	1	1	ω1 = 0.0410 (100%)
Node814	0	test not run	1	1	ω1 = 0.00 (100%)
Node815	0	test not run	1	1	ω1 = 0.0906 (100%)
Node816	0	test not run	1	1	ω1 = 0.00 (100%)
Node819	0	test not run	1	1	ω1 = 0.00 (100%)
Node82	0	test not run	1	1	ω1 = 0.0606 (100%)
Node820	0	test not run	1	1	ω1 = 0.0504 (100%)
Node822	0	test not run	1	1	ω1 = 0.00 (100%)
Node825	0	test not run	1	1	ω1 = 0.00 (100%)
Node827	0	test not run	1	1	ω1 = 0.136 (100%)
Node83	0	test not run	1	1	ω1 = 0.102 (100%)
Node830	0	test not run	1	1	ω1 = 0.0615 (100%)
Node831	0	test not run	1	1	ω1 = 0.00 (100%)
Node835	0	test not run	1	1	ω1 = 0.00 (100%)
Node836	0	test not run	1	1	ω1 = 0.00 (100%)
Node837	0	test not run	1	1	ω1 = 0.0645 (100%)
Node838	0	test not run	1	1	ω1 = 0.153 (100%)
Node839	0	test not run	1	1	ω1 = 0.0410 (100%)
Node84	0	test not run	1	1	ω1 = 0.158 (100%)
Node841	0	test not run	1	1	ω1 = 0.139 (100%)
Node843	0	test not run	1	1	ω1 = 0.104 (100%)
Node846	0	test not run	1	1	ω1 = 0.181 (100%)
Node847	0	test not run	1	1	ω1 = 0.00 (100%)
Node85	0	test not run	1	1	ω1 = 0.0471 (100%)
Node853	0	test not run	1	1	ω1 = 0.00 (100%)
Node854	0	test not run	1	1	ω1 = 0.00 (100%)
Node856	0	test not run	1	1	ω1 = 0.00 (100%)
Node857	0	test not run	1	1	ω1 = 0.0647 (100%)
Node86	0	test not run	1	1	ω1 = 0.0949 (100%)
Node861	0	test not run	1	1	ω1 = 0.0587 (100%)
Node864	0	test not run	1	1	ω1 = 0.0646 (100%)
Node865	0	test not run	1	1	ω1 = 0.114 (100%)
Node867	0	test not run	1	1	ω1 = 0.0568 (100%)
Node868	0	test not run	1	1	ω1 = 0.0812 (100%)
Node869	0	test not run	1	1	ω1 = 0.00 (100%)
Node87	0	test not run	1	1	ω1 = 0.00 (100%)
Node870	0	test not run	1	1	ω1 = 0.00 (100%)
Node871	0	test not run	1	1	ω1 = 0.00 (100%)
Node872	0	test not run	1	1	ω1 = 0.454 (100%)
Node873	0	test not run	1	1	ω1 = 0.00 (100%)
Node875	0	test not run	1	1	ω1 = 0.00 (100%)
Node876	0	test not run	1	1	ω1 = 0.00 (100%)
Node88	0	test not run	1	1	ω1 = 0.151 (100%)
Node880	0	test not run	1	1	ω1 = 0.00 (100%)
Node882	0	test not run	1	1	ω1 = 0.00 (100%)
Node89	0	test not run	1	1	ω1 = 0.00 (100%)
Node891	0	test not run	1	1	ω1 = 0.00 (100%)
Node894	0	test not run	1	1	ω1 = 0.00 (100%)
Node9	0	test not run	1	1	ω1 = 0.00 (100%)
Node901	0	test not run	1	1	ω1 = 0.00 (100%)
Node909	0	test not run	1	1	ω1 = 0.221 (100%)
Node911	0	test not run	1	1	ω1 = 0.0752 (100%)
Node912	0	test not run	1	1	ω1 = 0.00 (100%)
Node915	0	test not run	1	1	ω1 = 0.0566 (100%)
Node918	0	test not run	1	1	ω1 = 0.151 (100%)
Node92	0	test not run	1	1	ω1 = 0.0696 (100%)
Node921	0	test not run	1	1	ω1 = 0.153 (100%)
Node924	0	test not run	1	1	ω1 = 0.00 (100%)
Node928	0	test not run	1	1	ω1 = 0.00 (100%)
Node929	0	test not run	1	1	ω1 = 0.0654 (100%)
Node93	0	test not run	1	1	ω1 = 0.00 (100%)
Node930	0	test not run	1	1	ω1 = 0.153 (100%)
Node934	0	test not run	1	1	ω1 = 0.00 (100%)
Node938	0	test not run	1	1	ω1 = 0.00 (100%)
Node939	0	test not run	1	1	ω1 = 0.00 (100%)
Node94	0	test not run	1	1	ω1 = 0.00 (100%)
Node940	0	test not run	1	1	ω1 = 0.114 (100%)
Node941	0	test not run	1	1	ω1 = 0.0629 (100%)
Node942	0	test not run	1	1	ω1 = 0.0410 (100%)
Node944	0	test not run	1	1	ω1 = 0.00 (100%)
Node946	0	test not run	1	1	ω1 = 0.114 (100%)
Node948	0	test not run	1	1	ω1 = 0.454 (100%)
Node95	0	test not run	1	1	ω1 = 0.912 (100%)
Node952	0	test not run	1	1	ω1 = 0.00 (100%)
Node958	0	test not run	1	1	ω1 = 0.00 (100%)
Node959	0	test not run	1	1	ω1 = 0.0754 (100%)
Node96	0	test not run	1	1	ω1 = 0.00 (100%)
Node960	0	test not run	1	1	ω1 = 0.00 (100%)
Node962	0	test not run	1	1	ω1 = 0.0104 (100%)
Node965	0	test not run	1	1	ω1 = 0.0565 (100%)
Node966	0	test not run	1	1	ω1 = 0.00 (100%)
Node97	0	test not run	1	1	ω1 = 0.00 (100%)
Node970	0	test not run	1	1	ω1 = 0.00 (100%)
Node972	0	test not run	1	1	ω1 = 0.00 (100%)
Node978	0	test not run	1	1	ω1 = 0.00 (100%)
Node981	0	test not run	1	1	ω1 = 0.00 (100%)
Node982	0	test not run	1	1	ω1 = 0.0970 (100%)
Node983	0	test not run	1	1	ω1 = 0.00 (100%)
Node984	0	test not run	1	1	ω1 = 0.00 (100%)
Node985	0	test not run	1	1	ω1 = 0.136 (100%)
Node988	0	test not run	1	1	ω1 = 0.0945 (100%)
Node99	0	test not run	1	1	ω1 = 0.00 (100%)
Node993	0	test not run	1	1	ω1 = 0.160 (100%)
Node998	0	test not run	1	1	ω1 = 0.00 (100%)
Node999	0	test not run	1	1	ω1 = 0.151 (100%)
