# Supplementary material for: Climate, inter-serotype competition and arboviral interactions shape dengue dynamics in Thailand
Source: Commun Biol. 2025 Apr 11;8:601. doi: 10.1038/s42003-025-07999-9 (PMC11992266; doi:10.1038/s42003-025-07999-9)
Supplement: Supplementary file 10 — Supplementary Data8. [file 42003_2025_7999_MOESM10_ESM.xlsx]

## Sheet: datamonkey-table_MEME
TableS9. MEME DENV2
Site	Partition	&alpha;	&beta;<sup>1</sup>	p<sup>1</sup>	&beta;<sup>+</sup>	p<sup>+</sup>	LRT	p-value	# branches under selection	Total branch length	MEME LogL	FEL LogL	FEL &alpha;	FEL &beta;
3037	1	7.98	0	0	2213.7	1	16.74	0	1	0	-65.86	-54.5	0	8.22
3040	1	0	0	0	17669.6	1	16.66	0	1	0	-22.97	-15.85	0	0
3311	1	14.84	0	0	4384.92	1	10.65	0	1	0	-49.1	-41.38	0	13.44
3321	1	11.46	0	0	3508.73	1	17.46	0	2	0	-71.39	-59.96	0	10.83
3329	1	12.5	0	0	69484.9	1	13.9	0	1	0	-74.72	-65.19	0	13.2
3364	1	11.07	0	0	9146.45	1	13.05	0	1	0	-82.96	-73.6	0	10.63
1163	1	1.46	0.15	0	236.17	1	7.53	0.01	7	0	-74.56	-71.2	0.03	2.6
1325	1	8.79	0	0	986.41	1	7.43	0.01	2	0	-79.77	-73.87	0	11.24
2775	1	4.76	0	0	7037.98	1	8.24	0.01	1	0	-20.58	-15.78	0.01	11.39
2893	1	15.57	0	0	3194.24	1	8.51	0.01	1	0	-63.11	-56.69	0	11.71
3356	1	0	0	0	17.77	1	7.13	0.01	13	0	-92.91	-92.86	0.95	0
1266	1	5.34	0.23	0	190.48	1	6.18	0.02	10	0	-102.27	-99.85	0.09	5.25
1215	1	5.32	0	0	3982.59	1	5.7	0.03	3	0	-47.33	-44.44	0.06	4.47
952	1	5.68	0	0	103.54	1	3.62	0.08	6	0	-65.81	-63.22	0.07	6.6
1065	1	5.03	0	0	2601.55	1	3.45	0.08	3	0	-59.02	-57.28	0.18	5.04
2762	1	0	0	0	12.29	1	3.19	0.1	15	0	-135.47	-135.47	1	0
2935	1	0	0	0	9.88	1	3.15	0.1	5	0	-46.34	-46.3	0.96	0
3240	1	7.11	0	0	151.36	1	3.19	0.1	3	0	-60.22	-58.19	0.13	8.32
2433	1	6.46	0	0	3837.51	1	2.95	0.11	3	0	-90.99	-89.48	0.22	6.41
88	1	8.38	0	0	20491.2	1	2.63	0.13	2	0	-69.5	-68.15	0.26	8.47
1053	1	8.39	0	0	126.58	1	2.66	0.13	6	0	-94.19	-92.62	0.21	9.07
947	1	0	0	0	3.94	1	2.51	0.14	2	0	-27.71	-27.71	1	0
1061	1	8.34	0.11	0	179.68	1	2.54	0.14	8	0	-87.38	-85.92	0.23	10.06
3061	1	0	0	0	3.9	1	2.51	0.14	3	0	-34.48	-34.48	1	0
1285	1	0	0	0	139.93	1	2.42	0.15	4	0	-36.57	-36.22	0.7	0
3128	1	4.6	1.9	0	23.7	1	2.42	0.15	1	0	-114.43	-114.21	0.8	4.6
3004	1	1.23	0.06	0	267.85	1	2.26	0.16	5	0	-49.1	-48.4	0.5	1.23
638	1	14.06	0	0	412.16	1	2.09	0.17	5	0	-79.45	-78.24	0.3	13.72
361	1	7.87	0	0	4327.35	1	1.89	0.19	1	0	-46.68	-45.74	0.39	7.65
813	1	3.39	0	0	1028.16	1	1.92	0.19	2	0	-46.98	-46	0.38	3.41
2878	1	0	0	0	4.29	1	1.92	0.19	2	0	-19.82	-19.82	1	0
2879	1	0	0	0	5.83	1	1.89	0.19	3	0	-25.55	-25.54	0.99	0
431	1	9.54	0	0	4485.58	1	1.8	0.2	1	0	-60.36	-59.46	0.41	9.74
3087	1	0	0	0	5.33	1	1.85	0.2	3	0	-27.04	-27.03	0.99	0
3136	1	1.24	0.05	0	4.61	1	1.85	0.2	3	0	-49.98	-49.98	1	1.25
916	1	0	0	0	4.15	1	1.72	0.21	4	0	-32.42	-32.42	1	0
2781	1	0	0	0	4.48	1	1.76	0.21	4	0	-33.67	-33.65	0.98	0
109	1	0.94	0.47	0	5.75	1	1.35	0.26	0	0	-50.31	-50.28	0.97	0.94
3129	1	0	0	0	3.37	1	1.34	0.26	3	0	-28.49	-28.47	0.98	0
3383	1	0	0	0	4.06	1	1.33	0.26	2	0	-22.82	-22.81	0.99	0
1405	1	0	0	0	1.93	1	1.26	0.27	1	0	-16.68	-16.68	1	0
11	1	0	0	0	2.13	1	1.2	0.28	2	0	-24.54	-24.53	0.99	0
1243	1	13.7	0	0	146.33	1	1.19	0.28	9	0	-79.6	-78.82	0.45	12
1944	1	0	0	0	1.68	1	1.22	0.28	1	0	-13.58	-13.58	1	0
2261	1	7.06	0	0	977.04	1	1.21	0.28	8	0	-109.98	-109.34	0.53	7.59
2892	1	0	0	0	3.8	1	1.23	0.28	2	0	-22.23	-22.23	0.99	0
1031	1	8.55	0	0	175.35	1	1.16	0.29	7	0	-96.93	-96.3	0.53	8.67
1132	1	2.65	0.13	0	5.27	1	1.15	0.29	0	0	-87.15	-87.15	1	2.65
2139	1	0	0	0	1.59	1	1.14	0.29	1	0	-14	-14	1	0
780	1	5.51	0	0	1485.41	1	1.01	0.32	1	0	-50.81	-50.32	0.61	5.36
1165	1	6.53	0	0	248.08	1	0.97	0.32	5	0	-87.86	-87.33	0.59	6.53
1210	1	14.93	0	0	251.81	1	1	0.32	5	0	-109.2	-108.59	0.55	13.68
590	1	0	0	0	2.08	1	0.96	0.33	1	0	-15.38	-15.38	1	0
902	1	0	0	0	2.02	1	0.93	0.33	1	0	-15.25	-15.25	1	0
1247	1	8.59	0	0	257.3	1	0.93	0.33	4	0	-83.87	-83.33	0.58	9
2496	1	0	0	0	3.96	1	0.89	0.34	6	0	-56.45	-56.45	1	0
2690	1	0	0	0	1.77	1	0.87	0.34	1	0	-12.86	-12.85	1	0
1635	1	0	0	0	1	1	0.86	0.35	1	0	-15.82	-15.82	1	0
2268	1	7.74	0	0	149.28	1	0.85	0.35	6	0	-85.77	-85.32	0.63	7.81
130	1	0	0	0	2.63	1	0.73	0.37	4	0	-42.43	-42.43	1	0
89	1	0	0	0	1.87	1	0.7	0.38	1	0	-14.07	-14.06	1	0
2052	1	1.56	0.03	0	3.54	1	0.68	0.38	5	0	-50.29	-50.29	1	1.54
1056	1	2.24	0.07	0	4.32	1	0.64	0.39	0	0	-53.77	-53.77	1	2.26
1594	1	3.75	0.05	0	6.69	1	0.64	0.39	7	0	-77.62	-77.62	1	3.69
3057	1	7.84	0	0	300.55	1	0.66	0.39	4	0	-68.71	-68.35	0.7	8.63
82	1	0	0	0	1.75	1	0.61	0.4	1	0	-11.74	-11.74	1	0
591	1	0	0	0	1.97	1	0.62	0.4	1	0	-15.33	-15.33	1	0
611	1	3.46	0	0	142.51	1	0.61	0.4	3	0	-53.2	-52.88	0.72	3.48
876	1	0	0	0	1	1	0.62	0.4	1	0	-10.73	-10.73	1	0
1221	1	0	0	0	0.88	1	0.61	0.4	1	0	-10.88	-10.88	1	0
1265	1	0	0	0	1.75	1	0.61	0.4	1	0	-11.8	-11.8	1	0
1618	1	0	0	0	2	1	0.63	0.4	1	0	-11.83	-11.83	1	0
1964	1	0	0	0	2	1	0.63	0.4	1	0	-11.89	-11.89	1	0
2674	1	10.45	0	0	142.3	1	0.63	0.4	3	0	-73.32	-72.98	0.71	10.4
2684	1	0	0	0	2	1	0.63	0.4	1	0	-12.02	-12.01	1	0
3051	1	0	0	0	2.02	1	0.61	0.4	1	0	-11.93	-11.93	1	0
3086	1	0	0	0	1.75	1	0.61	0.4	1	0	-14.62	-14.62	1	0
3130	1	0	0	0	0.95	1	0.61	0.4	1	0	-12.48	-12.48	1	0
3316	1	0	0	0	1.97	1	0.61	0.4	1	0	-13.8	-13.8	1	0
3326	1	0	0	0	0.97	1	0.61	0.4	1	0	-12.87	-12.87	1	0
102	1	10.87	0	0	74.63	1	0.55	0.42	6	0	-81.01	-80.67	0.72	10.92
1488	1	0	0	0	2.64	1	0.53	0.42	6	0	-44.05	-44.05	1	0
963	1	0	0	0	5.03	1	0.51	0.43	5	0	-39.58	-39.56	0.99	0
1298	1	0	0	0	2.46	1	0.49	0.43	3	0	-35.88	-35.88	1	0
326	1	0	0	0	5.33	1	0.46	0.44	5	0	-39.76	-39.73	0.97	0
1143	1	0	0	0	1.07	1	0.43	0.45	1	0	-12.39	-12.39	1	0
1160	1	0	0	0	2.37	1	0.44	0.45	4	0	-34.37	-34.37	1	0
1169	1	0	0	0	1.07	1	0.43	0.45	1	0	-14.56	-14.56	1	0
1336	1	0	0	0	1.07	1	0.43	0.45	1	0	-14.53	-14.53	1	0
3281	1	0	0	0	1.07	1	0.43	0.45	1	0	-13.43	-13.43	1	0
60	1	6.85	0	0	119.22	1	0.41	0.46	2	0	-42.31	-42.11	0.82	6.59
249	1	0	0	0	2.41	1	0.4	0.46	3	0	-38.04	-38.04	1	0
1746	1	0	0	0	0.9	1	0.38	0.46	1	0	-13.62	-13.61	1	0
2107	1	0	0	0	0.82	1	0.35	0.47	1	0	-15.04	-15.03	1	0
2260	1	2.47	0.04	0	4.16	1	0.37	0.47	0	0	-56.07	-56.07	1	2.5
2782	1	0	0	0	0.9	1	0.38	0.47	1	0	-14.19	-14.19	1	0
1457	1	7.53	0	0	70.58	1	0.34	0.48	5	0	-52.64	-52.43	0.81	7.41
3132	1	8.97	0.45	0	11.39	1	0.34	0.48	0	0	-161.43	-161.43	1	8.97
906	1	2.49	0.08	0	4.65	1	0.31	0.49	0	0	-35.62	-35.63	1	2.51
2273	1	0	0	0	2.97	1	0.29	0.49	3	0	-28.01	-28	0.99	0
977	1	0	0	0	2.97	1	0.28	0.5	3	0	-28.77	-28.77	0.99	0
1341	1	10.36	0	0	35.05	1	0.25	0.51	11	0	-124.53	-124.34	0.83	10.37
3310	1	4.36	0	0	6.71	1	0.25	0.51	4	0	-45.24	-45.24	1	4.36
1595	1	8.17	0	0	67.62	1	0.21	0.52	6	0	-97.59	-97.48	0.89	8.16
65	1	0	0	0	1.95	1	0.19	0.53	2	0	-21.7	-21.69	0.99	0.04
1194	1	2.46	0.04	0	3.76	1	0.19	0.53	0	0	-49.66	-49.66	1	2.5
3046	1	2.54	0.13	0	3.67	1	0.18	0.53	0	0	-53.18	-53.18	1	2.54
3365	1	0	0	0	1.99	1	0.19	0.53	2	0	-21.58	-21.57	0.99	0
341	1	0	0	0	0.97	1	0.17	0.54	0	0	-17.83	-17.83	1	0
344	1	1.9	0.1	0	2.96	1	0.16	0.54	0	0	-38.87	-38.87	1	1.9
999	1	9	0	0	40.67	1	0.18	0.54	5	0	-85.64	-85.54	0.91	9.04
1286	1	1.48	0.03	0	2.38	1	0.17	0.54	0	0	-43.79	-43.79	1	1.53
2098	1	2.51	0.04	0	3.74	1	0.18	0.54	0	0	-45.83	-45.83	1	2.51
103	1	7.04	0	0	78.77	1	0.14	0.55	3	0	-67.9	-67.82	0.92	6.96
442	1	4.59	0.07	0	10.13	1	0.16	0.55	5	0	-71.77	-71.67	0.9	4.71
253	1	4.65	0	0	38.51	1	0.13	0.56	3	0	-51.05	-50.98	0.93	4.67
2152	1	2.11	0.05	0	3.17	1	0.12	0.56	0	0	-56.16	-56.16	1	2.2
3122	1	5.1	0.23	0	6.38	1	0.14	0.56	0	0	-79.93	-79.93	1	5.05
470	1	8.43	0	0	49.87	1	0.1	0.57	4	0	-76.3	-76.24	0.95	8.39
1830	1	2.61	0.05	0	3.97	1	0.12	0.57	0	0	-54.17	-54.17	1	2.72
2589	1	2.47	0	0	3.6	1	0.1	0.57	3	0	-35.03	-34.8	0.8	1.2
2737	1	2.51	0.09	0	3.47	1	0.1	0.57	0	0	-36.77	-36.77	1	2.48
2760	1	1.01	0	0	1.54	1	0.12	0.57	2	0	-30.09	-30.09	1	1.01
178	1	0	0	0	0.99	1	0.1	0.58	1	0	-12.63	-12.62	1	0
303	1	0	0	0	0.99	1	0.1	0.58	1	0	-12.33	-12.33	1	0
512	1	0	0	0	0.99	1	0.1	0.58	1	0	-13.66	-13.66	1	0
901	1	4.41	0	0	7.74	1	0.08	0.58	4	0	-55.59	-55.53	0.94	4.35
1017	1	0	0	0	0.95	1	0.1	0.58	1	0	-11.73	-11.73	1	0
1233	1	0	0	0	0.95	1	0.09	0.58	1	0	-12.14	-12.14	1	0
1423	1	0	0	0	0.99	1	0.1	0.58	1	0	-12.41	-12.41	1	0
1459	1	0	0	0	0.95	1	0.09	0.58	1	0	-12.23	-12.23	1	0
1948	1	0	0	0	0.99	1	0.1	0.58	1	0	-12.81	-12.81	1	0
2393	1	0	0	0	0.96	1	0.1	0.58	1	0	-12.77	-12.77	1	0
3084	1	0	0	0	0.96	1	0.1	0.58	1	0	-15.67	-15.67	1	0
3107	1	5.36	0.19	0	6.63	1	0.08	0.58	0	0	-67	-67	1	5.35
3182	1	0	0	0	0.95	1	0.1	0.58	1	0	-11.16	-11.16	1	0
104	1	0	0	0	3.45	1	0.08	0.59	5	0	-53.84	-53.84	1	0
195	1	5.59	0	0	9.65	1	0.08	0.59	5	0	-74.22	-74.15	0.93	5.82
2828	1	3.59	0.07	0	6.56	1	0.08	0.59	0	0	-50.55	-50.49	0.95	3.66
1214	1	1.01	0.05	0	1.34	1	0.06	0.6	0	0	-34.35	-34.35	1	1.01
2931	1	5.25	0.26	0	6.01	1	0.05	0.6	0	0	-94.59	-94.59	1	5.25
270	1	7.14	0	0	9.44	1	0.04	0.61	4	0	-67.36	-67.31	0.95	7.09
363	1	2.32	0.09	0	2.83	1	0.04	0.61	0	0	-31.95	-31.95	1	2.21
615	1	4.68	0	0	8.33	1	0.04	0.61	4	0	-63.47	-63.44	0.97	4.59
640	1	10.74	0.04	0	16.42	1	0.04	0.61	5	0	-60.74	-60.71	0.97	10.81
2186	1	9.55	0	0	12.63	1	0.04	0.61	5	0	-77.69	-77.64	0.96	9.51
2687	1	6.42	0.54	0	7.36	1	0.04	0.61	0	0	-104.13	-104.13	1	6.57
2692	1	7.54	0	0	13.46	1	0.05	0.61	3	0	-81.12	-81.08	0.96	7.55
3118	1	2.16	0.03	0	2.81	1	0.04	0.61	0	0	-32.04	-32.04	1	2.14
627	1	5.83	0	0	6.99	1	0.03	0.62	3	0	-59.77	-59.72	0.96	5.81
884	1	1.7	0	0	3.59	1	0.03	0.62	2	0	-35.12	-35.1	0.98	1.75
1129	1	5.27	0	0	7.19	1	0.03	0.62	3	0	-62.51	-62.48	0.96	5.27
1186	1	0.01	0.01	0	3.4	1	0.03	0.62	4	0	-37.33	-37.32	0.99	0
1826	1	6.75	0	0	9.08	1	0.03	0.62	4	0	-70.15	-70.11	0.97	6.74
1893	1	6.29	0	0	10.56	1	0.03	0.62	3	0	-47.13	-47.11	0.98	6.49
1994	1	0.9	0.05	0	1.13	1	0.03	0.62	0	0	-28.52	-28.52	1	0.9
2132	1	6.53	0	0	9.65	1	0.04	0.62	3	0	-52.16	-52.13	0.97	6.33
2269	1	5.22	0	0	8.7	1	0.03	0.62	2	0	-53.08	-53.05	0.98	5.07
2495	1	6.83	0	0	11.77	1	0.03	0.62	3	0	-55.53	-55.51	0.98	6.62
2664	1	6.38	0	0	9.23	1	0.03	0.62	3	0	-62.71	-62.68	0.97	6.29
3317	1	6.53	0.22	0	11.82	1	0.03	0.62	0	0	-72.44	-72.42	0.98	6.44
3323	1	2.09	0	0	3.41	1	0.03	0.62	2	0	-33	-32.98	0.98	2.17
392	1	5.71	0.01	0	7.09	1	0.02	0.63	2	0	-52.1	-52.08	0.98	5.75
440	1	5.42	0.16	0	8.62	1	0.02	0.63	0	0	-51.21	-51.2	0.98	5.44
506	1	2.47	0.09	0	2.83	1	0.02	0.63	0	0	-41.35	-41.36	1	2.44
823	1	5.38	0	0	8.06	1	0.02	0.63	2	0	-32.37	-32.35	0.98	5.38
869	1	5.27	0.09	0	9.94	1	0.02	0.63	3	0	-40.31	-40.3	0.99	5.34
1246	1	5.77	0	0	6.53	1	0.02	0.63	3	0	-60.24	-60.19	0.95	5.77
1294	1	1.49	0.08	0	1.74	1	0.02	0.63	0	0	-33.57	-33.57	1	1.49
1505	1	3.66	0.01	0	4.73	1	0.02	0.63	2	0	-49.15	-49.12	0.98	3.72
1856	1	10.8	0	0	16.2	1	0.02	0.63	4	0	-56.81	-56.79	0.99	10.8
2254	1	13.16	0	0	15.7	1	0.02	0.63	4	0	-65.33	-65.3	0.97	12.77
2329	1	1.72	0.02	0	2.06	1	0.02	0.63	0	0	-27.08	-27.07	1	1.71
2358	1	6.89	0	0	7.63	1	0.02	0.63	3	0	-49.81	-49.77	0.97	6.73
2511	1	10.41	0.02	0	12.61	1	0.02	0.63	2	0	-126.64	-126.61	0.97	10.46
2514	1	2	0.04	0	2.34	1	0.02	0.63	0	0	-44.68	-44.68	1	2.04
2518	1	5.96	0.13	0	9.73	1	0.02	0.63	0	0	-65.16	-65.14	0.99	5.91
2758	1	2.73	0.03	0	3.97	1	0.02	0.63	2	0	-40.59	-40.57	0.98	2.69
2877	1	5.21	0	0	7.07	1	0.02	0.63	2	0	-42.78	-42.76	0.98	5.18
3039	1	5.35	0	0	8.03	1	0.02	0.63	2	0	-36.57	-36.55	0.98	5.35
3043	1	0	0	0	1.77	1	0.02	0.63	2	0	-23.81	-23.81	1	0.03
3256	1	0.01	0.01	0	2.53	1	0.02	0.63	3	0	-28.59	-28.57	0.99	0
3385	1	5.18	0	0	7.76	1	0.02	0.63	2	0	-39.98	-39.96	0.98	5.18
63	1	6.63	0	0	7.5	1	0.01	0.64	3	0	-55.33	-55.29	0.95	6.48
85	1	3.16	0.05	0	5.49	1	0.01	0.64	2	0	-33.16	-33.16	0.99	3.14
107	1	0.04	0.02	0	1.66	1	0.01	0.64	0	0	-20.94	-20.94	1	0.07
113	1	0.08	0.04	0	1.65	1	0.01	0.64	0	0	-19.17	-19.17	1	0.07
132	1	6.54	0	0	8.27	1	0.01	0.64	2	0	-56.73	-56.71	0.98	6.61
376	1	0.02	0	0	1.3	1	0.01	0.64	3	0	-24.99	-24.99	1	0
774	1	3.2	0.05	0	5.7	1	0.01	0.64	1	0	-30.16	-30.15	1	3.25
825	1	9.01	0	0	10.46	1	0.01	0.64	2	0	-44.18	-44.16	0.98	8.81
1149	1	0.04	0.02	0	1.66	1	0.01	0.64	0	0	-21.34	-21.33	0.99	0.07
1192	1	2.99	2.24	0	4.48	1	0.01	0.64	0	0	-55.78	-55.78	1	2.99
1216	1	1.75	0	0	3.43	1	0.01	0.64	2	0	-34.27	-34.26	0.99	1.75
1279	1	10.74	0	0	11.5	1	0.01	0.64	5	0	-88.54	-88.5	0.95	10.69
1384	1	2.57	0.02	0	3.73	1	0.01	0.64	2	0	-40.49	-40.48	0.99	2.6
1403	1	5.37	0	0	6.52	1	0.01	0.64	2	0	-50.3	-50.29	0.98	5.3
1592	1	5.24	0	0	7.86	1	0.01	0.64	2	0	-33.99	-33.98	0.99	5.24
1633	1	2.04	0	0	3.06	1	0.01	0.64	1	0	-31.23	-31.22	0.99	2.04
1873	1	4.95	0.12	0	8.65	1	0.01	0.64	0	0	-37.62	-37.61	1	4.93
2023	1	5.03	0	0	5.91	1	0.01	0.64	2	0	-48.09	-48.07	0.98	5.07
2097	1	1.8	0	0	2.71	1	0.01	0.64	1	0	-42.16	-42.15	0.99	1.8
2103	1	0	0	0	2.5	1	0.01	0.64	3	0	-27.8	-27.8	1	0
2200	1	5.34	0.01	0	6.32	1	0.01	0.64	3	0	-56.45	-56.43	0.98	5.35
2587	1	6.18	0	0	7.23	1	0.01	0.64	2	0	-49.62	-49.61	0.99	6.18
2666	1	3.73	0.06	0	6.16	1	0.01	0.64	0	0	-37.81	-37.8	0.99	3.78
2884	1	0	0	0	2.5	1	0.01	0.64	3	0	-28.33	-28.33	1	0
2906	1	3.07	0.06	0	5.42	1	0.01	0.64	0	0	-40.66	-40.66	0.99	3.06
3005	1	6.71	0	0	10.06	1	0.01	0.64	3	0	-48.02	-48.01	0.99	6.71
153	1	0	0	0	1.25	1	0	0.65	3	0	-24.1	-24.1	1	0
163	1	1.16	0.58	0	1.74	1	0.01	0.65	0	0	-26.29	-26.29	1	1.16
204	1	2.66	0	0	4	1	0.01	0.65	1	0	-20.93	-20.92	0.99	2.66
210	1	1.73	0.01	0	2.35	1	0	0.65	1	0	-23.25	-23.25	1	1.75
316	1	2.67	0	0	4.01	1	0	0.65	1	0	-21.04	-21.04	1	2.67
402	1	2.66	0	0	4	1	0.01	0.65	1	0	-20.55	-20.54	0.99	2.66
429	1	4.17	0.14	0	4.38	1	0.01	0.65	0	0	-79.25	-79.24	1	4.23
643	1	5.09	4.15	0	7.84	1	0	0.65	0	0	-69.47	-69.46	0.99	5.32
646	1	3.77	0	0	3.94	1	0	0.65	1	0	-35.71	-35.7	0.99	3.74
662	1	4.34	0	0	4.62	1	0.01	0.65	2	0	-34.39	-34.37	0.98	4.35
684	1	6.65	0	0	7.07	1	0	0.65	3	0	-47.64	-47.61	0.97	6.49
723	1	1.14	0.03	0	1.82	1	0	0.65	0	0	-19.91	-19.9	1	1.15
872	1	0.05	0.02	0	1.68	1	0.01	0.65	0	0	-19.5	-19.5	1	0.05
898	1	0	0	0	2.5	1	0.01	0.65	3	0	-25.4	-25.4	1	0
909	1	3.38	2.48	0	4.25	1	0	0.65	0	0	-64.73	-64.73	1	3.35
965	1	2.49	0	0	3.73	1	0.01	0.65	1	0	-26.51	-26.5	1	2.49
983	1	2.49	0	0	3.46	1	0	0.65	1	0	-26.14	-26.14	1	2.5
1067	1	2.17	0.03	0	3.04	1	0	0.65	0	0	-20.35	-20.35	1	2.1
1131	1	1.62	0.08	0	1.72	1	0	0.65	0	0	-28.66	-28.66	1	1.62
1158	1	2.04	0	0	2.47	1	0	0.65	1	0	-27.1	-27.09	0.99	2
1164	1	6.62	0.04	0	7.89	1	0	0.65	4	0	-54.74	-54.74	0.99	6.61
1167	1	4.28	0.06	0	6.28	1	0	0.65	4	0	-59.16	-59.16	1	4.3
1209	1	2.67	0	0	4.01	1	0.01	0.65	1	0	-18.58	-18.58	0.99	2.67
1344	1	2.78	0.02	0	3.8	1	0	0.65	1	0	-18.62	-18.62	1	2.76
1415	1	2.59	0.02	0	3.22	1	0	0.65	1	0	-29.92	-29.92	0.99	2.59
1439	1	6.75	0	0	7.06	1	0	0.65	3	0	-46.99	-46.95	0.96	6.49
1495	1	3.01	0	0	3.49	1	0	0.65	1	0	-35.06	-35.05	0.99	3.06
1517	1	2.64	0.04	0	3.02	1	0.01	0.65	0	0	-35.59	-35.59	1	2.62
1621	1	4.45	0.01	0	4.59	1	0	0.65	2	0	-58.95	-58.92	0.98	4.41
1652	1	3.19	0.05	0	6.23	1	0.01	0.65	0	0	-40.47	-40.47	1	3.19
1654	1	2.68	0.02	0	3.52	1	0.01	0.65	1	0	-23.44	-23.44	0.99	2.64
2059	1	2.63	0	0	3.94	1	0	0.65	1	0	-18.74	-18.74	1	2.63
2334	1	5.27	3.05	0	6.26	1	0	0.65	0	0	-80.68	-80.68	1	5.25
2454	1	3.33	0.02	0	3.55	1	0	0.65	1	0	-23.76	-23.75	1	3.31
2537	1	2.67	0	0	4.01	1	0	0.65	1	0	-17.48	-17.48	1	2.67
2618	1	5.63	0.01	0	6.97	1	0	0.65	1	0	-35.22	-35.21	0.99	5.7
2887	1	2.45	0.02	0	3.29	1	0	0.65	1	0	-20.84	-20.84	1	2.49
2918	1	2.64	0	0	3.96	1	0.01	0.65	1	0	-21.66	-21.65	0.99	2.64
3001	1	2.64	0	0	3.96	1	0	0.65	1	0	-21.85	-21.84	1	2.64
3049	1	2.61	0.03	0	3.54	1	0	0.65	1	0	-21.44	-21.44	1	2.66
3121	1	5.38	3.59	0	7.14	1	0	0.65	0	0	-44.49	-44.49	1	5.34
3135	1	10.18	8.15	0	15.27	1	0.01	0.65	0	0	-76.02	-76.02	1	10.18
3140	1	2.45	0.02	0	3.29	1	0	0.65	1	0	-20.52	-20.52	0.99	2.49
3265	1	3.13	0	0	3.56	1	0	0.65	1	0	-49.69	-49.68	0.99	3.22
3371	1	2.17	1.08	0	3.25	1	0	0.65	0	0	-42.62	-42.62	1	2.17
70	1	2.15	0.05	0	3.01	1	0	0.66	0	0	-24.25	-24.25	1	2.17
76	1	2.62	1.81	0	3.4	1	0	0.66	0	0	-23.55	-23.55	1	2.55
404	1	1.23	0.85	0	1.59	1	0	0.66	0	0	-21.02	-21.02	1	1.23
449	1	1.11	0.02	0	1.56	1	0	0.66	1	0	-22.91	-22.9	1	1.11
456	1	2.13	0.01	0	2.25	1	0	0.66	1	0	-20.71	-20.71	1	2.2
529	1	3.01	0.02	0	3.31	1	0	0.66	1	0	-36.27	-36.26	0.99	3.05
552	1	0.37	0	0	0.43	1	0	0.66	1	0	-12.88	-12.88	1	0.35
620	1	0.37	0	0	0.43	1	0	0.66	0	0	-11.5	-11.5	1	0.35
625	1	2.56	0.02	0	3.3	1	0	0.66	1	0	-17.52	-17.52	1	2.56
708	1	4.52	3.31	0	4.89	1	0	0.66	0	0	-72.77	-72.77	1	4.48
835	1	2.14	1.62	0	2.55	1	0	0.66	0	0	-34.31	-34.31	1	2.17
1014	1	2.04	0	0	3.06	1	0	0.66	1	0	-26.04	-26.04	1	2.04
1101	1	3.26	0	0	4	1	0	0.66	1	0	-27.68	-27.68	1	3.34
1102	1	3.05	0.02	0	3.34	1	0	0.66	1	0	-32.06	-32.05	0.99	3.09
1151	1	3.15	2.32	0	4.07	1	0	0.66	0	0	-39.69	-39.69	1	3.2
1175	1	0.07	0	0	0.84	1	0	0.66	2	0	-19.48	-19.48	1	0.07
1184	1	1.77	1.35	0	2.99	1	0	0.66	0	0	-31.41	-31.41	1	1.78
1191	1	0.37	0	0	0.43	1	0	0.66	1	0	-14.45	-14.45	1	0.35
1248	1	1.75	0.02	0	1.94	1	0	0.66	1	0	-30.43	-30.42	0.99	1.73
1373	1	0.37	0	0	0.43	1	0	0.66	1	0	-16.08	-16.08	1	0.35
1400	1	2.46	0.12	0	2.64	1	0	0.66	0	0	-30.57	-30.57	1	2.46
1534	1	0.35	0.02	0	0.42	1	0	0.66	0	0	-12.76	-12.76	1	0.35
1546	1	3.77	2.59	0	3.99	1	0	0.66	0	0	-48.24	-48.24	1	3.8
1561	1	2.58	0.03	0	3.51	1	0	0.66	1	0	-21.47	-21.47	1	2.64
1904	1	0.35	0.02	0	0.42	1	0	0.66	0	0	-14.69	-14.69	1	0.35
1922	1	0.37	0	0	0.43	1	0	0.66	0	0	-11.24	-11.24	1	0.35
2043	1	3.31	0	0	3.92	1	0	0.66	1	0	-27.22	-27.22	1	3.26
2101	1	2.13	0.01	0	2.25	1	0	0.66	1	0	-20.75	-20.75	1	2.2
2105	1	6.45	3.72	0	7.25	1	0	0.66	0	0	-62.62	-62.61	1	6.48
2264	1	3.25	0.05	0	3.44	1	0	0.66	0	0	-37.28	-37.28	1	3.24
2352	1	2.11	0.01	0	2.34	1	0	0.66	1	0	-28.01	-28	0.99	2.16
2451	1	1.01	0.75	0	1.33	1	0	0.66	0	0	-22.32	-22.32	1	1.01
2777	1	5.31	3.98	0	7.96	1	0	0.66	0	0	-47.53	-47.53	1	5.31
2866	1	5.32	3.61	0	7.12	1	0	0.66	0	0	-46.4	-46.4	1	5.33
2928	1	3.25	0	0	4.01	1	0	0.66	1	0	-28.26	-28.26	1	3.28
3125	1	3.87	1.96	0	5.85	1	0	0.66	0	0	-64.1	-64.1	1	3.9
3300	1	0.37	0	0	0.43	1	0	0.66	1	0	-14.45	-14.45	1	0.35
3368	1	3.3	0	0	3.84	1	0	0.66	1	0	-29.04	-29.04	1	3.33
3374	1	1.62	0	0	1.88	1	0	0.66	1	0	-15.98	-15.98	1	1.24
2	1	4.07	0	0	1.12	1	0	0.67	0	0	-30.14	-30.14	1	4.07
5	1	22.72	0	0	0	1	0	0.67	0	0	-78.22	-78.22	1	22.85
9	1	5.28	3.62	0	6.04	1	0	0.67	0	0	-47.9	-47.9	1	5.31
10	1	6.12	3.64	0	3.36	1	0	0.67	0	0	-61.39	-61.39	1	6.18
18	1	2.27	0	0	1.04	1	0	0.67	0	0	-18.3	-18.3	1	2.27
24	1	7.96	0	0	1.61	1	0	0.67	0	0	-31.31	-31.31	1	7.94
26	1	6.02	0.32	0	3	1	0	0.67	0	0	-45.48	-45.48	1	6.05
27	1	2.68	0	0	1.16	1	0	0.67	0	0	-9.39	-9.39	1	2.68
29	1	1.81	0	0	0.8	1	0	0.67	0	0	-25.87	-25.87	1	1.81
30	1	6.39	0.3	0	2.43	1	0	0.67	0	0	-32.99	-32.99	1	6.44
34	1	2.17	0	0	0.98	1	0	0.67	0	0	-10.81	-10.81	1	2.19
35	1	2.61	0	0	1.14	1	0	0.67	0	0	-27.64	-27.64	1	2.6
37	1	0.35	0.02	0	0.42	1	0	0.67	0	0	-12.3	-12.3	1	0.35
38	1	3.08	0	0	1	1	0	0.67	0	0	-35.63	-35.63	1	3.06
39	1	8.39	0	0	2	1	0	0.67	0	0	-31.95	-31.95	1	8.3
40	1	6.5	0	0	1.72	1	0	0.67	0	0	-23.67	-23.67	1	6.77
41	1	3.86	0	0	1	1	0	0.67	0	0	-20.66	-20.66	1	3.92
42	1	2.17	0	0	0.98	1	0	0.67	0	0	-10.59	-10.59	1	2.19
43	1	13.16	0	0	0	1	0	0.67	0	0	-40.87	-40.87	1	13.26
44	1	8.92	0	0	2.21	1	0	0.67	0	0	-54.51	-54.51	1	8.93
45	1	2.65	0	0	1.12	1	0	0.67	0	0	-11.37	-11.37	1	2.68
46	1	2.4	0	0	0.77	1	0	0.67	0	0	-31.66	-31.66	1	2.43
49	1	2.27	0	0	0.77	1	0	0.67	0	0	-15.89	-15.89	1	2.26
50	1	4.42	0	0	1.05	1	0	0.67	0	0	-47.32	-47.32	1	4.39
51	1	5.89	0.11	0	2.87	1	0	0.67	0	0	-37.84	-37.83	0.99	5.97
52	1	8.83	0	0	7	1	0	0.67	0	0	-74.01	-74	0.99	8.88
53	1	1.23	0	0	0.56	1	0	0.67	0	0	-10.86	-10.86	1	1.3
54	1	4.36	0	0	0.99	1	0	0.67	0	0	-36.14	-36.14	1	4.35
56	1	1.23	0	0	0.56	1	0	0.67	0	0	-11.76	-11.76	1	1.3
57	1	0.68	0	0	0.45	1	0	0.67	0	0	-13.69	-13.69	1	0.69
59	1	1.17	0	0	1.02	1	0	0.67	0	0	-11.15	-11.14	0.99	1.3
61	1	4.4	0	0	1.13	1	0	0.67	0	0	-20.11	-20.11	1	4.37
64	1	1.48	0	0	0.74	1	0	0.67	0	0	-13.54	-13.54	1	1.48
66	1	9.14	0	0	2.16	1	0	0.67	0	0	-64.97	-64.97	1	9.08
67	1	17.23	0	0	0	1	0	0.67	0	0	-49.27	-49.27	1	17.39
71	1	17.79	0.99	0	1.12	1	0	0.67	0	0	-65.67	-65.67	1	17.72
72	1	12.98	1.13	0	1.14	1	0	0.67	0	0	-88.46	-88.46	1	13
73	1	10.67	0	0	2.12	1	0	0.67	0	0	-29.01	-29.01	1	10.65
74	1	8.19	0	0	1.1	1	0	0.67	0	0	-19.86	-19.86	1	8.07
75	1	6.63	0	0	1.36	1	0	0.67	0	0	-24.85	-24.84	1	6.77
77	1	12.85	0.35	0	1.04	1	0	0.67	0	0	-62.95	-62.95	1	12.8
78	1	16.55	0.4	0	1.04	1	0	0.67	0	0	-94.24	-94.24	1	16.63
79	1	5.08	0	0	4.13	1	0	0.67	0	0	-45.68	-45.67	1	5.1
80	1	7.31	0	0	4.95	1	0	0.67	0	0	-64	-63.99	0.99	7.33
81	1	5.91	0	0	1.32	1	0	0.67	0	0	-61.68	-61.68	1	5.89
83	1	5.94	0	0	1.67	1	0	0.67	0	0	-31.81	-31.81	1	6
84	1	5.01	0.25	0	2.21	1	0	0.67	0	0	-36.83	-36.83	1	5.06
86	1	5.29	0	0	4.13	1	0	0.67	0	0	-26.43	-26.43	1	5.33
87	1	3.31	0	0	1.32	1	0	0.67	0	0	-19.51	-19.51	1	3.3
90	1	8	0.26	0	3.37	1	0	0.67	0	0	-41.35	-41.35	1	8.09
92	1	4.25	0	0	0.75	1	0	0.67	0	0	-50.53	-50.53	1	4.29
93	1	5.07	0	0	1.39	1	0	0.67	0	0	-30.32	-30.32	1	5.01
94	1	2.33	0.02	0	2.5	1	0	0.67	1	0	-28.23	-28.22	0.99	2.31
95	1	4.35	0	0	1.41	1	0	0.67	0	0	-45.91	-45.91	1	4.39
96	1	8.77	0	0	2.51	1	0	0.67	0	0	-41.75	-41.75	1	8.74
97	1	3.14	0	0	1.28	1	0	0.67	0	0	-18.82	-18.82	1	3.13
98	1	2.48	0	0	0.82	1	0	0.67	0	0	-10.27	-10.27	1	2.47
99	1	6.88	0.29	0	2.91	1	0	0.67	0	0	-49.76	-49.76	1	6.88
100	1	5.55	0	0	1.47	1	0	0.67	0	0	-22.79	-22.79	1	5.67
101	1	3.67	0.37	0	1.27	1	0	0.67	0	0	-38.84	-38.85	1	3.71
105	1	8.33	0	0	1.4	1	0	0.67	0	0	-39.23	-39.23	1	8.28
106	1	7.53	1.29	0	3.36	1	0	0.67	0	0	-69.04	-69.06	1	7.4
108	1	8.6	0.72	0	1.73	1	0	0.67	0	0	-81.76	-81.76	1	8.51
111	1	6.56	0	0	1.29	1	0	0.67	0	0	-28.38	-28.38	1	6.77
112	1	9.54	3.53	0	3.47	1	0	0.67	0	0	-78.08	-78.08	1	9.64
114	1	6.15	0	0	4.59	1	0	0.67	0	0	-52.07	-52.04	0.98	6.07
115	1	6.35	0	0	1.67	1	0	0.67	0	0	-31.23	-31.23	1	6.36
116	1	7.21	0.23	0	3.1	1	0	0.67	0	0	-50.83	-50.83	1	7.3
117	1	5.78	0	0	1.31	1	0	0.67	0	0	-53.42	-53.42	1	5.76
118	1	4.57	0	0	1.56	1	0	0.67	0	0	-30.96	-30.96	1	4.56
119	1	4.37	0.08	0	2.53	1	0	0.67	0	0	-29.46	-29.46	1	4.36
120	1	8.75	0	0	1.41	1	0	0.67	0	0	-49.08	-49.08	1	8.7
121	1	8.95	0.8	0	1.61	1	0	0.67	0	0	-44.45	-44.45	1	8.83
122	1	2.17	0	0	0.98	1	0	0.67	0	0	-11	-11	1	2.19
123	1	2.65	0	0	1.12	1	0	0.67	0	0	-10.5	-10.5	1	2.68
125	1	6.39	0	0	1.5	1	0	0.67	0	0	-33.84	-33.84	1	6.38
127	1	7.04	0	0	1.26	1	0	0.67	0	0	-41.49	-41.49	1	7.11
128	1	13.23	0	0	0	1	0	0.67	0	0	-64.37	-64.37	1	13.18
129	1	16.1	2.45	0	2.53	1	0	0.67	0	0	-100.68	-100.68	1	16.06
131	1	6.54	0	0	1.21	1	0	0.67	0	0	-25.87	-25.87	1	6.77
133	1	2.75	0	0	0.87	1	0	0.67	0	0	-9.05	-9.05	1	2.74
134	1	7.71	0	0	1.36	1	0	0.67	0	0	-36.35	-36.35	1	7.67
135	1	7.98	0	0	1.17	1	0	0.67	0	0	-25.68	-25.68	1	8.02
136	1	6.26	0	0	1.28	1	0	0.67	0	0	-37.1	-37.1	1	6.24
137	1	10.18	0	0	2.63	1	0	0.67	0	0	-53.37	-53.37	1	10.13
138	1	2.47	0	0	0.87	1	0	0.67	0	0	-31.23	-31.23	1	2.45
139	1	16.81	0	0	0	1	0	0.67	0	0	-77.42	-77.42	1	16.87
140	1	5.26	0	0	1.36	1	0	0.67	0	0	-17.13	-17.13	1	5.08
141	1	6.1	0	0	1.36	1	0	0.67	0	0	-28.02	-28.02	1	6
142	1	6.58	0.5	0	2.8	1	0	0.67	0	0	-33.67	-33.67	1	6.63
143	1	3.14	1.54	0	2.27	1	0	0.67	0	0	-35.31	-35.31	1	3.14
144	1	7.62	0	0	1.3	1	0	0.67	0	0	-54.85	-54.85	1	7.64
145	1	6.19	0	0	1.71	1	0	0.67	0	0	-30.4	-30.4	1	6.13
146	1	5.07	0	0	1.65	1	0	0.67	0	0	-32.09	-32.09	1	5.08
148	1	8.88	0	0	1.42	1	0	0.67	0	0	-39.81	-39.81	1	8.83
149	1	2.28	0.04	0	2.13	1	0	0.67	0	0	-26.55	-26.55	1	2.25
150	1	7.66	0	0	1.3	1	0	0.67	0	0	-51.68	-51.68	1	7.73
152	1	10.98	0	0	2.68	1	0	0.67	0	0	-67.01	-67.01	1	10.92
154	1	2.52	0	0	1.02	1	0	0.67	0	0	-12.71	-12.71	1	2.52
155	1	2.58	0	0	1.13	1	0	0.67	0	0	-24.43	-24.43	1	2.58
156	1	1.72	0	0	0.69	1	0	0.67	0	0	-18.65	-18.65	1	1.71
157	1	5.33	0	0	1.08	1	0	0.67	0	0	-16.99	-16.99	1	5.32
158	1	5.85	0	0	1.32	1	0	0.67	0	0	-48.99	-48.99	1	5.83
159	1	4.1	0	0	1.16	1	0	0.67	0	0	-32.32	-32.32	1	4.07
160	1	2.62	0	0	0.84	1	0	0.67	0	0	-11.85	-11.85	1	2.6
161	1	5.02	0	0	1.57	1	0	0.67	0	0	-23.12	-23.12	1	5.08
162	1	6.5	0	0	1.8	1	0	0.67	0	0	-25.17	-25.17	1	6.49
164	1	10.32	0	0	1.39	1	0	0.67	0	0	-47.57	-47.57	1	10.35
165	1	5.16	0	0	1.38	1	0	0.67	0	0	-23.29	-23.29	1	5.08
166	1	9.96	1.5	0	3.78	1	0	0.67	0	0	-54.71	-54.72	1	9.96
167	1	4.13	0	0	1.17	1	0	0.67	0	0	-25.91	-25.91	1	4.1
168	1	3.78	0	0	1.38	1	0	0.67	0	0	-25	-25	1	3.84
169	1	6.13	0.57	0	2.25	1	0	0.67	0	0	-55.01	-55.02	1	6.2
170	1	7.86	0	0	1.19	1	0	0.67	0	0	-47.46	-47.46	1	7.82
171	1	6.31	0.06	0	9.16	1	-0.01	0.67	3	0	-47.93	-47.94	1	6.38
172	1	4.96	0	0	1.03	1	0	0.67	0	0	-22.85	-22.85	1	4.89
173	1	4.1	0	0	3.54	1	0	0.67	0	0	-39.95	-39.94	1	4.09
174	1	3.6	0	0	1.09	1	0	0.67	0	0	-15.99	-15.99	1	3.48
176	1	10.73	0	0	2.19	1	0	0.67	0	0	-26.7	-26.7	1	10.65
177	1	14.44	0	0	0	1	0	0.67	0	0	-61.88	-61.88	1	14.48
179	1	7.86	0	0	1.46	1	0	0.67	0	0	-35.61	-35.61	1	7.82
180	1	11.7	0	0	4.01	1	0	0.67	0	0	-57.8	-57.8	1	11.64
182	1	9.19	0	0	1.43	1	0	0.67	0	0	-43.88	-43.88	1	9.14
183	1	3.8	0	0	1.12	1	0	0.67	0	0	-23.16	-23.16	1	3.77
184	1	6.92	0	0	1.54	1	0	0.67	0	0	-40.29	-40.29	1	6.9
185	1	2.99	0	0	1.24	1	0	0.67	0	0	-19.52	-19.52	1	2.99
186	1	6.92	0.1	0	3.43	1	0	0.67	0	0	-51.78	-51.77	0.99	6.91
187	1	12.89	0	0	0	1	0	0.67	0	0	-49.07	-49.07	1	12.86
189	1	6.62	0.21	0	3.27	1	0	0.67	0	0	-36.04	-36.04	1	6.58
190	1	3.28	0	0	1.31	1	0	0.67	0	0	-23.8	-23.8	1	3.28
191	1	2.04	0	0	0.8	1	0	0.67	0	0	-17.56	-17.56	1	2.04
192	1	7.62	0	0	1.36	1	0	0.67	0	0	-32.11	-32.11	1	7.59
193	1	6.6	0	0	1.71	1	0	0.67	0	0	-43.92	-43.92	1	6.62
194	1	7.65	0	0	1.54	1	0	0.67	0	0	-41.72	-41.72	1	7.64
196	1	9.97	2.08	0	2.03	1	0	0.67	0	0	-81.46	-81.46	1	9.92
197	1	11.23	0	0	7.09	1	0	0.67	0	0	-67.56	-67.56	1	11.39
198	1	4.31	0	0	1.48	1	0	0.67	0	0	-18.92	-18.92	1	4.37
199	1	10.87	0	0	2.16	1	0	0.67	0	0	-30.18	-30.18	1	10.8
200	1	10.88	0	0	3.04	1	0	0.67	0	0	-55.95	-55.95	1	10.99
201	1	4.53	0	0	1.55	1	0	0.67	0	0	-21.42	-21.42	1	4.52
202	1	9.78	0	0	1.51	1	0	0.67	0	0	-25.4	-25.4	1	9.85
203	1	10.57	0	0	8.5	1	0	0.67	0	0	-51.21	-51.18	0.97	10.89
205	1	2.46	0	0	1.07	1	0	0.67	0	0	-13.61	-13.61	1	2.49
207	1	3	0	0	1.24	1	0	0.67	0	0	-17.18	-17.18	1	2.99
208	1	6.56	0	0	1.29	1	0	0.67	0	0	-28.43	-28.43	1	6.77
209	1	11.55	0	0	6.24	1	0	0.67	0	0	-81.1	-81.06	0.96	11.65
211	1	4.31	0	0	1.48	1	0	0.67	0	0	-20.14	-20.14	1	4.37
212	1	8.33	0	0	1.4	1	0	0.67	0	0	-47.27	-47.27	1	8.28
213	1	8.99	0	0	1.48	1	0	0.67	0	0	-38.8	-38.8	1	9.08
214	1	4.3	0	0	1.51	1	0	0.67	0	0	-16.03	-16.03	1	4.29
216	1	2.16	0	0	0.62	1	0	0.67	0	0	-10.16	-10.16	1	2.13
217	1	3.06	0	0	0.99	1	0	0.67	0	0	-36	-36.01	1	3.04
218	1	3.28	0	0	1.31	1	0	0.67	0	0	-19.42	-19.42	1	3.28
219	1	12.95	0	0	0	1	0	0.67	0	0	-47.4	-47.4	1	12.91
221	1	21.03	0.36	0	0.96	1	0	0.67	0	0	-110.71	-110.72	1	21.12
222	1	7.94	0	0	1.3	1	0	0.67	0	0	-24.74	-24.74	1	8.02
223	1	8.79	0	0	1.03	1	0	0.67	0	0	-27.04	-27.04	1	8.81
226	1	11.23	0	0	1.15	1	0	0.67	0	0	-32.86	-32.86	1	11.31
228	1	2.65	0	0	1.12	1	0	0.67	0	0	-11.03	-11.03	1	2.68
229	1	5.94	0	0	1.67	1	0	0.67	0	0	-28.17	-28.17	1	6
230	1	3.67	0	0	1.4	1	0	0.67	0	0	-30.5	-30.5	1	3.66
232	1	7.82	0	0	1.16	1	0	0.67	0	0	-22.86	-22.86	1	7.85
233	1	6.14	0	0	5.47	1	0	0.67	0	0	-56.74	-56.71	0.97	6.25
234	1	4.73	1.64	0	1.47	1	0	0.67	0	0	-49.21	-49.21	1	4.66
236	1	5.01	0	0	1.62	1	0	0.67	0	0	-20.64	-20.64	1	5
237	1	7.64	0	0	4.89	1	0	0.67	0	0	-64.07	-64.06	0.99	7.59
238	1	5.35	0	0	1.08	1	0	0.67	0	0	-18.7	-18.7	1	5.33
239	1	5.4	0.29	0	3.35	1	0	0.67	0	0	-57.3	-57.3	1	5.32
241	1	5.82	0.5	0	1.81	1	0	0.67	0	0	-43.63	-43.64	1	5.85
242	1	2.51	0	0	0.88	1	0	0.67	0	0	-28.55	-28.55	1	2.49
243	1	7.62	0	0	1.77	1	0	0.67	0	0	-25.88	-25.88	1	7.46
244	1	5.25	0	0	1.39	1	0	0.67	0	0	-34	-34	1	5.16
245	1	4.31	0	0	1.48	1	0	0.67	0	0	-18.8	-18.8	1	4.37
246	1	6.97	0	0	1.32	1	0	0.67	0	0	-41.13	-41.13	1	6.94
247	1	9.14	0	0	1.48	1	0	0.67	0	0	-41.23	-41.23	1	9.19
248	1	5.81	0	0	1.44	1	0	0.67	0	0	-31.5	-31.5	1	5.71
251	1	6.19	0	0	4.68	1	0	0.67	0	0	-43.66	-43.63	0.97	6.22
252	1	8.77	0.05	0	3.42	1	0	0.67	0	0	-42.56	-42.55	1	8.87
254	1	4.32	0	0	0.97	1	0	0.67	0	0	-43.95	-43.95	1	4.29
255	1	4.31	0	0	1.48	1	0	0.67	0	0	-20.04	-20.04	1	4.37
256	1	10.22	0	0	9.54	1	0	0.67	0	0	-78.3	-78.25	0.95	10.33
257	1	3.41	0	0	1.34	1	0	0.67	0	0	-24.32	-24.32	1	3.41
259	1	3.18	0	0	1.29	1	0	0.67	0	0	-18.58	-18.58	1	3.17
260	1	11	0	0	1.94	1	0	0.67	0	0	-42.82	-42.82	1	10.93
261	1	6.56	0	0	1.29	1	0	0.67	0	0	-25.04	-25.04	1	6.77
262	1	8.44	2.87	0	3.24	1	0	0.67	0	0	-79.33	-79.33	0.99	8.31
263	1	7.69	0	0	0.93	1	0	0.67	0	0	-38.26	-38.26	1	7.59
264	1	7.08	0	0	1.41	1	0	0.67	0	0	-29.58	-29.58	1	7.05
265	1	2.43	0.81	0	0.95	1	0	0.67	0	0	-13.98	-13.98	1	2.49
266	1	6.83	4.46	0	4.41	1	0	0.67	0	0	-88.17	-88.17	1	6.78
267	1	4.89	0	0	1.23	1	0	0.67	0	0	-52.84	-52.84	1	4.87
268	1	3.73	0	0	1.41	1	0	0.67	0	0	-25.16	-25.16	1	3.72
269	1	6.23	0.13	0	3.28	1	0	0.67	0	0	-42.01	-42.01	1	6.33
271	1	2.91	0	0	0.98	1	0	0.67	0	0	-30.36	-30.36	1	2.9
272	1	2.44	0	0	0.86	1	0	0.67	0	0	-33.87	-33.87	1	2.42
273	1	2.13	0	0	0.72	1	0	0.67	0	0	-11.95	-11.95	1	2.13
274	1	7.02	0	0	1.52	1	0	0.67	0	0	-56.21	-56.21	1	7.11
275	1	6.94	0	0	5.22	1	0	0.67	0	0	-59.77	-59.75	0.98	7.12
276	1	4.38	0.11	0	8.08	1	-0.08	0.67	0	0	-69.88	-69.93	1	4.37
277	1	3.52	0	0	1.36	1	0	0.67	0	0	-28.54	-28.54	1	3.51
278	1	4.31	0	0	1.48	1	0	0.67	0	0	-22.77	-22.77	1	4.37
280	1	6.34	1.22	0	3	1	0	0.67	0	0	-48.1	-48.11	1	6.45
282	1	8.93	0	0	1.99	1	0	0.67	0	0	-58.25	-58.25	1	8.85
283	1	5.13	0	0	1.28	1	0	0.67	0	0	-28.1	-28.1	1	5.08
284	1	11.51	0	0	1.78	1	0	0.67	0	0	-8.65	-8.65	1	11.31
285	1	2.14	0	0	0.99	1	0	0.67	0	0	-13.4	-13.4	1	2.13
286	1	23.42	0.32	0	0.93	1	0	0.67	0	0	-26.55	-26.48	0.94	22.88
288	1	5.14	0.04	0	3.6	1	0	0.67	0	0	-46.03	-46.03	1	5.15
290	1	7.62	0	0	1.47	1	0	0.67	0	0	-41.57	-41.57	1	7.64
291	1	3.05	0	0	1.26	1	0	0.67	0	0	-24.43	-24.43	1	3.04
292	1	6.75	0	0	1.42	1	0	0.67	0	0	-21.67	-21.67	1	6.67
293	1	5.35	0	0	1.08	1	0	0.67	0	0	-17.85	-17.85	1	5.33
294	1	1.48	0	0	0.74	1	0	0.67	0	0	-10.69	-10.69	1	1.48
295	1	3.52	0.11	0	2.24	1	0	0.67	0	0	-37.94	-37.94	0.99	3.54
297	1	2.16	0	0	0.62	1	0	0.67	0	0	-11.47	-11.47	1	2.13
299	1	6.84	0	0	1.31	1	0	0.67	0	0	-41.2	-41.2	1	6.81
301	1	1.71	0	0	0.84	1	0	0.67	0	0	-17.97	-17.97	1	1.71
302	1	2.59	0	0	1.04	1	0	0.67	0	0	-16.92	-16.92	1	2.6
304	1	8.13	0	0	1.39	1	0	0.67	0	0	-45.97	-45.97	1	8.09
305	1	8.05	0	0	2.27	1	0	0.67	0	0	-54.47	-54.47	1	8.02
306	1	2.63	0	0	0.86	1	0	0.67	0	0	-8	-8	1	2.6
307	1	3.05	0	0	1.26	1	0	0.67	0	0	-24.85	-24.85	1	3.04
308	1	2.14	0	0	0.99	1	0	0.67	0	0	-13.87	-13.87	1	2.13
309	1	6.27	0	0	1.22	1	0	0.67	0	0	-34.29	-34.29	1	6.32
310	1	5.1	0	0	1.58	1	0	0.67	0	0	-33.87	-33.87	1	5.16
311	1	4.53	0	0	1.55	1	0	0.67	0	0	-24.86	-24.86	1	4.52
312	1	6.13	0	0	1.38	1	0	0.67	0	0	-28.46	-28.46	1	6.06
313	1	7.55	0	0	1.59	1	0	0.67	0	0	-37.77	-37.77	1	7.53
315	1	8.81	0	0	1.17	1	0	0.67	0	0	-28.46	-28.46	1	8.7
317	1	9.28	0	0	5.51	1	0	0.67	0	0	-52.71	-52.7	0.99	9.1
318	1	10.84	0	0	2.2	1	0	0.67	0	0	-31	-31	1	10.76
320	1	11.35	0	0	1.56	1	0	0.67	0	0	-31.56	-31.56	1	11.31
321	1	3.6	0	0	1.34	1	0	0.67	0	0	-38.32	-38.32	1	3.64
322	1	4.15	0	0	1.17	1	0	0.67	0	0	-28.63	-28.63	1	4.12
323	1	5.8	0	0	1.35	1	0	0.67	0	0	-38.35	-38.35	1	5.74
325	1	5.49	0	0	1.31	1	0	0.67	0	0	-59.56	-59.56	1	5.5
327	1	2.65	0	0	1.12	1	0	0.67	0	0	-8.69	-8.69	1	2.68
328	1	8	0	0	0.81	1	0	0.67	0	0	-37.52	-37.52	1	8.02
329	1	2.63	0	0	1.12	1	0	0.67	0	0	-12.55	-12.55	1	2.66
330	1	7.1	0	0	1.7	1	0	0.67	0	0	-44.53	-44.53	1	7.05
331	1	5.41	0	0	1.09	1	0	0.67	0	0	-13.54	-13.54	1	5.39
332	1	10.27	6.24	0	7.01	1	0	0.67	0	0	-66.92	-66.92	1	10.13
333	1	5.5	0	0	1.32	1	0	0.67	0	0	-43.72	-43.72	1	5.45
334	1	3.4	0	0	1.34	1	0	0.67	0	0	-24.25	-24.25	1	3.4
335	1	8.02	0.13	0	3.37	1	0	0.67	0	0	-54.03	-54.03	1	7.98
336	1	3.46	0	0	1.16	1	0	0.67	0	0	-43.54	-43.54	1	3.43
337	1	7.99	0	0	1.38	1	0	0.67	0	0	-33.84	-33.84	1	7.95
338	1	1.64	0	0	0.81	1	0	0.67	0	0	-8.39	-8.39	1	1.64
339	1	9.1	0	0	2.03	1	0	0.67	0	0	-42.08	-42.08	1	9.08
340	1	8.85	0	0	1.5	1	0	0.67	0	0	-38.79	-38.79	1	8.94
342	1	10.12	0	0	1.66	1	0	0.67	0	0	-25.32	-25.32	1	10.01
343	1	4.31	0	0	1.48	1	0	0.67	0	0	-17.7	-17.7	1	4.37
345	1	5.47	0	0	1.29	1	0	0.67	0	0	-51.26	-51.26	1	5.45
346	1	4.57	0	0	1.56	1	0	0.67	0	0	-28.05	-28.05	1	4.56
347	1	2.49	0	0	1.01	1	0	0.67	0	0	-14.72	-14.72	1	2.49
348	1	2.17	0	0	0.98	1	0	0.67	0	0	-11.87	-11.87	1	2.19
350	1	4.31	0	0	1.48	1	0	0.67	0	0	-18.44	-18.44	1	4.37
351	1	2.61	1.79	0	2.44	1	0	0.67	0	0	-26.89	-26.89	1	2.57
352	1	7.13	0	0	1.15	1	0	0.67	0	0	-43.19	-43.19	1	7.11
353	1	9.62	0	0	2.58	1	0	0.67	0	0	-63.39	-63.39	1	9.58
354	1	6.29	0	0	1.52	1	0	0.67	0	0	-37.09	-37.09	1	6.21
357	1	0	0	0	0	1	0	0.67	0	0	-3.88	-3.88	1	0
358	1	9.57	0	0	2.93	1	0	0.67	0	0	-38.58	-38.58	1	9.64
359	1	5.35	0	0	1.08	1	0	0.67	0	0	-17.94	-17.94	1	5.33
360	1	6.93	0	0	1.77	1	0	0.67	0	0	-37.71	-37.71	1	6.94
362	1	6.99	0	0	1.27	1	0	0.67	0	0	-65.29	-65.29	1	7
365	1	5.11	0	0	1.42	1	0	0.67	0	0	-22.63	-22.63	1	5.21
366	1	4.96	0	0	1.03	1	0	0.67	0	0	-24.26	-24.26	1	4.89
367	1	18.76	0	0	0	1	0	0.67	0	0	-84.91	-84.91	1	18.79
368	1	7.04	0	0	1.26	1	0	0.67	0	0	-28.38	-28.38	1	7.11
369	1	6.64	0	0	1.3	1	0	0.67	0	0	-25.37	-25.37	1	6.67
370	1	10.63	0	0	2.19	1	0	0.67	0	0	-42.95	-42.95	1	10.55
371	1	6.88	0	0	5.56	1	0	0.67	0	0	-55.88	-55.87	0.99	6.85
372	1	10.36	0	0	2.64	1	0	0.67	0	0	-48.62	-48.62	1	10.32
373	1	7.76	0	0	4.61	1	0	0.67	0	0	-34.02	-34.02	1	8.02
374	1	5.13	0	0	1.28	1	0	0.67	0	0	-25.7	-25.7	1	5.08
375	1	9.43	0	0	1.52	1	0	0.67	0	0	-47.55	-47.55	1	9.32
377	1	8.89	0	0	0.83	1	0	0.67	0	0	-30.46	-30.46	1	8.91
378	1	1.26	0	0	0.76	1	0	0.67	0	0	-9.38	-9.38	1	1.3
379	1	4.93	0	0	1.57	1	0	0.67	0	0	-14.77	-14.77	1	5.01
380	1	8.49	0	0	1.34	1	0	0.67	0	0	-29.97	-29.97	1	8.58
382	1	4.3	0	0	1.51	1	0	0.67	0	0	-17.81	-17.81	1	4.29
383	1	0.99	0	0	0.51	1	0	0.67	0	0	-12.16	-12.16	1	1.01
384	1	0	0	0	0	1	0	0.67	0	0	-3.68	-3.68	1	0
385	1	2.09	0	0	0.98	1	0	0.67	0	0	-18.15	-18.15	1	2.09
386	1	4.31	0	0	1.48	1	0	0.67	0	0	-20.24	-20.24	1	4.37
387	1	16.57	0	0	0	1	0	0.67	0	0	-99.71	-99.71	1	16.57
388	1	2.04	0	0	0.71	1	0	0.67	0	0	-20.56	-20.56	1	2.03
389	1	6.58	0	0	1.51	1	0	0.67	0	0	-22.14	-22.14	1	6.57
390	1	15.67	0	0	0	1	0	0.67	0	0	-50.76	-50.76	1	15.49
391	1	4.45	0	0	1.54	1	0	0.67	0	0	-18.33	-18.33	1	4.44
393	1	3.74	0	0	1.29	1	0	0.67	0	0	-27.21	-27.21	1	3.75
394	1	3.03	0	0	1.03	1	0	0.67	0	0	-15.15	-15.15	1	2.96
395	1	2.25	0	0	1.01	1	0	0.67	0	0	-20.38	-20.38	1	2.27
396	1	4.11	0	0	1.06	1	0	0.67	0	0	-31.04	-31.04	1	4.07
397	1	7.33	0	0	1.17	1	0	0.67	0	0	-54.27	-54.27	1	7.41
399	1	5.06	0	0	1.63	1	0	0.67	0	0	-25.06	-25.06	1	5.05
400	1	2.14	1.57	0	1.69	1	0	0.67	0	0	-37.81	-37.81	1	2.16
401	1	3.76	0	0	1.41	1	0	0.67	0	0	-24.23	-24.23	1	3.75
403	1	4.97	0.09	0	3.85	1	0	0.67	0	0	-31.44	-31.43	0.99	4.94
406	1	2.57	0.06	0	3.03	1	-0.01	0.67	0	0	-16.5	-16.51	1	2.64
407	1	8.06	0	0	1.38	1	0	0.67	0	0	-29.55	-29.55	1	8.02
408	1	7.95	0	0	6.81	1	0	0.67	0	0	-32.06	-31.79	0.77	8.45
409	1	9.75	1.87	0	1.87	1	0	0.67	0	0	-68.68	-68.68	1	9.78
410	1	2.99	0.06	0	2.47	1	0	0.67	0	0	-24.93	-24.93	1	2.99
411	1	19.08	0	0	0	1	0	0.67	0	0	-40.69	-40.69	1	19.19
412	1	2.09	0.02	0	1.92	1	0	0.67	0	0	-21.97	-21.97	1	2.17
414	1	7.62	0	0	1.44	1	0	0.67	0	0	-33.79	-33.79	1	7.59
415	1	4.37	0	0	1.42	1	0	0.67	0	0	-41.88	-41.88	1	4.41
416	1	2.69	0	0	0.86	1	0	0.67	0	0	-8.38	-8.38	1	2.68
417	1	6.4	0	0	1.27	1	0	0.67	0	0	-36.89	-36.89	1	6.38
418	1	2.25	0	0	1.01	1	0	0.67	0	0	-18.81	-18.81	1	2.27
419	1	4.82	0	0	1.23	1	0	0.67	0	0	-33.95	-33.95	1	4.8
420	1	6.09	0.31	0	3.24	1	0	0.67	0	0	-43.96	-43.96	1	6.1
421	1	14.02	1.61	0	2.14	1	0	0.67	0	0	-59.75	-59.75	1	14.11
422	1	2.14	0	0	0.73	1	0	0.67	0	0	-10.48	-10.48	1	2.13
423	1	8.9	0	0	1.42	1	0	0.67	0	0	-69.99	-69.99	1	8.85
424	1	9.03	0	0	1.43	1	0	0.67	0	0	-39.32	-39.32	1	8.98
425	1	4.31	0	0	1.48	1	0	0.67	0	0	-18.65	-18.65	1	4.37
426	1	15.6	0	0	0	1	0	0.67	0	0	-60.42	-60.42	1	15.65
427	1	7.77	0	0	1.18	1	0	0.67	0	0	-25.71	-25.71	1	7.73
428	1	3.26	0	0	1.31	1	0	0.67	0	0	-19.5	-19.5	1	3.26
430	1	13.04	0	0	7.93	1	0	0.67	0	0	-85.57	-85.51	0.95	12.9
432	1	2.14	0	0	0.74	1	0	0.67	0	0	-10.61	-10.61	1	2.13
434	1	3.8	0	0	1.12	1	0	0.67	0	0	-23.85	-23.85	1	3.77
435	1	2.14	0	0	0.73	1	0	0.67	0	0	-11.87	-11.87	1	2.13
436	1	2.17	0	0	0.98	1	0	0.67	0	0	-14.57	-14.57	1	2.19
437	1	5.35	0	0	1.08	1	0	0.67	0	0	-18.48	-18.48	1	5.33
438	1	12.02	0	0	4.05	1	0	0.67	0	0	-53.31	-53.31	1	11.96
439	1	5.91	0	0	1.43	1	0	0.67	0	0	-36.13	-36.13	1	5.98
441	1	5.34	0	0	1.67	1	0	0.67	0	0	-22.53	-22.53	1	5.33
443	1	8.4	0	0	1.21	1	0	0.67	0	0	-23.67	-23.67	1	8.37
444	1	7.05	1.47	0	3.71	1	0	0.67	0	0	-40.32	-40.33	1	6.92
445	1	6.5	0	0	1.8	1	0	0.67	0	0	-23.16	-23.16	1	6.49
446	1	6.66	0	0	1.54	1	0	0.67	0	0	-26.56	-26.56	1	6.57
447	1	1.64	0	0	0.74	1	0	0.67	0	0	-12.97	-12.97	1	1.64
448	1	7.47	0	0	1.35	1	0	0.67	0	0	-47.73	-47.73	1	7.44
450	1	9.8	0.05	0	10.63	1	0	0.67	5	0	-79.5	-79.5	0.99	9.69
451	1	2.11	0.07	0	1.93	1	0	0.67	0	0	-21.08	-21.08	1	2.13
452	1	5.35	0	0	1.08	1	0	0.67	0	0	-17.07	-17.07	1	5.33
453	1	4.33	0	0	4.34	1	0	0.67	2	0	-39.88	-39.86	0.98	4.26
454	1	8.27	0	0	1.2	1	0	0.67	0	0	-22.31	-22.31	1	8.24
455	1	6.92	0	0	1.4	1	0	0.67	0	0	-60.4	-60.4	1	6.89
457	1	7.39	0	0	1.4	1	0	0.67	0	0	-48.68	-48.68	1	7.37
458	1	2.05	0	0	0.96	1	0	0.67	0	0	-16.59	-16.59	1	2.05
459	1	9.3	0	0	2.56	1	0	0.67	0	0	-50.37	-50.37	1	9.26
460	1	10.14	0	0	5.79	1	0	0.67	0	0	-75.69	-75.67	0.97	10.11
461	1	5.81	0.15	0	6.67	1	0	0.67	0	0	-54.81	-54.82	1	5.85
462	1	10.82	0	0	1.93	1	0	0.67	0	0	-44.74	-44.74	1	10.76
464	1	12.23	0	0	4.07	1	0	0.67	0	0	-41.56	-41.56	1	12.17
465	1	5	0	0	1.23	1	0	0.67	0	0	-27.75	-27.75	1	5
466	1	7.92	0	0	1.76	1	0	0.67	0	0	-53.73	-53.73	1	7.85
467	1	14.35	0	0	0	1	0	0.67	0	0	-51.57	-51.57	1	14.29
468	1	5.01	0	0	1.62	1	0	0.67	0	0	-17.7	-17.7	1	5
469	1	8.31	0	0	1.63	1	0	0.67	0	0	-33.1	-33.1	1	8.28
471	1	6.88	0	0	4.9	1	0	0.67	0	0	-61.37	-61.34	0.97	6.9
472	1	5.07	0	0	1.39	1	0	0.67	0	0	-27.48	-27.48	1	5.01
473	1	6.48	0.12	0	3.26	1	0	0.67	0	0	-44.89	-44.88	0.99	6.33
474	1	2.05	0.04	0	3.01	1	0	0.67	0	0	-25.27	-25.27	1	2.08
475	1	4.95	0	0	1.26	1	0	0.67	0	0	-22.3	-22.3	1	4.9
478	1	5.2	0	0	1.12	1	0	0.67	0	0	-55.34	-55.34	1	5.16
479	1	4.24	0	0	0.75	1	0	0.67	0	0	-48.85	-48.85	1	4.27
480	1	3.49	0	0	1.06	1	0	0.67	0	0	-13.14	-13.14	1	3.43
481	1	0.35	0.02	0	0.42	1	0	0.67	0	0	-12.02	-12.02	1	0.35
482	1	5.35	0	0	1.08	1	0	0.67	0	0	-16.3	-16.3	1	5.33
483	1	22.35	5.03	0	4.14	1	0	0.67	0	0	-126.29	-126.29	1	22.28
484	1	2.63	0	0	0.85	1	0	0.67	0	0	-8.31	-8.31	1	2.36
485	1	5.24	0	0	1.59	1	0	0.67	0	0	-44.85	-44.85	1	5.28
487	1	3.76	0	0	3.73	1	0	0.67	0	0	-59.16	-59.15	0.99	3.75
488	1	1.48	0	0	0.73	1	0	0.67	0	0	-14.64	-14.64	1	1.5
489	1	6.41	0	0	1.25	1	0	0.67	0	0	-39.78	-39.78	1	6.49
490	1	3.13	0	0	1.25	1	0	0.67	0	0	-21.4	-21.4	1	3.17
491	1	5.25	0	0	1.6	1	0	0.67	0	0	-17.12	-17.12	1	5.32
493	1	3.41	0	0	1.34	1	0	0.67	0	0	-27.05	-27.05	1	3.41
494	1	8.81	0	0	2.35	1	0	0.67	0	0	-76.75	-76.75	1	8.79
495	1	1.26	0	0	0.69	1	0	0.67	0	0	-11.98	-11.98	1	1.3
496	1	3.62	0	0	1.25	1	0	0.67	0	0	-46	-46	1	3.64
497	1	6.3	0	0	1.51	1	0	0.67	0	0	-22.25	-22.25	1	6.21
498	1	11.75	0	0	0.71	1	0	0.67	0	0	-85.62	-85.62	1	11.75
499	1	4.32	0	0	1.12	1	0	0.67	0	0	-18.55	-18.55	1	4.29
501	1	6.26	0	0	1.35	1	0	0.67	0	0	-59.72	-59.72	1	6.24
502	1	9.13	0	0	1.49	1	0	0.67	0	0	-56.45	-56.45	1	9.22
504	1	7.8	0	0	0.8	1	0	0.67	0	0	-30.49	-30.49	1	7.82
505	1	17.68	0	0	0	1	0	0.67	0	0	-78.92	-78.92	1	17.71
507	1	2.64	0	0	1.15	1	0	0.67	0	0	-12.88	-12.88	1	2.64
508	1	5.03	0	0	4.1	1	0	0.67	0	0	-32.04	-32.04	0.99	5.06
509	1	4.32	0.1	0	3.66	1	0	0.67	0	0	-39.84	-39.83	0.99	4.32
510	1	9.48	0	0	2.7	1	0	0.67	0	0	-54.99	-54.99	1	9.47
513	1	9.94	0	0	1.04	1	0	0.67	0	0	-37.2	-37.2	1	10.01
514	1	10.63	0	0	2.19	1	0	0.67	0	0	-26.17	-26.17	1	10.55
515	1	4.9	0	0	1.61	1	0	0.67	0	0	-17.26	-17.26	1	4.89
516	1	4.49	0	0	1.14	1	0	0.67	0	0	-13.7	-13.7	1	4.46
517	1	8.15	0	0	2.15	1	0	0.67	0	0	-63.21	-63.21	1	8.17
518	1	8.06	0	0	1.38	1	0	0.67	0	0	-44.42	-44.42	1	8.02
519	1	4.32	0.15	0	2.37	1	0	0.67	0	0	-43.36	-43.35	0.99	4.44
520	1	6.5	0	0	1.51	1	0	0.67	0	0	-33.34	-33.34	1	6.49
521	1	2.64	0	0	0.85	1	0	0.67	0	0	-9.65	-9.65	1	2.63
522	1	4.05	0	0	1.28	1	0	0.67	0	0	-33.29	-33.29	1	4.12
523	1	8.1	0	0	1.26	1	0	0.67	0	0	-45.35	-45.35	1	8.09
524	1	3.1	0	0	1.27	1	0	0.67	0	0	-22.81	-22.81	1	3.1
525	1	14.42	0	0	0	1	0	0.67	0	0	-58.66	-58.66	1	14.29
526	1	3.26	0	0	1.31	1	0	0.67	0	0	-16.53	-16.53	1	3.26
527	1	2.65	0	0	1.12	1	0	0.67	0	0	-10.86	-10.86	1	2.68
530	1	3.58	0	0	1.13	1	0	0.67	0	0	-28.47	-28.47	1	3.48
531	1	2.63	0	0	1.15	1	0	0.67	0	0	-27.58	-27.58	1	2.62
532	1	8.03	0	0	1.38	1	0	0.67	0	0	-54.97	-54.97	1	8.02
533	1	8.13	0	0	4.87	1	0	0.67	0	0	-63.67	-63.66	0.99	8.11
534	1	6.47	0	0	1.76	1	0	0.67	0	0	-26.8	-26.8	1	6.49
535	1	3.38	0	0	1.3	1	0	0.67	0	0	-20.47	-20.47	1	3.42
536	1	2.67	0	0	0.96	1	0	0.67	0	0	-11.84	-11.84	1	2.68
538	1	4.46	0	0	1.17	1	0	0.67	0	0	-25.97	-25.97	1	4.46
539	1	4.6	0	0	1.56	1	0	0.67	0	0	-25.86	-25.86	1	4.59
541	1	26.39	0	0	0	1	0	0.67	0	0	-108.41	-108.41	1	26.26
542	1	8.98	0	0	7.24	1	0	0.67	0	0	-34.48	-34.47	0.99	8.96
543	1	2.14	0	0	0.73	1	0	0.67	0	0	-10.74	-10.74	1	2.13
544	1	5.84	0	0	1.33	1	0	0.67	0	0	-27.35	-27.35	1	5.82
546	1	4.08	0	0	1.47	1	0	0.67	0	0	-20.15	-20.15	1	4.07
547	1	12.95	0	0	0	1	0	0.67	0	0	-58.99	-58.99	1	12.86
548	1	4.37	0.04	0	2.99	1	0	0.67	0	0	-25.48	-25.47	0.99	4.29
549	1	5.29	0	0	1.19	1	0	0.67	0	0	-19.94	-19.92	0.99	6
550	1	3.49	0	0	1.36	1	0	0.67	0	0	-21.1	-21.1	1	3.48
551	1	7.45	0	0	1.53	1	0	0.67	0	0	-21.23	-21.23	1	7.44
553	1	1.59	0	0	0.77	1	0	0.67	0	0	-12.74	-12.74	1	1.6
554	1	2.14	0	0	0.73	1	0	0.67	0	0	-11.43	-11.43	1	2.13
555	1	2.17	0	0	0.98	1	0	0.67	0	0	-11.66	-11.66	1	2.19
556	1	6.31	0	0	1.47	1	0	0.67	0	0	-34.82	-34.82	1	6.38
557	1	4.66	0	0	1.46	1	0	0.67	0	0	-42.21	-42.21	1	4.71
558	1	6.29	0	0	1.52	1	0	0.67	0	0	-38.49	-38.49	1	6.21
559	1	3.78	0	0	1.42	1	0	0.67	0	0	-26.07	-26.07	1	3.77
560	1	3.97	0	0	1.45	1	0	0.67	0	0	-30.72	-30.72	1	3.96
561	1	2.15	0	0	0.75	1	0	0.67	0	0	-12.95	-12.95	1	2.13
563	1	9.19	0	0	1.49	1	0	0.67	0	0	-45.27	-45.27	1	9.28
564	1	6.71	0	0	1.24	1	0	0.67	0	0	-29.09	-29.09	1	6.77
565	1	9.04	0	0	1.31	1	0	0.67	0	0	-44.03	-44.03	1	9.08
566	1	6.22	0	0	1.26	1	0	0.67	0	0	-35.26	-35.26	1	6.32
567	1	1.8	0	0	0.8	1	0	0.67	0	0	-25.49	-25.49	1	1.8
568	1	5.01	0	0	1.62	1	0	0.67	0	0	-15.3	-15.3	1	5
570	1	5.03	0	0	4.1	1	0	0.67	0	0	-38.14	-38.13	0.99	5.06
571	1	5.27	0	0	1.39	1	0	0.67	0	0	-20.71	-20.71	1	5.26
572	1	4.21	0	0	1.39	1	0	0.67	0	0	-42.04	-42.04	1	4.25
573	1	1.64	0	0	0.74	1	0	0.67	0	0	-12.74	-12.74	1	1.64
574	1	11.31	0	0	2.71	1	0	0.67	0	0	-64.1	-64.1	1	11.25
576	1	2.16	0	0	0.62	1	0	0.67	0	0	-10.35	-10.35	1	2.13
578	1	6.5	0	0	1.8	1	0	0.67	0	0	-27.34	-27.34	1	6.49
579	1	6.45	0	0	1.29	1	0	0.67	0	0	-34.02	-34.02	1	6.49
580	1	13.46	0	0	0	1	0	0.67	0	0	-78.44	-78.44	1	13.41
582	1	2.69	0	0	1.14	1	0	0.67	0	0	-17.28	-17.28	1	2.72
583	1	2.14	0	0	0.73	1	0	0.67	0	0	-11.39	-11.39	1	2.13
584	1	2.16	0	0	0.62	1	0	0.67	0	0	-11.11	-11.11	1	2.13
585	1	6.56	0	0	4.76	1	0	0.67	0	0	-35.06	-35.06	1	6.54
586	1	19.73	0	0	0	1	0	0.67	0	0	-79.85	-79.85	1	19.72
588	1	2.6	2.31	0	2.34	1	0	0.67	0	0	-56.92	-56.92	1	2.59
589	1	4.57	0	0	1.56	1	0	0.67	0	0	-21.28	-21.28	1	4.56
592	1	12.14	0.02	0	3.43	1	0	0.67	0	0	-21.88	-21.88	0.99	11.7
593	1	4.31	0	0	1.48	1	0	0.67	0	0	-20.93	-20.93	1	4.37
595	1	2.13	0	0	0.97	1	0	0.67	0	0	-11.04	-11.04	1	2.15
597	1	6.16	0	0	1.21	1	0	0.67	0	0	-37.14	-37.14	1	6.21
598	1	2.14	0	0	0.99	1	0	0.67	0	0	-11.29	-11.29	1	2.13
599	1	8.21	0	0	0.81	1	0	0.67	0	0	-37.79	-37.79	1	8.24
600	1	23.67	0	0	0	1	0	0.67	0	0	-18.18	-18.18	1	22.85
601	1	10.98	0	0	4.56	1	0	0.67	0	0	-85.24	-85.23	1	10.87
602	1	5.86	1.97	0	2.5	1	0	0.67	0	0	-58.68	-58.68	1	5.91
603	1	2.49	1.74	0	2.01	1	0	0.67	0	0	-24.45	-24.45	1	2.47
604	1	4.79	0	0	1.59	1	0	0.67	0	0	-19.42	-19.42	1	4.78
605	1	2.67	0	0	0.96	1	0	0.67	0	0	-10.31	-10.31	1	2.68
606	1	4.12	0	0	1.16	1	0	0.67	0	0	-29.68	-29.68	1	4.07
609	1	5.02	0	0	1.57	1	0	0.67	0	0	-27.25	-27.25	1	5.08
610	1	7.3	0	0	4.64	1	0	0.67	0	0	-41.32	-41.31	0.99	7.25
612	1	4.4	0	0	1.13	1	0	0.67	0	0	-16.19	-16.19	1	4.37
613	1	15.26	0	0	0	1	0	0.67	0	0	-69.46	-69.46	1	15.3
614	1	7.4	0	0	1.14	1	0	0.67	0	0	-16.95	-16.95	1	7.44
616	1	2.59	0	0	1.14	1	0	0.67	0	0	-26.5	-26.5	1	2.59
617	1	1.01	0	0	0.5	1	0	0.67	0	0	-12.92	-12.92	1	1.01
618	1	5.01	0	0	1.41	1	0	0.67	0	0	-20.95	-20.95	1	5.11
621	1	8.53	0	0	2.49	1	0	0.67	0	0	-44.21	-44.21	1	8.49
622	1	1.47	0	0	0.67	1	0	0.67	0	0	-19.22	-19.21	0.99	1.3
623	1	2.65	0	0	1.12	1	0	0.67	0	0	-10.15	-10.15	1	2.68
624	1	2.62	0	0	0.84	1	0	0.67	0	0	-11.46	-11.46	1	2.6
626	1	6.11	0.19	0	9.36	1	-0.01	0.67	0	0	-63.55	-63.56	1	6.16
628	1	5.28	0	0	1.37	1	0	0.67	0	0	-47.37	-47.37	1	5.28
629	1	8.99	0	0	2.64	1	0	0.67	0	0	-54.21	-54.21	1	8.93
630	1	5.89	0	0	1.45	1	0	0.67	0	0	-34.04	-34.04	1	5.87
631	1	4.32	0	0	1.11	1	0	0.67	0	0	-50	-50	1	4.37
632	1	5.81	0	0	1.67	1	0	0.67	0	0	-31.94	-31.94	1	5.75
633	1	4.37	0.01	0	2.73	1	0	0.67	0	0	-31.74	-31.73	0.99	4.31
634	1	4.54	0	0	1.01	1	0	0.67	0	0	-26.03	-26.03	1	4.52
635	1	2.5	0	0	1.02	1	0	0.67	0	0	-17.45	-17.45	1	2.51
636	1	4.32	0	0	1.12	1	0	0.67	0	0	-17.63	-17.63	1	4.29
637	1	4.77	0.13	0	2.95	1	0	0.67	0	0	-45.19	-45.19	1	4.8
639	1	2.14	1.58	0	1.56	1	0	0.67	0	0	-34.01	-34.01	1	2.15
641	1	7.98	0	0	1.17	1	0	0.67	0	0	-23.59	-23.59	1	8.02
642	1	13.1	0.83	0	0.91	1	0	0.67	0	0	-72.5	-72.5	1	13.1
645	1	6.96	0.17	0	4.72	1	0	0.67	0	0	-54.46	-54.46	1	6.88
649	1	2.14	0	0	0.73	1	0	0.67	0	0	-13.9	-13.9	1	2.13
650	1	5.35	0	0	1.08	1	0	0.67	0	0	-17.66	-17.66	1	5.33
651	1	3.54	0	0	1.37	1	0	0.67	0	0	-29.97	-29.97	1	3.53
652	1	4.31	0	0	1.48	1	0	0.67	0	0	-18.71	-18.71	1	4.37
653	1	34.16	0	0	0	1	0	0.67	0	0	-110.59	-110.59	1	34.18
654	1	2.14	0	0	0.99	1	0	0.67	0	0	-11.99	-11.99	1	2.13
655	1	7.62	0	0	1.44	1	0	0.67	0	0	-37.2	-37.2	1	7.59
656	1	7.37	0	0	1.35	1	0	0.67	0	0	-40.18	-40.18	1	7.34
657	1	5.13	0	0	1.28	1	0	0.67	0	0	-29.56	-29.56	1	5.08
658	1	2.34	0	0	1.06	1	0	0.67	0	0	-19.93	-19.93	1	2.33
659	1	7.08	0	0	1.27	1	0	0.67	0	0	-38.68	-38.68	1	7.14
661	1	4.3	0	0	1.51	1	0	0.67	0	0	-19.07	-19.07	1	4.29
663	1	8.6	0	0	7.61	1	0	0.67	0	0	-51.52	-51.52	0.99	8.6
664	1	12.42	0	0	3.12	1	0	0.67	0	0	-50.76	-50.76	1	12.38
665	1	4.38	0	0	1.53	1	0	0.67	0	0	-17.54	-17.54	1	4.37
666	1	8.06	0	0	1.38	1	0	0.67	0	0	-23.19	-23.19	1	8.02
667	1	4.32	0	0	1.31	1	0	0.67	0	0	-39.54	-39.54	1	4.29
668	1	10.26	0	0	2.75	1	0	0.67	0	0	-36.61	-36.61	1	10.18
669	1	1.14	0	0	0.74	1	0	0.67	0	0	-12.33	-12.31	0.99	1.3
670	1	2.52	1.81	0	2.36	1	0	0.67	0	0	-31.25	-31.25	1	2.51
672	1	4.85	0	0	1.25	1	0	0.67	0	0	-31.19	-31.19	1	4.79
673	1	1.62	0	0	0.78	1	0	0.67	0	0	-11.73	-11.73	1	1.64
676	1	8.43	0	0	1.92	1	0	0.67	0	0	-44.03	-44.03	1	8.49
677	1	10.98	0	0	3	1	0	0.67	0	0	-67.38	-67.38	1	10.99
678	1	11.13	0	0	2.95	1	0	0.67	0	0	-54.31	-54.31	1	11.1
679	1	6.93	0	0	1.32	1	0	0.67	0	0	-49.25	-49.25	1	6.9
680	1	2.5	1.61	0	1.91	1	0	0.67	0	0	-18.9	-18.9	1	2.62
682	1	5.25	0.31	0	1.95	1	0	0.67	0	0	-43.14	-43.14	1	5.2
683	1	4.93	0	0	1.26	1	0	0.67	0	0	-27.01	-27.01	1	4.89
685	1	3.46	0	0	1	1	0	0.67	0	0	-21.06	-21.06	1	3.44
687	1	9.7	0	0	1.51	1	0	0.67	0	0	-28.41	-28.41	1	9.8
688	1	4.75	0	0	1.24	1	0	0.67	0	0	-21.11	-21.11	1	4.71
689	1	4.53	0	0	1.55	1	0	0.67	0	0	-24.61	-24.61	1	4.52
690	1	4.95	0	0	1.26	1	0	0.67	0	0	-25.42	-25.42	1	4.9
691	1	2.5	0	0	0.82	1	0	0.67	0	0	-10.92	-10.92	1	2.49
693	1	4.56	0	0	1.56	1	0	0.67	0	0	-28.15	-28.15	1	4.55
694	1	5.51	0.35	0	1.79	1	0	0.67	0	0	-51.15	-51.15	1	5.49
695	1	6.88	0	0	1.29	1	0	0.67	0	0	-57.03	-57.02	1	6.65
696	1	2.58	0	0	1.04	1	0	0.67	0	0	-28.71	-28.71	1	2.59
697	1	6.51	0	0	1.29	1	0	0.67	0	0	-35.79	-35.79	1	6.49
699	1	7.27	0	0	1.16	1	0	0.67	0	0	-33.59	-33.59	1	7.24
701	1	11.89	0	0	4.06	1	0	0.67	0	0	-62.8	-62.8	1	11.85
702	1	8.61	0	0	1.22	1	0	0.67	0	0	-40.05	-40.05	1	8.58
703	1	6.34	0	0	1.49	1	0	0.67	0	0	-32.15	-32.15	1	6.32
704	1	5.77	0	0	1.32	1	0	0.67	0	0	-39.89	-39.89	1	5.75
705	1	5.54	0	0	1.3	1	0	0.67	0	0	-60.51	-60.51	1	5.57
706	1	4.31	0	0	1.48	1	0	0.67	0	0	-18.7	-18.7	1	4.37
707	1	4.31	0	0	1.48	1	0	0.67	0	0	-17.18	-17.18	1	4.37
709	1	15.56	0	0	0	1	0	0.67	0	0	-75.23	-75.23	1	15.44
711	1	13	0	0	0	1	0	0.67	0	0	-79.59	-79.59	1	12.95
712	1	23.87	0	0	10.02	1	0	0.67	0	0	-64.13	-64.09	0.95	23.74
713	1	4.31	0	0	1.48	1	0	0.67	0	0	-19.15	-19.15	1	4.37
714	1	9.87	0	0	1.43	1	0	0.67	0	0	-26.13	-26.13	1	9.94
715	1	9.64	0	0	1.94	1	0	0.67	0	0	-58.56	-58.56	1	9.51
716	1	7.01	0	0	1.55	1	0	0.67	0	0	-39.32	-39.32	1	6.99
717	1	10.18	0	0	3.05	1	0	0.67	0	0	-47.35	-47.35	1	10.31
719	1	11.82	0	0	5.1	1	0	0.67	0	0	-73.1	-73.08	0.99	11.68
720	1	7.33	0	0	1.14	1	0	0.67	0	0	-37.46	-37.46	1	7.37
722	1	10.92	0	0	1.16	1	0	0.67	0	0	-37.42	-37.42	1	10.8
724	1	1	0	0	0.57	1	0	0.67	0	0	-15.17	-15.17	1	1.01
725	1	4.13	0	0	1.48	1	0	0.67	0	0	-16.71	-16.71	1	4.12
726	1	7.17	0.15	0	6.02	1	0	0.67	0	0	-75.18	-75.17	0.99	7.16
727	1	5.76	0	0	1.67	1	0	0.67	0	0	-33.41	-33.41	1	5.71
728	1	9.02	0	0	1.23	1	0	0.67	0	0	-42.51	-42.51	1	8.98
729	1	6.2	0	0	1.27	1	0	0.67	0	0	-39.58	-39.58	1	6.17
730	1	5.94	0	0	1.67	1	0	0.67	0	0	-31.54	-31.54	1	6
731	1	3.54	0	0	1.25	1	0	0.67	0	0	-22.35	-22.35	1	3.55
732	1	2.14	0	0	0.73	1	0	0.67	0	0	-14.2	-14.2	1	2.13
734	1	7.17	0.26	0	2.86	1	0	0.67	0	0	-59.53	-59.54	1	7.04
736	1	10.87	0	0	2.16	1	0	0.67	0	0	-29.14	-29.14	1	10.8
737	1	4.74	0	0	1.18	1	0	0.67	0	0	-27.59	-27.59	1	4.77
738	1	10.47	0	0	2.1	1	0	0.67	0	0	-62.96	-62.96	1	10.44
741	1	9.43	0	0	7.33	1	0	0.67	0	0	-72.43	-72.4	0.97	9.5
742	1	8.26	1.08	0	2.2	1	0	0.67	0	0	-60.96	-60.97	1	8.22
743	1	9.53	0	0	1.45	1	0	0.67	0	0	-50.74	-50.74	1	9.48
744	1	8.81	0	0	1.17	1	0	0.67	0	0	-32.1	-32.1	1	8.7
746	1	11.7	0.71	0	2.86	1	0	0.67	0	0	-28.36	-28.36	1	11.43
747	1	2.16	0	0	0.62	1	0	0.67	0	0	-12.14	-12.14	1	2.13
749	1	4.8	0	0	1.54	1	0	0.67	0	0	-28.33	-28.33	1	4.85
750	1	2.14	0.04	0	2	1	0	0.67	0	0	-23.88	-23.88	1	2.17
751	1	11.18	0	0	2.7	1	0	0.67	0	0	-54.2	-54.2	1	11.12
752	1	2.51	0	0	1.11	1	0	0.67	0	0	-18.25	-18.25	1	2.51
753	1	5.71	0.26	0	2.9	1	0	0.67	0	0	-39.98	-39.98	1	5.71
754	1	2.11	0.04	0	1.95	1	0	0.67	0	0	-18.14	-18.15	1	2.12
755	1	5.45	0	0	1.23	1	0	0.67	0	0	-64.5	-64.5	1	5.5
756	1	2.59	0	0	1.14	1	0	0.67	0	0	-26.65	-26.65	1	2.59
757	1	3	0	0	1.24	1	0	0.67	0	0	-17.08	-17.08	1	2.99
758	1	8.4	0.51	0	2.87	1	0	0.67	0	0	-50.55	-50.55	1	8.5
759	1	4.12	0	0	1.38	1	0	0.67	0	0	-41.61	-41.61	1	4.16
760	1	13.13	0	0	6.7	1	0	0.67	0	0	-61.8	-61.8	0.99	13.13
761	1	8.24	0	0	2.37	1	0	0.67	0	0	-73.97	-73.97	1	8.21
762	1	7.93	0	0	1.17	1	0	0.67	0	0	-38.35	-38.35	1	7.97
763	1	9.06	0	0	1.71	1	0	0.67	0	0	-28.25	-28.25	1	8.93
764	1	7.58	3.5	0	5.09	1	0	0.67	0	0	-107.07	-107.07	1	7.66
765	1	4.57	0	0	1.56	1	0	0.67	0	0	-18.33	-18.33	1	4.56
766	1	11.12	0	0	1.14	1	0	0.67	0	0	-38.45	-38.44	1	11.21
767	1	3.11	0	0	1.23	1	0	0.67	0	0	-35.82	-35.82	1	3.14
768	1	8.53	0	0	1.49	1	0	0.67	0	0	-43.19	-43.19	1	8.49
769	1	5.13	0	0	1.18	1	0	0.67	0	0	-51.74	-51.74	1	5.11
770	1	2.16	0	0	0.62	1	0	0.67	0	0	-11.61	-11.61	1	2.13
771	1	4.44	1.39	0	1.91	1	0	0.67	0	0	-47.21	-47.21	1	4.38
772	1	0.35	0.02	0	0.42	1	0	0.67	0	0	-13.77	-13.77	1	0.35
773	1	4.49	0	0	1.54	1	0	0.67	0	0	-24.33	-24.33	1	4.48
775	1	8.01	0	0	1.38	1	0	0.67	0	0	-39.01	-39.01	1	8.02
776	1	2.04	0	0	0.88	1	0	0.67	0	0	-16.92	-16.92	1	2.04
777	1	2.01	0	0	0.62	1	0	0.67	0	0	-18.15	-18.15	1	2.04
778	1	6.15	0	0	1.34	1	0	0.67	0	0	-45.36	-45.36	1	6.13
779	1	7.66	0	0	1.3	1	0	0.67	0	0	-36.81	-36.81	1	7.73
781	1	1.48	0	0	0.73	1	0	0.67	0	0	-10.67	-10.67	1	1.5
782	1	10.29	0	0	3.05	1	0	0.67	0	0	-44.72	-44.72	1	10.39
784	1	11.06	0.04	0	11.15	1	0	0.67	3	0	-51.13	-51.11	0.98	11.06
785	1	3.71	0	0	1.05	1	0	0.67	0	0	-24.97	-24.97	1	3.72
786	1	2.52	1.81	0	3.07	1	0	0.67	0	0	-27.99	-27.99	1	2.65
787	1	2.65	0	0	1.12	1	0	0.67	0	0	-10.6	-10.6	1	2.68
788	1	4.29	0	0	0.97	1	0	0.67	0	0	-51.21	-51.21	1	4.25
789	1	5.44	0	0	1.09	1	0	0.67	0	0	-17.16	-17.16	1	5.42
790	1	2.02	0	0	0.93	1	0	0.67	0	0	-16.43	-16.43	1	2.04
791	1	5.87	0	0	1.15	1	0	0.67	0	0	-33.38	-33.38	1	5.82
792	1	6.24	0	0	1.27	1	0	0.67	0	0	-36.24	-36.24	1	6.21
793	1	7.62	0	0	1.37	1	0	0.67	0	0	-34.72	-34.72	1	7.73
794	1	10.3	0	0	4.74	1	0	0.67	0	0	-74.85	-74.84	0.99	10.35
795	1	9.23	0	0	1.49	1	0	0.67	0	0	-37.1	-37.1	1	9.32
796	1	5.75	0.55	0	0.98	1	0	0.67	0	0	-40.08	-40.08	1	5.74
797	1	2.14	0	0	0.73	1	0	0.67	0	0	-11.22	-11.22	1	2.13
798	1	10.27	0	0	2.75	1	0	0.67	0	0	-48.03	-48.03	1	10.19
799	1	11.67	0.25	0	5.61	1	0	0.67	0	0	-57.28	-57.29	1	11.71
800	1	9.12	0	0	1.49	1	0	0.67	0	0	-37.86	-37.86	1	9.22
801	1	6.47	0	0	1.82	1	0	0.67	0	0	-35.38	-35.38	1	6.49
802	1	2.17	0	0	0.98	1	0	0.67	0	0	-12.03	-12.03	1	2.19
804	1	2.2	0.1	0	1.82	1	0	0.67	0	0	-18.57	-18.57	1	2.13
805	1	10.65	0	0	2.17	1	0	0.67	0	0	-26.3	-26.3	1	10.76
806	1	5.27	0	0	1.6	1	0	0.67	0	0	-16.96	-16.96	1	5.33
807	1	6.51	0	0	1.28	1	0	0.67	0	0	-33.52	-33.52	1	6.49
808	1	5.29	0	0	1.39	1	0	0.67	0	0	-21.21	-21.21	1	5.21
809	1	7.64	0	0	1.15	1	0	0.67	0	0	-44.49	-44.49	1	7.67
810	1	13.78	0	0	0	1	0	0.67	0	0	-36.15	-36.15	1	13.8
811	1	4.38	0	0	1.12	1	0	0.67	0	0	-18.75	-18.75	1	4.35
814	1	9.09	0	0	1.43	1	0	0.67	0	0	-59.12	-59.12	1	9.04
815	1	4.32	0	0	1.12	1	0	0.67	0	0	-17.59	-17.59	1	4.29
816	1	10.44	0.27	0	5.26	1	0	0.67	0	0	-33.38	-33.38	1	10.37
817	1	7.75	0	0	2.16	1	0	0.67	0	0	-68.2	-68.2	1	7.73
818	1	2.61	0.16	0	1.96	1	0	0.67	0	0	-34.24	-34.24	1	2.6
820	1	13.67	0	0	0	1	0	0.67	0	0	-84.24	-84.24	1	13.56
821	1	4.71	0	0	1.22	1	0	0.67	0	0	-31.72	-31.72	1	4.7
822	1	8.51	0.04	0	7.67	1	0	0.67	0	0	-44.2	-44.2	1	8.51
824	1	3.52	0	0	1.25	1	0	0.67	0	0	-28.38	-28.38	1	3.53
826	1	5.33	0	0	1.08	1	0	0.67	0	0	-14.27	-14.27	1	5.32
827	1	10.5	0	0	2.65	1	0	0.67	0	0	-33.66	-33.66	1	10.44
828	1	3.84	0	0	1.27	1	0	0.67	0	0	-18.92	-18.92	1	3.72
829	1	2.69	0.04	0	2.42	1	0	0.67	0	0	-32	-32.01	1	2.72
830	1	4.1	0	0	1.16	1	0	0.67	0	0	-29.69	-29.69	1	4.07
831	1	8.06	0	0	1.38	1	0	0.67	0	0	-33.69	-33.69	1	8.02
832	1	3.5	0	0	1.36	1	0	0.67	0	0	-21.36	-21.36	1	3.5
833	1	5.78	0	0	1.44	1	0	0.67	0	0	-37.18	-37.18	1	5.69
834	1	10.96	0	0	1.43	1	0	0.67	0	0	-40.83	-40.83	1	10.99
836	1	2.14	0	0	0.73	1	0	0.67	0	0	-10.15	-10.15	1	2.13
837	1	5.01	0	0	1.62	1	0	0.67	0	0	-17.2	-17.2	1	5
838	1	9.99	0	0	0.55	1	0	0.67	0	0	-79.53	-79.53	1	10.06
839	1	10.14	0	0	2.62	1	0	0.67	0	0	-39.37	-39.37	1	10.09
840	1	7.4	0	0	1.35	1	0	0.67	0	0	-36.22	-36.22	1	7.37
841	1	5.55	0	0	4.31	1	0	0.67	0	0	-66.11	-66.1	0.99	5.58
844	1	8.05	0	0	1.2	1	0	0.67	0	0	-19.88	-19.88	1	8.02
845	1	7.99	0	0	1.56	1	0	0.67	0	0	-24.65	-24.65	1	7.97
847	1	2.14	0	0	0.73	1	0	0.67	0	0	-11	-11	1	2.13
849	1	13.66	0	0	0	1	0	0.67	0	0	-33.52	-33.52	1	13.8
850	1	6.57	0	0	1.38	1	0	0.67	0	0	-56.23	-56.23	1	6.61
851	1	6.11	0	0	1.08	1	0	0.67	0	0	-40.95	-40.95	1	6.03
852	1	6.54	0.2	0	3.06	1	0	0.67	0	0	-41.14	-41.14	1	6.45
853	1	5.44	0	0	1.62	1	0	0.67	0	0	-39.34	-39.34	1	5.5
854	1	4.2	0	0	1.44	1	0	0.67	0	0	-37.19	-37.19	1	4.17
855	1	6.58	1.73	0	1.36	1	0	0.67	0	0	-47.24	-47.24	1	6.54
856	1	8.05	0	0	1.2	1	0	0.67	0	0	-23.8	-23.8	1	8.02
857	1	5.08	0	0	1.4	1	0	0.67	0	0	-34.04	-34.04	1	5.08
858	1	5.06	0	0	4.12	1	0	0.67	0	0	-29.64	-29.64	0.99	5.04
859	1	8.66	0	0	5.43	1	0	0.67	0	0	-49.52	-49.51	0.99	8.74
860	1	5.07	0	0	1.28	1	0	0.67	0	0	-20.38	-20.38	1	5
861	1	10.38	0	0	1	1	0	0.67	0	0	-78.94	-78.94	1	10.35
862	1	9.12	0.5	0	0.84	1	0	0.67	0	0	-67.13	-67.13	1	9.2
863	1	8.25	0	0	1.39	1	0	0.67	0	0	-40.97	-40.97	1	8.21
864	1	0.35	0.02	0	0.42	1	0	0.67	0	0	-11.58	-11.58	1	0.35
865	1	6.54	0.37	0	2.09	1	0	0.67	0	0	-35.98	-35.98	1	6.5
866	1	6.63	0	0	1.3	1	0	0.67	0	0	-19.71	-19.71	1	6.32
867	1	1.18	0.94	0	0.79	1	0	0.67	0	0	-21.95	-21.95	1	1.25
868	1	9.54	0	0	6.23	1	0	0.67	0	0	-63.64	-63.62	0.99	9.51
871	1	7.04	0	0	7.04	1	0	0.67	3	0	-67.36	-67.31	0.95	7.08
873	1	8.27	0.02	0	7.35	1	0	0.67	0	0	-44.88	-44.86	0.98	7.97
874	1	6.48	0.38	0	2.08	1	0	0.67	0	0	-32.4	-32.4	1	6.44
875	1	4.46	0	0	1.54	1	0	0.67	0	0	-15.74	-15.74	1	4.46
877	1	1.94	0	0	0.85	1	0	0.67	0	0	-14.49	-14.49	1	1.95
878	1	2.76	0.03	0	2.09	1	0	0.67	0	0	-32.34	-32.33	0.99	2.68
879	1	8.14	0	0	2.41	1	0	0.67	0	0	-83.01	-83.01	1	8.17
880	1	7.02	0.36	0	2.78	1	0	0.67	0	0	-43.52	-43.52	1	7.04
881	1	14.95	0	0	0	1	0	0.67	0	0	-85.74	-85.74	1	14.84
882	1	5.33	0	0	1.21	1	0	0.67	0	0	-21.34	-21.34	1	5.4
883	1	5.69	0	0	1.32	1	0	0.67	0	0	-34.87	-34.87	1	5.67
885	1	6.66	0	0	1.24	1	0	0.67	0	0	-26.83	-26.83	1	6.72
886	1	4.06	0	0	1.41	1	0	0.67	0	0	-40.88	-40.88	1	4.07
887	1	10.33	0.16	0	7.6	1	0	0.67	0	0	-52.12	-52.12	1	10.27
888	1	9.78	0	0	2.6	1	0	0.67	0	0	-52.09	-52.09	1	9.73
889	1	8.51	0	0	1.64	1	0	0.67	0	0	-25.63	-25.63	1	8.49
891	1	5.28	0.05	0	4.05	1	0	0.67	0	0	-24.3	-24.3	1	5.33
892	1	4.44	0.96	0	1.15	1	0	0.67	0	0	-31.72	-31.72	1	4.41
894	1	16.76	0	0	0	1	0	0.67	0	0	-88.07	-88.07	1	16.79
895	1	2.63	0	0	0.86	1	0	0.67	0	0	-7.92	-7.92	1	2.6
896	1	12.67	0	0	7.46	1	0	0.67	0	0	-63.75	-63.72	0.97	12.51
897	1	2.65	0	0	1.12	1	0	0.67	0	0	-11.37	-11.37	1	2.68
899	1	5.91	0	0	4.49	1	0	0.67	0	0	-53.05	-53.03	0.98	5.84
900	1	10.89	0	0	6.4	1	0	0.67	0	0	-69.29	-69.29	1	10.95
903	1	5.26	2.19	0	2.3	1	0	0.67	0	0	-71.93	-71.93	1	5.28
904	1	12.98	11.12	0	0	1	0	0.67	0	0	-145.72	-145.67	0.94	12.79
905	1	6.31	0	0	1.47	1	0	0.67	0	0	-35.49	-35.49	1	6.38
907	1	9.16	0	0	1.4	1	0	0.67	0	0	-50.59	-50.59	1	9.22
908	1	5.12	0	0	1.23	1	0	0.67	0	0	-36.29	-36.29	1	5.16
910	1	4.6	0	0	1.23	1	0	0.67	0	0	-36.09	-36.09	1	4.56
911	1	4.1	0	0	1.16	1	0	0.67	0	0	-28.74	-28.74	1	4.07
912	1	4.51	0	0	1.5	1	0	0.67	0	0	-28.87	-28.87	1	4.56
913	1	10.17	0	0	1.47	1	0	0.67	0	0	-52.71	-52.71	1	10.1
914	1	6.11	0	0	1.47	1	0	0.67	0	0	-24.79	-24.79	1	6
915	1	12.33	0	0	2.42	1	0	0.67	0	0	-46.05	-46.05	1	12.36
917	1	12.06	0	0	3.86	1	0	0.67	0	0	-34.99	-34.99	1	12.23
918	1	2.51	0	0	1.08	1	0	0.67	0	0	-15.91	-15.91	1	2.54
919	1	11.14	0	0	3.01	1	0	0.67	0	0	-65.13	-65.13	1	11.19
920	1	5.04	0	0	3.94	1	0	0.67	0	0	-35.39	-35.38	0.99	5.03
921	1	8.63	0.98	0	1.16	1	0	0.67	0	0	-47.42	-47.42	1	8.74
922	1	10.97	0	0	3.95	1	0	0.67	0	0	-58.04	-58.04	1	10.93
924	1	3.49	0	0	1.36	1	0	0.67	0	0	-28.67	-28.67	1	3.48
926	1	10.89	0	0	3.79	1	0	0.67	0	0	-49.77	-49.77	1	11.03
927	1	11.3	0	0	1.57	1	0	0.67	0	0	-44.18	-44.18	1	11.31
928	1	6.64	0	0	1.38	1	0	0.67	0	0	-50.9	-50.9	1	6.61
929	1	12.77	0	0	0	1	0	0.67	0	0	-40.92	-40.92	1	12.69
930	1	1.74	0	0	0.85	1	0	0.67	0	0	-21.89	-21.89	1	1.74
931	1	2.65	0	0	1.12	1	0	0.67	0	0	-10.67	-10.67	1	2.68
932	1	3.71	0	0	1.05	1	0	0.67	0	0	-21.54	-21.54	1	3.72
933	1	8.63	0	0	1.49	1	0	0.67	0	0	-47.57	-47.57	1	8.7
934	1	6.64	0	0	1.3	1	0	0.67	0	0	-37.19	-37.19	1	6.61
935	1	3.05	0	0	1.26	1	0	0.67	0	0	-22.2	-22.2	1	3.04
936	1	2.18	0	0	0.62	1	0	0.67	0	0	-8.68	-8.68	1	2.16
937	1	9.58	0	0	4.77	1	0	0.67	0	0	-50.98	-50.98	1	9.59
938	1	7.7	0	0	1.18	1	0	0.67	0	0	-41.01	-41.01	1	7.67
939	1	4.54	0.12	0	2.7	1	0	0.67	0	0	-45.54	-45.53	1	4.62
940	1	5.76	0	0	1.67	1	0	0.67	0	0	-30.85	-30.85	1	5.71
941	1	11.03	0	0	3.96	1	0	0.67	0	0	-52.69	-52.69	1	11
944	1	2.76	0	0	0.93	1	0	0.67	0	0	-31.57	-31.57	1	2.74
945	1	17.27	0.98	0	0.93	1	0	0.67	0	0	-45.62	-45.62	1	17.27
946	1	5.9	0	0	1.32	1	0	0.67	0	0	-50.5	-50.5	1	5.87
948	1	2.65	0	0	0.85	1	0	0.67	0	0	-12.84	-12.84	1	2.64
949	1	4.92	3.71	0	4.63	1	0	0.67	0	0	-42.73	-42.73	1	5
950	1	3.32	0	0	1.03	1	0	0.67	0	0	-17.03	-17.03	1	3.26
951	1	5.16	0.04	0	3.72	1	0	0.67	0	0	-46.23	-46.22	1	5.18
953	1	6.59	0.64	0	9.37	1	-0.05	0.67	0	0	-85.22	-85.27	1	6.74
954	1	7.9	0	0	1.31	1	0	0.67	0	0	-41.47	-41.47	1	7.97
955	1	5	0	0	1.54	1	0	0.67	0	0	-26.79	-26.79	1	5.08
956	1	2.03	1.52	0	3.13	1	0	0.67	0	0	-42.38	-42.39	1	2.16
958	1	5.71	0	0	1.11	1	0	0.67	0	0	-34.15	-34.15	1	5.71
960	1	33.17	0	0	0	1	0	0.67	0	0	-83.76	-83.76	1	33.01
961	1	9.41	0	0	1.1	1	0	0.67	0	0	-36.42	-36.42	1	9.47
962	1	3.38	0.01	0	2.51	1	0	0.67	0	0	-33.85	-33.85	0.99	3.38
964	1	14.07	0.99	0	0.9	1	0	0.67	0	0	-39.73	-39.73	1	14.09
966	1	14.84	0.37	0	8.42	1	0	0.67	0	0	-84.47	-84.45	0.98	14.94
967	1	2.46	0	0	1.07	1	0	0.67	0	0	-12.15	-12.15	1	2.49
968	1	3.43	0	0	1.35	1	0	0.67	0	0	-26.45	-26.45	1	3.43
969	1	4.47	0	0	4.79	1	0	0.67	2	0	-44.71	-44.71	1	4.56
970	1	8.59	0	0	1.41	1	0	0.67	0	0	-48.6	-48.6	1	8.54
971	1	9.3	0	0	1.32	1	0	0.67	0	0	-49.93	-49.93	1	9.35
972	1	6.14	0	0	1.08	1	0	0.67	0	0	-30.74	-30.74	1	6.32
974	1	2.57	0	0	0.84	1	0	0.67	0	0	-27.23	-27.23	1	2.6
975	1	10.97	0	0	3.93	1	0	0.67	0	0	-51.11	-51.11	1	10.92
978	1	5.3	0	0	1.08	1	0	0.67	0	0	-15.75	-15.75	1	5.28
979	1	8.65	0	0	1.94	1	0	0.67	0	0	-50.11	-50.11	1	8.7
980	1	2.14	0.03	0	2.19	1	0	0.67	0	0	-20.6	-20.6	1	2.16
981	1	6.83	0	0	1.76	1	0	0.67	0	0	-41.46	-41.46	1	6.84
982	1	5.08	0	0	1.58	1	0	0.67	0	0	-33.57	-33.57	1	5.14
984	1	2.14	0	0	0.73	1	0	0.67	0	0	-12.85	-12.85	1	2.13
986	1	4.92	0	0	1.18	1	0	0.67	0	0	-22.49	-22.49	1	4.87
987	1	8.08	1.41	0	1.76	1	0	0.67	0	0	-29.38	-29.38	1	8.17
988	1	8.37	0	0	1.4	1	0	0.67	0	0	-30.07	-30.07	1	8.33
989	1	5.35	0	0	1.08	1	0	0.67	0	0	-16.79	-16.79	1	5.33
990	1	5.81	0	0	1.44	1	0	0.67	0	0	-32.21	-32.21	1	5.71
991	1	3.54	0	0	1.37	1	0	0.67	0	0	-28.78	-28.78	1	3.53
992	1	3.73	0.05	0	2.38	1	0	0.67	0	0	-28.48	-28.47	1	3.78
993	1	2.81	0	0	1.2	1	0	0.67	0	0	-19.31	-19.31	1	2.81
994	1	5.35	0	0	1.08	1	0	0.67	0	0	-16.9	-16.9	1	5.33
995	1	19.83	0	0	0	1	0	0.67	0	0	-58.81	-58.81	1	19.94
996	1	5.33	0	0	1.08	1	0	0.67	0	0	-15.91	-15.91	1	5.32
997	1	5.07	1.34	0	2.15	1	0	0.67	0	0	-39.36	-39.36	1	5.07
998	1	2.49	0	0	1.11	1	0	0.67	0	0	-18.05	-18.05	1	2.49
1001	1	4.38	0	0	1.12	1	0	0.67	0	0	-20.81	-20.81	1	4.35
1002	1	17.37	0	0	0	1	0	0.67	0	0	-40.59	-40.59	1	17.43
1004	1	7.57	0	0	1.29	1	0	0.67	0	0	-45.14	-45.14	1	7.64
1005	1	3.4	0	0	1.34	1	0	0.67	0	0	-21.28	-21.28	1	3.4
1006	1	3.4	0	0	1.34	1	0	0.67	0	0	-28.94	-28.94	1	3.4
1008	1	7.43	0	0	1.35	1	0	0.67	0	0	-37.4	-37.4	1	7.4
1009	1	5.1	0	0	1.58	1	0	0.67	0	0	-30.55	-30.55	1	5.16
1010	1	2.17	0	0	0.98	1	0	0.67	0	0	-10.94	-10.94	1	2.19
1011	1	4.38	0	0	1.53	1	0	0.67	0	0	-25.81	-25.81	1	4.37
1012	1	8.01	0.7	0	3.82	1	0	0.67	0	0	-73.2	-73.21	1	7.97
1015	1	3.27	0	0	1.2	1	0	0.67	0	0	-17.25	-17.25	1	3.28
1018	1	6.54	0	0	1.2	1	0	0.67	0	0	-51.81	-51.81	1	6.49
1019	1	4.31	0	0	1.48	1	0	0.67	0	0	-17.89	-17.89	1	4.37
1020	1	1.64	0	0	0.81	1	0	0.67	0	0	-8.39	-8.39	1	1.64
1021	1	1	0.75	0	1.32	1	0	0.67	0	0	-18.58	-18.58	1	1.01
1022	1	9.92	0.22	0	0.99	1	0	0.67	0	0	-55.79	-55.79	1	9.8
1023	1	6.4	0	0	1.54	1	0	0.67	0	0	-47.14	-47.14	1	6.36
1024	1	4.38	0	0	1.53	1	0	0.67	0	0	-15.11	-15.11	1	4.37
1025	1	4.4	0	0	1.13	1	0	0.67	0	0	-23.22	-23.22	1	4.37
1026	1	3.04	0.06	0	2.46	1	0	0.67	0	0	-21.72	-21.72	1	3.03
1027	1	5.63	0	0	1.48	1	0	0.67	0	0	-36.33	-36.33	1	5.75
1028	1	10.6	0	0	3.88	1	0	0.67	0	0	-28.93	-28.93	1	10.55
1029	1	1.28	0	0	0.46	1	0	0.67	0	0	-9.3	-9.3	1	1.3
1030	1	9.04	0	0	2.74	1	0	0.67	0	0	-38.1	-38.1	1	9.08
1032	1	2.46	0	0	1.07	1	0	0.67	0	0	-11.78	-11.78	1	2.49
1033	1	2.19	0.04	0	1.78	1	0	0.67	0	0	-23.45	-23.45	1	2.17
1034	1	8.01	0	0	1.52	1	0	0.67	0	0	-42.71	-42.71	1	8.09
1035	1	7.08	0	0	1.27	1	0	0.67	0	0	-28.81	-28.81	1	7.14
1036	1	14.1	0	0	6.23	1	0	0.67	0	0	-83.06	-83.22	1	14.06
1037	1	8.81	0	0	1.17	1	0	0.67	0	0	-33.87	-33.87	1	8.7
1038	1	10.81	0	0	3.91	1	0	0.67	0	0	-27.58	-27.58	1	10.76
1039	1	14.16	2.81	0	5.96	1	0	0.67	0	0	-78.59	-78.6	1	14.05
1040	1	2.17	0.11	0	3.26	1	0	0.67	0	0	-26.47	-26.48	1	2.17
1041	1	2.21	0	0	0.99	1	0	0.67	0	0	-11.98	-11.98	1	2.23
1042	1	4.16	0	0	1.1	1	0	0.67	0	0	-16.12	-16.12	1	4.13
1044	1	5.52	0	0	1.63	1	0	0.67	0	0	-34.92	-34.92	1	5.57
1045	1	2.07	0	0	0.89	1	0	0.67	0	0	-23.66	-23.66	1	2.08
1046	1	25.02	0	0	0	1	0	0.67	0	0	-113.3	-113.3	1	25.02
1047	1	5.06	2.88	0	3.84	1	0	0.67	0	0	-47.46	-47.46	1	5
1048	1	1.73	0	0	0.62	1	0	0.67	0	0	-19.48	-19.48	1	1.73
1049	1	1.64	0	0	0.81	1	0	0.67	0	0	-10.58	-10.58	1	1.64
1052	1	2.02	0	0	0.93	1	0	0.67	0	0	-20.58	-20.58	1	2.04
1054	1	7.56	0	0	7.55	1	0	0.67	0	0	-65.17	-65.12	0.95	7.74
1055	1	2.54	0	0	1.12	1	0	0.67	0	0	-17.77	-17.77	1	2.54
1057	1	2.14	0	0	0.99	1	0	0.67	0	0	-13.87	-13.87	1	2.13
1058	1	9.25	0	0	1.44	1	0	0.67	0	0	-43.21	-43.21	1	9.19
1059	1	4.32	0	0	1.12	1	0	0.67	0	0	-20.88	-20.88	1	4.29
1060	1	5.99	0	0	1.52	1	0	0.67	0	0	-28.88	-28.88	1	6.06
1062	1	3	0	0	1.24	1	0	0.67	0	0	-20.93	-20.93	1	2.99
1063	1	2.6	0.01	0	2.36	1	0	0.67	0	0	-36.04	-36.03	0.99	2.6
1064	1	8.41	0	0	1.4	1	0	0.67	0	0	-30.47	-30.47	1	8.37
1066	1	8.13	0	0	1.39	1	0	0.67	0	0	-31.79	-31.79	1	8.09
1068	1	7.14	0.14	0	3.95	1	0	0.67	0	0	-50.52	-50.52	1	7.22
1069	1	7.46	0	0	1.58	1	0	0.67	0	0	-23.9	-23.9	1	7.44
1070	1	4.14	0	0	1.48	1	0	0.67	0	0	-19.82	-19.82	1	4.13
1071	1	3.4	0	0	1.34	1	0	0.67	0	0	-26.93	-26.93	1	3.4
1072	1	9.88	0	0	3.02	1	0	0.67	0	0	-60.62	-60.62	1	10.01
1073	1	5.35	0	0	1.2	1	0	0.67	0	0	-45.3	-45.3	1	5.33
1074	1	5.01	0	0	1.62	1	0	0.67	0	0	-16.51	-16.51	1	5
1075	1	10.87	0	0	1.14	1	0	0.67	0	0	-34.17	-34.17	1	10.95
1076	1	25.74	0	0	0	1	0	0.67	0	0	-124.09	-124.09	1	25.73
1077	1	6.12	0	0	1.21	1	0	0.67	0	0	-45.96	-45.96	1	6.17
1078	1	8	0	0	1.38	1	0	0.67	0	0	-45.63	-45.63	1	8.02
1079	1	3.49	0	0	1.36	1	0	0.67	0	0	-33.01	-33.01	1	3.48
1080	1	4.31	0	0	1.48	1	0	0.67	0	0	-18.34	-18.34	1	4.37
1081	1	5.27	0.05	0	4.04	1	0	0.67	0	0	-26.84	-26.85	1	5.33
1082	1	5.73	0	0	1.32	1	0	0.67	0	0	-35.2	-35.2	1	5.71
1084	1	2.15	1.55	0	1.26	1	0	0.67	0	0	-40.81	-40.81	1	2.15
1085	1	5.52	0	0	1.1	1	0	0.67	0	0	-16.29	-16.29	1	5.5
1087	1	2.49	0	0	1.11	1	0	0.67	0	0	-17.38	-17.38	1	2.49
1088	1	5.1	0	0	1.26	1	0	0.67	0	0	-30.14	-30.14	1	5.08
1089	1	5.91	0	0	1.25	1	0	0.67	0	0	-28.48	-28.48	1	5.89
1090	1	5.41	0	0	1.29	1	0	0.67	0	0	-36.23	-36.23	1	5.39
1091	1	5.01	0	0	1.27	1	0	0.67	0	0	-33.19	-33.19	1	4.97
1093	1	10.73	0	0	1.05	1	0	0.67	0	0	-72.87	-72.88	1	10.65
1094	1	6.64	0	0	1.77	1	0	0.67	0	0	-26.31	-26.31	1	6.77
1095	1	8.49	0	0	1	1	0	0.67	0	0	-43.23	-43.23	1	8.43
1096	1	2.78	0	0	0.94	1	0	0.67	0	0	-33.27	-33.27	1	2.76
1097	1	5.02	0	0	1.63	1	0	0.67	0	0	-15.49	-15.49	1	5.01
1098	1	6.32	0	0	1.58	1	0	0.67	0	0	-33.95	-33.95	1	6.32
1099	1	2.49	1.7	0	2.13	1	0	0.67	0	0	-25.11	-25.11	1	2.5
1100	1	2.65	0	0	0.99	1	0	0.67	0	0	-21.02	-21.02	1	2.6
1103	1	12.66	0	0	0	1	0	0.67	0	0	-50.45	-50.45	1	12.76
1104	1	2.49	0	0	1.11	1	0	0.67	0	0	-21.75	-21.75	1	2.49
1106	1	14.28	0	0	0	1	0	0.67	0	0	-57.77	-57.77	1	14.48
1107	1	9.58	0	0	2.58	1	0	0.67	0	0	-36.5	-36.5	1	9.55
1109	1	2.65	0	0	1.12	1	0	0.67	0	0	-12.14	-12.14	1	2.68
1110	1	3.5	0	0	1.36	1	0	0.67	0	0	-24.4	-24.4	1	3.5
1111	1	10.42	0	0	1.39	1	0	0.67	0	0	-28.23	-28.23	1	10.44
1112	1	2.17	0	0	0.98	1	0	0.67	0	0	-12.49	-12.49	1	2.19
1113	1	4.34	0	0	1.42	1	0	0.67	0	0	-43.44	-43.44	1	4.37
1114	1	5.46	0	0	1.09	1	0	0.67	0	0	-15.78	-15.78	1	5.45
1115	1	4.95	0	0	1.26	1	0	0.67	0	0	-23.31	-23.31	1	4.89
1117	1	2.65	0	0	0.85	1	0	0.67	0	0	-9.48	-9.48	1	2.64
1118	1	7.31	0.23	0	3.29	1	0	0.67	0	0	-31.18	-31.19	1	7.39
1119	1	3.08	0.04	0	3.42	1	0	0.67	0	0	-33.69	-33.69	1	3.17
1120	1	6.68	0	0	4.48	1	0	0.67	0	0	-81.08	-81.07	0.99	6.62
1121	1	12.4	0	0	4.11	1	0	0.67	0	0	-80.57	-80.57	1	12.36
1122	1	6.41	0	0	1.29	1	0	0.67	0	0	-30.81	-30.81	1	6.39
1123	1	7.97	0	0	1.19	1	0	0.67	0	0	-46.36	-46.36	1	7.94
1124	1	2.89	0	0	0.93	1	0	0.67	0	0	-32.17	-32.17	1	2.89
1125	1	7.04	0	0	1.26	1	0	0.67	0	0	-37.61	-37.61	1	7.11
1126	1	4.32	0	0	1.12	1	0	0.67	0	0	-23.49	-23.49	1	4.29
1127	1	9.46	0	0	1.44	1	0	0.67	0	0	-52.12	-52.12	1	9.41
1128	1	2.16	0	0	0.62	1	0	0.67	0	0	-11.26	-11.26	1	2.13
1130	1	8.13	0.03	0	4.19	1	0	0.67	0	0	-41.18	-41.17	1	7.93
1133	1	2.5	0	0	1.02	1	0	0.67	0	0	-19.61	-19.61	1	2.51
1134	1	7.51	0	0	1.44	1	0	0.67	0	0	-42.65	-42.65	1	7.48
1135	1	3.2	0	0	1.29	1	0	0.67	0	0	-22.3	-22.3	1	3.19
1136	1	2.16	0	0	0.98	1	0	0.67	0	0	-13.05	-13.05	1	2.18
1137	1	7.21	0	0	2.11	1	0	0.67	0	0	-76.63	-76.63	1	7.19
1138	1	2.16	0	0	0.62	1	0	0.67	0	0	-12.77	-12.77	1	2.13
1139	1	2.31	1.65	0	2.73	1	0	0.67	0	0	-40.67	-40.67	1	2.27
1140	1	5.13	0	0	1.18	1	0	0.67	0	0	-49.25	-49.25	1	5.11
1141	1	4.45	0	0	1.54	1	0	0.67	0	0	-15.67	-15.67	1	4.44
1144	1	6.12	0	0	1.35	1	0	0.67	0	0	-48.1	-48.1	1	6.16
1145	1	4.98	0	0	4.12	1	0	0.67	0	0	-46.66	-46.64	0.98	5.07
1146	1	5.57	0	0	1.3	1	0	0.67	0	0	-57.1	-57.1	1	5.55
1147	1	3.49	0	0	1.36	1	0	0.67	0	0	-14.96	-14.96	1	3.48
1148	1	10.88	0	0	2.2	1	0	0.67	0	0	-26.34	-26.34	1	10.8
1150	1	11.28	0	0	2.7	1	0	0.67	0	0	-61.55	-61.55	1	11.22
1152	1	4.85	0	0	1.04	1	0	0.67	0	0	-28.03	-28.03	1	4.83
1153	1	5.9	0	0	1.25	1	0	0.67	0	0	-24.26	-24.26	1	5.87
1154	1	17.5	0.4	0	1.2	1	0	0.67	0	0	-61.1	-61.1	1	17.51
1155	1	2.17	0	0	0.98	1	0	0.67	0	0	-9.39	-9.39	1	2.19
1156	1	14.25	0.31	0	8.61	1	0	0.67	0	0	-87.63	-87.62	0.98	14.28
1157	1	7.98	0	0	1.17	1	0	0.67	0	0	-24.08	-24.08	1	8.02
1159	1	8.9	0	0	5.11	1	0	0.67	0	0	-49.05	-49.03	0.98	9.11
1161	1	2.87	0	0	0.96	1	0	0.67	0	0	-25.4	-25.4	1	2.85
1162	1	6.26	0	0	4.58	1	0	0.67	0	0	-68.98	-68.97	0.99	6.32
1166	1	5.28	0	0	1.28	1	0	0.67	0	0	-42.74	-42.74	1	5.26
1168	1	6.2	4.12	0	3.86	1	0	0.67	0	0	-79.32	-79.32	1	6.21
1170	1	6.61	0	0	1.38	1	0	0.67	0	0	-59.16	-59.16	1	6.58
1171	1	7.1	0.24	0	3.02	1	0	0.67	0	0	-46.54	-46.54	1	7.02
1172	1	10.87	0	0	1.14	1	0	0.67	0	0	-38.33	-38.33	1	10.95
1173	1	1.5	0	0	0.75	1	0	0.67	0	0	-11.28	-11.28	1	1.5
1174	1	2.5	0	0	1.02	1	0	0.67	0	0	-18.14	-18.14	1	2.51
1176	1	3.43	0	0	1.35	1	0	0.67	0	0	-21.13	-21.13	1	3.43
1177	1	8.46	0	0	4.16	1	0	0.67	0	0	-52.74	-52.72	0.98	8.41
1178	1	13.03	0.02	0	7.44	1	0	0.67	0	0	-49.45	-49.44	1	13.02
1179	1	6.37	0	0	1.25	1	0	0.67	0	0	-29.57	-29.57	1	6.49
1180	1	4.89	0	0	1.16	1	0	0.67	0	0	-43.31	-43.31	1	4.87
1181	1	6.5	0	0	1.51	1	0	0.67	0	0	-19.64	-19.64	1	6.49
1182	1	2.46	0	0	1.07	1	0	0.67	0	0	-11.95	-11.95	1	2.49
1183	1	6.11	0	0	1.37	1	0	0.67	0	0	-31.59	-31.59	1	6.04
1185	1	14.25	0	0	0	1	0	0.67	0	0	-69.9	-69.9	1	14.29
1187	1	20.89	0.49	0	0.85	1	0	0.67	0	0	-62.4	-62.4	1	20.53
1188	1	13.56	0	0	0	1	0	0.67	0	0	-65.03	-65.03	1	13.8
1189	1	8.75	0	0	5.05	1	0	0.67	0	0	-56.95	-56.89	0.94	9.74
1190	1	7.82	3.53	0	3.82	1	0	0.67	0	0	-86.03	-86.03	1	7.7
1195	1	11.75	0.12	0	3.17	1	0	0.67	0	0	-19.71	-19.71	1	11.82
1196	1	7.36	0	0	1.4	1	0	0.67	0	0	-46.93	-46.93	1	7.34
1197	1	0.35	0.02	0	0.42	1	0	0.67	0	0	-12.62	-12.62	1	0.35
1198	1	5.91	0	0	0.91	1	0	0.67	0	0	-36.68	-36.68	1	5.84
1199	1	9.52	0	0	1.5	1	0	0.67	0	0	-38.76	-38.76	1	9.58
1200	1	9.98	0	0	2.61	1	0	0.67	0	0	-65.87	-65.87	1	9.94
1201	1	4.13	0	0	1.17	1	0	0.67	0	0	-29.32	-29.32	1	4.1
1202	1	5.28	0	0	1.28	1	0	0.67	0	0	-46.17	-46.17	1	5.26
1203	1	5.76	0	0	1.67	1	0	0.67	0	0	-35.82	-35.82	1	5.71
1204	1	4.16	0	0	1.38	1	0	0.67	0	0	-43.2	-43.2	1	4.2
1205	1	3.52	0	0	1.32	1	0	0.67	0	0	-36.73	-36.73	1	3.55
1206	1	6.61	0	0	1.17	1	0	0.67	0	0	-25.85	-25.85	1	6.59
1207	1	6.85	0.23	0	3.18	1	0	0.67	0	0	-47.51	-47.51	1	6.89
1208	1	9.13	0	0	1.49	1	0	0.67	0	0	-49.74	-49.74	1	9.22
1211	1	2.5	0	0	0.82	1	0	0.67	0	0	-11.42	-11.42	1	2.49
1212	1	2.17	0	0	0.98	1	0	0.67	0	0	-11.66	-11.66	1	2.19
1213	1	4.42	0	0	1.18	1	0	0.67	0	0	-37.5	-37.5	1	4.41
1217	1	2.16	0	0	0.62	1	0	0.67	0	0	-10.49	-10.49	1	2.13
1218	1	5.59	0	0	1.3	1	0	0.67	0	0	-50.85	-50.85	1	5.57
1219	1	9.52	0.05	0	5.89	1	0	0.67	0	0	-66.19	-66.19	1	9.33
1220	1	6.67	0	0	1.41	1	0	0.67	0	0	-50.67	-50.67	1	6.69
1222	1	12.14	0.05	0	11.74	1	0	0.67	0	0	-72.36	-72.32	0.96	12.18
1223	1	2.44	0	0	0.86	1	0	0.67	0	0	-28.2	-28.2	1	2.42
1224	1	4.57	0	0	1.56	1	0	0.67	0	0	-30.76	-30.76	1	4.56
1225	1	5.73	0	0	1.32	1	0	0.67	0	0	-37.99	-37.99	1	5.71
1226	1	4.9	0.08	0	3.83	1	0	0.67	0	0	-30.81	-30.81	1	4.87
1227	1	8.08	0	0	0.93	1	0	0.67	0	0	-22.93	-22.93	1	8.02
1228	1	3.63	0	0	1.34	1	0	0.67	0	0	-34.72	-34.72	1	3.66
1231	1	17.15	3.46	0	4.8	1	0	0.67	0	0	-138.25	-138.26	1	17.27
1232	1	9.14	0	0	1.41	1	0	0.67	0	0	-43.86	-43.86	1	9.22
1234	1	4.31	0	0	1.48	1	0	0.67	0	0	-20.54	-20.54	1	4.37
1235	1	5.65	0.27	0	2.28	1	0	0.67	0	0	-45.32	-45.32	1	5.7
1236	1	6.53	2.15	0	3.1	1	0	0.67	0	0	-57.7	-57.71	1	6.59
1237	1	4.57	0	0	1.56	1	0	0.67	0	0	-30.93	-30.93	1	4.56
1238	1	5.71	0	0	1.11	1	0	0.67	0	0	-32.65	-32.65	1	5.71
1239	1	6.93	0	0	1.77	1	0	0.67	0	0	-42.98	-42.98	1	6.94
1240	1	10.12	0	0	2.74	1	0	0.67	0	0	-27.32	-27.32	1	10.04
1241	1	7.86	0	0	1.37	1	0	0.67	0	0	-37.78	-37.78	1	7.82
1242	1	14.74	0	0	7.84	1	0	0.67	0	0	-114.33	-114.29	0.96	14.91
1244	1	2.17	0	0	0.98	1	0	0.67	0	0	-11.52	-11.52	1	2.19
1245	1	8.53	0	0	1.41	1	0	0.67	0	0	-35.51	-35.51	1	8.49
1249	1	2.69	0	0	1.14	1	0	0.67	0	0	-9.78	-9.78	1	2.72
1250	1	8.72	0	0	6.95	1	0	0.67	0	0	-84.1	-84.09	0.99	8.72
1251	1	0.84	0	0	0.48	1	0	0.67	0	0	-11.56	-11.56	1	0.87
1252	1	7.89	0	0	1.46	1	0	0.67	0	0	-45.35	-45.35	1	7.85
1253	1	7.57	0	0	0.79	1	0	0.67	0	0	-37.22	-37.22	1	7.59
1254	1	3.43	0	0	3.48	1	0	0.67	1	0	-38.92	-38.91	1	3.44
1255	1	6.93	0	0	1.14	1	0	0.67	0	0	-41.4	-41.4	1	6.9
1256	1	6.03	0	0	1.26	1	0	0.67	0	0	-48.12	-48.12	1	6
1257	1	9.65	0	0	6.36	1	0	0.67	0	0	-59.64	-59.62	0.99	9.53
1260	1	4.52	1.72	0	1.78	1	0	0.67	0	0	-47.35	-47.35	1	4.59
1261	1	20.84	0	0	0	1	0	0.67	0	0	-97.29	-97.29	1	20.8
1262	1	10.71	0	0	8.6	1	0	0.67	0	0	-43.31	-43.28	0.98	10.73
1263	1	12.85	1.93	0	5.44	1	0	0.67	0	0	-48.44	-48.45	1	12.57
1264	1	12.77	0	0	0	1	0	0.67	0	0	-35.56	-35.56	1	13.18
1267	1	0.35	0.02	0	0.42	1	0	0.67	0	0	-12.95	-12.95	1	0.35
1268	1	8.01	0	0	1.19	1	0	0.67	0	0	-22.35	-22.35	1	7.97
1269	1	1.62	0	0	0.78	1	0	0.67	0	0	-10.97	-10.97	1	1.64
1270	1	7.31	0	0	1.34	1	0	0.67	0	0	-43.04	-43.04	1	7.28
1271	1	5.44	0	0	1.62	1	0	0.67	0	0	-15.64	-15.64	1	5.5
1272	1	8.78	0	0	2.2	1	0	0.67	0	0	-63.82	-63.82	1	8.79
1273	1	4.32	0	0	1.12	1	0	0.67	0	0	-20.86	-20.86	1	4.29
1274	1	5.94	0.14	0	4.56	1	0	0.67	0	0	-45.98	-45.98	1	6.01
1275	1	12.68	0	0	0	1	0	0.67	0	0	-73.31	-73.31	1	12.78
1276	1	4.7	0.13	0	2.92	1	0	0.67	0	0	-38.77	-38.77	1	4.73
1278	1	11.96	0.02	0	7.41	1	0	0.67	0	0	-105.44	-105.41	0.98	11.87
1280	1	4.5	1.53	0	1.56	1	0	0.67	0	0	-53.74	-53.74	1	4.48
1281	1	10.05	0	0	5.51	1	0	0.67	0	0	-57.35	-57.34	0.98	9.96
1282	1	6.98	0.31	0	2.92	1	0	0.67	0	0	-46.83	-46.83	1	6.97
1284	1	8.75	0	0	1.5	1	0	0.67	0	0	-43.11	-43.11	1	8.7
1287	1	11.96	0	0	1.79	1	0	0.67	0	0	-12.27	-12.27	1	11.75
1288	1	16.84	0	0	0	1	0	0.67	0	0	-115.89	-115.89	1	16.87
1289	1	5.32	0.12	0	10.56	1	0	0.67	0	0	-35.79	-35.79	1	5.36
1290	1	6.51	0	0	1.29	1	0	0.67	0	0	-38.33	-38.33	1	6.49
1291	1	2.17	0	0	0.98	1	0	0.67	0	0	-11.62	-11.62	1	2.19
1293	1	8.02	0.51	0	2.64	1	0	0.67	0	0	-27.53	-27.53	1	7.97
1295	1	11.95	0	0	4.06	1	0	0.67	0	0	-54.98	-54.98	1	11.91
1296	1	8.99	0	0	4.71	1	0	0.67	0	0	-57.69	-57.69	1	8.79
1297	1	8.61	0.04	0	3.52	1	0	0.67	0	0	-39.44	-39.43	0.99	8.77
1299	1	7.8	0.27	0	3.48	1	0	0.67	0	0	-85.09	-85.09	1	7.77
1300	1	2.21	0.04	0	2.01	1	0	0.67	0	0	-24.92	-24.92	1	2.13
1301	1	4.52	4.13	0	3.99	1	0	0.67	0	0	-70.38	-70.38	1	4.5
1302	1	7.69	0	0	0.93	1	0	0.67	0	0	-31.61	-31.61	1	7.59
1303	1	6.63	0	0	1.52	1	0	0.67	0	0	-42.47	-42.47	1	6.62
1304	1	8.95	0	0	1.96	1	0	0.67	0	0	-66.67	-66.67	1	9.01
1305	1	10.48	0	0	2.18	1	0	0.67	0	0	-54.5	-54.5	1	10.4
1306	1	2.14	0	0	0.73	1	0	0.67	0	0	-10.87	-10.87	1	2.13
1307	1	4.32	0	0	3.95	1	0	0.67	0	0	-60.16	-60.16	0.99	4.33
1308	1	7.47	0.49	0	2.3	1	0	0.67	0	0	-65.2	-65.2	1	7.52
1309	1	3.06	0	0	0.99	1	0	0.67	0	0	-30.53	-30.53	1	3.04
1310	1	4.31	0	0	1.48	1	0	0.67	0	0	-21.38	-21.38	1	4.37
1311	1	9.13	0	0	1.49	1	0	0.67	0	0	-48.49	-48.49	1	9.22
1312	1	2.16	0	0	0.73	1	0	0.67	0	0	-9.01	-9.01	1	2.16
1313	1	6.59	0	0	1.83	1	0	0.67	0	0	-28.66	-28.66	1	6.77
1314	1	14.92	0	0	0	1	0	0.67	0	0	-37.33	-37.33	1	14.97
1315	1	2.65	0	0	1.12	1	0	0.67	0	0	-11.08	-11.08	1	2.68
1316	1	17.3	2.04	0	2.2	1	0	0.67	0	0	-101.56	-101.56	1	17.13
1317	1	5.08	0	0	1.4	1	0	0.67	0	0	-36.17	-36.17	1	5.08
1319	1	11.64	0	0	2.09	1	0	0.67	0	0	-12.52	-12.52	1	12.01
1320	1	2.14	0	0	0.73	1	0	0.67	0	0	-11.82	-11.82	1	2.13
1321	1	13.41	0	0	0	1	0	0.67	0	0	-80.8	-80.8	1	13.38
1322	1	4.42	0	0	1.26	1	0	0.67	0	0	-15.39	-15.39	1	4.29
1323	1	8.7	0	0	2.46	1	0	0.67	0	0	-70.93	-70.93	1	8.73
1324	1	4.06	0	0	1.43	1	0	0.67	0	0	-18.8	-18.8	1	4.12
1326	1	11.09	0	0	2.81	1	0	0.67	0	0	-36.02	-36.02	1	11
1327	1	8.25	0	0	2.2	1	0	0.67	0	0	-53.29	-53.29	1	8.24
1328	1	10.52	0	0	2.18	1	0	0.67	0	0	-60.09	-60.09	1	10.44
1329	1	6.25	0.39	0	2.86	1	0	0.67	0	0	-44.52	-44.52	1	6.2
1330	1	4.23	0	0	1.46	1	0	0.67	0	0	-20.43	-20.43	1	4.29
1331	1	2.17	0	0	0.98	1	0	0.67	0	0	-12.03	-12.03	1	2.19
1332	1	8.62	0	0	1.46	1	0	0.67	0	0	-39.98	-39.98	1	8.7
1333	1	4.73	0	0	1.17	1	0	0.67	0	0	-32.67	-32.67	1	4.71
1334	1	4.24	0	0	1.5	1	0	0.67	0	0	-25.58	-25.58	1	4.23
1335	1	7.81	0	0	2.34	1	0	0.67	0	0	-66.05	-66.05	1	7.85
1337	1	5.82	0	0	1.67	1	0	0.67	0	0	-33.17	-33.17	1	5.76
1338	1	8.15	0	0	1.2	1	0	0.67	0	0	-41.95	-41.95	1	8.12
1339	1	2.13	0	0	0.97	1	0	0.67	0	0	-8.95	-8.95	1	2.15
1340	1	2.52	1.7	0	2.16	1	0	0.67	0	0	-30.5	-30.5	1	2.5
1342	1	6.34	5.43	0	6.54	1	0	0.67	0	0	-76.22	-76.22	1	6.29
1343	1	4.95	0	0	1.26	1	0	0.67	0	0	-25.23	-25.23	1	4.9
1345	1	3.75	0	0	1.41	1	0	0.67	0	0	-18.32	-18.32	1	3.74
1346	1	5.08	0	0	1.58	1	0	0.67	0	0	-28.75	-28.76	1	5.14
1348	1	6.58	0	0	1.54	1	0	0.67	0	0	-21.52	-21.52	1	6.49
1349	1	13.76	0	0	0	1	0	0.67	0	0	-107.5	-107.5	1	13.8
1350	1	5.09	0	0	1.61	1	0	0.67	0	0	-35.02	-35.02	1	5.15
1351	1	3.28	0	0	1.31	1	0	0.67	0	0	-16.72	-16.72	1	3.28
1352	1	5.21	0	0	1.43	1	0	0.67	0	0	-38.93	-38.93	1	5.32
1353	1	4.78	0	0	1.25	1	0	0.67	0	0	-25.58	-25.58	1	4.74
1355	1	11.05	0	0	1.27	1	0	0.67	0	0	-33.87	-33.87	1	11
1356	1	6.95	0	0	1.69	1	0	0.67	0	0	-48.82	-48.82	1	6.9
1357	1	2.02	0	0	0.93	1	0	0.67	0	0	-11.68	-11.68	1	2.05
1359	1	6.06	0	0	1.37	1	0	0.67	0	0	-27.69	-27.69	1	6
1360	1	6.33	0	0	1.22	1	0	0.67	0	0	-36.53	-36.53	1	6.38
1361	1	6.51	0	0	1.28	1	0	0.67	0	0	-47.32	-47.32	1	6.49
1362	1	5.43	0	0	1.22	1	0	0.67	0	0	-38.31	-38.31	1	5.42
1363	1	8.49	0	0	1.34	1	0	0.67	0	0	-44.11	-44.11	1	8.58
1365	1	6.12	0	0	1.79	1	0	0.67	0	0	-46.25	-46.25	1	6.13
1366	1	4.64	0.65	0	2.48	1	0	0.67	0	0	-48.9	-48.9	1	4.6
1367	1	6.84	0	0	1.39	1	0	0.67	0	0	-55.71	-55.71	1	6.81
1368	1	15.16	0	0	0	1	0	0.67	0	0	-35.85	-35.85	1	15.06
1370	1	22.03	0	0	0	1	0	0.67	0	0	-91.13	-91.13	1	22.09
1371	1	6.5	0.23	0	3.09	1	0	0.67	0	0	-55.29	-55.29	1	6.53
1372	1	8.26	0	0	0.95	1	0	0.67	0	0	-51.13	-51.13	1	8.17
1374	1	2.14	0	0	0.73	1	0	0.67	0	0	-11.9	-11.9	1	2.13
1375	1	4.33	0	0	1.52	1	0	0.67	0	0	-18.28	-18.28	1	4.32
1377	1	4.36	0	0	1.18	1	0	0.67	0	0	-38.58	-38.58	1	4.29
1378	1	4.55	0	0	2.97	1	0	0.67	0	0	-35.3	-35.29	1	4.61
1379	1	5.2	0	0	1.59	1	0	0.67	0	0	-52.59	-52.59	1	5.25
1381	1	1.48	0	0	0.74	1	0	0.67	0	0	-11.74	-11.74	1	1.48
1382	1	3.44	0.08	0	2.16	1	0	0.67	0	0	-28.73	-28.74	1	3.42
1383	1	4.53	0	0	1.55	1	0	0.67	0	0	-25.51	-25.51	1	4.52
1385	1	6.11	0	0	1.35	1	0	0.67	0	0	-32.35	-32.35	1	6.09
1386	1	4.08	0	0	1.47	1	0	0.67	0	0	-24.2	-24.2	1	4.07
1387	1	5.01	0	0	1.23	1	0	0.67	0	0	-29.98	-29.98	1	5.01
1388	1	4.5	0	0	1.55	1	0	0.67	0	0	-28.95	-28.95	1	4.49
1389	1	4.46	0	0	1.54	1	0	0.67	0	0	-31.8	-31.8	1	4.46
1390	1	3.47	0	0	1.24	1	0	0.67	0	0	-30.04	-30.04	1	3.48
1392	1	4.02	0	0	1.15	1	0	0.67	0	0	-19.34	-19.34	1	3.99
1393	1	3.12	0	0	2.3	1	0	0.67	0	0	-32.79	-32.78	0.99	3
1394	1	8.09	0	0	1.22	1	0	0.67	0	0	-45.87	-45.87	1	8.22
1395	1	9.01	0	0	2.53	1	0	0.67	0	0	-41.99	-41.99	1	8.98
1396	1	5.09	0	0	1.19	1	0	0.67	0	0	-44.53	-44.53	1	5.15
1397	1	2.65	0	0	1.12	1	0	0.67	0	0	-10.88	-10.88	1	2.68
1398	1	3.63	0	0	1.26	1	0	0.67	0	0	-43.93	-43.93	1	3.64
1399	1	4.93	0	0	1.4	1	0	0.67	0	0	-22.17	-22.17	1	5.02
1401	1	6.16	0.21	0	2.88	1	0	0.67	0	0	-30.3	-30.29	0.99	6.12
1402	1	5.76	2.69	0	2.55	1	0	0.67	0	0	-70.48	-70.48	1	5.82
1404	1	10.83	0.58	0	1.3	1	0	0.67	0	0	-64.66	-64.66	1	10.88
1408	1	6.46	3.19	0	3.78	1	0	0.67	0	0	-62.35	-62.36	1	6.49
1409	1	8.31	0	0	2.39	1	0	0.67	0	0	-35.56	-35.56	1	8.37
1410	1	6.53	0	0	4.95	1	0	0.67	0	0	-46.91	-46.88	0.97	6.63
1411	1	6.55	0.05	0	4.26	1	0	0.67	0	0	-38.64	-38.64	0.99	6.58
1413	1	4.32	0	0	1.12	1	0	0.67	0	0	-17.88	-17.88	1	4.29
1416	1	4.11	0	0	1.15	1	0	0.67	0	0	-27.38	-27.38	1	4.12
1417	1	2.14	0	0	0.73	1	0	0.67	0	0	-14.63	-14.63	1	2.13
1418	1	8.33	0	0	1.4	1	0	0.67	0	0	-41.15	-41.15	1	8.28
1419	1	6.86	0	0	2.28	1	0	0.67	0	0	-73.8	-73.8	1	6.84
1420	1	4.29	0	0	2.99	1	0	0.67	0	0	-25.05	-25.04	0.99	4.34
1421	1	11.1	0.73	0	2.84	1	0	0.67	0	0	-29.76	-29.76	1	11.28
1422	1	4.31	0	0	1.48	1	0	0.67	0	0	-23.96	-23.96	1	4.37
1424	1	2.11	0	0	0.96	1	0	0.67	0	0	-9.34	-9.34	1	2.13
1425	1	2.65	0	0	1.12	1	0	0.67	0	0	-10.44	-10.44	1	2.68
1426	1	2.04	0	0	0.88	1	0	0.67	0	0	-18.72	-18.72	1	2.04
1427	1	7.02	0	0	1.41	1	0	0.67	0	0	-46.36	-46.36	1	6.99
1428	1	5.05	0	0	1.39	1	0	0.67	0	0	-27.91	-27.91	1	5
1430	1	7.61	0	0	1.59	1	0	0.67	0	0	-31.87	-31.87	1	7.59
1432	1	8.35	0	0	1.71	1	0	0.67	0	0	-20.53	-20.53	1	8.02
1433	1	5.24	0	0	1.56	1	0	0.67	0	0	-33.61	-33.61	1	5.25
1435	1	1.68	0	0	0.83	1	0	0.67	0	0	-8.84	-8.84	1	1.68
1436	1	2.65	0	0	1.12	1	0	0.67	0	0	-10.54	-10.54	1	2.68
1437	1	5.35	0	0	1.08	1	0	0.67	0	0	-18.03	-18.03	1	5.33
1438	1	8.36	0	0	6.75	1	0	0.67	0	0	-31.58	-31.57	0.99	8.32
1440	1	0.6	0	0	0.27	1	0	0.67	0	0	-14.57	-14.57	1	0.6
1441	1	6.82	0	0	1.73	1	0	0.67	0	0	-42.77	-42.77	1	6.84
1442	1	22.88	0	0	0	1	0	0.67	0	0	-18.77	-18.77	1	22.85
1443	1	10.74	0	0	2.15	1	0	0.67	0	0	-58.74	-58.74	1	10.68
1444	1	6.49	0.27	0	2.86	1	0	0.67	0	0	-54.67	-54.67	1	6.5
1446	1	2.13	0	0	0.97	1	0	0.67	0	0	-8.5	-8.5	1	2.15
1448	1	4.5	0	0	1.54	1	0	0.67	0	0	-40.82	-40.82	1	4.43
1449	1	4.24	0	0	0.75	1	0	0.67	0	0	-50.87	-50.87	1	4.27
1450	1	4.53	0	0	1.55	1	0	0.67	0	0	-24.2	-24.2	1	4.52
1451	1	10.44	0	0	4.79	1	0	0.67	0	0	-52.58	-52.58	1	10.45
1453	1	2.16	0	0	0.62	1	0	0.67	0	0	-12.35	-12.35	1	2.13
1454	1	8.01	0	0	1.38	1	0	0.67	0	0	-63.16	-63.16	1	7.97
1455	1	6.37	0.13	0	3.24	1	0	0.67	0	0	-48.25	-48.24	0.99	6.23
1456	1	9.18	0	0	1.25	1	0	0.67	0	0	-52.19	-52.19	1	9.22
1460	1	4.38	0	0	1.12	1	0	0.67	0	0	-19.29	-19.29	1	4.35
1461	1	6	0.53	0	5.6	1	0	0.67	0	0	-65.73	-65.75	1	6.08
1462	1	6.24	0	0	1.3	1	0	0.67	0	0	-28.42	-28.42	1	6.21
1463	1	6.49	0	0	4.75	1	0	0.67	0	0	-43.11	-43.11	1	6.63
1464	1	4.13	0.09	0	2.42	1	0	0.67	0	0	-30.86	-30.86	1	4.09
1465	1	8.55	0	0	3.92	1	0	0.67	0	0	-39.48	-39.48	1	8.5
1466	1	1.11	0	0	0.41	1	0	0.67	0	0	-4.54	-4.54	1	1.3
1467	1	3.75	0	0	1.41	1	0	0.67	0	0	-25.33	-25.33	1	3.74
1468	1	4.32	0	0	0.97	1	0	0.67	0	0	-52.97	-52.97	1	4.29
1470	1	5.3	0	0	1.66	1	0	0.67	0	0	-17	-17	1	5.28
1471	1	3.03	0	0	1.22	1	0	0.67	0	0	-21.97	-21.97	1	3.07
1472	1	6.7	0	0	5.26	1	0	0.67	0	0	-36.34	-36.33	0.99	6.82
1473	1	2.64	0	0	0.85	1	0	0.67	0	0	-12.47	-12.47	1	2.63
1474	1	8.01	0	0	1.38	1	0	0.67	0	0	-23.75	-23.75	1	7.97
1475	1	7.08	0	0	1.27	1	0	0.67	0	0	-33.5	-33.5	1	7.14
1476	1	12.99	0	0	0	1	0	0.67	0	0	-59.59	-59.59	1	12.91
1477	1	2.16	0	0	0.74	1	0	0.67	0	0	-10.74	-10.74	1	2.15
1478	1	13.22	0	0	0	1	0	0.67	0	0	-43.12	-43.12	1	13.38
1479	1	8.95	0	0	2.31	1	0	0.67	0	0	-76.91	-76.91	1	8.98
1481	1	12.07	0	0	3.47	1	0	0.67	0	0	-53.57	-53.57	1	12.04
1482	1	2.74	0	0	1.18	1	0	0.67	0	0	-20.65	-20.65	1	2.74
1483	1	8.04	0	0	1.32	1	0	0.67	0	0	-61	-61	1	8.12
1484	1	2.14	0	0	0.73	1	0	0.67	0	0	-12.49	-12.49	1	2.13
1485	1	10.41	0	0	1.96	1	0	0.67	0	0	-54.38	-54.38	1	10.44
1486	1	4.32	0	0	1.12	1	0	0.67	0	0	-21.07	-21.07	1	4.29
1487	1	11.81	0	0	2.98	1	0	0.67	0	0	-58.82	-58.82	1	11.66
1489	1	6.49	0.24	0	11.34	1	-0.01	0.67	0	0	-54.25	-54.25	1	6.55
1490	1	6.68	0.76	0	1.82	1	0	0.67	0	0	-33.95	-33.95	1	6.59
1491	1	5.89	0	0	1.45	1	0	0.67	0	0	-48.36	-48.36	1	5.87
1493	1	4.87	0	0	1.23	1	0	0.67	0	0	-57.94	-57.94	1	4.85
1496	1	2.14	0	0	0.99	1	0	0.67	0	0	-11.33	-11.33	1	2.13
1497	1	10.41	0	0	3.07	1	0	0.67	0	0	-50.49	-50.49	1	10.55
1498	1	9.82	0	0	2.98	1	0	0.67	0	0	-42.57	-42.57	1	9.94
1500	1	5.94	0	0	1.63	1	0	0.67	0	0	-34	-34	1	5.95
1501	1	4.95	0	0	1.26	1	0	0.67	0	0	-23.47	-23.47	1	4.89
1502	1	10.61	0	0	2.66	1	0	0.67	0	0	-29.86	-29.86	1	10.55
1503	1	8.07	0.02	0	11.12	1	0	0.67	3	0	-48.5	-48.5	1	8
1504	1	7.55	0.02	0	4.26	1	0	0.67	0	0	-45.79	-45.78	0.99	7.5
1506	1	2.65	0.03	0	2.16	1	0	0.67	0	0	-29.24	-29.24	0.99	2.57
1507	1	13.23	0	0	0	1	0	0.67	0	0	-41.31	-41.31	1	13.18
1508	1	7.47	0	0	1.35	1	0	0.67	0	0	-41.62	-41.62	1	7.44
1509	1	11.31	0	0	2.71	1	0	0.67	0	0	-63.13	-63.13	1	11.25
1511	1	8.53	0	0	1.41	1	0	0.67	0	0	-37.71	-37.71	1	8.49
1513	1	8.43	0	0	1.59	1	0	0.67	0	0	-54.15	-54.15	1	8.42
1515	1	8.07	0	0	5.03	1	0	0.67	0	0	-61.05	-61.04	0.99	8.02
1516	1	6.11	0.2	0	3.02	1	0	0.67	0	0	-41.75	-41.75	1	6.05
1518	1	5.35	0	0	1.08	1	0	0.67	0	0	-17.47	-17.47	1	5.33
1519	1	2.17	0	0	0.98	1	0	0.67	0	0	-11.6	-11.6	1	2.19
1520	1	8.56	0	0	1.89	1	0	0.67	0	0	-31.35	-31.35	1	8.58
1521	1	7.08	0.13	0	3.5	1	0	0.67	0	0	-47.42	-47.43	1	7.07
1522	1	11.06	0	0	2.69	1	0	0.67	0	0	-59.94	-59.94	1	11
1523	1	6.34	0	0	1.79	1	0	0.67	0	0	-21.38	-21.38	1	6.32
1526	1	4.15	0	0	0.97	1	0	0.67	0	0	-24.2	-24.2	1	4.14
1527	1	6.83	0	0	1.63	1	0	0.67	0	0	-38.34	-38.34	1	6.84
1528	1	2.14	0	0	0.73	1	0	0.67	0	0	-10.9	-10.9	1	2.13
1529	1	3.53	0	0	1.08	1	0	0.67	0	0	-27.75	-27.75	1	3.48
1530	1	8.06	0	0	1.47	1	0	0.67	0	0	-44	-44	1	8.02
1531	1	3.49	0	0	1.36	1	0	0.67	0	0	-31.97	-31.97	1	3.48
1532	1	7.1	0	0	1.7	1	0	0.67	0	0	-43.98	-43.98	1	7.05
1533	1	5.56	0	0	1.32	1	0	0.67	0	0	-54.02	-54.02	1	5.57
1535	1	19.87	0.58	0	0.67	1	0	0.67	0	0	-99.76	-99.76	1	20.13
1536	1	5.24	0.9	0	1.46	1	0	0.67	0	0	-22.7	-22.7	1	5.33
1537	1	6.78	0	0	1.53	1	0	0.67	0	0	-26.8	-26.8	1	6.77
1538	1	11.62	0	0	3.7	1	0	0.67	0	0	-42.72	-42.72	1	11.7
1539	1	13.31	0	0	0	1	0	0.67	0	0	-44.99	-44.99	1	13.26
1540	1	0.89	0	0	0.5	1	0	0.67	0	0	-12.09	-12.09	1	0.9
1541	1	2.65	0	0	1.12	1	0	0.67	0	0	-12.14	-12.14	1	2.68
1542	1	8.32	0	0	1.21	1	0	0.67	0	0	-45.98	-45.98	1	8.28
1543	1	8.77	0	0	1.66	1	0	0.67	0	0	-30.78	-30.78	1	8.74
1545	1	4.46	0	0	1.54	1	0	0.67	0	0	-30.07	-30.07	1	4.46
1547	1	10.77	0	0	2.67	1	0	0.67	0	0	-60.11	-60.11	1	10.71
1548	1	7.44	3.76	0	4.1	1	0	0.67	0	0	-51.23	-51.23	1	7.37
1549	1	8.03	0	0	1.03	1	0	0.67	0	0	-22.51	-22.51	1	8.02
1550	1	5.25	0	0	1.6	1	0	0.67	0	0	-32.67	-32.67	1	5.32
1551	1	1.38	0	0	0.47	1	0	0.67	0	0	-17.83	-17.83	1	1.3
1553	1	6.55	0	0	1.51	1	0	0.67	0	0	-23.88	-23.88	1	6.49
1554	1	3.02	0	0	1.25	1	0	0.67	0	0	-24.57	-24.57	1	3.01
1555	1	4.31	0	0	1.48	1	0	0.67	0	0	-19.56	-19.56	1	4.37
1557	1	3.39	0	0	1.01	1	0	0.67	0	0	-21.54	-21.54	1	3.41
1560	1	11.41	0	0	1.1	1	0	0.67	0	0	-78.98	-78.98	1	11.36
1562	1	0	0	0	0	1	0	0.67	0	0	-3.68	-3.68	1	0
1563	1	5.37	0	0	4.16	1	0	0.67	0	0	-26.79	-26.79	1	5.35
1565	1	4.89	0	0	1.21	1	0	0.67	0	0	-28.12	-28.12	1	4.89
1566	1	5.35	0	0	1.08	1	0	0.67	0	0	-17.73	-17.73	1	5.33
1568	1	8.15	0	0	1.31	1	0	0.67	0	0	-22.73	-22.73	1	8.24
1569	1	5.35	0	0	1.08	1	0	0.67	0	0	-16.85	-16.85	1	5.33
1570	1	4.58	0	0	1.02	1	0	0.67	0	0	-30.51	-30.51	1	4.56
1571	1	6.64	0	0	1.38	1	0	0.67	0	0	-26.96	-26.96	1	6.62
1572	1	6.02	0	0	1.37	1	0	0.67	0	0	-28.05	-28.05	1	5.95
1573	1	7.54	0	0	2.31	1	0	0.67	0	0	-69.52	-69.52	1	7.59
1574	1	4.26	0	0	1.11	1	0	0.67	0	0	-19.76	-19.76	1	4.23
1575	1	4.05	0	0	1.2	1	0	0.67	0	0	-40.98	-40.98	1	4.02
1576	1	17.13	0	0	0	1	0	0.67	0	0	-53.36	-53.36	1	17.02
1577	1	9.55	0	0	1.53	1	0	0.67	0	0	-80.2	-80.2	1	9.64
1578	1	22.15	0	0	0	1	0	0.67	0	0	-56.56	-56.56	1	22
1579	1	5.22	0	0	1.07	1	0	0.67	0	0	-13.33	-13.33	1	5.21
1580	1	4.12	0	0	1.16	1	0	0.67	0	0	-28.44	-28.44	1	4.08
1581	1	6.64	0	0	1.77	1	0	0.67	0	0	-28.71	-28.71	1	6.77
1582	1	0	0	0	0	1	0	0.67	0	0	-3.61	-3.61	1	0
1583	1	7.94	0	0	1.31	1	0	0.67	0	0	-45.46	-45.46	1	8.02
1584	1	6.96	0.29	0	2.91	1	0	0.67	0	0	-55.87	-55.87	1	6.87
1586	1	11.14	0	0	1.6	1	0	0.67	0	0	-34.74	-34.74	1	11.31
1587	1	5.23	0	0	4.13	1	0	0.67	0	0	-25.61	-25.61	1	5.28
1588	1	4.56	0	0	1.56	1	0	0.67	0	0	-34.7	-34.7	1	4.55
1589	1	3.58	0	0	1.07	1	0	0.67	0	0	-32.63	-32.63	1	3.62
1590	1	3.5	0	0	1.36	1	0	0.67	0	0	-30.08	-30.08	1	3.5
1591	1	17.18	0	0	0	1	0	0.67	0	0	-68.59	-68.59	1	17.24
1593	1	6.95	0	0	1.69	1	0	0.67	0	0	-34.39	-34.39	1	6.9
1596	1	6.5	0	0	1.51	1	0	0.67	0	0	-25.41	-25.41	1	6.49
1597	1	3.94	1.77	0	2.28	1	0	0.67	0	0	-45.52	-45.52	1	4.06
1598	1	24.26	0	0	0	1	0	0.67	0	0	-17.24	-17.24	1	24.66
1599	1	2.91	0	0	0.91	1	0	0.67	0	0	-23.29	-23.29	1	2.92
1600	1	5.93	0	0	1.45	1	0	0.67	0	0	-27.2	-27.2	1	5.83
1601	1	13.2	0	0	0	1	0	0.67	0	0	-31.61	-31.61	1	13.08
1602	1	7.08	0	0	1.27	1	0	0.67	0	0	-49.4	-49.4	1	7.14
1603	1	3.63	0	0	1.29	1	0	0.67	0	0	-43.4	-43.4	1	3.66
1604	1	10.4	0	0	3.86	1	0	0.67	0	0	-51.59	-51.59	1	10.35
1605	1	3.07	0	0	1.26	1	0	0.67	0	0	-25.04	-25.04	1	3.06
1606	1	7.94	0	0	0.94	1	0	0.67	0	0	-47.76	-47.76	1	7.85
1607	1	2.59	0	0	1.14	1	0	0.67	0	0	-25.22	-25.22	1	2.59
1608	1	2.17	0	0	0.98	1	0	0.67	0	0	-11.66	-11.66	1	2.19
1609	1	6.24	0	0	1.38	1	0	0.67	0	0	-32.76	-32.76	1	6.17
1610	1	4.4	0	0	1.13	1	0	0.67	0	0	-18.31	-18.31	1	4.37
1611	1	2.14	0	0	0.99	1	0	0.67	0	0	-13.18	-13.18	1	2.13
1612	1	0.84	0	0	0.48	1	0	0.67	0	0	-12.83	-12.83	1	0.87
1613	1	2.14	0	0	0.73	1	0	0.67	0	0	-11.17	-11.17	1	2.13
1614	1	8.5	0	0	1.42	1	0	0.67	0	0	-37.8	-37.8	1	8.43
1615	1	7.89	0	0	4.21	1	0	0.67	0	0	-56.52	-56.54	1	7.83
1616	1	8	0	0	4.76	1	0	0.67	0	0	-44.21	-44.2	1	7.88
1617	1	8.09	3.73	0	4.02	1	0	0.67	0	0	-52.02	-52.02	1	8.1
1619	1	15.84	0	0	0	1	0	0.67	0	0	-43.55	-43.55	1	15.89
1620	1	10.77	0	0	8.61	1	0	0.67	0	0	-47.77	-47.74	0.97	10.64
1622	1	4.53	0	0	1.55	1	0	0.67	0	0	-23.93	-23.93	1	4.52
1623	1	4.52	0	0	1.5	1	0	0.67	0	0	-37.45	-37.46	1	4.56
1624	1	4.41	0	0	1	1	0	0.67	0	0	-39.63	-39.63	1	4.39
1625	1	2.04	0	0	0.8	1	0	0.67	0	0	-17.55	-17.55	1	2.04
1626	1	20.62	0	0	0	1	0	0.67	0	0	-111.79	-111.79	1	20.42
1627	1	3.17	0	0	0.93	1	0	0.67	0	0	-20.14	-20.14	1	3.17
1628	1	2.61	0	0	0.84	1	0	0.67	0	0	-29.27	-29.27	1	2.64
1629	1	3.61	0	0	1.27	1	0	0.67	0	0	-30.14	-30.14	1	3.62
1630	1	11.16	0	0	3.95	1	0	0.67	0	0	-63.67	-63.67	1	11.11
1631	1	6.61	0	0	1.17	1	0	0.67	0	0	-27.85	-27.85	1	6.59
1632	1	3.14	0	0	1.28	1	0	0.67	0	0	-18.02	-18.02	1	3.13
1634	1	2.16	0	0	0.62	1	0	0.67	0	0	-11.56	-11.56	1	2.13
1636	1	6.3	0	0	1.17	1	0	0.67	0	0	-32.6	-32.6	1	6.32
1637	1	1.48	0	0	0.53	1	0	0.67	0	0	-10.23	-10.23	1	1.48
1639	1	12.68	0	0	3.34	1	0	0.67	0	0	-71.27	-71.27	1	12.63
1641	1	2.25	0	0	1.01	1	0	0.67	0	0	-18.69	-18.69	1	2.27
1642	1	17.28	0	0	0	1	0	0.67	0	0	-45.24	-45.24	1	17.19
1643	1	4.41	0.16	0	2.32	1	0	0.67	0	0	-45.49	-45.49	1	4.4
1644	1	7.88	5.66	0	6.07	1	0	0.67	0	0	-70.83	-70.83	1	7.92
1645	1	7.83	0.01	0	7.42	1	0	0.67	0	0	-36.14	-36.13	0.99	7.87
1646	1	10.45	0	0	9.89	1	0	0.67	0	0	-75.44	-75.41	0.96	10.6
1647	1	1.8	0.05	0	3.44	1	-0.01	0.67	0	0	-31.01	-31.01	1	1.83
1649	1	3.81	0	0	0.98	1	0	0.67	0	0	-22.34	-22.34	1	3.84
1650	1	5.1	0	0	1.58	1	0	0.67	0	0	-27.18	-27.18	1	5.16
1651	1	8.68	0	0	0.82	1	0	0.67	0	0	-44.17	-44.17	1	8.7
1653	1	10.69	0	0	2.67	1	0	0.67	0	0	-53.52	-53.52	1	10.65
1655	1	3.33	0	0	1.1	1	0	0.67	0	0	-24.54	-24.54	1	3.28
1656	1	5.02	0	0	1.57	1	0	0.67	0	0	-24.56	-24.56	1	5.08
1657	1	5.74	0	0	3.16	1	0	0.67	0	0	-50.55	-50.54	0.99	5.8
1658	1	14.18	0	0	0	1	0	0.67	0	0	-56.33	-56.33	1	14.06
1659	1	6.04	0	0	1.27	1	0	0.67	0	0	-20.93	-20.93	1	6.13
1660	1	4.92	0	0	1.53	1	0	0.67	0	0	-22.62	-22.62	1	5.01
1661	1	7.56	3.6	0	3.86	1	0	0.67	0	0	-50.98	-50.98	1	7.57
1662	1	2.46	0.03	0	3.16	1	-0.01	0.67	1	0	-19.87	-19.88	1	2.46
1663	1	3.14	0	0	1.01	1	0	0.67	0	0	-35.06	-35.06	1	3.12
1664	1	3.4	0	0	1.34	1	0	0.67	0	0	-23	-23	1	3.4
1665	1	10.86	0	0	2.68	1	0	0.67	0	0	-53.55	-53.55	1	10.8
1667	1	2.5	0	0	1.02	1	0	0.67	0	0	-19.86	-19.86	1	2.51
1668	1	3.41	0	0	1.34	1	0	0.67	0	0	-26.16	-26.16	1	3.41
1669	1	14.48	0	0	0	1	0	0.67	0	0	-60.21	-60.21	1	14.35
1672	1	14.4	0	0	0	1	0	0.67	0	0	-54.42	-54.42	1	14.29
1674	1	1.68	0	0	0.83	1	0	0.67	0	0	-8.77	-8.77	1	1.68
1675	1	14.38	0	0	0	1	0	0.67	0	0	-47.15	-47.15	1	14.29
1676	1	13.35	0	0	0	1	0	0.67	0	0	-23.93	-23.93	1	13.26
1677	1	7.37	0	0	7.13	1	0	0.67	0	0	-41.13	-41.11	0.99	7.46
1678	1	5.08	0	0	1.28	1	0	0.67	0	0	-31.84	-31.84	1	5.01
1679	1	5.33	0	0	1.28	1	0	0.67	0	0	-42.55	-42.55	1	5.32
1680	1	8.31	0	0	1.7	1	0	0.67	0	0	-30.48	-30.48	1	8.37
1681	1	2.37	0.07	0	2.1	1	0	0.67	0	0	-27.47	-27.47	1	2.39
1682	1	11.64	0	0	2.09	1	0	0.67	0	0	-13.37	-13.37	1	12.01
1683	1	8.05	0.63	0	3.64	1	0	0.67	0	0	-50.95	-50.95	1	7.8
1684	1	4.97	0	0	4.07	1	0	0.67	0	0	-27.83	-27.83	1	4.99
1685	1	5.3	0	0	1.08	1	0	0.67	0	0	-12.07	-12.07	1	5.28
1686	1	7.66	0	0	1.3	1	0	0.67	0	0	-41.89	-41.89	1	7.73
1688	1	2.52	1.81	0	3.07	1	0	0.67	0	0	-25.83	-25.83	1	2.65
1689	1	10.46	0	0	2.65	1	0	0.67	0	0	-47.04	-47.04	1	10.4
1690	1	7.32	0	0	1.29	1	0	0.67	0	0	-51.64	-51.64	1	7.34
1691	1	3.64	0	0	1.34	1	0	0.67	0	0	-31.64	-31.64	1	3.67
1692	1	2.52	0	0	0.71	1	0	0.67	0	0	-9.77	-9.77	1	2.49
1693	1	2.14	0	0	0.73	1	0	0.67	0	0	-10.24	-10.24	1	2.13
1694	1	8.1	0	0	2.42	1	0	0.67	0	0	-57.72	-57.72	1	8.09
1695	1	1.17	0	0	1.02	1	0	0.67	0	0	-11.63	-11.63	0.99	1.3
1696	1	2.1	0	0	0.9	1	0	0.67	0	0	-25.8	-25.8	1	2.1
1697	1	8.01	0	0	1.31	1	0	0.67	0	0	-45.78	-45.78	1	8.09
1698	1	9.16	0	0	1.49	1	0	0.67	0	0	-50.05	-50.05	1	9.26
1699	1	9.56	0	0	1.92	1	0	0.67	0	0	-64.5	-64.5	1	9.58
1700	1	2.46	0	0	1.07	1	0	0.67	0	0	-12.96	-12.96	1	2.49
1701	1	4.75	0	0	1.22	1	0	0.67	0	0	-31.56	-31.56	1	4.74
1702	1	3.03	0	0	1.03	1	0	0.67	0	0	-18.62	-18.62	1	2.96
1703	1	6.61	0	0	1.17	1	0	0.67	0	0	-21.75	-21.75	1	6.59
1704	1	0.85	0	0	0.48	1	0	0.67	0	0	-12.52	-12.52	1	0.86
1707	1	3.47	0	0	1.24	1	0	0.67	0	0	-15.25	-15.25	1	3.48
1708	1	10.48	0	0	2.04	1	0	0.67	0	0	-31.72	-31.72	1	10.32
1709	1	6.48	0	0	1.34	1	0	0.67	0	0	-46.83	-46.83	1	6.49
1710	1	9.04	0	0	1.48	1	0	0.67	0	0	-45.89	-45.89	1	9.14
1711	1	2.46	0	0	1.07	1	0	0.67	0	0	-11.34	-11.34	1	2.49
1712	1	6.5	0	0	1.72	1	0	0.67	0	0	-26.14	-26.14	1	6.77
1713	1	4.45	0	0	1	1	0	0.67	0	0	-32.36	-32.36	1	4.43
1714	1	0	0	0	0	1	0	0.67	0	0	-4.27	-4.27	1	0
1715	1	0	0	0	0	1	0	0.67	0	0	-3.31	-3.31	1	0
1716	1	7.55	0	0	1.59	1	0	0.67	0	0	-29.05	-29.05	1	7.53
1717	1	9.15	0	0	2.03	1	0	0.67	0	0	-44.17	-44.17	1	9.14
1718	1	8.28	0	0	1.39	1	0	0.67	0	0	-21.41	-21.41	1	8.24
1719	1	1.13	0	0	1.01	1	0	0.67	0	0	-12.48	-12.47	0.99	1.3
1721	1	11.67	0	0	2.85	1	0	0.67	0	0	-58	-58	1	11.74
1722	1	12.07	0	0	4.05	1	0	0.67	0	0	-64.38	-64.38	1	12.01
1723	1	10.22	0	0	6.22	1	0	0.67	0	0	-40.89	-40.88	0.99	10.2
1724	1	2.61	0	0	2.57	1	0	0.67	0	0	-35.95	-35.94	1	2.6
1725	1	7.05	0	0	1.12	1	0	0.67	0	0	-32.58	-32.58	1	6.95
1726	1	3.81	0	0	1.42	1	0	0.67	0	0	-24.13	-24.13	1	3.81
1727	1	10.5	0	0	2.65	1	0	0.67	0	0	-62.7	-62.7	1	10.44
1728	1	7.77	0	0	1.37	1	0	0.67	0	0	-36.75	-36.75	1	7.73
1729	1	7.27	0	0	1.28	1	0	0.67	0	0	-34.1	-34.1	1	7.34
1730	1	15.45	0	0	0	1	0	0.67	0	0	-36.03	-36.03	1	15.33
1731	1	7.51	0	0	1.35	1	0	0.67	0	0	-51.8	-51.8	1	7.48
1732	1	3.03	0	0	1.22	1	0	0.67	0	0	-18.32	-18.32	1	3.07
1733	1	8.79	0	0	2.85	1	0	0.67	0	0	-45.52	-45.52	1	8.85
1734	1	6.39	0	0	1.38	1	0	0.67	0	0	-50.65	-50.65	1	6.49
1736	1	2.06	0	0	0.97	1	0	0.67	0	0	-19.06	-19.06	1	2.06
1737	1	2.09	0	0	0.95	1	0	0.67	0	0	-19.07	-19.07	1	2.11
1738	1	4.81	0.26	0	2	1	0	0.67	0	0	-46.37	-46.37	1	4.59
1739	1	13.22	0	0	0	1	0	0.67	0	0	-42.86	-42.86	1	13.38
1740	1	14.47	0	0	0	1	0	0.67	0	0	-74.54	-74.54	1	14.55
1741	1	7.99	0	0	1.31	1	0	0.67	0	0	-40.61	-40.61	1	8.07
1743	1	1.57	0	0	0.78	1	0	0.67	0	0	-13.16	-13.16	1	1.57
1744	1	3.67	0	0	1.26	1	0	0.67	0	0	-42.27	-42.27	1	3.69
1745	1	8.72	0	0	2.32	1	0	0.67	0	0	-65.03	-65.03	1	8.73
1748	1	4.33	0.9	0	3.25	1	0	0.67	0	0	-53.42	-53.43	1	4.41
1749	1	7.65	0	0	2.24	1	0	0.67	0	0	-24.52	-24.52	1	7.46
1750	1	12.2	0	0	3.04	1	0	0.67	0	0	-55.73	-55.73	1	12.17
1752	1	6.1	0	0	1.52	1	0	0.67	0	0	-32.03	-32.03	1	6.17
1753	1	15.47	0	0	0	1	0	0.67	0	0	-72.09	-72.09	1	15.52
1754	1	3.8	0	0	1.12	1	0	0.67	0	0	-25.32	-25.32	1	3.77
1755	1	6.17	0	0	1.35	1	0	0.67	0	0	-53.5	-53.5	1	6.21
1756	1	7.77	0	0	1.37	1	0	0.67	0	0	-46.5	-46.5	1	7.73
1757	1	10.91	0	0	4.94	1	0	0.67	0	0	-63.6	-63.58	0.98	10.88
1759	1	7.89	0	0	1.46	1	0	0.67	0	0	-38.8	-38.8	1	7.85
1760	1	2.65	0	0	1.12	1	0	0.67	0	0	-10.18	-10.18	1	2.68
1761	1	2.25	0	0	1.01	1	0	0.67	0	0	-16.96	-16.96	1	2.27
1762	1	4.07	0	0	1.1	1	0	0.67	0	0	-28.14	-28.14	1	4.07
1763	1	8.96	0	0	0.97	1	0	0.67	0	0	-44.16	-44.16	1	8.85
1764	1	2.17	0	0	0.98	1	0	0.67	0	0	-11.72	-11.72	1	2.19
1765	1	2.49	0	0	1.01	1	0	0.67	0	0	-17.89	-17.89	1	2.49
1767	1	6.5	0	0	1.8	1	0	0.67	0	0	-23.39	-23.39	1	6.49
1768	1	13.17	0	0	0	1	0	0.67	0	0	-62.11	-62.11	1	13.18
1769	1	11.64	0	0	2.09	1	0	0.67	0	0	-10.83	-10.83	1	12.01
1770	1	9.02	0	0	1.04	1	0	0.67	0	0	-30.04	-30.04	1	9.04
1771	1	1.8	0	0	0.87	1	0	0.67	0	0	-17.94	-17.94	1	1.79
1772	1	5.01	0	0	1.62	1	0	0.67	0	0	-19.79	-19.79	1	5
1773	1	8.56	0	0	1.34	1	0	0.67	0	0	-29.87	-29.87	1	8.65
1774	1	11.56	0	0	3.69	1	0	0.67	0	0	-51.4	-51.4	1	11.64
1775	1	5.21	0	0	1.29	1	0	0.67	0	0	-23.63	-23.63	1	5.16
1776	1	2.17	0	0	0.98	1	0	0.67	0	0	-11.39	-11.39	1	2.19
1777	1	4	0	0	1.46	1	0	0.67	0	0	-35.79	-35.79	1	3.99
1778	1	1.94	0	0	0.85	1	0	0.67	0	0	-12.89	-12.89	1	1.95
1779	1	3.14	0	0	1.28	1	0	0.67	0	0	-18.88	-18.88	1	3.13
1780	1	3.28	0	0	1.31	1	0	0.67	0	0	-18.9	-18.9	1	3.28
1782	1	0.87	0	0	0.62	1	0	0.67	0	0	-14.65	-14.65	1	0.88
1783	1	10.2	0	0	2.63	1	0	0.67	0	0	-35.27	-35.27	1	10.15
1784	1	2.17	0	0	0.98	1	0	0.67	0	0	-12.57	-12.57	1	2.19
1785	1	4.37	0	0	1.16	1	0	0.67	0	0	-36.83	-36.83	1	4.37
1786	1	9.19	0	0	1.52	1	0	0.67	0	0	-38.64	-38.64	1	9.14
1787	1	1.8	0	0	0.87	1	0	0.67	0	0	-18.28	-18.28	1	1.8
1788	1	11.77	0	0	2.87	1	0	0.67	0	0	-56.9	-56.9	1	11.79
1790	1	8.72	0	0	1.03	1	0	0.67	0	0	-31.02	-31.02	1	8.74
1791	1	5.74	0.25	0	2.85	1	0	0.67	0	0	-47.1	-47.09	0.99	5.77
1792	1	7.22	0	0	1.27	1	0	0.67	0	0	-45.51	-45.51	1	7.28
1793	1	8.73	0	0	1.14	1	0	0.67	0	0	-48.22	-48.22	1	8.85
1794	1	12.45	0	0	3.12	1	0	0.67	0	0	-54.25	-54.25	1	12.36
1795	1	4.31	0	0	1.48	1	0	0.67	0	0	-18.99	-18.99	1	4.37
1796	1	11.22	0	0	2.96	1	0	0.67	0	0	-55.11	-55.11	1	11.25
1797	1	2.41	1.64	0	2.41	1	0	0.67	0	0	-29.9	-29.9	1	2.5
1798	1	4.17	0	0	1.44	1	0	0.67	0	0	-28.93	-28.93	1	4.22
1799	1	13.06	0.21	0	1.18	1	0	0.67	0	0	-58.85	-58.85	1	12.97
1800	1	2.04	0	0	0.71	1	0	0.67	0	0	-18.18	-18.18	1	2.03
1801	1	6.89	0	0	1.76	1	0	0.67	0	0	-45.92	-45.92	1	6.9
1802	1	1.64	0	0	0.74	1	0	0.67	0	0	-13.95	-13.95	1	1.64
1803	1	10.3	0	0	2.92	1	0	0.67	0	0	-53.61	-53.61	1	10.31
1804	1	3.11	0	0	0.83	1	0	0.67	0	0	-22.74	-22.74	1	3.1
1805	1	2.13	0	0	0.97	1	0	0.67	0	0	-12.21	-12.21	1	2.15
1806	1	4.35	0	0	1.12	1	0	0.67	0	0	-21.35	-21.35	1	4.32
1807	1	4.71	0	0	1.3	1	0	0.67	0	0	-32.24	-32.24	1	4.56
1808	1	12.85	0	0	15.11	1	-0.06	0.67	8	0	-71.18	-71.24	1	12.86
1809	1	3.07	0	0	1.03	1	0	0.67	0	0	-24.19	-24.19	1	3.04
1810	1	16.25	0	0	0	1	0	0.67	0	0	-32.2	-32.2	1	16.22
1811	1	2.65	0	0	1.12	1	0	0.67	0	0	-10.84	-10.84	1	2.68
1812	1	9.98	0	0	7.68	1	0	0.67	0	0	-41.09	-41.07	0.98	9.95
1813	1	5.35	0	0	1.08	1	0	0.67	0	0	-17.37	-17.37	1	5.33
1814	1	4.73	0	0	1.03	1	0	0.67	0	0	-27.49	-27.49	1	4.71
1815	1	3.49	0	0	1.36	1	0	0.67	0	0	-29.54	-29.54	1	3.48
1816	1	16.02	0.85	0	1.14	1	0	0.67	0	0	-46.67	-46.67	1	15.81
1817	1	3.49	0	0	0.89	1	0	0.67	0	0	-30.99	-30.99	1	3.48
1818	1	6.1	0.01	0	3.63	1	0	0.67	0	0	-35.05	-35.04	0.99	6.01
1820	1	2.1	1.56	0	2.68	1	0	0.67	0	0	-32.19	-32.19	1	2.12
1821	1	2.64	0	0	1.15	1	0	0.67	0	0	-26.97	-26.97	1	2.64
1822	1	4.32	0	0	1.38	1	0	0.67	0	0	-14.76	-14.76	1	4.37
1823	1	1.03	0.6	0	0.69	1	0	0.67	0	0	-18.35	-18.35	1	1.03
1824	1	13.61	0	0	0	1	0	0.67	0	0	-41.33	-41.33	1	13.8
1827	1	7.65	0	0	0.8	1	0	0.67	0	0	-33.95	-33.95	1	7.67
1828	1	6.21	0	0	1.44	1	0	0.67	0	0	-45.48	-45.48	1	6.21
1829	1	8.4	0	0	1.33	1	0	0.67	0	0	-49.97	-49.97	1	8.49
1831	1	4.56	0	0	1.22	1	0	0.67	0	0	-23.45	-23.45	1	4.52
1832	1	6.75	0	0	1.25	1	0	0.67	0	0	-29.74	-29.74	1	6.81
1833	1	1.74	0	0	0.85	1	0	0.67	0	0	-21.3	-21.3	1	1.74
1834	1	7.23	0	0	4.39	1	0	0.67	0	0	-61.21	-61.2	0.99	7.21
1836	1	13.04	0	0	0	1	0	0.67	0	0	-54.11	-54.11	1	12.99
1837	1	2.61	0	0	1.14	1	0	0.67	0	0	-26.97	-26.97	1	2.6
1838	1	4.44	0	0	1.13	1	0	0.67	0	0	-15.74	-15.74	1	4.41
1839	1	3.68	0	0	0.92	1	0	0.67	0	0	-23.13	-23.13	1	3.67
1841	1	5.3	0	0	4.07	1	0	0.67	0	0	-26.43	-26.42	0.99	5.26
1842	1	13.06	0	0	7.85	1	0	0.67	0	0	-69.48	-69.42	0.94	13.22
1843	1	6.82	0	0	1.53	1	0	0.67	0	0	-21.8	-21.8	1	6.81
1844	1	2.04	0	0	0.88	1	0	0.67	0	0	-18.36	-18.36	1	2.05
1845	1	11.74	0	0	4.04	1	0	0.67	0	0	-60.46	-60.46	1	11.7
1847	1	6.51	0.18	0	3.07	1	0	0.67	0	0	-39.59	-39.59	0.99	6.58
1848	1	4.45	0	0	1.21	1	0	0.67	0	0	-36.6	-36.6	1	4.41
1849	1	5.13	0	0	0.97	1	0	0.67	0	0	-24.67	-24.67	1	5.08
1850	1	3.14	0	0	1.01	1	0	0.67	0	0	-41.98	-41.98	1	3.12
1851	1	53.35	0	0	0	1	0	0.67	0	0	-97.59	-97.59	1	53.29
1852	1	10.78	0	0	2.12	1	0	0.67	0	0	-23.89	-23.89	1	10.76
1854	1	6.74	0	0	1.69	1	0	0.67	0	0	-21.92	-21.92	1	6.62
1855	1	1.64	0	0	0.81	1	0	0.67	0	0	-11.38	-11.38	1	1.64
1857	1	16.28	0	0	0	1	0	0.67	0	0	-52.89	-52.89	1	16.13
1860	1	13.31	0	0	0	1	0	0.67	0	0	-82.99	-82.99	1	13.26
1861	1	9.72	0	0	2.87	1	0	0.67	0	0	-49.9	-49.9	1	9.73
1862	1	9.99	0	0	2.61	1	0	0.67	0	0	-36.97	-36.97	1	9.94
1863	1	10.12	0	0	2.63	1	0	0.67	0	0	-37.04	-37.04	1	10.09
1864	1	5.76	0	0	1.44	1	0	0.67	0	0	-35.59	-35.59	1	5.75
1865	1	2.02	0	0	0.93	1	0	0.67	0	0	-19.58	-19.58	1	2.04
1866	1	12.59	0	0	3.47	1	0	0.67	0	0	-59.79	-59.79	1	12.54
1867	1	3.49	0	0	1.36	1	0	0.67	0	0	-31.04	-31.04	1	3.48
1868	1	1.71	0	0	0.84	1	0	0.67	0	0	-8.79	-8.79	1	1.71
1869	1	5.13	0	0	1.58	1	0	0.67	0	0	-31.56	-31.56	1	5.19
1870	1	6.97	3.09	0	4.43	1	0	0.67	0	0	-79.23	-79.24	1	6.98
1871	1	3.31	0	0	1.32	1	0	0.67	0	0	-14.3	-14.3	1	3.3
1872	1	5.92	0	0	1.46	1	0	0.67	0	0	-41.83	-41.83	1	5.91
1874	1	1.13	0	0	1.01	1	0	0.67	0	0	-14.28	-14.26	0.99	1.3
1875	1	3.07	0	0	1.03	1	0	0.67	0	0	-23.9	-23.9	1	3.04
1876	1	11.62	0	0	1.02	1	0	0.67	0	0	-62.65	-62.65	1	11.56
1878	1	4.3	0	0	1.27	1	0	0.67	0	0	-26.48	-26.48	1	4.24
1879	1	6.7	0	0	1.78	1	0	0.67	0	0	-31.44	-31.44	1	6.72
1880	1	1.48	0	0	0.53	1	0	0.67	0	0	-12.69	-12.69	1	1.48
1881	1	16.34	0	0	0	1	0	0.67	0	0	-90.41	-90.42	1	16.35
1882	1	4.32	0	0	1.12	1	0	0.67	0	0	-16.3	-16.3	1	4.29
1883	1	4.57	0	0	1.2	1	0	0.67	0	0	-35.67	-35.67	1	4.56
1884	1	6.41	0	0	1.48	1	0	0.67	0	0	-33.81	-33.81	1	6.49
1885	1	1.8	0	0	0.87	1	0	0.67	0	0	-23.28	-23.28	1	1.8
1886	1	0	0	0	0	1	0	0.67	0	0	-4.01	-4.01	1	0
1887	1	5.35	0	0	1.08	1	0	0.67	0	0	-15.96	-15.96	1	5.33
1889	1	2.58	0	0	1.04	1	0	0.67	0	0	-30.03	-30.03	1	2.59
1890	1	4.82	0	0	1.04	1	0	0.67	0	0	-27.65	-27.65	1	4.8
1891	1	4.22	0	0	1.07	1	0	0.67	0	0	-26.49	-26.49	1	4.17
1892	1	7.67	0	0	1.18	1	0	0.67	0	0	-37.78	-37.78	1	7.64
1894	1	2.61	0	0	1.14	1	0	0.67	0	0	-28.46	-28.46	1	2.6
1895	1	1.64	0	0	0.81	1	0	0.67	0	0	-8.54	-8.54	1	1.64
1896	1	4.79	0	0	1.13	1	0	0.67	0	0	-24.65	-24.65	1	4.73
1897	1	8.06	0	0	1.38	1	0	0.67	0	0	-61.55	-61.55	1	8.02
1898	1	12.06	0	0	1.8	1	0	0.67	0	0	-13	-13	1	11.85
1899	1	1.26	0	0	0.69	1	0	0.67	0	0	-11.55	-11.54	1	1.3
1900	1	3.4	0	0	1.34	1	0	0.67	0	0	-24.04	-24.04	1	3.4
1901	1	2.5	0	0	0.82	1	0	0.67	0	0	-8.47	-8.47	1	2.49
1902	1	4.6	0	0	1.23	1	0	0.67	0	0	-28.73	-28.73	1	4.56
1903	1	2.51	0	0	1.08	1	0	0.67	0	0	-17.2	-17.2	1	2.54
1905	1	7.98	0	0	1.17	1	0	0.67	0	0	-24.39	-24.39	1	8.02
1907	1	9.24	0	0	1.32	1	0	0.67	0	0	-43.38	-43.38	1	9.28
1909	1	3.54	0	0	3.54	1	0	0.67	1	0	-46.62	-46.61	0.99	3.51
1910	1	6.37	0.18	0	3.04	1	0	0.67	0	0	-35.97	-35.97	0.99	6.44
1911	1	1	0.75	0	1.42	1	0	0.67	0	0	-19.65	-19.65	1	1.05
1912	1	3.48	0	0	1.03	1	0	0.67	0	0	-29.95	-29.95	1	3.48
1913	1	10.93	0	0	2.8	1	0	0.67	0	0	-36.48	-36.48	1	10.84
1914	1	3.26	0	0	1.31	1	0	0.67	0	0	-17.24	-17.24	1	3.26
1915	1	5.63	0	0	1.33	1	0	0.67	0	0	-31.75	-31.75	1	5.57
1916	1	6.07	0	0	1.37	1	0	0.67	0	0	-31.94	-31.94	1	6
1917	1	6.75	0.26	0	2.9	1	0	0.67	0	0	-52.25	-52.25	1	6.68
1918	1	4.4	0	0	1.04	1	0	0.67	0	0	-49.2	-49.2	1	4.37
1919	1	4.38	0	0	1.12	1	0	0.67	0	0	-19.71	-19.71	1	4.35
1920	1	2.17	0	0	0.98	1	0	0.67	0	0	-13.23	-13.23	1	2.19
1921	1	15.35	0	0	0	1	0	0.67	0	0	-80.83	-80.83	1	15.4
1923	1	6.58	0	0	1.54	1	0	0.67	0	0	-25.42	-25.42	1	6.49
1924	1	4.53	0	0	1.55	1	0	0.67	0	0	-22.61	-22.61	1	4.52
1925	1	5.73	0	0	1.34	1	0	0.67	0	0	-32.45	-32.45	1	5.67
1926	1	5.14	0.14	0	3.07	1	0	0.67	0	0	-33.68	-33.68	1	5.18
1927	1	0.84	0	0	0.48	1	0	0.67	0	0	-13.88	-13.88	1	0.87
1928	1	2.03	0	0	0.88	1	0	0.67	0	0	-18.65	-18.65	1	2.03
1929	1	2.14	0	0	0.73	1	0	0.67	0	0	-11.8	-11.8	1	2.13
1930	1	8.57	0	0	1.65	1	0	0.67	0	0	-30.22	-30.22	1	8.54
1931	1	5.27	0	0	1.6	1	0	0.67	0	0	-17.12	-17.12	1	5.33
1933	1	5.01	0	0	1.62	1	0	0.67	0	0	-16.61	-16.61	1	5
1934	1	1.48	0	0	0.74	1	0	0.67	0	0	-10.85	-10.85	1	1.48
1935	1	4.82	0	0	1.45	1	0	0.67	0	0	-17.49	-17.49	1	4.89
1936	1	9.77	0.42	0	1.58	1	0	0.67	0	0	-18.37	-18.37	1	9.34
1937	1	4.31	0	0	1.48	1	0	0.67	0	0	-21.16	-21.16	1	4.37
1938	1	2.5	0	0	0.82	1	0	0.67	0	0	-13.03	-13.03	1	2.49
1939	1	5.08	0	0	1.4	1	0	0.67	0	0	-36.6	-36.6	1	5.08
1940	1	8.68	0	0	3.21	1	0	0.67	0	0	-38.63	-38.63	1	8.81
1941	1	13.66	0	0	0	1	0	0.67	0	0	-35.47	-35.47	1	13.8
1942	1	0	0	0	0	1	0	0.67	0	0	-4.01	-4.01	1	0
1943	1	5.26	0	0	1.19	1	0	0.67	0	0	-16.73	-16.73	1	5.26
1945	1	8.98	0	0	2.53	1	0	0.67	0	0	-44.31	-44.31	1	8.94
1946	1	3.21	0	0	0.91	1	0	0.67	0	0	-17.62	-17.62	1	3.26
1947	1	7.89	0	0	1.37	1	0	0.67	0	0	-42.87	-42.87	1	7.85
1949	1	6.25	0	0	1.27	1	0	0.67	0	0	-32.14	-32.14	1	6.32
1951	1	5.5	0	0	1.32	1	0	0.67	0	0	-25.05	-25.05	1	5.45
1952	1	8.01	0	0	1.19	1	0	0.67	0	0	-25.41	-25.41	1	7.97
1953	1	4.38	0	0	1.53	1	0	0.67	0	0	-37.35	-37.35	1	4.37
1954	1	7.97	0	0	2.4	1	0	0.67	0	0	-84.52	-84.52	1	7.97
1956	1	2.04	0	0	0.88	1	0	0.67	0	0	-20.48	-20.48	1	2.04
1957	1	4.05	0	0	1.28	1	0	0.67	0	0	-26.39	-26.39	1	4.12
1958	1	5.35	0	0	1.08	1	0	0.67	0	0	-17.93	-17.93	1	5.33
1959	1	4.94	0	0	1.38	1	0	0.67	0	0	-28.86	-28.86	1	4.89
1960	1	5.4	0	0	1.4	1	0	0.67	0	0	-27.66	-27.66	1	5.32
1961	1	2.14	0	0	0.73	1	0	0.67	0	0	-13.39	-13.39	1	2.13
1962	1	9.03	0	0	1.43	1	0	0.67	0	0	-43.61	-43.61	1	8.98
1965	1	2.65	0	0	1.12	1	0	0.67	0	0	-11.29	-11.29	1	2.68
1966	1	10.52	0	0	2.88	1	0	0.67	0	0	-55.49	-55.49	1	10.4
1967	1	7.97	0	0	1.09	1	0	0.67	0	0	-22.93	-22.93	1	7.85
1969	1	3.43	0	0	1.35	1	0	0.67	0	0	-18.04	-18.04	1	3.43
1970	1	5.02	0	0	1.17	1	0	0.67	0	0	-46.87	-46.87	1	5
1971	1	16.43	0	0	0	1	0	0.67	0	0	-76.16	-76.16	1	16.36
1972	1	5.01	0	0	1.56	1	0	0.67	0	0	-28.84	-28.84	1	5.05
1973	1	21.8	0	0	0	1	0	0.67	0	0	-103.39	-103.39	1	21.96
1974	1	6.35	0	0	1.28	1	0	0.67	0	0	-36.05	-36.05	1	6.32
1975	1	11.25	0	0	1.48	1	0	0.67	0	0	-30.71	-30.69	0.97	9.94
1976	1	7.53	0	0	1.47	1	0	0.67	0	0	-32.08	-32.08	1	7.44
1977	1	2.65	0	0	0.85	1	0	0.67	0	0	-12.84	-12.84	1	2.64
1978	1	4.32	0	0	1.38	1	0	0.67	0	0	-21.56	-21.56	1	4.37
1979	1	4.71	0	0	1.03	1	0	0.67	0	0	-32.81	-32.81	1	4.69
1980	1	4.59	0	0	3	1	0	0.67	0	0	-48.7	-48.69	0.99	4.58
1981	1	10.47	0	0	2.02	1	0	0.67	0	0	-55.25	-55.25	1	10.55
1982	1	13.26	0	0	0	1	0	0.67	0	0	-65.01	-65.01	1	13.26
1984	1	5.43	0	0	1.16	1	0	0.67	0	0	-30.04	-30.04	1	5.5
1985	1	10.83	0	0	2.16	1	0	0.67	0	0	-27.74	-27.74	1	10.76
1986	1	8.83	0	0	1.44	1	0	0.67	0	0	-32.42	-32.42	1	8.73
1987	1	3.31	0	0	1.32	1	0	0.67	0	0	-16.72	-16.72	1	3.3
1988	1	3.53	0	0	0.99	1	0	0.67	0	0	-34.54	-34.54	1	3.53
1989	1	7.97	0	0	1.16	1	0	0.67	0	0	-21.74	-21.74	1	8.02
1990	1	7.14	0	0	1.76	1	0	0.67	0	0	-21.75	-21.75	1	7.16
1991	1	6.17	0	0	1.38	1	0	0.67	0	0	-28.9	-28.9	1	6.1
1992	1	5.18	0.04	0	3.72	1	0	0.67	0	0	-41.09	-41.09	1	5.19
1993	1	3.41	0	0	1.34	1	0	0.67	0	0	-25.18	-25.18	1	3.41
1995	1	3.03	0	0	1.15	1	0	0.67	0	0	-22.57	-22.57	1	3.04
1996	1	6.68	0	0	1.47	1	0	0.67	0	0	-41.51	-41.51	1	6.67
1997	1	10.54	0	0	1.48	1	0	0.67	0	0	-26.46	-26.46	1	10.48
1998	1	10.3	0	0	2.92	1	0	0.67	0	0	-50.77	-50.77	1	10.31
1999	1	10.2	0	0	2.63	1	0	0.67	0	0	-63.58	-63.58	1	10.15
2000	1	9.68	0	0	0.98	1	0	0.67	0	0	-79.82	-79.82	1	9.64
2001	1	2.46	0	0	1.07	1	0	0.67	0	0	-10.53	-10.53	1	2.49
2002	1	4.35	0	0	1.52	1	0	0.67	0	0	-19.59	-19.59	1	4.35
2003	1	5.35	0	0	1.22	1	0	0.67	0	0	-20.45	-20.45	1	5.4
2004	1	6.38	0	0	1.18	1	0	0.67	0	0	-19.9	-19.9	1	6.49
2005	1	7.89	0	0	1.37	1	0	0.67	0	0	-37.21	-37.21	1	7.85
2006	1	8.08	0	0	0.93	1	0	0.67	0	0	-23.85	-23.85	1	8.02
2007	1	7.1	0	0	1.7	1	0	0.67	0	0	-37.8	-37.8	1	7.05
2008	1	2.02	0	0	0.93	1	0	0.67	0	0	-18.31	-18.31	1	2.04
2009	1	9.23	0	0	1.49	1	0	0.67	0	0	-36.98	-36.98	1	9.32
2010	1	1.25	0.86	0	1.6	1	0	0.67	0	0	-22.18	-22.19	1	1.25
2011	1	10.38	0	0	1	1	0	0.67	0	0	-68.49	-68.49	1	10.35
2013	1	7.43	0.18	0	3.75	1	0	0.67	0	0	-35.96	-35.96	1	7.56
2015	1	2.16	0	0	0.74	1	0	0.67	0	0	-8.62	-8.62	1	2.15
2016	1	7.89	0	0	1.46	1	0	0.67	0	0	-35.53	-35.53	1	7.85
2017	1	9.65	0	0	1.05	1	0	0.67	0	0	-67.52	-67.52	1	9.7
2018	1	2.14	0	0	0.73	1	0	0.67	0	0	-12.12	-12.12	1	2.13
2019	1	6.88	0	0	1.25	1	0	0.67	0	0	-38.38	-38.38	1	6.94
2021	1	6.76	0	0	1.39	1	0	0.67	0	0	-55.12	-55.12	1	6.81
2022	1	4.82	0.13	0	2.55	1	0	0.67	0	0	-43.2	-43.2	1	4.84
2024	1	7.99	0.4	0	11.98	1	-0.01	0.67	0	0	-54.27	-54.28	1	7.99
2025	1	3	0	0	1.24	1	0	0.67	0	0	-16.16	-16.16	1	2.99
2026	1	4.49	0	0	1.14	1	0	0.67	0	0	-15.9	-15.9	1	4.46
2027	1	1.74	0	0	0.83	1	0	0.67	0	0	-16.9	-16.9	1	1.75
2028	1	8.13	0	0	1.17	1	0	0.67	0	0	-22.94	-22.94	1	8.17
2029	1	8.21	0	0	1.48	1	0	0.67	0	0	-43.08	-43.08	1	8.17
2030	1	8.37	0	0	1.58	1	0	0.67	0	0	-41.03	-41.03	1	8.36
2031	1	7.5	0.24	0	4.15	1	0	0.67	0	0	-48.87	-48.87	1	7.65
2032	1	3.16	0	0	1.18	1	0	0.67	0	0	-21.34	-21.34	1	3.17
2033	1	8.67	0	0	4.83	1	0	0.67	0	0	-48.4	-48.38	0.98	8.74
2034	1	1.26	0	0	0.69	1	0	0.67	0	0	-12.06	-12.06	1	1.3
2036	1	13.49	0	0	0	1	0	0.67	0	0	-45.95	-45.95	1	13.38
2038	1	4.32	0	0	1.19	1	0	0.67	0	0	-24.78	-24.78	1	4.29
2039	1	5.18	0	0	1.27	1	0	0.67	0	0	-41.16	-41.16	1	5.16
2040	1	1.03	0	0	0.55	1	0	0.67	0	0	-11.11	-11.11	1	1.01
2041	1	11.08	0	0	2.92	1	0	0.67	0	0	-37.25	-37.25	1	10.95
2042	1	19.38	4.15	0	3.99	1	0	0.67	0	0	-137.23	-137.23	1	19.42
2045	1	5.07	0	0	1.39	1	0	0.67	0	0	-28.51	-28.51	1	5.01
2046	1	2.67	0	0	0.96	1	0	0.67	0	0	-11.56	-11.56	1	2.68
2047	1	7.24	0.22	0	3.14	1	0	0.67	0	0	-48.38	-48.38	0.99	7.35
2048	1	7.26	0	0	2.11	1	0	0.67	0	0	-65.33	-65.33	1	7.24
2050	1	17.57	0	0	0	1	0	0.67	0	0	-43.82	-43.82	1	17.34
2051	1	7.48	0	0	1.46	1	0	0.67	0	0	-40.67	-40.67	1	7.5
2053	1	5.5	0	0	1.2	1	0	0.67	0	0	-16.3	-16.3	1	5.5
2054	1	2.81	0	0	2.69	1	0	0.67	0	0	-32.01	-32.01	1	2.82
2055	1	2.6	0	0	0.84	1	0	0.67	0	0	-11.71	-11.71	1	2.59
2056	1	13.55	0.41	0	1.16	1	0	0.67	0	0	-76.25	-76.25	1	13.56
2058	1	11.12	0	0	1.17	1	0	0.67	0	0	-36.79	-36.79	1	11
2060	1	2.65	0	0	1.12	1	0	0.67	0	0	-10.88	-10.88	1	2.68
2061	1	7.98	0	0	1.38	1	0	0.67	0	0	-31.34	-31.34	1	7.94
2062	1	2.65	0	0	1.12	1	0	0.67	0	0	-10	-10	1	2.68
2063	1	3.14	0	0	1.28	1	0	0.67	0	0	-18.24	-18.24	1	3.13
2064	1	3.29	0	0	1.2	1	0	0.67	0	0	-21.2	-21.2	1	3.3
2065	1	7.98	0	0	1.17	1	0	0.67	0	0	-20.9	-20.9	1	8.02
2066	1	7.67	0	0	2.23	1	0	0.67	0	0	-60.56	-60.56	1	7.64
2067	1	5.35	0	0	1.08	1	0	0.67	0	0	-19.78	-19.78	1	5.33
2068	1	2.27	0	0	0.77	1	0	0.67	0	0	-18.05	-18.05	1	2.26
2069	1	2.46	0	0	1.07	1	0	0.67	0	0	-14.49	-14.49	1	2.49
2071	1	10.36	0	0	0.58	1	0	0.67	0	0	-78.97	-78.97	1	10.31
2072	1	3.08	0	0	1.09	1	0	0.67	0	0	-25.52	-25.52	1	3.01
2073	1	8.28	0	0	1.39	1	0	0.67	0	0	-56.18	-56.18	1	8.24
2074	1	4.68	0	0	1.22	1	0	0.67	0	0	-24.39	-24.39	1	4.74
2075	1	5.94	0	0	1.47	1	0	0.67	0	0	-34.86	-34.86	1	5.84
2076	1	10.14	0	0	2.62	1	0	0.67	0	0	-45.67	-45.67	1	10.09
2077	1	1.73	0	0	0.68	1	0	0.67	0	0	-21.79	-21.78	1	1.68
2078	1	1.26	0	0	0.76	1	0	0.67	0	0	-12.05	-12.05	1	1.3
2079	1	4.38	0	0	1.12	1	0	0.67	0	0	-19.47	-19.47	1	4.35
2080	1	2.48	0	0	0.74	1	0	0.67	0	0	-29.8	-29.8	1	2.54
2081	1	10.78	0	0	1.51	1	0	0.67	0	0	-45.2	-45.2	1	10.86
2082	1	9.95	0	0	0.92	1	0	0.67	0	0	-76.85	-76.85	1	9.94
2083	1	19.86	0	0	0	1	0	0.67	0	0	-41.77	-41.77	1	19.94
2084	1	5.28	0	0	1.08	1	0	0.67	0	0	-18.17	-18.17	1	5.26
2085	1	3.78	0	0	1.38	1	0	0.67	0	0	-20.01	-20.01	1	3.84
2086	1	4.88	0	0	1.61	1	0	0.67	0	0	-12.99	-12.99	1	4.87
2087	1	14.54	0.85	0	1.27	1	0	0.67	0	0	-39.03	-39.01	0.98	13.11
2088	1	6.41	0	0	1.52	1	0	0.67	0	0	-35.39	-35.39	1	6.32
2090	1	7.81	0	0	1.3	1	0	0.67	0	0	-45.28	-45.28	1	7.89
2091	1	2.16	0	0	0.62	1	0	0.67	0	0	-11.51	-11.51	1	2.13
2092	1	9.94	0	0	1.52	1	0	0.67	0	0	-33.38	-33.39	1	10.01
2093	1	5.09	0	0	1.37	1	0	0.67	0	0	-18.61	-18.61	1	5.08
2094	1	3.63	0	0	1.39	1	0	0.67	0	0	-30.26	-30.26	1	3.62
2095	1	3.63	0	0	1.26	1	0	0.67	0	0	-35.94	-35.94	1	3.64
2096	1	9.02	0	0	8.13	1	0	0.67	0	0	-84.41	-84.4	1	8.98
2099	1	4.16	0	0	1.38	1	0	0.67	0	0	-41.51	-41.51	1	4.2
2100	1	9.19	0	0	1.43	1	0	0.67	0	0	-50.08	-50.08	1	9.14
2102	1	13.66	0	0	0	1	0	0.67	0	0	-32	-32	1	13.8
2104	1	5.3	0	0	1.2	1	0	0.67	0	0	-40.15	-40.15	1	5.28
2106	1	3.67	0.01	0	3.04	1	0	0.67	0	0	-41.15	-41.14	0.99	3.62
2108	1	13.73	0.45	0	0.69	1	0	0.67	0	0	-54.26	-54.26	1	13.87
2109	1	10.35	0	0	1.93	1	0	0.67	0	0	-45.57	-45.57	1	10.32
2111	1	8.28	0	0	1.39	1	0	0.67	0	0	-51.57	-51.57	1	8.24
2112	1	1.64	0	0	0.74	1	0	0.67	0	0	-11.21	-11.21	1	1.64
2113	1	6.92	0	0	1.62	1	0	0.67	0	0	-25.06	-25.06	1	6.94
2114	1	7.81	1.54	0	2.74	1	0	0.67	0	0	-61.66	-61.66	1	8.01
2115	1	7.3	1.42	0	3.67	1	0	0.67	0	0	-38.89	-38.89	1	7.45
2116	1	3.84	1.9	0	1.79	1	0	0.67	0	0	-37.65	-37.65	1	3.77
2117	1	2.14	0	0	0.73	1	0	0.67	0	0	-12.71	-12.71	1	2.13
2118	1	6.91	0	0	2.01	1	0	0.67	0	0	-68.53	-68.53	1	6.89
2119	1	6.38	0	0	1.23	1	0	0.67	0	0	-32.54	-32.54	1	6.32
2120	1	4.99	0	0	1.57	1	0	0.67	0	0	-30.54	-30.54	1	5.05
2121	1	9.23	0	0	1	1	0	0.67	0	0	-70.88	-70.88	1	9.3
2122	1	6.48	0	0	1.29	1	0	0.67	0	0	-22.32	-22.32	1	6.49
2123	1	1.49	0	0	0.73	1	0	0.67	0	0	-12.43	-12.43	1	1.51
2124	1	1.81	0	0	0.8	1	0	0.67	0	0	-23.83	-23.83	1	1.81
2125	1	8.98	0	0	5.63	1	0	0.67	0	0	-50.37	-50.35	0.98	8.98
2126	1	7.61	0	0	1.59	1	0	0.67	0	0	-35.82	-35.82	1	7.59
2127	1	1.76	0	0	0.86	1	0	0.67	0	0	-19.53	-19.53	1	1.75
2128	1	27.15	0	0	0	1	0	0.67	0	0	-51.05	-51.05	1	27.67
2129	1	10.77	0.28	0	6.18	1	0	0.67	0	0	-62.14	-62.15	1	10.88
2130	1	6.39	0	0	1.38	1	0	0.67	0	0	-42	-42	1	6.49
2131	1	4.3	0	0	1.51	1	0	0.67	0	0	-17.22	-17.22	1	4.29
2133	1	1.51	0	0	0.57	1	0	0.67	0	0	-10.68	-10.68	1	1.5
2134	1	14.86	0	0	0	1	0	0.67	0	0	-62.09	-62.09	1	14.9
[truncated: 1,393 more rows]
