# Supplementary material for: Climate, inter-serotype competition and arboviral interactions shape dengue dynamics in Thailand
Source: Commun Biol. 2025 Apr 11;8:601. doi: 10.1038/s42003-025-07999-9 (PMC11992266; doi:10.1038/s42003-025-07999-9)
Supplement: Supplementary file 11 — Supplementary Data9. [file 42003_2025_7999_MOESM11_ESM.xlsx]

## Sheet: datamonkey-tableDENV4_FuBar
TableS10. FUBAR DENV4
Site	Partition	&alpha;	&beta;	&beta;-&alpha;	Prob[&alpha;>&beta;]	Prob[&alpha;<&beta;]	BayesFactor[&alpha;<&beta;]
3118	1	0.895	7.653	6.758	0.003	0.981	853.951
2688	1	0.765	3.112	2.347	0.008	0.962	417.665
2255	1	0.795	2.742	1.947	0.024	0.944	278.567
2756	1	0.899	2.354	1.454	0.127	0.83	81.074
2440	1	1.013	2.322	1.31	0.139	0.812	71.854
2534	1	0.518	0.923	0.405	0.209	0.742	47.575
903	1	0.96	1.714	0.754	0.234	0.721	42.871
2260	1	1.767	3.947	2.179	0.052	0.706	39.829
796	1	0.472	0.722	0.25	0.245	0.702	39.055
29	1	0.846	1.136	0.29	0.266	0.683	35.692
2262	1	0.979	1.258	0.279	0.286	0.664	32.791
2170	1	1.821	2.549	0.728	0.227	0.663	32.658
1295	1	0.992	1.289	0.297	0.283	0.648	30.522
1843	1	0.515	0.672	0.157	0.313	0.631	28.385
3193	1	0.833	0.999	0.166	0.326	0.621	27.22
927	1	1.467	2.045	0.579	0.308	0.615	26.535
3381	1	1.303	1.611	0.308	0.344	0.595	24.379
220	1	0.478	0.544	0.066	0.365	0.575	22.411
2783	1	0.572	0.622	0.05	0.367	0.575	22.4
950	1	0.861	0.799	-0.063	0.377	0.566	21.647
1507	1	1.004	0.956	-0.048	0.399	0.548	20.107
1988	1	1.007	0.962	-0.045	0.398	0.548	20.145
93	1	0.564	0.565	0.001	0.398	0.542	19.663
727	1	0.524	0.524	0	0.407	0.533	18.921
1134	1	0.532	0.528	-0.004	0.408	0.532	18.844
6	1	0.817	0.714	-0.103	0.428	0.517	17.743
3313	1	0.951	0.879	-0.072	0.415	0.509	17.213
434	1	0.845	0.691	-0.155	0.435	0.508	17.146
1491	1	0.845	0.689	-0.156	0.436	0.508	17.092
1243	1	1.052	0.917	-0.135	0.44	0.486	15.67
1368	1	0.551	0.474	-0.077	0.464	0.474	14.974
2640	1	0.553	0.475	-0.079	0.465	0.474	14.945
3383	1	0.558	0.459	-0.099	0.478	0.461	14.182
7	1	0.784	0.572	-0.212	0.487	0.457	13.967
807	1	0.984	0.707	-0.276	0.49	0.457	13.938
2766	1	0.952	0.68	-0.272	0.491	0.456	13.891
1152	1	0.961	0.684	-0.277	0.492	0.455	13.826
944	1	0.983	0.7	-0.283	0.493	0.454	13.781
2622	1	0.99	0.703	-0.287	0.494	0.453	13.727
2931	1	0.993	0.707	-0.286	0.494	0.453	13.754
2933	1	0.993	0.704	-0.288	0.495	0.452	13.706
92	1	0.634	0.475	-0.159	0.5	0.442	13.111
2248	1	0.527	0.399	-0.128	0.508	0.427	12.376
1249	1	0.928	0.723	-0.205	0.507	0.42	12.034
1973	1	1.865	1.768	-0.096	0.498	0.412	11.598
2526	1	0.522	0.377	-0.145	0.523	0.411	11.577
2877	1	1.735	1.562	-0.173	0.515	0.41	11.541
141	1	0.879	0.526	-0.352	0.547	0.399	10.997
724	1	0.879	0.527	-0.352	0.547	0.399	11.004
1546	1	0.607	0.4	-0.207	0.543	0.396	10.878
1514	1	1.711	1.164	-0.547	0.562	0.392	10.675
2916	1	1.239	0.888	-0.351	0.542	0.391	10.647
2722	1	0.92	0.528	-0.391	0.559	0.388	10.516
1972	1	0.625	0.393	-0.231	0.555	0.384	10.35
979	1	0.904	0.506	-0.398	0.568	0.379	10.124
3136	1	1.909	1.632	-0.277	0.545	0.379	10.118
411	1	2.019	1.876	-0.143	0.499	0.377	10.039
681	1	0.575	0.363	-0.212	0.559	0.377	10.038
2669	1	1.101	0.746	-0.355	0.558	0.374	9.89
18	1	0.884	0.482	-0.402	0.579	0.368	9.673
85	1	0.882	0.48	-0.402	0.58	0.368	9.641
1535	1	0.895	0.485	-0.41	0.581	0.367	9.607
11	1	0.533	0.328	-0.204	0.569	0.364	9.487
902	1	1.888	1.463	-0.425	0.574	0.363	9.457
99	1	0.859	0.457	-0.402	0.587	0.36	9.333
2012	1	1.692	1.206	-0.486	0.586	0.353	9.044
3372	1	0.907	0.463	-0.444	0.596	0.351	8.974
1039	1	5.557	7.009	1.451	0.02	0.35	8.92
12	1	0.674	0.361	-0.312	0.598	0.343	8.661
853	1	0.628	0.342	-0.285	0.597	0.341	8.598
1025	1	1.688	1.15	-0.538	0.601	0.328	8.109
2860	1	1.906	1.401	-0.505	0.604	0.327	8.063
375	1	1.822	0.972	-0.85	0.637	0.321	7.856
1536	1	1.056	0.627	-0.429	0.621	0.316	7.672
1895	1	1.042	0.451	-0.591	0.639	0.313	7.542
901	1	1.076	0.464	-0.611	0.641	0.312	7.517
1068	1	1.042	0.45	-0.592	0.64	0.312	7.521
362	1	1.076	0.463	-0.613	0.642	0.311	7.489
1660	1	1.079	0.464	-0.615	0.642	0.311	7.479
2214	1	1.081	0.465	-0.616	0.642	0.311	7.494
2517	1	1.052	0.453	-0.6	0.641	0.311	7.484
3103	1	1.083	0.466	-0.617	0.642	0.311	7.492
3274	1	1.083	0.466	-0.618	0.642	0.311	7.484
873	1	1.089	0.466	-0.623	0.643	0.31	7.444
2261	1	1.082	0.464	-0.618	0.642	0.31	7.467
2561	1	1.083	0.464	-0.618	0.642	0.31	7.464
2588	1	1.083	0.464	-0.618	0.643	0.31	7.464
3042	1	1.097	0.469	-0.627	0.643	0.31	7.444
2617	1	0.951	0.566	-0.385	0.63	0.308	7.377
102	1	2.168	1.327	-0.841	0.65	0.305	7.291
1145	1	2.099	1.507	-0.592	0.641	0.295	6.945
2822	1	1.571	0.952	-0.619	0.642	0.289	6.728
965	1	1.666	0.987	-0.679	0.665	0.282	6.507
3164	1	0.946	0.526	-0.421	0.658	0.282	6.508
453	1	1.978	1.251	-0.727	0.665	0.277	6.354
1049	1	1.922	0.841	-1.081	0.688	0.273	6.237
2693	1	1.115	0.564	-0.551	0.676	0.267	6.027
15	1	0.479	0.189	-0.29	0.653	0.266	6.023
1141	1	0.486	0.19	-0.296	0.656	0.265	5.967
3138	1	1.776	1.058	-0.718	0.672	0.264	5.954
2530	1	0.931	0.494	-0.437	0.678	0.263	5.921
2894	1	1.024	0.356	-0.668	0.694	0.259	5.801
144	1	1.127	0.551	-0.575	0.687	0.257	5.724
399	1	0.977	0.339	-0.638	0.695	0.257	5.727
461	1	1.022	0.348	-0.674	0.699	0.254	5.651
421	1	1.023	0.347	-0.676	0.7	0.253	5.625
1321	1	1.036	0.35	-0.686	0.7	0.253	5.617
2100	1	1.027	0.348	-0.679	0.7	0.253	5.623
115	1	1.196	0.571	-0.625	0.693	0.252	5.595
2441	1	0.874	0.45	-0.424	0.694	0.25	5.541
2150	1	1.826	0.963	-0.863	0.7	0.248	5.475
1163	1	1.614	0.784	-0.83	0.706	0.242	5.305
2711	1	1.617	0.782	-0.836	0.707	0.241	5.261
117	1	1.036	0.331	-0.706	0.714	0.24	5.236
879	1	1.802	0.915	-0.888	0.709	0.24	5.231
3356	1	1.118	0.52	-0.598	0.705	0.24	5.248
225	1	1.037	0.33	-0.708	0.714	0.239	5.216
1122	1	1.037	0.33	-0.707	0.714	0.239	5.218
1240	1	1.04	0.331	-0.71	0.714	0.239	5.217
2615	1	1.044	0.331	-0.713	0.715	0.239	5.212
3017	1	4.443	2.474	-1.969	0.591	0.239	5.202
404	1	1.884	0.669	-1.215	0.725	0.238	5.191
1131	1	1.054	0.328	-0.725	0.719	0.236	5.11
2492	1	1.791	0.895	-0.896	0.713	0.236	5.136
3368	1	2.329	1.578	-0.751	0.677	0.229	4.914
2335	1	2.739	1.087	-1.652	0.738	0.228	4.911
3050	1	2.013	1.146	-0.867	0.715	0.226	4.85
2326	1	2.918	0.96	-1.957	0.745	0.222	4.733
2772	1	1.921	0.963	-0.958	0.737	0.216	4.557
2776	1	1.953	0.981	-0.971	0.737	0.216	4.558
3167	1	1.136	0.484	-0.652	0.733	0.216	4.562
28	1	0.613	0.173	-0.441	0.724	0.212	4.46
107	1	0.613	0.173	-0.441	0.724	0.212	4.459
2741	1	1.663	0.727	-0.936	0.742	0.212	4.454
2875	1	1.659	0.725	-0.934	0.742	0.212	4.461
3299	1	1.966	0.981	-0.985	0.741	0.212	4.468
1307	1	1.597	0.679	-0.918	0.743	0.211	4.424
2529	1	1.649	0.714	-0.934	0.743	0.211	4.432
1616	1	1.624	0.692	-0.932	0.745	0.209	4.383
760	1	1.489	0.711	-0.778	0.736	0.207	4.327
1890	1	1.094	0.444	-0.65	0.745	0.207	4.323
432	1	1.097	0.444	-0.653	0.746	0.206	4.303
1467	1	2.329	0.645	-1.684	0.761	0.206	4.309
2914	1	1.109	0.445	-0.664	0.747	0.205	4.271
1216	1	2.507	1.255	-1.253	0.761	0.202	4.208
1058	1	1.694	0.715	-0.98	0.754	0.2	4.139
866	1	1.165	0.448	-0.717	0.756	0.197	4.078
851	1	1.108	0.424	-0.684	0.761	0.193	3.96
2781	1	1.136	0.429	-0.708	0.763	0.191	3.917
1064	1	2.314	1.433	-0.881	0.73	0.19	3.885
1177	1	2.782	0.647	-2.135	0.785	0.185	3.768
734	1	1.717	0.781	-0.937	0.765	0.183	3.709
756	1	2.94	0.639	-2.301	0.791	0.18	3.649
1510	1	1.004	0.378	-0.626	0.776	0.178	3.591
2998	1	0.752	0.163	-0.588	0.77	0.177	3.577
1070	1	1.655	0.617	-1.037	0.782	0.176	3.534
940	1	1.295	0.441	-0.854	0.783	0.175	3.515
1267	1	1.305	0.444	-0.861	0.783	0.175	3.516
1394	1	1.319	0.448	-0.871	0.783	0.175	3.52
820	1	1.942	0.467	-1.475	0.802	0.169	3.372
1433	1	1.783	0.781	-1.003	0.783	0.168	3.357
3009	1	1.972	0.471	-1.502	0.804	0.167	3.328
978	1	1.306	0.425	-0.881	0.793	0.166	3.292
1352	1	1.973	0.466	-1.507	0.806	0.166	3.294
3073	1	1.905	0.725	-1.18	0.798	0.164	3.242
1892	1	1.852	0.688	-1.164	0.799	0.163	3.224
98	1	1.89	0.714	-1.176	0.799	0.162	3.21
1113	1	1.664	0.672	-0.992	0.792	0.162	3.2
3237	1	1.868	0.693	-1.175	0.801	0.161	3.186
1281	1	1.896	0.709	-1.187	0.802	0.16	3.157
2710	1	2.234	1.2	-1.033	0.782	0.16	3.168
3112	1	1.034	0.356	-0.678	0.797	0.16	3.151
886	1	1.905	0.713	-1.192	0.803	0.159	3.144
1115	1	1.903	0.712	-1.191	0.803	0.159	3.146
2920	1	1.915	0.719	-1.196	0.803	0.159	3.134
2988	1	1.915	0.719	-1.196	0.803	0.159	3.135
3043	1	1.746	0.588	-1.158	0.805	0.159	3.124
66	1	1.913	0.713	-1.199	0.804	0.158	3.114
1101	1	0.833	0.154	-0.679	0.794	0.158	3.113
1260	1	1.915	0.716	-1.199	0.804	0.158	3.12
1653	1	0.834	0.154	-0.68	0.795	0.158	3.109
1758	1	0.833	0.154	-0.679	0.794	0.158	3.113
2076	1	1.019	0.352	-0.667	0.798	0.158	3.115
1250	1	0.841	0.155	-0.686	0.796	0.157	3.096
1634	1	0.848	0.155	-0.693	0.797	0.157	3.079
3032	1	0.842	0.155	-0.687	0.796	0.157	3.094
826	1	1.434	0.44	-0.993	0.806	0.156	3.06
3125	1	1.937	0.724	-1.213	0.806	0.156	3.07
3208	1	0.851	0.155	-0.696	0.797	0.156	3.071
2417	1	2.31	1.245	-1.065	0.789	0.155	3.036
13	1	0.84	0.151	-0.689	0.799	0.154	3.022
919	1	0.837	0.151	-0.686	0.798	0.154	3.03
2910	1	1.689	0.654	-1.035	0.804	0.152	2.963
194	1	1.78	0.717	-1.064	0.806	0.149	2.91
505	1	1.618	0.506	-1.112	0.814	0.148	2.89
2992	1	0.851	0.143	-0.709	0.808	0.146	2.826
1650	1	0.845	0.141	-0.704	0.808	0.145	2.813
1645	1	1.512	0.548	-0.964	0.812	0.144	2.793
2399	1	0.854	0.142	-0.712	0.809	0.144	2.793
89	1	1.234	0.366	-0.867	0.818	0.143	2.773
2121	1	1.238	0.366	-0.872	0.819	0.143	2.756
1581	1	2.596	1.465	-1.131	0.772	0.142	2.75
81	1	1.488	0.526	-0.961	0.818	0.139	2.683
899	1	1.121	0.341	-0.78	0.821	0.139	2.68
2175	1	2.304	0.446	-1.859	0.836	0.139	2.677
3375	1	2.592	1.434	-1.158	0.783	0.137	2.625
160	1	0.973	0.146	-0.827	0.824	0.136	2.602
829	1	0.854	0.132	-0.722	0.818	0.136	2.602
1065	1	0.854	0.132	-0.722	0.818	0.136	2.602
761	1	0.78	0.122	-0.658	0.814	0.135	2.581
2073	1	0.783	0.123	-0.661	0.813	0.135	2.596
2945	1	0.786	0.123	-0.663	0.814	0.135	2.592
1586	1	2.645	1.464	-1.182	0.781	0.134	2.56
2109	1	1.043	0.32	-0.722	0.825	0.134	2.567
1194	1	2.457	0.449	-2.009	0.843	0.133	2.538
2	1	0.985	0.143	-0.842	0.829	0.132	2.517
20	1	0.98	0.143	-0.837	0.828	0.132	2.524
346	1	0.977	0.143	-0.834	0.828	0.132	2.53
3199	1	1.352	0.367	-0.984	0.833	0.132	2.512
530	1	1.745	0.508	-1.238	0.835	0.131	2.495
1066	1	1.896	0.708	-1.188	0.83	0.131	2.496
2447	1	1.001	0.143	-0.857	0.83	0.131	2.49
2453	1	1.001	0.143	-0.857	0.83	0.131	2.49
70	1	1.267	0.177	-1.09	0.84	0.13	2.468
2390	1	1.759	0.507	-1.253	0.838	0.129	2.448
3278	1	1.756	0.507	-1.25	0.837	0.129	2.458
1204	1	2.533	1.354	-1.179	0.811	0.128	2.428
64	1	0.803	0.116	-0.687	0.823	0.127	2.409
470	1	0.803	0.116	-0.687	0.823	0.127	2.409
587	1	0.803	0.116	-0.687	0.823	0.127	2.409
2179	1	1.241	0.34	-0.901	0.836	0.127	2.423
2352	1	2.695	0.442	-2.253	0.851	0.126	2.388
776	1	2.751	0.441	-2.31	0.853	0.124	2.35
271	1	2.893	0.444	-2.449	0.855	0.123	2.317
313	1	2.897	0.444	-2.453	0.855	0.123	2.315
1437	1	2.506	1.38	-1.126	0.799	0.123	2.327
2051	1	2.85	0.44	-2.41	0.856	0.122	2.304
45	1	2.884	0.437	-2.447	0.857	0.121	2.277
1092	1	2.846	0.437	-2.409	0.856	0.121	2.29
2245	1	2.891	0.44	-2.451	0.856	0.121	2.294
576	1	2.966	0.437	-2.529	0.858	0.12	2.252
1203	1	2.918	0.438	-2.48	0.857	0.12	2.271
1544	1	0.807	0.11	-0.697	0.83	0.12	2.261
2378	1	0.8	0.109	-0.69	0.829	0.12	2.27
3134	1	2.877	0.475	-2.402	0.858	0.12	2.262
596	1	0.871	0.116	-0.755	0.835	0.119	2.24
952	1	2.392	1.142	-1.25	0.839	0.119	2.238
2597	1	0.878	0.116	-0.762	0.836	0.119	2.23
2787	1	1.014	0.131	-0.882	0.842	0.119	2.25
3191	1	2.884	0.472	-2.412	0.859	0.119	2.245
1284	1	3.006	0.446	-2.56	0.861	0.118	2.209
1924	1	0.797	0.107	-0.691	0.831	0.118	2.22
2246	1	1.697	0.428	-1.269	0.851	0.118	2.219
1	1	3.277	0.444	-2.833	0.861	0.117	2.198
590	1	1.744	0.443	-1.3	0.852	0.117	2.204
1207	1	1.744	0.441	-1.303	0.853	0.117	2.19
1299	1	2.396	1.137	-1.259	0.842	0.117	2.193
2131	1	1.746	0.444	-1.302	0.853	0.117	2.199
1829	1	1.972	0.553	-1.418	0.854	0.116	2.184
3126	1	1.727	0.432	-1.296	0.854	0.116	2.167
3382	1	1.761	0.445	-1.316	0.854	0.116	2.17
339	1	0.999	0.122	-0.876	0.848	0.113	2.116
1904	1	1.772	0.441	-1.332	0.858	0.113	2.115
2037	1	1.008	0.123	-0.885	0.849	0.113	2.105
1264	1	1.766	0.559	-1.206	0.852	0.112	2.098
17	1	0.944	0.112	-0.832	0.85	0.109	2.022
2482	1	2.522	1.237	-1.285	0.847	0.107	1.982
2567	1	0.815	0.095	-0.72	0.846	0.105	1.939
707	1	1.328	0.429	-0.9	0.86	0.104	1.916
58	1	0.964	0.106	-0.858	0.858	0.102	1.885
636	1	1.685	0.488	-1.197	0.865	0.102	1.883
3005	1	0.976	0.107	-0.869	0.859	0.102	1.875
1169	1	0.98	0.107	-0.873	0.859	0.101	1.871
2887	1	1.827	0.547	-1.281	0.866	0.101	1.869
1028	1	1.018	0.109	-0.909	0.862	0.1	1.845
1099	1	1.847	0.425	-1.422	0.873	0.1	1.844
1842	1	1.847	0.425	-1.422	0.873	0.1	1.843
2293	1	1.021	0.109	-0.912	0.862	0.1	1.843
701	1	0.893	0.096	-0.797	0.857	0.099	1.816
1201	1	1.767	0.511	-1.256	0.869	0.099	1.824
1265	1	0.896	0.096	-0.8	0.857	0.099	1.814
1983	1	0.897	0.096	-0.801	0.857	0.099	1.813
356	1	1.494	0.155	-1.339	0.879	0.098	1.796
1501	1	1.497	0.155	-1.342	0.879	0.098	1.792
1641	1	1.494	0.155	-1.339	0.879	0.098	1.796
1035	1	1.79	0.511	-1.279	0.872	0.097	1.774
2003	1	1.498	0.155	-1.343	0.879	0.097	1.79
2045	1	1.498	0.155	-1.343	0.879	0.097	1.79
2340	1	1.499	0.155	-1.344	0.879	0.097	1.789
3085	1	1.502	0.155	-1.347	0.879	0.097	1.785
96	1	1.882	0.424	-1.459	0.878	0.096	1.758
1126	1	0.955	0.099	-0.856	0.863	0.096	1.764
1791	1	0.958	0.097	-0.86	0.865	0.094	1.724
1795	1	2.314	0.933	-1.38	0.874	0.094	1.729
3045	1	2.506	1.223	-1.283	0.86	0.094	1.718
27	1	1.278	0.124	-1.154	0.879	0.093	1.7
39	1	1.278	0.124	-1.154	0.879	0.093	1.7
63	1	1.278	0.124	-1.154	0.879	0.093	1.7
191	1	1.278	0.124	-1.154	0.879	0.093	1.7
827	1	1.278	0.124	-1.154	0.879	0.093	1.7
1434	1	1.32	0.128	-1.192	0.88	0.093	1.699
1933	1	1.283	0.124	-1.159	0.879	0.093	1.696
2130	1	1.284	0.124	-1.16	0.879	0.093	1.695
2625	1	1.328	0.128	-1.2	0.88	0.093	1.691
2682	1	1.328	0.128	-1.2	0.88	0.093	1.691
2834	1	0.981	0.098	-0.883	0.867	0.093	1.707
2858	1	2.382	0.942	-1.441	0.871	0.093	1.706
2862	1	1.808	0.506	-1.302	0.876	0.093	1.707
30	1	1.321	0.127	-1.194	0.88	0.092	1.689
875	1	1.337	0.127	-1.209	0.882	0.092	1.674
1659	1	1.324	0.127	-1.197	0.881	0.092	1.686
2005	1	1.326	0.127	-1.198	0.881	0.092	1.685
2501	1	1.332	0.127	-1.205	0.881	0.092	1.679
2511	1	1.331	0.128	-1.203	0.881	0.092	1.688
2514	1	1.331	0.128	-1.203	0.881	0.092	1.688
2539	1	1.329	0.127	-1.202	0.881	0.092	1.682
1164	1	2.685	1.547	-1.138	0.771	0.09	1.633
1644	1	2.559	1.164	-1.395	0.867	0.09	1.643
2325	1	1.921	0.417	-1.503	0.885	0.09	1.645
1219	1	1.295	0.119	-1.176	0.884	0.089	1.615
2486	1	1.306	0.12	-1.187	0.884	0.088	1.606
3142	1	1.305	0.12	-1.186	0.884	0.088	1.604
783	1	2.304	0.94	-1.364	0.879	0.086	1.552
1320	1	2.137	0.28	-1.856	0.895	0.086	1.566
1935	1	2.149	0.281	-1.869	0.895	0.086	1.554
941	1	2.138	0.277	-1.861	0.896	0.085	1.537
2128	1	1.954	0.412	-1.542	0.891	0.085	1.551
2360	1	2.147	0.277	-1.869	0.897	0.085	1.533
2389	1	2.14	0.278	-1.862	0.896	0.085	1.548
2662	1	1.996	0.426	-1.571	0.892	0.085	1.531
2997	1	1.996	0.427	-1.569	0.892	0.085	1.537
3223	1	2.15	0.278	-1.872	0.897	0.085	1.532
451	1	2	0.424	-1.576	0.893	0.084	1.518
657	1	2.149	0.276	-1.873	0.897	0.084	1.519
673	1	2	0.423	-1.577	0.894	0.084	1.511
876	1	1.975	0.412	-1.563	0.894	0.084	1.511
976	1	2.151	0.276	-1.875	0.897	0.084	1.516
1019	1	2	0.424	-1.576	0.893	0.084	1.518
1252	1	2.152	0.278	-1.874	0.897	0.084	1.528
1551	1	2.149	0.276	-1.873	0.897	0.084	1.519
1567	1	2	0.424	-1.575	0.893	0.084	1.519
1664	1	2.151	0.277	-1.873	0.897	0.084	1.526
1870	1	2.001	0.423	-1.578	0.894	0.084	1.512
2035	1	2.006	0.427	-1.579	0.893	0.084	1.517
2202	1	2.153	0.277	-1.875	0.897	0.084	1.524
2392	1	2.152	0.278	-1.874	0.897	0.084	1.528
2884	1	2.008	0.426	-1.582	0.894	0.084	1.511
2896	1	2.153	0.278	-1.875	0.897	0.084	1.528
481	1	2.004	0.424	-1.58	0.894	0.083	1.509
668	1	0.972	0.086	-0.886	0.878	0.083	1.498
1444	1	2.003	0.423	-1.58	0.894	0.083	1.508
1470	1	1.749	0.337	-1.411	0.893	0.083	1.496
1565	1	2	0.423	-1.577	0.894	0.083	1.511
1619	1	2.016	0.426	-1.589	0.895	0.083	1.497
1942	1	2.02	0.429	-1.591	0.894	0.083	1.501
2563	1	2.009	0.426	-1.584	0.894	0.083	1.506
2592	1	2.008	0.425	-1.583	0.894	0.083	1.504
2627	1	1.754	0.339	-1.415	0.893	0.083	1.498
2664	1	2.01	0.427	-1.583	0.894	0.083	1.51
2736	1	2.011	0.425	-1.587	0.895	0.083	1.497
3066	1	2.009	0.425	-1.584	0.894	0.083	1.505
32	1	1.039	0.09	-0.949	0.881	0.082	1.487
49	1	1.039	0.09	-0.949	0.881	0.082	1.487
1238	1	2.28	0.81	-1.47	0.89	0.082	1.485
2187	1	1.799	0.458	-1.341	0.89	0.082	1.48
2758	1	2.025	0.428	-1.596	0.895	0.082	1.488
2762	1	2.498	1.077	-1.421	0.887	0.082	1.486
3053	1	2.019	0.426	-1.593	0.895	0.082	1.488
69	1	1.411	0.118	-1.293	0.895	0.08	1.448
297	1	1.426	0.118	-1.308	0.896	0.08	1.437
307	1	1.426	0.118	-1.308	0.896	0.08	1.436
357	1	1.411	0.118	-1.293	0.895	0.08	1.448
425	1	1.411	0.118	-1.293	0.895	0.08	1.448
431	1	1.411	0.118	-1.293	0.895	0.08	1.448
502	1	1.411	0.118	-1.293	0.895	0.08	1.448
537	1	1.426	0.118	-1.308	0.896	0.08	1.437
553	1	1.803	0.423	-1.38	0.894	0.08	1.445
575	1	1.411	0.118	-1.293	0.895	0.08	1.448
583	1	1.411	0.118	-1.293	0.895	0.08	1.448
728	1	1.411	0.118	-1.293	0.895	0.08	1.448
790	1	1.411	0.118	-1.293	0.895	0.08	1.448
1009	1	1.414	0.118	-1.296	0.896	0.08	1.446
1052	1	1.411	0.118	-1.293	0.895	0.08	1.448
1172	1	1.426	0.118	-1.308	0.896	0.08	1.437
1211	1	1.411	0.118	-1.293	0.895	0.08	1.448
1251	1	1.418	0.118	-1.3	0.896	0.08	1.442
1476	1	1.411	0.118	-1.293	0.895	0.08	1.448
1511	1	1.414	0.118	-1.296	0.896	0.08	1.446
1529	1	1.426	0.118	-1.308	0.896	0.08	1.437
1595	1	1.426	0.118	-1.308	0.896	0.08	1.437
1727	1	1.411	0.118	-1.293	0.895	0.08	1.448
1995	1	1.415	0.118	-1.297	0.896	0.08	1.444
2014	1	1.415	0.118	-1.297	0.896	0.08	1.444
2090	1	1.415	0.118	-1.297	0.896	0.08	1.444
2129	1	1.416	0.118	-1.298	0.896	0.08	1.444
2320	1	1.416	0.118	-1.298	0.896	0.08	1.444
2363	1	1.416	0.118	-1.298	0.896	0.08	1.444
2438	1	1.418	0.118	-1.3	0.896	0.08	1.442
2466	1	1.421	0.118	-1.303	0.896	0.08	1.44
2471	1	1.421	0.118	-1.303	0.896	0.08	1.44
2519	1	1.422	0.118	-1.304	0.896	0.08	1.439
2593	1	1.418	0.118	-1.3	0.896	0.08	1.442
2993	1	1.418	0.118	-1.3	0.896	0.08	1.442
3092	1	1.419	0.118	-1.301	0.896	0.08	1.441
3233	1	1.418	0.118	-1.3	0.896	0.08	1.442
533	1	1.428	0.117	-1.311	0.898	0.079	1.415
766	1	0.866	0.139	-0.727	0.897	0.078	1.409
2020	1	0.869	0.139	-0.73	0.897	0.078	1.405
2518	1	1.796	0.396	-1.4	0.902	0.073	1.314
974	1	1.796	0.391	-1.405	0.904	0.072	1.288
1021	1	1.806	0.391	-1.415	0.905	0.071	1.271
2185	1	1.896	0.42	-1.477	0.905	0.071	1.269
16	1	1.549	0.112	-1.437	0.911	0.069	1.221
19	1	1.513	0.109	-1.404	0.91	0.069	1.222
31	1	1.51	0.109	-1.401	0.91	0.069	1.224
67	1	1.51	0.109	-1.401	0.91	0.069	1.224
119	1	1.51	0.109	-1.401	0.91	0.069	1.224
131	1	1.545	0.112	-1.433	0.91	0.069	1.229
227	1	1.545	0.112	-1.433	0.91	0.069	1.229
242	1	1.513	0.109	-1.404	0.91	0.069	1.222
323	1	1.559	0.113	-1.446	0.911	0.069	1.222
331	1	1.548	0.112	-1.435	0.91	0.069	1.228
336	1	1.51	0.109	-1.401	0.91	0.069	1.224
341	1	1.545	0.112	-1.433	0.91	0.069	1.229
352	1	1.51	0.109	-1.401	0.91	0.069	1.224
373	1	1.51	0.109	-1.401	0.91	0.069	1.224
513	1	1.546	0.112	-1.434	0.911	0.069	1.223
548	1	1.559	0.113	-1.446	0.911	0.069	1.222
613	1	1.549	0.112	-1.437	0.911	0.069	1.221
686	1	1.51	0.109	-1.401	0.91	0.069	1.224
855	1	1.545	0.112	-1.433	0.91	0.069	1.229
922	1	1.51	0.109	-1.401	0.91	0.069	1.224
951	1	1.545	0.112	-1.433	0.91	0.069	1.229
1114	1	1.545	0.112	-1.433	0.91	0.069	1.229
1247	1	1.548	0.112	-1.436	0.91	0.069	1.228
1344	1	1.511	0.109	-1.403	0.91	0.069	1.221
1517	1	1.545	0.112	-1.433	0.91	0.069	1.229
1676	1	1.513	0.109	-1.404	0.91	0.069	1.222
1683	1	1.51	0.109	-1.401	0.91	0.069	1.224
1699	1	1.51	0.109	-1.401	0.91	0.069	1.225
1779	1	1.545	0.112	-1.433	0.91	0.069	1.229
1807	1	1.545	0.112	-1.433	0.91	0.069	1.229
1812	1	1.545	0.112	-1.433	0.91	0.069	1.229
1914	1	1.51	0.109	-1.401	0.91	0.069	1.224
1986	1	1.549	0.112	-1.437	0.91	0.069	1.227
2000	1	1.514	0.109	-1.405	0.91	0.069	1.222
2172	1	1.551	0.112	-1.439	0.911	0.069	1.22
2191	1	1.55	0.113	-1.437	0.91	0.069	1.227
2424	1	1.517	0.109	-1.408	0.91	0.069	1.22
2431	1	1.552	0.113	-1.439	0.911	0.069	1.226
2527	1	1.552	0.113	-1.44	0.911	0.069	1.225
2645	1	1.552	0.113	-1.439	0.911	0.069	1.226
2840	1	1.517	0.109	-1.408	0.91	0.069	1.22
2972	1	1.552	0.113	-1.439	0.911	0.069	1.226
2995	1	1.552	0.113	-1.439	0.911	0.069	1.226
3086	1	1.518	0.109	-1.409	0.91	0.069	1.22
3111	1	1.553	0.113	-1.44	0.911	0.069	1.225
3113	1	1.553	0.113	-1.44	0.911	0.069	1.225
3183	1	1.555	0.113	-1.442	0.911	0.069	1.224
3225	1	1.517	0.109	-1.408	0.91	0.069	1.22
3322	1	1.555	0.113	-1.443	0.911	0.069	1.223
1156	1	1.559	0.112	-1.447	0.911	0.068	1.215
1538	1	1.524	0.109	-1.414	0.91	0.068	1.217
1578	1	1.559	0.112	-1.447	0.911	0.068	1.215
1989	1	1.564	0.112	-1.452	0.912	0.068	1.204
2250	1	1.552	0.112	-1.44	0.911	0.068	1.219
2797	1	1.565	0.113	-1.452	0.911	0.068	1.218
2817	1	1.552	0.112	-1.44	0.911	0.068	1.219
3083	1	1.553	0.112	-1.441	0.911	0.068	1.218
3217	1	1.521	0.109	-1.411	0.91	0.068	1.218
3329	1	1.556	0.112	-1.444	0.911	0.068	1.217
3330	1	1.521	0.109	-1.411	0.91	0.068	1.218
3364	1	1.552	0.112	-1.44	0.911	0.068	1.219
2614	1	2.288	0.816	-1.471	0.905	0.067	1.19
780	1	1.323	0.091	-1.232	0.908	0.066	1.179
1296	1	1.323	0.091	-1.232	0.908	0.066	1.179
1700	1	1.323	0.091	-1.232	0.908	0.066	1.179
1778	1	1.323	0.091	-1.232	0.908	0.066	1.179
2341	1	1.332	0.091	-1.241	0.908	0.066	1.174
2538	1	2.435	0.987	-1.448	0.905	0.066	1.168
2584	1	1.331	0.091	-1.239	0.908	0.066	1.176
3012	1	2.36	0.746	-1.614	0.909	0.066	1.181
708	1	2.471	1.032	-1.439	0.906	0.065	1.147
1984	1	2.516	1.049	-1.467	0.901	0.065	1.156
2825	1	1.347	0.092	-1.256	0.91	0.065	1.162
367	1	2.579	0.926	-1.652	0.906	0.064	1.132
980	1	2.592	0.995	-1.597	0.908	0.063	1.121
1261	1	2.673	0.265	-2.408	0.923	0.063	1.109
1898	1	2.006	0.42	-1.585	0.917	0.062	1.094
1823	1	2.012	0.419	-1.593	0.918	0.061	1.078
1940	1	2.403	0.767	-1.636	0.917	0.061	1.071
3121	1	2.817	0.264	-2.553	0.925	0.061	1.069
272	1	2.818	0.262	-2.556	0.926	0.06	1.055
557	1	2.804	0.262	-2.542	0.926	0.06	1.058
1136	1	2.82	0.262	-2.558	0.926	0.06	1.055
1229	1	2.818	0.259	-2.56	0.928	0.059	1.032
2079	1	2.819	0.26	-2.559	0.927	0.059	1.04
2411	1	2.816	0.26	-2.556	0.927	0.059	1.044
2578	1	2.807	0.26	-2.547	0.927	0.059	1.046
2583	1	2.486	0.979	-1.506	0.911	0.059	1.046
2725	1	2.811	0.26	-2.55	0.927	0.059	1.045
2804	1	1.928	0.304	-1.624	0.922	0.059	1.04
1263	1	1.927	0.3	-1.628	0.924	0.058	1.017
1308	1	1.917	0.298	-1.618	0.923	0.058	1.023
1726	1	1.923	0.298	-1.625	0.924	0.058	1.013
2094	1	3.359	0.88	-2.479	0.925	0.058	1.022
2118	1	2.045	0.419	-1.626	0.922	0.058	1.028
3123	1	2.045	0.415	-1.629	0.923	0.058	1.015
3232	1	1.657	0.317	-1.34	0.92	0.058	1.028
1282	1	2.374	0.705	-1.67	0.922	0.057	1.01
1981	1	1.932	0.299	-1.633	0.925	0.057	1.007
3117	1	1.948	0.303	-1.645	0.925	0.057	1.009
22	1	1.46	0.086	-1.375	0.923	0.056	0.982
3008	1	2.075	0.42	-1.655	0.925	0.056	0.985
419	1	2.126	0.559	-1.568	0.922	0.055	0.963
1849	1	1.072	0.121	-0.951	0.927	0.055	0.969
2760	1	2.096	0.422	-1.674	0.926	0.055	0.959
2855	1	2.379	0.848	-1.532	0.921	0.055	0.968
949	1	2.271	0.663	-1.607	0.924	0.054	0.939
1402	1	2.311	0.704	-1.607	0.923	0.054	0.947
226	1	1.351	0.073	-1.278	0.924	0.052	0.905
436	1	2.522	0.976	-1.546	0.92	0.052	0.917
1010	1	2.281	0.557	-1.724	0.929	0.052	0.915
1342	1	1.938	0.281	-1.656	0.931	0.052	0.904
3211	1	1.955	0.284	-1.671	0.932	0.052	0.901
439	1	2.299	0.559	-1.74	0.931	0.051	0.889
1483	1	1.96	0.28	-1.679	0.933	0.05	0.878
665	1	1.471	0.076	-1.395	0.93	0.049	0.854
688	1	1.471	0.076	-1.395	0.93	0.049	0.854
1422	1	2.38	0.562	-1.818	0.933	0.049	0.851
1790	1	1.471	0.076	-1.395	0.93	0.049	0.854
1846	1	1.471	0.076	-1.395	0.93	0.049	0.854
61	1	1.474	0.075	-1.399	0.931	0.048	0.833
103	1	1.474	0.075	-1.399	0.931	0.048	0.833
222	1	1.474	0.075	-1.399	0.931	0.048	0.833
327	1	1.492	0.076	-1.416	0.932	0.048	0.831
394	1	1.474	0.075	-1.399	0.931	0.048	0.833
803	1	1.474	0.075	-1.399	0.931	0.048	0.833
1057	1	1.474	0.075	-1.399	0.931	0.048	0.833
1236	1	1.477	0.075	-1.402	0.932	0.048	0.832
1461	1	1.474	0.075	-1.399	0.931	0.048	0.833
1674	1	1.477	0.075	-1.402	0.932	0.048	0.832
2721	1	1.481	0.075	-1.406	0.932	0.048	0.832
2901	1	2.39	0.562	-1.827	0.934	0.048	0.836
3281	1	1.481	0.075	-1.406	0.932	0.048	0.832
3282	1	1.481	0.075	-1.406	0.932	0.048	0.832
1508	1	1.807	0.303	-1.504	0.936	0.047	0.813
3130	1	2.953	1.373	-1.58	0.88	0.047	0.819
828	1	1.936	0.327	-1.61	0.937	0.046	0.807
1197	1	2.41	0.558	-1.852	0.937	0.046	0.792
1574	1	3.397	0.681	-2.717	0.94	0.046	0.807
2313	1	1.948	0.327	-1.621	0.937	0.046	0.799
740	1	2.339	0.689	-1.65	0.935	0.045	0.784
100	1	1.483	0.069	-1.414	0.936	0.044	0.756
212	1	1.483	0.069	-1.414	0.936	0.044	0.756
345	1	1.483	0.069	-1.414	0.936	0.044	0.756
582	1	1.483	0.069	-1.414	0.936	0.044	0.756
710	1	1.483	0.069	-1.414	0.936	0.044	0.756
731	1	1.483	0.069	-1.414	0.936	0.044	0.756
781	1	1.483	0.069	-1.414	0.936	0.044	0.756
1223	1	1.483	0.069	-1.414	0.936	0.044	0.756
1253	1	1.491	0.07	-1.421	0.936	0.044	0.756
1451	1	1.483	0.069	-1.414	0.936	0.044	0.756
1723	1	1.483	0.069	-1.414	0.936	0.044	0.756
1817	1	1.483	0.069	-1.414	0.936	0.044	0.756
2026	1	1.749	0.287	-1.462	0.939	0.044	0.769
2395	1	2.568	0.733	-1.835	0.938	0.044	0.761
2691	1	2.71	1.27	-1.44	0.896	0.044	0.767
2908	1	1.491	0.07	-1.421	0.936	0.044	0.756
3011	1	2.778	1.211	-1.567	0.91	0.044	0.757
3269	1	1.491	0.07	-1.421	0.936	0.044	0.756
1516	1	2.553	0.723	-1.83	0.941	0.043	0.746
43	1	2.06	0.395	-1.665	0.941	0.042	0.721
926	1	1.843	0.291	-1.552	0.942	0.042	0.724
1922	1	1.97	0.253	-1.716	0.944	0.042	0.719
155	1	1.312	0.109	-1.203	0.946	0.041	0.704
660	1	1.309	0.109	-1.2	0.946	0.041	0.707
705	1	1.309	0.109	-1.2	0.946	0.041	0.707
1452	1	1.31	0.109	-1.201	0.946	0.041	0.706
262	1	2.031	0.319	-1.712	0.945	0.04	0.686
296	1	1.333	0.109	-1.224	0.946	0.04	0.696
1191	1	2.123	0.451	-1.672	0.942	0.04	0.695
1961	1	2.052	0.328	-1.724	0.945	0.04	0.697
2594	1	1.342	0.108	-1.234	0.947	0.04	0.682
2689	1	1.329	0.108	-1.221	0.947	0.04	0.693
2733	1	2.744	1.157	-1.587	0.924	0.04	0.685
269	1	2.287	0.551	-1.736	0.943	0.039	0.679
634	1	1.938	0.296	-1.642	0.946	0.039	0.67
1188	1	2.457	0.725	-1.732	0.942	0.039	0.682
1364	1	1.975	0.302	-1.673	0.947	0.039	0.668
3333	1	2.373	0.699	-1.673	0.94	0.039	0.672
318	1	1.514	0.061	-1.454	0.944	0.037	0.632
900	1	1.5	0.06	-1.44	0.944	0.037	0.632
1041	1	1.503	0.06	-1.443	0.944	0.037	0.632
1242	1	1.503	0.06	-1.443	0.944	0.037	0.632
1285	1	1.5	0.06	-1.44	0.944	0.037	0.632
1459	1	1.5	0.06	-1.44	0.944	0.037	0.632
1648	1	1.5	0.06	-1.44	0.944	0.037	0.632
1939	1	1.519	0.061	-1.458	0.945	0.037	0.631
1980	1	1.504	0.06	-1.444	0.944	0.037	0.632
2786	1	1.522	0.061	-1.461	0.945	0.037	0.631
3184	1	1.51	0.06	-1.45	0.944	0.037	0.631
3277	1	1.507	0.06	-1.447	0.944	0.037	0.632
3317	1	1.507	0.06	-1.447	0.944	0.037	0.632
1393	1	2.414	0.501	-1.913	0.95	0.036	0.618
2743	1	2.431	0.517	-1.913	0.95	0.036	0.624
667	1	2.415	0.491	-1.924	0.952	0.035	0.6
1796	1	2.42	0.492	-1.929	0.952	0.035	0.595
2426	1	2.422	0.496	-1.926	0.952	0.035	0.6
3319	1	2.544	0.842	-1.703	0.948	0.035	0.597
1423	1	1.451	0.101	-1.349	0.955	0.034	0.575
1425	1	1.45	0.101	-1.349	0.955	0.034	0.576
23	1	2.395	0.459	-1.936	0.954	0.033	0.569
25	1	2.133	0.407	-1.727	0.952	0.033	0.574
2268	1	1.459	0.102	-1.357	0.955	0.033	0.573
3220	1	1.462	0.102	-1.361	0.956	0.033	0.571
186	1	2.71	1.194	-1.515	0.934	0.032	0.554
1506	1	2.357	0.401	-1.956	0.956	0.032	0.551
1741	1	2.462	0.491	-1.971	0.956	0.032	0.546
1955	1	1.463	0.099	-1.364	0.957	0.032	0.548
2355	1	2.389	0.556	-1.832	0.954	0.032	0.543
2481	1	1.469	0.099	-1.37	0.957	0.032	0.548
2980	1	1.466	0.099	-1.367	0.957	0.032	0.548
3020	1	1.493	0.1	-1.393	0.957	0.032	0.549
3036	1	1.469	0.099	-1.37	0.957	0.032	0.546
3231	1	2.366	0.402	-1.964	0.956	0.032	0.543
3353	1	2.466	0.495	-1.971	0.956	0.032	0.545
38	1	1.997	0.272	-1.725	0.957	0.031	0.528
839	1	1.478	0.098	-1.381	0.958	0.031	0.534
977	1	2.399	0.419	-1.981	0.957	0.031	0.537
1063	1	2.406	0.419	-1.987	0.957	0.031	0.53
1647	1	2.403	0.419	-1.984	0.957	0.031	0.533
2624	1	2.573	0.959	-1.614	0.95	0.031	0.537
120	1	1.521	0.098	-1.423	0.959	0.03	0.519
412	1	2.422	0.417	-2.005	0.959	0.03	0.507
987	1	2.413	0.418	-1.995	0.958	0.03	0.52
2161	1	2.085	0.283	-1.802	0.958	0.03	0.509
2240	1	2.728	0.858	-1.87	0.956	0.03	0.517
2487	1	2.38	0.392	-1.988	0.959	0.03	0.509
2656	1	2.427	0.42	-2.007	0.959	0.03	0.509
406	1	1.55	0.097	-1.452	0.961	0.029	0.503
644	1	2.358	0.491	-1.867	0.958	0.029	0.488
840	1	2.701	1.142	-1.559	0.944	0.029	0.49
935	1	1.551	0.097	-1.454	0.961	0.029	0.502
1767	1	1.459	0.093	-1.366	0.96	0.029	0.502
2089	1	1.466	0.093	-1.372	0.96	0.029	0.5
2184	1	1.467	0.093	-1.374	0.96	0.029	0.5
2280	1	1.471	0.092	-1.379	0.961	0.029	0.489
2606	1	1.472	0.092	-1.379	0.961	0.029	0.491
3149	1	1.47	0.093	-1.377	0.961	0.029	0.499
3209	1	1.574	0.098	-1.477	0.961	0.029	0.495
3387	1	1.199	0.103	-1.096	0.961	0.029	0.493
78	1	2.773	1.017	-1.756	0.949	0.028	0.472
156	1	2.445	0.415	-2.03	0.961	0.028	0.481
190	1	1.489	0.091	-1.398	0.962	0.028	0.475
570	1	2.444	0.414	-2.03	0.961	0.028	0.479
859	1	1.601	0.097	-1.504	0.963	0.028	0.476
988	1	2.442	0.406	-2.035	0.962	0.028	0.47
1138	1	1.223	0.102	-1.12	0.962	0.028	0.479
1159	1	3.305	0.455	-2.851	0.963	0.028	0.48
1897	1	3.089	0.278	-2.811	0.966	0.028	0.471
2796	1	1.495	0.093	-1.402	0.962	0.028	0.485
986	1	3.375	0.447	-2.928	0.965	0.027	0.454
1038	1	2.38	0.493	-1.887	0.96	0.027	0.465
1062	1	4.061	1.851	-2.209	0.862	0.027	0.457
1951	1	1.645	0.096	-1.549	0.964	0.027	0.456
2739	1	1.521	0.091	-1.431	0.964	0.027	0.459
2883	1	2.74	0.977	-1.763	0.954	0.027	0.457
304	1	1.275	0.099	-1.176	0.965	0.026	0.439
384	1	1.468	0.086	-1.382	0.965	0.026	0.439
395	1	1.467	0.086	-1.381	0.965	0.026	0.44
779	1	3.061	1.43	-1.631	0.889	0.026	0.436
953	1	1.467	0.086	-1.381	0.965	0.026	0.44
2015	1	1.659	0.095	-1.563	0.965	0.026	0.444
2418	1	2.478	0.405	-2.073	0.965	0.026	0.436
2510	1	2.482	0.417	-2.065	0.964	0.026	0.445
2632	1	1.479	0.086	-1.393	0.965	0.026	0.437
2934	1	1.483	0.086	-1.397	0.965	0.026	0.436
3171	1	1.676	0.095	-1.581	0.966	0.026	0.436
3314	1	1.663	0.095	-1.568	0.965	0.026	0.443
3335	1	1.478	0.086	-1.392	0.965	0.026	0.437
74	1	2.771	1.165	-1.605	0.937	0.025	0.422
392	1	1.341	0.08	-1.261	0.965	0.025	0.427
413	1	1.655	0.093	-1.562	0.966	0.025	0.427
521	1	1.35	0.08	-1.27	0.965	0.025	0.424
641	1	1.655	0.093	-1.562	0.966	0.025	0.427
798	1	1.656	0.093	-1.563	0.966	0.025	0.427
1014	1	2.017	0.119	-1.898	0.968	0.025	0.419
1032	1	2.017	0.119	-1.897	0.968	0.025	0.419
1118	1	1.66	0.093	-1.567	0.966	0.025	0.425
2053	1	1.349	0.08	-1.269	0.965	0.025	0.425
2396	1	2.438	0.402	-2.036	0.965	0.025	0.432
2429	1	2.405	0.479	-1.926	0.964	0.025	0.419
2473	1	2.482	0.404	-2.078	0.965	0.025	0.427
2509	1	2.453	0.39	-2.063	0.965	0.025	0.431
2553	1	1.353	0.08	-1.273	0.965	0.025	0.424
2628	1	1.695	0.094	-1.601	0.967	0.025	0.423
2685	1	2.022	0.12	-1.902	0.968	0.025	0.417
2714	1	1.666	0.093	-1.573	0.967	0.025	0.425
2769	1	2.022	0.12	-1.902	0.968	0.025	0.417
2905	1	2.479	0.403	-2.076	0.965	0.025	0.429
2940	1	1.665	0.093	-1.572	0.966	0.025	0.425
2969	1	2.324	0.318	-2.006	0.966	0.025	0.417
3101	1	1.667	0.093	-1.574	0.967	0.025	0.425
3124	1	2.46	0.413	-2.047	0.965	0.025	0.431
3302	1	1.666	0.093	-1.573	0.967	0.025	0.425
3309	1	1.666	0.093	-1.573	0.967	0.025	0.425
3369	1	2.353	0.399	-1.954	0.964	0.025	0.418
315	1	2.03	0.12	-1.91	0.968	0.024	0.413
424	1	2.343	0.389	-1.955	0.965	0.024	0.411
664	1	2.644	0.942	-1.702	0.958	0.024	0.406
704	1	1.369	0.079	-1.29	0.966	0.024	0.409
915	1	2.673	1.048	-1.625	0.96	0.024	0.4
946	1	2.02	0.117	-1.903	0.969	0.024	0.406
985	1	2.02	0.119	-1.901	0.968	0.024	0.416
1314	1	2.036	0.119	-1.917	0.969	0.024	0.407
2930	1	2.031	0.119	-1.912	0.969	0.024	0.41
3013	1	2.37	0.4	-1.97	0.966	0.024	0.402
3091	1	1.384	0.079	-1.305	0.967	0.024	0.406
555	1	1.723	0.091	-1.632	0.969	0.023	0.39
677	1	1.373	0.076	-1.297	0.968	0.023	0.385
1198	1	2.569	0.81	-1.76	0.962	0.023	0.397
1415	1	1.66	0.087	-1.573	0.969	0.023	0.387
1597	1	1.396	0.076	-1.32	0.968	0.023	0.382
1804	1	1.661	0.087	-1.574	0.969	0.023	0.387
1838	1	1.647	0.088	-1.56	0.969	0.023	0.394
1943	1	2.384	0.402	-1.983	0.967	0.023	0.391
2021	1	1.667	0.087	-1.579	0.969	0.023	0.386
2104	1	2.649	0.946	-1.703	0.959	0.023	0.398
2958	1	1.671	0.087	-1.584	0.969	0.023	0.385
3055	1	2.578	0.818	-1.76	0.963	0.023	0.391
3373	1	2.73	1.127	-1.602	0.953	0.023	0.391
663	1	2.835	1.184	-1.651	0.938	0.022	0.365
1454	1	1.663	0.085	-1.578	0.971	0.022	0.367
2258	1	1.672	0.085	-1.587	0.971	0.022	0.366
2463	1	1.395	0.076	-1.319	0.968	0.022	0.38
2744	1	1.757	0.092	-1.665	0.97	0.022	0.381
2795	1	1.695	0.088	-1.607	0.97	0.022	0.379
3119	1	2.4	0.403	-1.997	0.968	0.022	0.378
610	1	1.358	0.071	-1.287	0.97	0.021	0.349
619	1	2.545	0.386	-2.159	0.971	0.021	0.348
1505	1	2.588	0.8	-1.788	0.966	0.021	0.357
1720	1	1.375	0.071	-1.303	0.971	0.021	0.347
299	1	2.689	0.094	-2.595	0.975	0.02	0.331
499	1	2.689	0.094	-2.595	0.975	0.02	0.331
549	1	2.399	0.309	-2.09	0.972	0.02	0.341
624	1	2.591	0.404	-2.186	0.972	0.02	0.34
1020	1	2.814	0.97	-1.844	0.968	0.02	0.334
1046	1	2.596	0.404	-2.192	0.972	0.02	0.335
1053	1	2.586	0.405	-2.182	0.972	0.02	0.343
1176	1	2.689	0.094	-2.595	0.975	0.02	0.331
1213	1	2.384	0.305	-2.078	0.972	0.02	0.345
1317	1	2.689	0.094	-2.595	0.975	0.02	0.331
1405	1	2.689	0.094	-2.595	0.975	0.02	0.331
1489	1	2.592	0.403	-2.19	0.972	0.02	0.336
1524	1	2.689	0.094	-2.595	0.975	0.02	0.331
1543	1	2.689	0.094	-2.595	0.975	0.02	0.331
1562	1	2.58	0.403	-2.177	0.971	0.02	0.345
1594	1	1.375	0.07	-1.305	0.971	0.02	0.336
1990	1	2.732	1.1	-1.632	0.961	0.02	0.343
2058	1	2.559	0.388	-2.171	0.972	0.02	0.342
2068	1	2.595	0.405	-2.19	0.972	0.02	0.337
2160	1	2.753	1.129	-1.624	0.957	0.02	0.341
2444	1	2.689	0.094	-2.594	0.975	0.02	0.333
2452	1	2.689	0.094	-2.594	0.975	0.02	0.333
2533	1	2.598	0.411	-2.187	0.972	0.02	0.343
2547	1	1.76	0.084	-1.676	0.973	0.02	0.332
2576	1	1.72	0.083	-1.637	0.973	0.02	0.339
2703	1	1.517	0.074	-1.442	0.972	0.02	0.335
2790	1	2.689	0.094	-2.594	0.975	0.02	0.333
3128	1	2.593	0.411	-2.182	0.971	0.02	0.346
3294	1	1.364	0.07	-1.294	0.971	0.02	0.338
3308	1	2.491	0.412	-2.079	0.972	0.02	0.333
3316	1	1.365	0.07	-1.295	0.971	0.02	0.337
68	1	2.688	0.093	-2.595	0.975	0.019	0.326
150	1	2.265	0.301	-1.964	0.973	0.019	0.315
166	1	1.7	0.079	-1.621	0.974	0.019	0.32
180	1	2.688	0.093	-2.595	0.975	0.019	0.326
187	1	2.688	0.093	-2.595	0.975	0.019	0.326
223	1	2.688	0.093	-2.595	0.975	0.019	0.326
230	1	2.688	0.093	-2.595	0.975	0.019	0.326
239	1	2.688	0.093	-2.595	0.975	0.019	0.327
371	1	1.67	0.079	-1.591	0.973	0.019	0.327
380	1	2.688	0.093	-2.595	0.975	0.019	0.326
485	1	2.688	0.093	-2.595	0.975	0.019	0.327
491	1	2.688	0.093	-2.595	0.975	0.019	0.326
510	1	2.688	0.093	-2.595	0.975	0.019	0.326
670	1	2.688	0.093	-2.595	0.975	0.019	0.326
699	1	2.688	0.093	-2.595	0.975	0.019	0.326
732	1	2.688	0.093	-2.595	0.975	0.019	0.326
744	1	2.688	0.093	-2.595	0.975	0.019	0.326
758	1	1.669	0.079	-1.59	0.973	0.019	0.327
782	1	2.688	0.093	-2.595	0.975	0.019	0.326
802	1	2.688	0.093	-2.595	0.975	0.019	0.326
842	1	2.688	0.093	-2.595	0.975	0.019	0.326
854	1	2.688	0.093	-2.595	0.975	0.019	0.326
889	1	2.688	0.093	-2.595	0.975	0.019	0.326
892	1	2.688	0.093	-2.595	0.975	0.019	0.326
924	1	2.688	0.093	-2.595	0.975	0.019	0.326
942	1	2.688	0.093	-2.595	0.975	0.019	0.326
975	1	2.688	0.093	-2.595	0.975	0.019	0.326
984	1	2.688	0.093	-2.595	0.975	0.019	0.327
999	1	2.688	0.093	-2.595	0.975	0.019	0.326
1006	1	2.688	0.093	-2.595	0.975	0.019	0.327
1042	1	2.688	0.093	-2.595	0.975	0.019	0.327
1085	1	2.688	0.093	-2.595	0.975	0.019	0.326
1104	1	2.688	0.093	-2.595	0.975	0.019	0.326
1205	1	2.402	0.303	-2.099	0.973	0.019	0.327
1290	1	2.688	0.093	-2.595	0.975	0.019	0.326
1310	1	2.355	0.343	-2.012	0.972	0.019	0.327
1346	1	2.688	0.093	-2.595	0.975	0.019	0.326
1465	1	2.688	0.093	-2.595	0.975	0.019	0.326
1468	1	2.688	0.093	-2.595	0.975	0.019	0.326
1479	1	2.688	0.093	-2.595	0.975	0.019	0.326
1487	1	2.877	1.456	-1.421	0.852	0.019	0.324
1557	1	2.688	0.093	-2.595	0.975	0.019	0.326
1563	1	2.688	0.093	-2.595	0.975	0.019	0.326
1818	1	2.688	0.093	-2.595	0.975	0.019	0.326
1824	1	2.688	0.093	-2.595	0.975	0.019	0.326
1834	1	2.688	0.093	-2.595	0.975	0.019	0.326
1876	1	2.688	0.093	-2.595	0.975	0.019	0.326
1923	1	2.407	0.305	-2.102	0.973	0.019	0.327
1962	1	2.688	0.093	-2.595	0.975	0.019	0.327
2019	1	2.688	0.093	-2.595	0.975	0.019	0.327
2036	1	2.688	0.093	-2.595	0.975	0.019	0.329
2056	1	2.688	0.093	-2.595	0.975	0.019	0.327
2069	1	2.688	0.093	-2.595	0.975	0.019	0.327
2188	1	2.688	0.093	-2.595	0.975	0.019	0.328
2196	1	2.688	0.093	-2.595	0.975	0.019	0.328
2277	1	2.688	0.093	-2.595	0.975	0.019	0.328
2321	1	2.688	0.093	-2.595	0.975	0.019	0.328
2427	1	2.688	0.093	-2.595	0.975	0.019	0.328
2500	1	2.688	0.094	-2.595	0.975	0.019	0.329
2551	1	2.688	0.093	-2.595	0.975	0.019	0.328
2574	1	2.688	0.093	-2.595	0.975	0.019	0.328
2608	1	2.688	0.093	-2.595	0.975	0.019	0.328
2658	1	2.688	0.093	-2.595	0.975	0.019	0.328
2707	1	2.688	0.093	-2.595	0.975	0.019	0.328
2779	1	2.688	0.093	-2.595	0.975	0.019	0.328
2819	1	2.688	0.093	-2.595	0.975	0.019	0.328
2867	1	2.688	0.093	-2.595	0.975	0.019	0.328
2869	1	2.688	0.093	-2.595	0.975	0.019	0.328
2906	1	2.688	0.093	-2.595	0.975	0.019	0.328
2919	1	2.688	0.093	-2.595	0.975	0.019	0.328
2962	1	2.688	0.093	-2.595	0.975	0.019	0.328
2965	1	2.688	0.093	-2.595	0.975	0.019	0.328
2984	1	2.688	0.093	-2.595	0.975	0.019	0.328
2991	1	2.688	0.093	-2.595	0.975	0.019	0.328
3025	1	2.688	0.093	-2.595	0.975	0.019	0.329
3182	1	2.688	0.094	-2.595	0.975	0.019	0.329
3188	1	2.688	0.094	-2.595	0.975	0.019	0.329
3197	1	1.685	0.079	-1.606	0.974	0.019	0.325
3234	1	2.688	0.093	-2.595	0.975	0.019	0.328
3250	1	2.688	0.093	-2.595	0.975	0.019	0.328
3275	1	2.688	0.093	-2.595	0.975	0.019	0.328
3283	1	2.688	0.093	-2.595	0.975	0.019	0.328
3291	1	2.688	0.093	-2.595	0.975	0.019	0.328
3301	1	2.688	0.093	-2.595	0.975	0.019	0.328
3305	1	2.688	0.093	-2.595	0.975	0.019	0.328
3321	1	2.688	0.094	-2.595	0.975	0.019	0.33
3334	1	2.688	0.093	-2.595	0.975	0.019	0.328
3347	1	2.688	0.093	-2.595	0.975	0.019	0.328
21	1	1.58	0.072	-1.508	0.975	0.018	0.304
204	1	1.578	0.072	-1.506	0.975	0.018	0.303
422	1	1.579	0.071	-1.508	0.975	0.018	0.299
476	1	2.289	0.301	-1.988	0.974	0.018	0.3
1088	1	1.578	0.072	-1.506	0.975	0.018	0.303
1570	1	2.179	0.11	-2.069	0.977	0.018	0.297
1583	1	1.601	0.072	-1.529	0.975	0.018	0.297
2237	1	2.284	0.302	-1.982	0.974	0.018	0.305
2752	1	1.591	0.072	-1.519	0.975	0.018	0.297
2899	1	1.593	0.072	-1.522	0.975	0.018	0.296
3367	1	2.425	0.365	-2.06	0.974	0.018	0.302
1071	1	1.365	0.062	-1.302	0.976	0.017	0.28
1493	1	2.246	0.278	-1.968	0.976	0.017	0.278
1844	1	2.502	0.401	-2.101	0.975	0.017	0.281
2218	1	2.209	0.109	-2.1	0.978	0.017	0.278
2764	1	1.581	0.07	-1.511	0.976	0.017	0.287
3	1	2.218	0.109	-2.109	0.979	0.016	0.273
56	1	1.363	0.061	-1.301	0.976	0.016	0.272
265	1	2.422	0.278	-2.144	0.977	0.016	0.272
365	1	2.217	0.108	-2.108	0.979	0.016	0.273
410	1	2.212	0.109	-2.103	0.979	0.016	0.275
414	1	1.363	0.061	-1.301	0.976	0.016	0.272
809	1	2.211	0.109	-2.103	0.979	0.016	0.275
861	1	2.274	0.278	-1.997	0.977	0.016	0.264
938	1	2.404	0.273	-2.131	0.977	0.016	0.27
1473	1	2.211	0.109	-2.103	0.979	0.016	0.275
1725	1	1.679	0.07	-1.609	0.978	0.016	0.266
1941	1	2.231	0.109	-2.122	0.979	0.016	0.269
2134	1	2.216	0.109	-2.108	0.979	0.016	0.274
2226	1	1.579	0.086	-1.493	0.977	0.016	0.276
2317	1	1.368	0.062	-1.306	0.976	0.016	0.274
2745	1	1.382	0.062	-1.32	0.976	0.016	0.27
2838	1	2.22	0.109	-2.111	0.979	0.016	0.272
2929	1	1.695	0.071	-1.624	0.978	0.016	0.265
3040	1	1.648	0.069	-1.579	0.978	0.016	0.266
3192	1	2.22	0.109	-2.111	0.979	0.016	0.273
75	1	2.039	0.085	-1.954	0.98	0.015	0.246
86	1	2.042	0.085	-1.957	0.98	0.015	0.246
139	1	2.039	0.085	-1.954	0.98	0.015	0.246
322	1	1.518	0.063	-1.456	0.978	0.015	0.249
330	1	2.042	0.085	-1.957	0.98	0.015	0.245
363	1	2.039	0.085	-1.954	0.98	0.015	0.248
402	1	1.994	0.082	-1.912	0.98	0.015	0.246
474	1	2.042	0.085	-1.957	0.98	0.015	0.246
514	1	2.039	0.085	-1.954	0.98	0.015	0.247
617	1	2.041	0.085	-1.956	0.98	0.015	0.246
652	1	1.495	0.062	-1.433	0.978	0.015	0.251
679	1	2.039	0.085	-1.955	0.98	0.015	0.246
753	1	2.787	0.711	-2.075	0.977	0.015	0.251
784	1	1.994	0.082	-1.913	0.98	0.015	0.246
890	1	2.039	0.085	-1.955	0.98	0.015	0.246
964	1	2.529	0.399	-2.13	0.977	0.015	0.255
1350	1	2.045	0.085	-1.96	0.98	0.015	0.245
1391	1	2.505	0.37	-2.135	0.978	0.015	0.246
1642	1	2.295	0.281	-2.014	0.977	0.015	0.26
1673	1	2.043	0.085	-1.958	0.98	0.015	0.245
1729	1	2.041	0.085	-1.956	0.98	0.015	0.246
1830	1	1.994	0.082	-1.912	0.98	0.015	0.246
1835	1	1.497	0.062	-1.435	0.978	0.015	0.25
1858	1	2.259	0.108	-2.151	0.98	0.015	0.25
1888	1	1.997	0.082	-1.915	0.98	0.015	0.245
1916	1	2.547	0.538	-2.008	0.977	0.015	0.244
2059	1	2.044	0.085	-1.959	0.98	0.015	0.246
2062	1	2.044	0.085	-1.959	0.98	0.015	0.245
2087	1	1.504	0.062	-1.442	0.978	0.015	0.25
2192	1	1.653	0.068	-1.586	0.979	0.015	0.255
2204	1	2.049	0.085	-1.963	0.98	0.015	0.245
2344	1	2.82	0.765	-2.055	0.977	0.015	0.252
2494	1	2.051	0.086	-1.965	0.98	0.015	0.245
2512	1	1.526	0.062	-1.464	0.979	0.015	0.244
2774	1	2.047	0.085	-1.961	0.98	0.015	0.246
2810	1	2.003	0.082	-1.92	0.98	0.015	0.245
2844	1	2.047	0.085	-1.961	0.98	0.015	0.246
2952	1	1.51	0.062	-1.447	0.978	0.015	0.249
24	1	1.59	0.063	-1.527	0.98	0.014	0.235
237	1	2.065	0.085	-1.98	0.981	0.014	0.236
401	1	2.917	1.327	-1.589	0.92	0.014	0.236
544	1	2.684	0.794	-1.89	0.977	0.014	0.231
584	1	2.045	0.085	-1.961	0.981	0.014	0.242
812	1	1.467	0.06	-1.407	0.979	0.014	0.238
836	1	2.009	0.079	-1.93	0.982	0.014	0.229
1171	1	2.45	0.384	-2.066	0.978	0.014	0.243
1398	1	2.058	0.085	-1.973	0.981	0.014	0.241
1440	1	1.59	0.063	-1.527	0.98	0.014	0.235
1537	1	2.011	0.082	-1.928	0.98	0.014	0.244
1689	1	2.009	0.079	-1.929	0.982	0.014	0.229
1716	1	2.636	0.677	-1.959	0.976	0.014	0.242
1816	1	2.009	0.079	-1.929	0.982	0.014	0.229
1878	1	1.525	0.061	-1.463	0.979	0.014	0.24
1978	1	1.7	0.066	-1.635	0.98	0.014	0.233
2004	1	2.014	0.079	-1.934	0.982	0.014	0.228
2022	1	2.508	0.361	-2.147	0.979	0.014	0.233
2023	1	2.047	0.085	-1.962	0.981	0.014	0.243
2092	1	2.076	0.084	-1.992	0.982	0.014	0.229
2219	1	2.015	0.079	-1.935	0.982	0.014	0.228
2220	1	1.595	0.063	-1.532	0.98	0.014	0.236
2525	1	2.018	0.079	-1.938	0.982	0.014	0.228
2680	1	2.053	0.085	-1.968	0.981	0.014	0.243
2845	1	2.067	0.085	-1.982	0.981	0.014	0.235
2865	1	1.6	0.064	-1.536	0.979	0.014	0.243
2909	1	1.601	0.064	-1.537	0.979	0.014	0.243
2975	1	1.6	0.064	-1.536	0.979	0.014	0.243
3007	1	2.056	0.085	-1.971	0.981	0.014	0.242
3132	1	2.065	0.086	-1.979	0.981	0.014	0.242
3161	1	2.021	0.08	-1.941	0.982	0.014	0.227
3176	1	2.021	0.08	-1.941	0.982	0.014	0.227
3240	1	1.599	0.064	-1.535	0.979	0.014	0.244
572	1	2.049	0.078	-1.971	0.983	0.013	0.212
801	1	2.532	0.488	-2.044	0.979	0.013	0.223
824	1	2.721	0.851	-1.87	0.977	0.013	0.221
1227	1	2.507	0.274	-2.233	0.982	0.013	0.216
1498	1	2.015	0.079	-1.936	0.982	0.013	0.226
1902	1	2.506	0.34	-2.166	0.981	0.013	0.214
1926	1	2.504	0.274	-2.23	0.982	0.013	0.217
2679	1	2.088	0.084	-2.004	0.982	0.013	0.226
2837	1	2.071	0.081	-1.99	0.983	0.013	0.217
3213	1	2.43	0.306	-2.124	0.98	0.013	0.223
35	1	2.117	0.08	-2.037	0.984	0.012	0.199
41	1	2.117	0.08	-2.037	0.984	0.012	0.199
57	1	1.597	0.056	-1.54	0.983	0.012	0.195
209	1	2.505	0.269	-2.235	0.982	0.012	0.21
213	1	2.118	0.08	-2.038	0.984	0.012	0.198
261	1	2.135	0.08	-2.054	0.984	0.012	0.197
279	1	2.131	0.08	-2.05	0.984	0.012	0.197
316	1	2.133	0.08	-2.053	0.984	0.012	0.196
438	1	2.12	0.08	-2.04	0.984	0.012	0.198
479	1	2.91	0.742	-2.169	0.978	0.012	0.21
500	1	2.518	0.274	-2.244	0.982	0.012	0.21
609	1	2.121	0.08	-2.041	0.984	0.012	0.198
662	1	2.117	0.08	-2.037	0.984	0.012	0.199
689	1	2.119	0.082	-2.036	0.983	0.012	0.209
706	1	2.119	0.08	-2.039	0.984	0.012	0.198
712	1	2.118	0.08	-2.038	0.984	0.012	0.199
763	1	2.119	0.08	-2.039	0.984	0.012	0.198
792	1	2.117	0.08	-2.038	0.984	0.012	0.199
830	1	2.117	0.08	-2.038	0.984	0.012	0.199
856	1	2.121	0.08	-2.042	0.984	0.012	0.197
857	1	2.117	0.08	-2.038	0.984	0.012	0.199
1027	1	2.774	0.556	-2.218	0.979	0.012	0.206
1056	1	2.121	0.08	-2.042	0.984	0.012	0.197
1079	1	2.118	0.08	-2.038	0.984	0.012	0.199
1089	1	1.598	0.056	-1.542	0.983	0.012	0.194
1127	1	2.117	0.08	-2.037	0.984	0.012	0.199
1196	1	2.119	0.08	-2.039	0.984	0.012	0.198
1271	1	2.113	0.08	-2.033	0.984	0.012	0.201
1362	1	2.12	0.08	-2.04	0.984	0.012	0.198
1379	1	2.123	0.08	-2.043	0.984	0.012	0.197
1607	1	2.132	0.08	-2.052	0.984	0.012	0.197
1622	1	2.131	0.08	-2.05	0.984	0.012	0.197
1625	1	2.131	0.08	-2.051	0.984	0.012	0.197
1781	1	2.118	0.08	-2.038	0.984	0.012	0.198
2060	1	2.106	0.08	-2.026	0.984	0.012	0.204
2110	1	1.591	0.057	-1.534	0.983	0.012	0.198
2126	1	2.512	0.271	-2.241	0.982	0.012	0.208
2449	1	2.135	0.081	-2.055	0.984	0.012	0.197
2493	1	2.128	0.08	-2.048	0.984	0.012	0.197
2503	1	2.793	0.554	-2.239	0.98	0.012	0.193
2572	1	2.124	0.08	-2.044	0.984	0.012	0.198
2596	1	2.124	0.08	-2.044	0.984	0.012	0.198
2646	1	2.124	0.08	-2.044	0.984	0.012	0.198
2692	1	2.309	0.254	-2.055	0.982	0.012	0.201
2732	1	2.509	0.271	-2.238	0.982	0.012	0.21
2794	1	2.141	0.081	-2.061	0.984	0.012	0.195
2950	1	2.125	0.08	-2.045	0.984	0.012	0.198
3095	1	2.742	0.992	-1.749	0.971	0.012	0.2
3114	1	2.125	0.08	-2.045	0.984	0.012	0.198
3140	1	2.455	0.303	-2.153	0.982	0.012	0.203
3173	1	2.129	0.08	-2.049	0.984	0.012	0.197
3187	1	2.125	0.08	-2.045	0.984	0.012	0.199
3336	1	2.129	0.08	-2.049	0.984	0.012	0.196
3340	1	2.118	0.08	-2.038	0.984	0.012	0.2
3380	1	2.602	0.558	-2.044	0.98	0.012	0.205
3385	1	2.126	0.08	-2.046	0.984	0.012	0.198
9	1	2.929	0.709	-2.22	0.981	0.011	0.19
77	1	3.327	0.462	-2.865	0.985	0.011	0.177
79	1	2.364	0.05	-2.314	0.984	0.011	0.176
87	1	2.364	0.05	-2.314	0.984	0.011	0.176
126	1	2.364	0.05	-2.314	0.984	0.011	0.176
240	1	2.365	0.05	-2.315	0.984	0.011	0.177
241	1	1.604	0.056	-1.548	0.983	0.011	0.188
344	1	2.364	0.05	-2.314	0.984	0.011	0.176
347	1	2.364	0.05	-2.314	0.984	0.011	0.176
443	1	2.364	0.05	-2.314	0.984	0.011	0.176
616	1	2.365	0.05	-2.315	0.984	0.011	0.177
618	1	2.364	0.05	-2.314	0.984	0.011	0.176
659	1	2.364	0.05	-2.314	0.984	0.011	0.176
695	1	1.844	0.08	-1.764	0.984	0.011	0.189
759	1	2.364	0.05	-2.314	0.984	0.011	0.176
1206	1	1.701	0.058	-1.643	0.984	0.011	0.187
1231	1	2.364	0.05	-2.314	0.984	0.011	0.176
1418	1	2.364	0.05	-2.314	0.984	0.011	0.176
1430	1	2.364	0.05	-2.314	0.984	0.011	0.176
1445	1	1.582	0.079	-1.503	0.985	0.011	0.177
1447	1	1.582	0.079	-1.503	0.985	0.011	0.177
1448	1	2.364	0.05	-2.314	0.984	0.011	0.176
1471	1	2.982	0.732	-2.25	0.981	0.011	0.183
1596	1	3.014	0.742	-2.272	0.981	0.011	0.178
1633	1	1.867	0.081	-1.786	0.985	0.011	0.186
1681	1	2.364	0.05	-2.314	0.984	0.011	0.177
1755	1	2.364	0.05	-2.314	0.984	0.011	0.176
1806	1	2.364	0.05	-2.314	0.984	0.011	0.176
1825	1	2.364	0.05	-2.314	0.984	0.011	0.176
1857	1	2.472	0.292	-2.18	0.984	0.011	0.181
1884	1	2.363	0.05	-2.313	0.984	0.011	0.18
1997	1	2.723	0.748	-1.975	0.982	0.011	0.176
2103	1	1.736	0.061	-1.675	0.984	0.011	0.192
2120	1	2.365	0.05	-2.315	0.984	0.011	0.177
2140	1	1.616	0.055	-1.561	0.984	0.011	0.185
2167	1	2.176	0.078	-2.097	0.986	0.011	0.177
2178	1	2.365	0.05	-2.315	0.984	0.011	0.177
2230	1	2.368	0.051	-2.317	0.984	0.011	0.181
2295	1	2.365	0.05	-2.315	0.984	0.011	0.177
2361	1	1.861	0.08	-1.781	0.985	0.011	0.185
2397	1	3.062	0.255	-2.807	0.985	0.011	0.19
2404	1	2.164	0.081	-2.083	0.985	0.011	0.19
2456	1	2.369	0.051	-2.318	0.984	0.011	0.182
2479	1	2.366	0.05	-2.316	0.984	0.011	0.178
2631	1	1.61	0.056	-1.555	0.983	0.011	0.187
2643	1	2.365	0.05	-2.315	0.984	0.011	0.178
2667	1	2.478	0.294	-2.185	0.984	0.011	0.18
2681	1	1.587	0.079	-1.508	0.985	0.011	0.177
2698	1	1.638	0.056	-1.582	0.984	0.011	0.186
2746	1	2.18	0.079	-2.102	0.986	0.011	0.176
3049	1	2.97	0.746	-2.224	0.98	0.011	0.193
3074	1	2.141	0.08	-2.062	0.985	0.011	0.191
3080	1	2.365	0.05	-2.315	0.984	0.011	0.178
3107	1	2.476	0.294	-2.182	0.984	0.011	0.182
3267	1	2.365	0.05	-2.315	0.984	0.011	0.178
3276	1	2.397	0.264	-2.134	0.984	0.011	0.181
3324	1	2.366	0.05	-2.316	0.984	0.011	0.179
3355	1	2.365	0.05	-2.315	0.984	0.011	0.178
40	1	2.229	0.078	-2.152	0.987	0.01	0.16
173	1	2.229	0.078	-2.15	0.987	0.01	0.162
198	1	2.23	0.078	-2.151	0.987	0.01	0.161
292	1	2.241	0.079	-2.162	0.987	0.01	0.16
305	1	2.241	0.079	-2.162	0.987	0.01	0.16
483	1	2.225	0.078	-2.147	0.987	0.01	0.162
536	1	2.242	0.079	-2.163	0.987	0.01	0.161
565	1	2.229	0.079	-2.15	0.987	0.01	0.163
569	1	2.194	0.079	-2.114	0.986	0.01	0.176
593	1	2.23	0.078	-2.151	0.987	0.01	0.161
625	1	2.23	0.078	-2.152	0.987	0.01	0.16
785	1	2.231	0.078	-2.153	0.987	0.01	0.16
995	1	2.23	0.078	-2.152	0.987	0.01	0.16
1096	1	2.167	0.076	-2.091	0.986	0.01	0.169
1146	1	2.241	0.079	-2.162	0.987	0.01	0.16
1151	1	2.2	0.076	-2.124	0.987	0.01	0.161
1180	1	1.591	0.079	-1.512	0.985	0.01	0.173
1202	1	2.49	0.292	-2.199	0.985	0.01	0.171
1365	1	2.372	0.249	-2.123	0.985	0.01	0.168
1411	1	3.232	0.257	-2.975	0.986	0.01	0.172
1605	1	2.241	0.079	-2.163	0.987	0.01	0.159
1631	1	2.241	0.079	-2.163	0.987	0.01	0.159
1706	1	2.229	0.078	-2.151	0.987	0.01	0.161
1722	1	2.221	0.079	-2.142	0.987	0.01	0.165
1815	1	2.229	0.078	-2.151	0.987	0.01	0.161
1839	1	3.264	0.254	-3.01	0.987	0.01	0.164
1872	1	2.231	0.078	-2.154	0.987	0.01	0.159
1957	1	2.233	0.078	-2.154	0.987	0.01	0.161
1964	1	2.231	0.078	-2.152	0.987	0.01	0.162
2041	1	2.234	0.078	-2.155	0.987	0.01	0.161
2048	1	2.233	0.078	-2.154	0.987	0.01	0.161
2049	1	2.233	0.078	-2.154	0.987	0.01	0.161
2054	1	2.236	0.078	-2.158	0.987	0.01	0.16
2127	1	2.235	0.078	-2.157	0.987	0.01	0.16
2139	1	2.234	0.078	-2.155	0.987	0.01	0.161
2216	1	2.234	0.078	-2.156	0.987	0.01	0.161
2252	1	2.235	0.078	-2.157	0.987	0.01	0.16
2253	1	2.985	1.196	-1.79	0.967	0.01	0.166
2263	1	2.235	0.078	-2.156	0.987	0.01	0.161
2367	1	2.236	0.078	-2.158	0.987	0.01	0.159
2513	1	2.238	0.079	-2.159	0.987	0.01	0.161
2599	1	2.235	0.079	-2.156	0.987	0.01	0.161
2684	1	1.623	0.078	-1.545	0.986	0.01	0.165
2784	1	2.247	0.079	-2.168	0.987	0.01	0.16
2876	1	2.236	0.078	-2.157	0.987	0.01	0.16
2974	1	2.235	0.079	-2.157	0.987	0.01	0.161
2981	1	2.236	0.079	-2.157	0.987	0.01	0.161
3057	1	2.237	0.078	-2.158	0.987	0.01	0.16
3221	1	2.235	0.079	-2.157	0.987	0.01	0.161
3352	1	2.514	0.306	-2.208	0.985	0.01	0.174
3384	1	2.237	0.079	-2.158	0.987	0.01	0.161
378	1	2.198	0.075	-2.123	0.987	0.009	0.159
507	1	2.239	0.078	-2.161	0.987	0.009	0.158
517	1	2.018	0.061	-1.957	0.988	0.009	0.143
526	1	2.197	0.075	-2.122	0.987	0.009	0.159
647	1	2.253	0.078	-2.175	0.988	0.009	0.153
867	1	2.014	0.061	-1.953	0.988	0.009	0.143
1012	1	2.249	0.078	-2.17	0.987	0.009	0.156
1224	1	2.198	0.075	-2.122	0.987	0.009	0.159
1369	1	2.001	0.076	-1.925	0.988	0.009	0.143
1443	1	2.018	0.061	-1.957	0.988	0.009	0.143
1502	1	2.2	0.075	-2.125	0.987	0.009	0.159
1528	1	2.214	0.076	-2.138	0.987	0.009	0.157
1646	1	2.578	0.39	-2.188	0.985	0.009	0.155
1695	1	1.658	0.077	-1.581	0.987	0.009	0.156
1742	1	2.198	0.075	-2.122	0.987	0.009	0.159
1797	1	1.997	0.076	-1.921	0.988	0.009	0.143
1833	1	2.014	0.061	-1.954	0.988	0.009	0.143
1879	1	2.03	0.061	-1.969	0.988	0.009	0.142
1896	1	2.016	0.061	-1.955	0.988	0.009	0.142
1901	1	2.2	0.075	-2.125	0.987	0.009	0.158
1931	1	2.201	0.075	-2.126	0.987	0.009	0.159
1932	1	2.201	0.075	-2.126	0.987	0.009	0.159
2064	1	2.279	0.077	-2.202	0.988	0.009	0.144
2319	1	2.238	0.078	-2.16	0.987	0.009	0.158
2329	1	2.591	0.391	-2.2	0.986	0.009	0.147
2351	1	2.678	0.563	-2.116	0.985	0.009	0.149
2386	1	2.023	0.061	-1.962	0.988	0.009	0.142
2502	1	2.208	0.076	-2.133	0.987	0.009	0.157
2554	1	2.245	0.078	-2.166	0.987	0.009	0.158
2619	1	2.022	0.061	-1.961	0.988	0.009	0.143
2623	1	1.624	0.05	-1.574	0.986	0.009	0.154
2686	1	2.204	0.075	-2.129	0.987	0.009	0.158
2694	1	2.204	0.075	-2.128	0.987	0.009	0.158
2716	1	2.022	0.061	-1.961	0.988	0.009	0.143
2729	1	2.218	0.075	-2.143	0.988	0.009	0.153
2814	1	1.685	0.077	-1.608	0.987	0.009	0.152
2841	1	2.017	0.061	-1.956	0.988	0.009	0.144
2879	1	2.204	0.075	-2.128	0.987	0.009	0.158
2944	1	2.239	0.078	-2.161	0.987	0.009	0.158
3039	1	1.726	0.077	-1.649	0.987	0.009	0.146
3054	1	2.492	0.275	-2.217	0.986	0.009	0.152
3376	1	2.203	0.075	-2.128	0.987	0.009	0.158
34	1	2.762	0.973	-1.79	0.984	0.008	0.132
182	1	2.005	0.074	-1.93	0.989	0.008	0.135
332	1	2.023	0.061	-1.962	0.988	0.008	0.141
473	1	2.001	0.074	-1.926	0.989	0.008	0.136
501	1	2.828	0.496	-2.332	0.987	0.008	0.14
511	1	2.004	0.074	-1.93	0.989	0.008	0.135
620	1	2.001	0.076	-1.924	0.988	0.008	0.142
870	1	2.031	0.061	-1.97	0.988	0.008	0.142
897	1	2.675	0.539	-2.136	0.986	0.008	0.141
1008	1	2.007	0.075	-1.932	0.989	0.008	0.135
1162	1	2.043	0.061	-1.982	0.988	0.008	0.139
1269	1	2.949	0.541	-2.408	0.985	0.008	0.134
1460	1	2.835	1.142	-1.694	0.971	0.008	0.138
1579	1	2.02	0.075	-1.945	0.989	0.008	0.134
1649	1	2.052	0.076	-1.976	0.989	0.008	0.13
1652	1	2.02	0.061	-1.959	0.988	0.008	0.141
1721	1	2.031	0.061	-1.97	0.988	0.008	0.142
1786	1	2.683	0.539	-2.144	0.987	0.008	0.136
1905	1	2.531	0.229	-2.303	0.988	0.008	0.137
1956	1	2.005	0.077	-1.928	0.988	0.008	0.142
2209	1	2.032	0.061	-1.971	0.988	0.008	0.14
2269	1	2.026	0.061	-1.965	0.988	0.008	0.141
2343	1	2.536	0.229	-2.307	0.988	0.008	0.136
2401	1	2.535	0.229	-2.306	0.988	0.008	0.136
2522	1	2.336	0.077	-2.26	0.99	0.008	0.126
2566	1	2.056	0.076	-1.98	0.989	0.008	0.13
2687	1	3.212	1.081	-2.131	0.97	0.008	0.127
2719	1	2.037	0.061	-1.976	0.988	0.008	0.139
2874	1	2.999	0.989	-2.01	0.978	0.008	0.129
2996	1	2.724	0.391	-2.333	0.988	0.008	0.128
14	1	2.659	0.046	-2.612	0.989	0.007	0.118
90	1	2.659	0.046	-2.612	0.989	0.007	0.118
112	1	2.659	0.046	-2.612	0.989	0.007	0.118
125	1	2.659	0.046	-2.612	0.989	0.007	0.118
152	1	2.659	0.046	-2.612	0.989	0.007	0.118
157	1	2.659	0.046	-2.612	0.989	0.007	0.118
189	1	2.659	0.046	-2.612	0.989	0.007	0.118
214	1	2.659	0.046	-2.612	0.989	0.007	0.118
224	1	2.659	0.046	-2.612	0.989	0.007	0.118
248	1	2.84	1.138	-1.702	0.98	0.007	0.11
253	1	2.659	0.046	-2.612	0.989	0.007	0.118
256	1	2.659	0.047	-2.612	0.989	0.007	0.121
280	1	2.659	0.047	-2.612	0.989	0.007	0.121
457	1	2.002	0.07	-1.932	0.99	0.007	0.119
475	1	2.659	0.046	-2.612	0.989	0.007	0.118
478	1	2.659	0.046	-2.612	0.989	0.007	0.118
480	1	2.659	0.046	-2.612	0.989	0.007	0.118
516	1	2.659	0.046	-2.612	0.989	0.007	0.118
539	1	2.659	0.047	-2.612	0.989	0.007	0.121
568	1	2.659	0.046	-2.612	0.989	0.007	0.118
580	1	2.659	0.046	-2.612	0.989	0.007	0.118
591	1	2.659	0.046	-2.612	0.989	0.007	0.118
672	1	2.731	0.378	-2.353	0.989	0.007	0.119
680	1	2.659	0.046	-2.612	0.989	0.007	0.118
691	1	2.659	0.046	-2.612	0.989	0.007	0.118
700	1	2.644	0.387	-2.258	0.989	0.007	0.111
722	1	2.081	0.06	-2.022	0.989	0.007	0.125
726	1	2.659	0.046	-2.612	0.989	0.007	0.118
733	1	2.659	0.046	-2.612	0.989	0.007	0.118
754	1	2.659	0.046	-2.612	0.989	0.007	0.118
841	1	2.659	0.046	-2.612	0.989	0.007	0.118
872	1	2.846	1.157	-1.689	0.976	0.007	0.115
936	1	2.659	0.046	-2.612	0.989	0.007	0.118
943	1	2.659	0.046	-2.612	0.989	0.007	0.118
958	1	2.659	0.046	-2.612	0.989	0.007	0.118
972	1	2.659	0.046	-2.612	0.989	0.007	0.118
1015	1	2.659	0.046	-2.612	0.989	0.007	0.118
1023	1	2.104	0.075	-2.029	0.99	0.007	0.117
1107	1	2.659	0.046	-2.612	0.989	0.007	0.118
1119	1	2.659	0.046	-2.612	0.989	0.007	0.118
1158	1	2.659	0.047	-2.612	0.989	0.007	0.121
1185	1	2.659	0.046	-2.612	0.989	0.007	0.118
1190	1	2.659	0.046	-2.612	0.989	0.007	0.118
1208	1	2.659	0.046	-2.612	0.989	0.007	0.118
1233	1	2.659	0.046	-2.612	0.989	0.007	0.118
1235	1	2.659	0.046	-2.612	0.989	0.007	0.118
1246	1	2.659	0.046	-2.612	0.989	0.007	0.118
1288	1	2.659	0.046	-2.612	0.989	0.007	0.118
1294	1	2.659	0.046	-2.612	0.989	0.007	0.118
1335	1	2.659	0.046	-2.612	0.989	0.007	0.118
1338	1	2.659	0.046	-2.612	0.989	0.007	0.118
1353	1	2.659	0.046	-2.612	0.989	0.007	0.118
1376	1	2.659	0.046	-2.612	0.989	0.007	0.118
1388	1	2.659	0.046	-2.612	0.989	0.007	0.118
1408	1	2.659	0.047	-2.612	0.989	0.007	0.121
1413	1	2.112	0.075	-2.037	0.99	0.007	0.117
1438	1	2.659	0.046	-2.612	0.989	0.007	0.118
1462	1	2.659	0.046	-2.612	0.989	0.007	0.118
1463	1	2.686	0.488	-2.197	0.989	0.007	0.114
1486	1	2.834	1.1	-1.735	0.981	0.007	0.109
1500	1	2.659	0.046	-2.612	0.989	0.007	0.118
1523	1	2.659	0.047	-2.612	0.989	0.007	0.121
1550	1	2.659	0.046	-2.612	0.989	0.007	0.118
1558	1	2.746	0.378	-2.369	0.989	0.007	0.113
1665	1	2.659	0.046	-2.612	0.989	0.007	0.118
1705	1	2.659	0.046	-2.612	0.989	0.007	0.118
1734	1	2.659	0.046	-2.612	0.989	0.007	0.118
1757	1	2.659	0.046	-2.612	0.989	0.007	0.118
1780	1	2.659	0.046	-2.612	0.989	0.007	0.118
1788	1	2.659	0.046	-2.612	0.989	0.007	0.118
1805	1	2.555	0.226	-2.328	0.989	0.007	0.125
1871	1	2.024	0.054	-1.97	0.99	0.007	0.111
1887	1	2.659	0.046	-2.612	0.989	0.007	0.118
1967	1	2.659	0.046	-2.612	0.989	0.007	0.118
2011	1	2.659	0.046	-2.612	0.989	0.007	0.118
2112	1	2.734	0.382	-2.352	0.989	0.007	0.119
2122	1	2.659	0.046	-2.612	0.989	0.007	0.119
2148	1	2.659	0.046	-2.612	0.989	0.007	0.119
2156	1	2.659	0.046	-2.612	0.989	0.007	0.119
2165	1	2.659	0.046	-2.612	0.989	0.007	0.119
2208	1	2.659	0.046	-2.612	0.989	0.007	0.119
2264	1	2.695	0.489	-2.206	0.989	0.007	0.111
2290	1	2.659	0.046	-2.612	0.989	0.007	0.119
2315	1	2.659	0.046	-2.612	0.989	0.007	0.119
2338	1	2.009	0.07	-1.939	0.99	0.007	0.119
2349	1	2.492	0.25	-2.242	0.989	0.007	0.123
2381	1	2.659	0.047	-2.612	0.989	0.007	0.119
2423	1	2.659	0.047	-2.612	0.989	0.007	0.119
2458	1	2.113	0.06	-2.053	0.99	0.007	0.123
2508	1	2.132	0.074	-2.057	0.991	0.007	0.111
2557	1	2.659	0.047	-2.612	0.989	0.007	0.119
2603	1	2.659	0.047	-2.612	0.989	0.007	0.119
2654	1	2.659	0.047	-2.612	0.989	0.007	0.119
2674	1	2.659	0.047	-2.612	0.989	0.007	0.119
2705	1	2.659	0.047	-2.612	0.989	0.007	0.119
2751	1	2.014	0.071	-1.943	0.99	0.007	0.12
2761	1	2.659	0.047	-2.612	0.989	0.007	0.119
2807	1	2.659	0.047	-2.612	0.989	0.007	0.119
2824	1	2.659	0.047	-2.612	0.989	0.007	0.119
2830	1	2.659	0.047	-2.612	0.989	0.007	0.122
2861	1	2.659	0.047	-2.612	0.989	0.007	0.119
2941	1	2.659	0.047	-2.612	0.989	0.007	0.119
2942	1	2.659	0.047	-2.612	0.989	0.007	0.119
2964	1	2.659	0.047	-2.612	0.989	0.007	0.119
3018	1	2.02	0.07	-1.95	0.99	0.007	0.117
3044	1	2.66	0.048	-2.612	0.989	0.007	0.123
3077	1	2.659	0.047	-2.612	0.989	0.007	0.119
3088	1	2.014	0.071	-1.943	0.99	0.007	0.12
3094	1	2.018	0.07	-1.948	0.99	0.007	0.117
3102	1	2.659	0.047	-2.612	0.989	0.007	0.119
3110	1	2.659	0.047	-2.612	0.989	0.007	0.119
3146	1	2.659	0.047	-2.612	0.989	0.007	0.119
3172	1	2.659	0.047	-2.612	0.989	0.007	0.12
3206	1	2.659	0.047	-2.612	0.989	0.007	0.121
3230	1	3.028	0.544	-2.484	0.987	0.007	0.117
3249	1	2.659	0.047	-2.612	0.989	0.007	0.119
3253	1	2.659	0.047	-2.612	0.989	0.007	0.119
3265	1	2.659	0.047	-2.612	0.989	0.007	0.119
3292	1	2.659	0.047	-2.612	0.989	0.007	0.119
3297	1	2.659	0.047	-2.612	0.989	0.007	0.119
3312	1	2.659	0.047	-2.612	0.989	0.007	0.119
3371	1	2.659	0.047	-2.612	0.989	0.007	0.119
3374	1	2.659	0.047	-2.612	0.989	0.007	0.119
153	1	2.175	0.074	-2.1	0.991	0.006	0.103
196	1	2.836	0.954	-1.882	0.984	0.006	0.093
349	1	2.039	0.053	-1.985	0.991	0.006	0.107
353	1	2.003	0.065	-1.937	0.991	0.006	0.104
426	1	2.208	0.074	-2.134	0.992	0.006	0.096
449	1	2.029	0.05	-1.979	0.992	0.006	0.094
504	1	2.181	0.074	-2.106	0.991	0.006	0.102
541	1	2.027	0.051	-1.976	0.991	0.006	0.099
991	1	2.687	0.432	-2.256	0.991	0.006	0.093
997	1	2.013	0.065	-1.948	0.991	0.006	0.102
1030	1	2.83	0.947	-1.883	0.984	0.006	0.095
1102	1	2.824	0.392	-2.432	0.991	0.006	0.098
1167	1	2.036	0.065	-1.971	0.991	0.006	0.1
1181	1	1.985	0.064	-1.921	0.991	0.006	0.102
1239	1	2.724	0.705	-2.019	0.989	0.006	0.1
1406	1	2.656	0.391	-2.265	0.989	0.006	0.107
1412	1	2.123	0.053	-2.07	0.992	0.006	0.093
1417	1	3.459	1.533	-1.926	0.898	0.006	0.092
1549	1	2.184	0.074	-2.11	0.991	0.006	0.102
1601	1	2.123	0.053	-2.07	0.992	0.006	0.093
1837	1	2.499	0.226	-2.273	0.991	0.006	0.094
1855	1	2.821	0.407	-2.414	0.99	0.006	0.104
2095	1	2.708	0.489	-2.219	0.99	0.006	0.102
2159	1	2.157	0.074	-2.083	0.991	0.006	0.105
2223	1	2.192	0.075	-2.117	0.992	0.006	0.101
2301	1	2.193	0.073	-2.12	0.992	0.006	0.096
2342	1	2.197	0.073	-2.124	0.992	0.006	0.096
2651	1	1.905	0.059	-1.846	0.992	0.006	0.096
2922	1	1.872	0.06	-1.813	0.991	0.006	0.102
3131	1	1.922	0.06	-1.862	0.992	0.006	0.097
3190	1	2.192	0.073	-2.119	0.992	0.006	0.097
3214	1	1.887	0.06	-1.827	0.991	0.006	0.101
3239	1	2.102	0.053	-2.05	0.992	0.006	0.096
33	1	2.053	0.049	-2.003	0.992	0.005	0.09
48	1	2.14	0.053	-2.087	0.992	0.005	0.09
62	1	2.138	0.053	-2.085	0.992	0.005	0.091
140	1	2.14	0.052	-2.088	0.992	0.005	0.087
192	1	2.14	0.052	-2.089	0.992	0.005	0.087
205	1	2.14	0.048	-2.091	0.993	0.005	0.076
234	1	2.468	0.102	-2.367	0.992	0.005	0.091
260	1	2.158	0.053	-2.105	0.992	0.005	0.087
263	1	2.482	0.102	-2.379	0.992	0.005	0.089
264	1	2.484	0.1	-2.384	0.993	0.005	0.085
306	1	2.036	0.058	-1.978	0.993	0.005	0.077
328	1	2.157	0.053	-2.104	0.992	0.005	0.087
360	1	2.169	0.067	-2.103	0.993	0.005	0.084
523	1	2.021	0.057	-1.964	0.993	0.005	0.077
527	1	2.467	0.102	-2.366	0.992	0.005	0.092
535	1	2.482	0.102	-2.379	0.993	0.005	0.089
589	1	2.947	0.396	-2.551	0.993	0.005	0.076
592	1	2.14	0.053	-2.087	0.992	0.005	0.09
594	1	2.141	0.052	-2.089	0.992	0.005	0.087
627	1	2.597	0.293	-2.303	0.992	0.005	0.086
637	1	1.87	0.053	-1.817	0.993	0.005	0.08
697	1	2.134	0.052	-2.082	0.992	0.005	0.088
773	1	2.831	0.894	-1.937	0.988	0.005	0.083
806	1	2.188	0.066	-2.121	0.993	0.005	0.081
819	1	2.138	0.053	-2.085	0.992	0.005	0.091
877	1	3.104	0.978	-2.126	0.988	0.005	0.088
882	1	2.725	0.292	-2.433	0.993	0.005	0.075
891	1	2.161	0.052	-2.109	0.993	0.005	0.083
895	1	2.139	0.053	-2.086	0.992	0.005	0.09
921	1	2.468	0.096	-2.372	0.993	0.005	0.083
989	1	2.139	0.053	-2.086	0.992	0.005	0.091
996	1	2.138	0.052	-2.086	0.992	0.005	0.088
1026	1	2.146	0.048	-2.098	0.993	0.005	0.075
1072	1	2.016	0.07	-1.946	0.993	0.005	0.085
1084	1	2.523	0.101	-2.423	0.994	0.005	0.076
1123	1	2.486	0.101	-2.385	0.993	0.005	0.086
1262	1	3.172	1.029	-2.142	0.985	0.005	0.089
1283	1	2.141	0.052	-2.089	0.992	0.005	0.087
1301	1	2.144	0.052	-2.092	0.992	0.005	0.086
1303	1	1.899	0.057	-1.842	0.992	0.005	0.09
1333	1	2.19	0.066	-2.124	0.993	0.005	0.08
1343	1	3.489	1.024	-2.465	0.982	0.005	0.076
1357	1	2.032	0.07	-1.962	0.993	0.005	0.083
1378	1	2.141	0.053	-2.088	0.992	0.005	0.091
1389	1	2.164	0.069	-2.096	0.992	0.005	0.09
1414	1	2.156	0.049	-2.107	0.993	0.005	0.075
1449	1	2.172	0.051	-2.121	0.993	0.005	0.081
1458	1	1.893	0.057	-1.836	0.992	0.005	0.091
1466	1	2.182	0.066	-2.116	0.993	0.005	0.082
1488	1	2.476	0.101	-2.375	0.992	0.005	0.089
1509	1	2.474	0.102	-2.372	0.992	0.005	0.09
1522	1	2.154	0.052	-2.102	0.992	0.005	0.087
1527	1	2.154	0.052	-2.101	0.992	0.005	0.087
1534	1	2.04	0.058	-1.982	0.993	0.005	0.076
1568	1	2.792	0.723	-2.069	0.99	0.005	0.076
1582	1	2.032	0.058	-1.975	0.993	0.005	0.077
1603	1	2.241	0.074	-2.167	0.992	0.005	0.09
1608	1	2.205	0.052	-2.153	0.993	0.005	0.077
1735	1	2.653	0.332	-2.321	0.992	0.005	0.082
1749	1	2.594	0.293	-2.3	0.992	0.005	0.088
1752	1	2.196	0.066	-2.13	0.993	0.005	0.079
1770	1	1.862	0.053	-1.809	0.993	0.005	0.081
1784	1	2.14	0.053	-2.087	0.992	0.005	0.09
1801	1	2.471	0.101	-2.37	0.992	0.005	0.09
1820	1	2.145	0.052	-2.093	0.992	0.005	0.086
1831	1	2.947	0.399	-2.548	0.992	0.005	0.077
1882	1	2.154	0.052	-2.102	0.992	0.005	0.087
2025	1	1.879	0.053	-1.825	0.993	0.005	0.08
2055	1	1.978	0.056	-1.922	0.993	0.005	0.078
2072	1	2.143	0.053	-2.09	0.992	0.005	0.091
2173	1	2.641	0.378	-2.263	0.991	0.005	0.085
2174	1	2.149	0.049	-2.1	0.993	0.005	0.075
2193	1	2.481	0.102	-2.379	0.993	0.005	0.088
2200	1	2.148	0.049	-2.1	0.993	0.005	0.075
2231	1	2.036	0.071	-1.965	0.993	0.005	0.085
2232	1	2.834	0.982	-1.852	0.988	0.005	0.085
2241	1	2.145	0.053	-2.092	0.992	0.005	0.091
2251	1	2.147	0.052	-2.095	0.992	0.005	0.087
2259	1	2.476	0.102	-2.374	0.992	0.005	0.089
2275	1	2.147	0.049	-2.099	0.993	0.005	0.075
2288	1	1.879	0.052	-1.827	0.993	0.005	0.076
2334	1	2.145	0.053	-2.092	0.992	0.005	0.09
2356	1	2.022	0.057	-1.965	0.993	0.005	0.077
2369	1	2.15	0.052	-2.098	0.992	0.005	0.087
2437	1	2.146	0.052	-2.094	0.992	0.005	0.087
2489	1	1.889	0.052	-1.836	0.993	0.005	0.076
2648	1	2.147	0.052	-2.095	0.992	0.005	0.087
2709	1	2.149	0.049	-2.101	0.993	0.005	0.075
2793	1	2.047	0.058	-1.989	0.993	0.005	0.076
2801	1	2.159	0.053	-2.106	0.992	0.005	0.088
2803	1	2.147	0.049	-2.098	0.993	0.005	0.076
2820	1	2.266	0.073	-2.192	0.993	0.005	0.084
2821	1	2.73	0.294	-2.436	0.993	0.005	0.075
2831	1	2.161	0.053	-2.108	0.992	0.005	0.087
2846	1	2.015	0.057	-1.957	0.993	0.005	0.078
2857	1	2.148	0.052	-2.096	0.992	0.005	0.087
2864	1	2.152	0.052	-2.1	0.992	0.005	0.086
2882	1	2.142	0.052	-2.089	0.992	0.005	0.088
2904	1	2.477	0.102	-2.375	0.992	0.005	0.089
2936	1	2.135	0.049	-2.086	0.993	0.005	0.078
2963	1	2.197	0.067	-2.131	0.993	0.005	0.08
2990	1	2.145	0.049	-2.097	0.993	0.005	0.076
3022	1	2.142	0.052	-2.09	0.992	0.005	0.088
3071	1	2.151	0.052	-2.099	0.992	0.005	0.087
3144	1	3.061	0.753	-2.308	0.989	0.005	0.076
3147	1	2.146	0.053	-2.093	0.992	0.005	0.091
3248	1	2.478	0.102	-2.376	0.992	0.005	0.089
3338	1	2.08	0.07	-2.01	0.993	0.005	0.076
3339	1	1.907	0.057	-1.85	0.992	0.005	0.09
3351	1	1.968	0.056	-1.911	0.993	0.005	0.08
3366	1	3.361	1.026	-2.334	0.98	0.005	0.085
3370	1	2.201	0.067	-2.134	0.993	0.005	0.079
8	1	2.841	1.12	-1.72	0.981	0.004	0.064
46	1	2.728	0.292	-2.436	0.993	0.004	0.075
165	1	2.995	0.404	-2.591	0.993	0.004	0.073
181	1	2.191	0.062	-2.129	0.994	0.004	0.07
300	1	2.126	0.056	-2.07	0.994	0.004	0.063
418	1	2.774	0.291	-2.483	0.994	0.004	0.065
581	1	2.262	0.061	-2.201	0.995	0.004	0.058
661	1	2.886	0.554	-2.332	0.993	0.004	0.069
749	1	2.16	0.048	-2.112	0.994	0.004	0.072
833	1	2.145	0.048	-2.096	0.993	0.004	0.075
843	1	3.079	0.747	-2.331	0.99	0.004	0.073
883	1	2.789	0.706	-2.083	0.99	0.004	0.075
888	1	2.162	0.048	-2.114	0.994	0.004	0.072
998	1	2.008	0.067	-1.941	0.995	0.004	0.059
1059	1	2.108	0.056	-2.052	0.994	0.004	0.063
1061	1	3.087	1.147	-1.94	0.979	0.004	0.064
1121	1	2.964	0.397	-2.567	0.993	0.004	0.075
1148	1	2.209	0.063	-2.147	0.994	0.004	0.069
1179	1	2.176	0.067	-2.109	0.995	0.004	0.059
1287	1	2.831	0.838	-1.993	0.991	0.004	0.073
1370	1	2.114	0.056	-2.058	0.994	0.004	0.064
1382	1	1.878	0.047	-1.832	0.995	0.004	0.059
1392	1	2.144	0.048	-2.096	0.993	0.004	0.075
1542	1	1.895	0.048	-1.847	0.994	0.004	0.061
1617	1	2.987	0.402	-2.586	0.993	0.004	0.073
1632	1	2.159	0.049	-2.111	0.993	0.004	0.075
1745	1	2.143	0.048	-2.095	0.993	0.004	0.075
1746	1	2.143	0.048	-2.095	0.993	0.004	0.075
1998	1	2.113	0.056	-2.057	0.994	0.004	0.064
2117	1	1.876	0.047	-1.829	0.995	0.004	0.059
2149	1	1.877	0.047	-1.831	0.995	0.004	0.059
2373	1	2.585	0.098	-2.486	0.995	0.004	0.061
2398	1	2.839	0.725	-2.114	0.993	0.004	0.064
2416	1	2.173	0.063	-2.11	0.994	0.004	0.074
2537	1	2.973	0.399	-2.574	0.993	0.004	0.074
2611	1	2.116	0.056	-2.06	0.994	0.004	0.063
2637	1	2.155	0.049	-2.106	0.993	0.004	0.074
2666	1	2.2	0.063	-2.138	0.994	0.004	0.07
2683	1	2.973	0.399	-2.573	0.993	0.004	0.074
2695	1	2.2	0.063	-2.138	0.994	0.004	0.07
2915	1	2.749	0.396	-2.353	0.993	0.004	0.069
3068	1	2.688	0.257	-2.431	0.994	0.004	0.06
3115	1	2.103	0.056	-2.046	0.994	0.004	0.065
3163	1	2.741	0.367	-2.374	0.994	0.004	0.061
3181	1	2.602	0.098	-2.504	0.995	0.004	0.058
26	1	2.608	0.097	-2.511	0.995	0.003	0.056
52	1	2.018	0.048	-1.97	0.995	0.003	0.052
60	1	2.149	0.043	-2.106	0.995	0.003	0.056
72	1	2.489	0.072	-2.417	0.996	0.003	0.046
134	1	3.338	0.705	-2.633	0.993	0.003	0.047
135	1	1.872	0.042	-1.829	0.996	0.003	0.047
169	1	2.128	0.066	-2.062	0.996	0.003	0.047
202	1	2.474	0.073	-2.401	0.996	0.003	0.049
244	1	2.152	0.043	-2.109	0.995	0.003	0.056
258	1	2.452	0.07	-2.382	0.996	0.003	0.049
270	1	2.147	0.067	-2.08	0.996	0.003	0.046
286	1	2.462	0.07	-2.392	0.996	0.003	0.047
290	1	2.057	0.048	-2.008	0.995	0.003	0.05
354	1	2.146	0.043	-2.103	0.995	0.003	0.057
387	1	2.063	0.048	-2.015	0.996	0.003	0.048
409	1	2.69	0.29	-2.4	0.995	0.003	0.052
427	1	2.083	0.05	-2.033	0.995	0.003	0.051
428	1	2.681	0.293	-2.388	0.995	0.003	0.055
450	1	2.781	0.557	-2.224	0.994	0.003	0.05
489	1	2.483	0.072	-2.41	0.996	0.003	0.047
490	1	2.608	0.097	-2.511	0.995	0.003	0.056
492	1	2.031	0.048	-1.983	0.995	0.003	0.051
496	1	1.899	0.042	-1.857	0.996	0.003	0.045
497	1	2.142	0.067	-2.075	0.996	0.003	0.046
498	1	2.162	0.043	-2.119	0.995	0.003	0.057
508	1	2.831	1.028	-1.803	0.988	0.003	0.053
520	1	2.508	0.072	-2.436	0.996	0.003	0.043
525	1	2.474	0.072	-2.401	0.996	0.003	0.048
542	1	2.13	0.051	-2.079	0.996	0.003	0.049
546	1	2.156	0.05	-2.106	0.996	0.003	0.047
559	1	2.835	0.268	-2.567	0.996	0.003	0.045
676	1	2.063	0.045	-2.018	0.996	0.003	0.042
716	1	2.218	0.056	-2.163	0.995	0.003	0.052
719	1	2.019	0.048	-1.971	0.995	0.003	0.052
737	1	2.174	0.066	-2.108	0.996	0.003	0.042
794	1	2.032	0.048	-1.984	0.995	0.003	0.051
810	1	2.171	0.042	-2.129	0.995	0.003	0.053
821	1	2.11	0.066	-2.044	0.996	0.003	0.048
846	1	2.682	0.258	-2.423	0.996	0.003	0.042
869	1	2.455	0.07	-2.385	0.996	0.003	0.048
881	1	2.149	0.043	-2.106	0.995	0.003	0.056
906	1	2.825	0.259	-2.566	0.996	0.003	0.043
914	1	2.095	0.049	-2.046	0.996	0.003	0.049
939	1	2.108	0.049	-2.059	0.996	0.003	0.048
966	1	3.469	0.731	-2.738	0.993	0.003	0.044
983	1	2.116	0.049	-2.066	0.996	0.003	0.047
1001	1	2.489	0.072	-2.417	0.996	0.003	0.046
1050	1	2.898	0.736	-2.162	0.992	0.003	0.051
1073	1	2.454	0.067	-2.387	0.996	0.003	0.044
1074	1	2.114	0.049	-2.065	0.996	0.003	0.047
1078	1	1.92	0.047	-1.873	0.995	0.003	0.056
1093	1	1.891	0.042	-1.849	0.996	0.003	0.046
1117	1	2.474	0.073	-2.401	0.996	0.003	0.049
1133	1	2.734	0.495	-2.239	0.994	0.003	0.056
1155	1	2.461	0.068	-2.393	0.996	0.003	0.044
1200	1	2.142	0.066	-2.076	0.996	0.003	0.045
1210	1	2.149	0.043	-2.106	0.995	0.003	0.056
1225	1	2.477	0.073	-2.404	0.996	0.003	0.048
1298	1	2.024	0.048	-1.976	0.995	0.003	0.052
1311	1	1.906	0.047	-1.859	0.995	0.003	0.057
1312	1	2.607	0.097	-2.51	0.995	0.003	0.056
1324	1	2.151	0.054	-2.096	0.995	0.003	0.056
1327	1	2.108	0.05	-2.058	0.996	0.003	0.05
1331	1	2.149	0.043	-2.106	0.995	0.003	0.056
1341	1	2.134	0.05	-2.084	0.996	0.003	0.047
1375	1	2.153	0.043	-2.11	0.995	0.003	0.056
1397	1	2.14	0.066	-2.074	0.996	0.003	0.045
1404	1	3.553	0.981	-2.572	0.979	0.003	0.047
1477	1	2.113	0.05	-2.063	0.996	0.003	0.049
1541	1	2.162	0.043	-2.119	0.995	0.003	0.057
1592	1	2.13	0.05	-2.08	0.996	0.003	0.047
1610	1	2.338	0.069	-2.269	0.996	0.003	0.044
1679	1	2.149	0.043	-2.106	0.995	0.003	0.057
1713	1	2.162	0.043	-2.119	0.995	0.003	0.057
1776	1	2.109	0.049	-2.059	0.996	0.003	0.048
1822	1	2.046	0.048	-1.998	0.996	0.003	0.049
1854	1	2.474	0.072	-2.402	0.996	0.003	0.048
1869	1	2.149	0.043	-2.106	0.995	0.003	0.056
1881	1	2.145	0.05	-2.095	0.996	0.003	0.046
1894	1	2.441	0.069	-2.371	0.996	0.003	0.049
1925	1	2.148	0.043	-2.106	0.995	0.003	0.056
1937	1	2.468	0.068	-2.4	0.996	0.003	0.043
1952	1	2.151	0.043	-2.108	0.995	0.003	0.057
1954	1	3.71	1.229	-2.481	0.973	0.003	0.044
1963	1	2.03	0.051	-1.98	0.995	0.003	0.058
1991	1	2.621	0.098	-2.523	0.995	0.003	0.055
1996	1	2.477	0.073	-2.404	0.996	0.003	0.049
2007	1	2.03	0.048	-1.981	0.995	0.003	0.051
2016	1	1.885	0.047	-1.838	0.995	0.003	0.058
2082	1	2.481	0.073	-2.408	0.996	0.003	0.048
2086	1	2.481	0.073	-2.408	0.996	0.003	0.048
2107	1	3.122	1.097	-2.025	0.988	0.003	0.047
2114	1	2.477	0.073	-2.404	0.996	0.003	0.048
2142	1	2.483	0.073	-2.41	0.996	0.003	0.048
2154	1	2.437	0.07	-2.367	0.996	0.003	0.051
2176	1	2.306	0.069	-2.237	0.996	0.003	0.047
2213	1	2.163	0.043	-2.121	0.995	0.003	0.055
2222	1	2.611	0.097	-2.514	0.995	0.003	0.056
2225	1	2.604	0.097	-2.507	0.995	0.003	0.057
2379	1	2.447	0.07	-2.377	0.996	0.003	0.048
2380	1	2.173	0.054	-2.12	0.995	0.003	0.052
2388	1	2.448	0.07	-2.379	0.996	0.003	0.048
2403	1	2.028	0.048	-1.98	0.995	0.003	0.052
2439	1	2.156	0.043	-2.113	0.995	0.003	0.056
2450	1	2.471	0.068	-2.402	0.996	0.003	0.043
2461	1	2.124	0.051	-2.074	0.996	0.003	0.049
2465	1	2.473	0.068	-2.405	0.996	0.003	0.042
2490	1	2.451	0.07	-2.381	0.996	0.003	0.048
2506	1	2.765	0.245	-2.52	0.996	0.003	0.044
2548	1	2.479	0.073	-2.406	0.996	0.003	0.048
2556	1	2.447	0.07	-2.377	0.996	0.003	0.048
2582	1	2.482	0.073	-2.409	0.996	0.003	0.048
2595	1	2.155	0.043	-2.112	0.995	0.003	0.056
2616	1	2.448	0.07	-2.379	0.996	0.003	0.048
2636	1	2.484	0.073	-2.411	0.996	0.003	0.048
2653	1	2.479	0.073	-2.406	0.996	0.003	0.048
2657	1	2.157	0.043	-2.114	0.995	0.003	0.056
2663	1	1.886	0.043	-1.843	0.996	0.003	0.047
2704	1	2.48	0.073	-2.407	0.996	0.003	0.048
2763	1	2.894	0.829	-2.065	0.992	0.003	0.056
2789	1	2.128	0.05	-2.078	0.996	0.003	0.048
2823	1	2.15	0.043	-2.107	0.995	0.003	0.057
2848	1	2.145	0.049	-2.095	0.996	0.003	0.045
2851	1	2.155	0.043	-2.112	0.995	0.003	0.057
2880	1	2.058	0.067	-1.991	0.995	0.003	0.055
2921	1	2.027	0.067	-1.96	0.995	0.003	0.058
2932	1	2.483	0.07	-2.413	0.996	0.003	0.044
2955	1	2.118	0.05	-2.067	0.996	0.003	0.05
2961	1	2.14	0.054	-2.086	0.995	0.003	0.056
2970	1	2.065	0.048	-2.017	0.996	0.003	0.048
2973	1	2.028	0.048	-1.98	0.995	0.003	0.052
2985	1	2.027	0.048	-1.979	0.995	0.003	0.052
3038	1	2.508	0.073	-2.435	0.996	0.003	0.044
3137	1	2.483	0.073	-2.41	0.996	0.003	0.048
3139	1	2.327	0.069	-2.258	0.996	0.003	0.045
3160	1	2.482	0.073	-2.409	0.996	0.003	0.048
3196	1	2.036	0.048	-1.987	0.995	0.003	0.052
3204	1	2.156	0.054	-2.102	0.995	0.003	0.056
3215	1	2.163	0.043	-2.119	0.995	0.003	0.057
3224	1	2.46	0.07	-2.39	0.996	0.003	0.047
3272	1	2.155	0.043	-2.112	0.995	0.003	0.056
3286	1	2.204	0.056	-2.148	0.995	0.003	0.054
3331	1	2.492	0.073	-2.419	0.996	0.003	0.047
3346	1	2.12	0.05	-2.071	0.996	0.003	0.047
3349	1	2.482	0.073	-2.41	0.996	0.003	0.047
3362	1	2.14	0.054	-2.086	0.995	0.003	0.056
82	1	2.525	0.069	-2.456	0.997	0.002	0.038
88	1	2.459	0.067	-2.392	0.997	0.002	0.029
122	1	2.618	0.07	-2.547	0.997	0.002	0.029
129	1	2.609	0.07	-2.54	0.997	0.002	0.03
197	1	2.539	0.069	-2.469	0.997	0.002	0.036
217	1	2.623	0.07	-2.553	0.997	0.002	0.029
231	1	2.618	0.07	-2.548	0.997	0.002	0.029
235	1	2.509	0.067	-2.442	0.997	0.002	0.037
273	1	2.319	0.064	-2.255	0.997	0.002	0.028
289	1	2.505	0.069	-2.436	0.998	0.002	0.025
293	1	2.531	0.07	-2.461	0.997	0.002	0.038
301	1	2.448	0.068	-2.38	0.997	0.002	0.031
303	1	2.458	0.053	-2.405	0.998	0.002	0.025
308	1	2.528	0.07	-2.458	0.997	0.002	0.039
381	1	2.467	0.067	-2.399	0.997	0.002	0.028
390	1	2.526	0.07	-2.457	0.997	0.002	0.038
407	1	3.06	0.989	-2.071	0.987	0.002	0.028
415	1	2.608	0.07	-2.538	0.997	0.002	0.03
458	1	2.538	0.069	-2.468	0.997	0.002	0.037
465	1	2.612	0.07	-2.542	0.997	0.002	0.03
469	1	2.521	0.069	-2.451	0.997	0.002	0.038
487	1	2.446	0.052	-2.393	0.998	0.002	0.025
506	1	2.747	0.321	-2.426	0.997	0.002	0.027
515	1	2.585	0.067	-2.518	0.997	0.002	0.029
529	1	2.445	0.052	-2.393	0.998	0.002	0.026
550	1	2.433	0.068	-2.365	0.997	0.002	0.032
554	1	2.538	0.07	-2.468	0.997	0.002	0.037
560	1	2.536	0.07	-2.466	0.997	0.002	0.038
604	1	3.034	0.407	-2.626	0.997	0.002	0.029
605	1	2.411	0.062	-2.349	0.997	0.002	0.028
621	1	2.448	0.052	-2.396	0.998	0.002	0.025
649	1	2.61	0.07	-2.539	0.997	0.002	0.03
683	1	2.113	0.045	-2.068	0.997	0.002	0.038
696	1	2.609	0.07	-2.539	0.997	0.002	0.03
721	1	2.403	0.062	-2.341	0.997	0.002	0.029
735	1	2.583	0.067	-2.516	0.997	0.002	0.029
750	1	2.562	0.067	-2.495	0.997	0.002	0.031
799	1	2.449	0.052	-2.397	0.998	0.002	0.025
804	1	2.602	0.07	-2.532	0.997	0.002	0.031
832	1	2.583	0.067	-2.516	0.997	0.002	0.029
838	1	2.609	0.07	-2.539	0.997	0.002	0.03
868	1	2.633	0.07	-2.563	0.998	0.002	0.028
878	1	2.134	0.045	-2.09	0.997	0.002	0.036
887	1	2.435	0.062	-2.374	0.998	0.002	0.025
896	1	2.53	0.072	-2.458	0.997	0.002	0.04
911	1	2.527	0.069	-2.457	0.997	0.002	0.038
933	1	2.523	0.069	-2.453	0.997	0.002	0.038
947	1	2.609	0.07	-2.539	0.997	0.002	0.03
993	1	2.615	0.07	-2.545	0.997	0.002	0.029
994	1	2.445	0.052	-2.393	0.998	0.002	0.026
1033	1	2.479	0.067	-2.412	0.998	0.002	0.027
1034	1	2.411	0.062	-2.349	0.997	0.002	0.028
1043	1	2.745	0.296	-2.45	0.996	0.002	0.04
1069	1	2.464	0.067	-2.396	0.997	0.002	0.028
1080	1	2.609	0.07	-2.539	0.997	0.002	0.03
1100	1	2.527	0.072	-2.455	0.996	0.002	0.041
1108	1	2.643	0.07	-2.573	0.998	0.002	0.027
1116	1	2.609	0.07	-2.539	0.997	0.002	0.03
1147	1	2.619	0.071	-2.548	0.997	0.002	0.03
1166	1	2.766	0.442	-2.325	0.996	0.002	0.037
1193	1	2.577	0.067	-2.51	0.997	0.002	0.03
1276	1	2.705	0.246	-2.459	0.997	0.002	0.033
1319	1	2.611	0.071	-2.54	0.997	0.002	0.03
1337	1	2.128	0.044	-2.083	0.997	0.002	0.035
1340	1	2.52	0.07	-2.451	0.997	0.002	0.039
1355	1	2.449	0.052	-2.396	0.998	0.002	0.025
1374	1	2.464	0.068	-2.396	0.997	0.002	0.028
1384	1	2.874	0.264	-2.609	0.996	0.002	0.039
1396	1	2.82	0.243	-2.577	0.997	0.002	0.037
1403	1	2.459	0.053	-2.405	0.998	0.002	0.025
1407	1	2.538	0.073	-2.465	0.997	0.002	0.04
1419	1	2.609	0.07	-2.539	0.997	0.002	0.03
1435	1	2.609	0.07	-2.539	0.997	0.002	0.03
1482	1	2.057	0.041	-2.016	0.997	0.002	0.033
1495	1	2.556	0.069	-2.486	0.997	0.002	0.034
1504	1	2.33	0.065	-2.265	0.997	0.002	0.029
1556	1	2.521	0.069	-2.452	0.997	0.002	0.038
1566	1	2.611	0.07	-2.541	0.997	0.002	0.03
1575	1	2.609	0.07	-2.539	0.997	0.002	0.03
1626	1	2.42	0.067	-2.353	0.997	0.002	0.032
1637	1	2.422	0.063	-2.359	0.997	0.002	0.028
1675	1	2.612	0.07	-2.542	0.997	0.002	0.029
1678	1	2.131	0.044	-2.087	0.997	0.002	0.035
1684	1	2.612	0.07	-2.542	0.997	0.002	0.03
1697	1	2.103	0.041	-2.062	0.997	0.002	0.029
1707	1	2.59	0.07	-2.52	0.997	0.002	0.032
1711	1	2.526	0.069	-2.457	0.997	0.002	0.038
1719	1	2.842	0.222	-2.62	0.998	0.002	0.026
1724	1	2.611	0.07	-2.541	0.997	0.002	0.03
1728	1	2.581	0.067	-2.514	0.997	0.002	0.03
1733	1	2.112	0.044	-2.068	0.997	0.002	0.036
1759	1	2.609	0.07	-2.539	0.997	0.002	0.03
1771	1	2.584	0.067	-2.517	0.997	0.002	0.029
1772	1	2.516	0.07	-2.446	0.997	0.002	0.039
1811	1	2.616	0.067	-2.549	0.998	0.002	0.026
1853	1	2.525	0.069	-2.455	0.997	0.002	0.038
1886	1	2.602	0.07	-2.532	0.997	0.002	0.031
1946	1	2.439	0.063	-2.376	0.998	0.002	0.026
1947	1	2.903	0.566	-2.337	0.996	0.002	0.03
1948	1	2.225	0.048	-2.177	0.997	0.002	0.036
1976	1	2.614	0.07	-2.544	0.997	0.002	0.03
2009	1	2.609	0.07	-2.539	0.997	0.002	0.03
2032	1	2.613	0.07	-2.543	0.997	0.002	0.03
2034	1	2.415	0.056	-2.359	0.997	0.002	0.033
2061	1	2.549	0.072	-2.477	0.997	0.002	0.038
2071	1	2.41	0.068	-2.342	0.997	0.002	0.034
2078	1	2.123	0.041	-2.082	0.997	0.002	0.029
2081	1	2.351	0.065	-2.286	0.997	0.002	0.027
2101	1	2.591	0.071	-2.52	0.997	0.002	0.032
2145	1	2.613	0.07	-2.543	0.997	0.002	0.03
2234	1	2.142	0.045	-2.097	0.997	0.002	0.036
2257	1	2.698	0.252	-2.446	0.996	0.002	0.036
2296	1	2.655	0.07	-2.584	0.998	0.002	0.026
2302	1	2.302	0.065	-2.237	0.997	0.002	0.031
2318	1	2.529	0.07	-2.46	0.997	0.002	0.038
2330	1	2.449	0.053	-2.396	0.998	0.002	0.026
2374	1	2.615	0.07	-2.545	0.997	0.002	0.029
2436	1	2.706	0.265	-2.441	0.996	0.002	0.039
2451	1	2.821	0.474	-2.346	0.996	0.002	0.032
2475	1	2.724	0.264	-2.46	0.997	0.002	0.035
2488	1	2.533	0.07	-2.463	0.997	0.002	0.038
2491	1	2.715	0.26	-2.455	0.997	0.002	0.035
2516	1	2.622	0.07	-2.552	0.997	0.002	0.029
2531	1	2.842	0.501	-2.341	0.996	0.002	0.032
2540	1	3.795	1.578	-2.217	0.92	0.002	0.041
2544	1	2.588	0.067	-2.52	0.997	0.002	0.029
2555	1	2.591	0.067	-2.524	0.997	0.002	0.029
2558	1	3.262	0.562	-2.7	0.996	0.002	0.036
2573	1	2.531	0.07	-2.461	0.997	0.002	0.038
2581	1	2.123	0.044	-2.078	0.997	0.002	0.036
2585	1	2.718	0.259	-2.459	0.997	0.002	0.034
2586	1	2.533	0.073	-2.46	0.997	0.002	0.04
2602	1	2.126	0.041	-2.086	0.997	0.002	0.029
2612	1	2.608	0.07	-2.538	0.997	0.002	0.03
2613	1	2.128	0.044	-2.083	0.997	0.002	0.036
2620	1	2.214	0.047	-2.167	0.997	0.002	0.036
2647	1	2.591	0.067	-2.523	0.997	0.002	0.029
2655	1	2.454	0.053	-2.402	0.998	0.002	0.025
2659	1	2.123	0.044	-2.078	0.997	0.002	0.036
2668	1	2.607	0.07	-2.537	0.997	0.002	0.03
2672	1	2.126	0.041	-2.085	0.997	0.002	0.029
2690	1	2.539	0.07	-2.469	0.997	0.002	0.037
2713	1	2.531	0.07	-2.461	0.997	0.002	0.038
2748	1	2.532	0.07	-2.462	0.997	0.002	0.038
2755	1	2.614	0.071	-2.544	0.997	0.002	0.03
2757	1	2.616	0.071	-2.545	0.997	0.002	0.03
2767	1	2.569	0.067	-2.502	0.997	0.002	0.031
2768	1	2.694	0.236	-2.459	0.997	0.002	0.031
2777	1	2.616	0.071	-2.546	0.997	0.002	0.03
2788	1	2.597	0.068	-2.529	0.997	0.002	0.029
2792	1	2.43	0.063	-2.367	0.998	0.002	0.027
2806	1	2.124	0.045	-2.078	0.997	0.002	0.038
2808	1	2.454	0.053	-2.401	0.998	0.002	0.025
2813	1	2.613	0.07	-2.542	0.997	0.002	0.03
2849	1	2.588	0.067	-2.521	0.997	0.002	0.029
2852	1	3.494	0.62	-2.874	0.992	0.002	0.032
2854	1	2.615	0.07	-2.544	0.997	0.002	0.029
2871	1	2.064	0.045	-2.019	0.996	0.002	0.041
2885	1	2.587	0.071	-2.516	0.997	0.002	0.033
2897	1	2.465	0.068	-2.398	0.997	0.002	0.028
2902	1	2.614	0.071	-2.544	0.997	0.002	0.03
2903	1	2.614	0.071	-2.544	0.997	0.002	0.03
2925	1	2.616	0.071	-2.545	0.997	0.002	0.03
2957	1	2.53	0.07	-2.461	0.997	0.002	0.038
2977	1	2.461	0.068	-2.393	0.997	0.002	0.029
2982	1	2.411	0.068	-2.343	0.997	0.002	0.034
2986	1	2.973	0.997	-1.976	0.986	0.002	0.035
2994	1	2.451	0.053	-2.398	0.998	0.002	0.025
3003	1	2.545	0.07	-2.475	0.997	0.002	0.036
3014	1	2.539	0.07	-2.469	0.997	0.002	0.037
3015	1	2.467	0.069	-2.398	0.997	0.002	0.029
3037	1	2.619	0.071	-2.548	0.997	0.002	0.029
3063	1	2.617	0.07	-2.547	0.997	0.002	0.029
3069	1	2.588	0.068	-2.52	0.997	0.002	0.03
3089	1	2.531	0.07	-2.461	0.997	0.002	0.038
3106	1	2.466	0.044	-2.422	0.998	0.002	0.026
3129	1	2.628	0.071	-2.557	0.997	0.002	0.029
3133	1	2.624	0.071	-2.553	0.997	0.002	0.029
3150	1	2.532	0.07	-2.463	0.997	0.002	0.038
3154	1	2.453	0.053	-2.4	0.998	0.002	0.025
3165	1	2.128	0.045	-2.083	0.997	0.002	0.038
3169	1	2.337	0.065	-2.272	0.997	0.002	0.028
3227	1	2.588	0.067	-2.52	0.997	0.002	0.029
3244	1	2.614	0.07	-2.544	0.997	0.002	0.03
3257	1	2.589	0.067	-2.521	0.997	0.002	0.029
3295	1	2.614	0.071	-2.544	0.997	0.002	0.03
3300	1	2.452	0.053	-2.399	0.998	0.002	0.025
3303	1	2.591	0.067	-2.524	0.997	0.002	0.029
3332	1	2.413	0.068	-2.344	0.997	0.002	0.034
3363	1	2.497	0.069	-2.428	0.996	0.002	0.041
3379	1	2.845	0.786	-2.058	0.995	0.002	0.03
4	1	2.724	0.093	-2.631	0.998	0.001	0.019
36	1	2.33	0.042	-2.288	0.999	0.001	0.012
51	1	2.444	0.047	-2.397	0.998	0.001	0.019
55	1	2.349	0.052	-2.297	0.998	0.001	0.021
65	1	2.404	0.063	-2.34	0.998	0.001	0.016
76	1	2.469	0.046	-2.423	0.999	0.001	0.01
80	1	2.435	0.063	-2.372	0.999	0.001	0.015
91	1	2.421	0.063	-2.358	0.998	0.001	0.015
97	1	2.717	0.065	-2.652	0.999	0.001	0.009
101	1	2.536	0.047	-2.489	0.999	0.001	0.014
118	1	2.465	0.047	-2.418	0.998	0.001	0.018
130	1	2.877	0.292	-2.585	0.999	0.001	0.01
159	1	2.736	0.07	-2.666	0.999	0.001	0.01
162	1	2.488	0.052	-2.436	0.999	0.001	0.013
185	1	2.758	0.235	-2.523	0.999	0.001	0.012
199	1	2.711	0.082	-2.629	0.999	0.001	0.015
200	1	3.088	0.376	-2.712	0.997	0.001	0.022
210	1	2.529	0.039	-2.49	0.999	0.001	0.008
216	1	2.397	0.065	-2.333	0.998	0.001	0.023
218	1	2.53	0.047	-2.483	0.999	0.001	0.014
232	1	2.512	0.052	-2.46	0.999	0.001	0.012
243	1	2.531	0.067	-2.464	0.998	0.001	0.022
250	1	2.534	0.048	-2.487	0.999	0.001	0.015
255	1	2.555	0.062	-2.493	0.998	0.001	0.016
276	1	2.54	0.04	-2.501	0.999	0.001	0.008
277	1	2.365	0.043	-2.322	0.999	0.001	0.012
278	1	2.54	0.062	-2.478	0.998	0.001	0.017
298	1	2.539	0.048	-2.491	0.999	0.001	0.015
310	1	2.445	0.052	-2.394	0.999	0.001	0.016
311	1	2.522	0.047	-2.475	0.999	0.001	0.015
324	1	2.419	0.064	-2.355	0.998	0.001	0.016
326	1	2.731	0.071	-2.659	0.999	0.001	0.01
340	1	2.321	0.05	-2.271	0.998	0.001	0.021
342	1	2.387	0.047	-2.341	0.999	0.001	0.014
355	1	2.446	0.047	-2.399	0.998	0.001	0.019
358	1	2.733	0.07	-2.662	0.999	0.001	0.01
369	1	2.525	0.061	-2.464	0.998	0.001	0.018
386	1	2.386	0.065	-2.322	0.998	0.001	0.024
398	1	2.407	0.044	-2.363	0.999	0.001	0.011
403	1	2.724	0.07	-2.654	0.999	0.001	0.01
417	1	2.557	0.047	-2.51	0.999	0.001	0.013
440	1	2.529	0.047	-2.482	0.999	0.001	0.014
442	1	3.052	0.259	-2.793	0.999	0.001	0.01
446	1	2.7	0.065	-2.635	0.999	0.001	0.009
447	1	2.527	0.044	-2.484	0.999	0.001	0.012
467	1	2.702	0.065	-2.636	0.999	0.001	0.009
482	1	3.913	1.36	-2.553	0.973	0.001	0.02
503	1	2.529	0.047	-2.482	0.999	0.001	0.015
512	1	3.515	1.385	-2.131	0.953	0.001	0.024
518	1	2.532	0.047	-2.485	0.999	0.001	0.014
540	1	2.505	0.052	-2.453	0.999	0.001	0.012
547	1	2.54	0.047	-2.493	0.999	0.001	0.014
551	1	2.745	0.24	-2.506	0.998	0.001	0.023
552	1	2.594	0.067	-2.527	0.999	0.001	0.011
566	1	2.794	0.286	-2.508	0.998	0.001	0.014
571	1	2.411	0.064	-2.347	0.998	0.001	0.022
574	1	2.725	0.07	-2.655	0.999	0.001	0.01
577	1	2.529	0.044	-2.485	0.999	0.001	0.012
579	1	2.948	0.257	-2.691	0.999	0.001	0.013
586	1	2.529	0.044	-2.486	0.999	0.001	0.012
598	1	2.515	0.047	-2.468	0.999	0.001	0.015
599	1	2.525	0.047	-2.478	0.999	0.001	0.014
608	1	2.972	0.775	-2.197	0.998	0.001	0.008
614	1	2.906	0.557	-2.349	0.998	0.001	0.013
623	1	2.723	0.07	-2.652	0.999	0.001	0.01
630	1	2.844	0.279	-2.565	0.999	0.001	0.01
632	1	2.53	0.044	-2.486	0.999	0.001	0.012
639	1	7.216	3.484	-3.732	0.844	0.001	0.01
656	1	2.545	0.061	-2.484	0.998	0.001	0.017
669	1	2.407	0.051	-2.356	0.998	0.001	0.017
674	1	2.695	0.067	-2.628	0.999	0.001	0.01
675	1	2.537	0.063	-2.474	0.998	0.001	0.018
690	1	2.523	0.055	-2.467	0.999	0.001	0.014
692	1	2.47	0.046	-2.424	0.999	0.001	0.01
693	1	2.755	0.278	-2.476	0.998	0.001	0.019
717	1	2.759	0.098	-2.661	0.998	0.001	0.018
741	1	2.794	0.367	-2.427	0.998	0.001	0.014
747	1	2.45	0.047	-2.403	0.998	0.001	0.019
748	1	3.182	0.983	-2.199	0.99	0.001	0.011
752	1	2.316	0.046	-2.27	0.998	0.001	0.017
771	1	2.525	0.047	-2.478	0.999	0.001	0.014
774	1	2.53	0.047	-2.482	0.999	0.001	0.015
777	1	2.57	0.066	-2.504	0.999	0.001	0.012
778	1	2.435	0.058	-2.377	0.998	0.001	0.022
786	1	2.748	0.07	-2.678	0.999	0.001	0.009
789	1	2.404	0.058	-2.346	0.998	0.001	0.024
791	1	2.88	0.36	-2.52	0.998	0.001	0.016
797	1	2.528	0.068	-2.459	0.998	0.001	0.023
805	1	2.726	0.098	-2.628	0.998	0.001	0.021
814	1	2.453	0.048	-2.405	0.998	0.001	0.019
834	1	2.469	0.046	-2.424	0.999	0.001	0.01
835	1	2.481	0.047	-2.435	0.998	0.001	0.017
844	1	2.873	0.096	-2.777	0.999	0.001	0.012
845	1	2.974	0.045	-2.929	0.999	0.001	0.013
848	1	2.721	0.071	-2.651	0.999	0.001	0.01
858	1	2.41	0.051	-2.358	0.998	0.001	0.017
862	1	3.735	0.549	-3.187	0.999	0.001	0.009
864	1	6.27	2.607	-3.663	0.911	0.001	0.012
874	1	2.521	0.068	-2.453	0.998	0.001	0.023
885	1	2.385	0.063	-2.321	0.998	0.001	0.017
893	1	2.735	0.067	-2.667	0.999	0.001	0.009
898	1	3.147	1.178	-1.97	0.984	0.001	0.014
905	1	2.925	0.361	-2.564	0.998	0.001	0.014
908	1	2.442	0.064	-2.378	0.998	0.001	0.02
913	1	3.111	0.732	-2.379	0.995	0.001	0.014
917	1	2.528	0.058	-2.47	0.999	0.001	0.015
929	1	2.495	0.052	-2.442	0.998	0.001	0.022
956	1	2.712	0.065	-2.647	0.999	0.001	0.009
967	1	2.303	0.047	-2.256	0.998	0.001	0.018
969	1	2.41	0.052	-2.358	0.998	0.001	0.017
970	1	2.307	0.047	-2.26	0.998	0.001	0.018
973	1	2.517	0.067	-2.45	0.998	0.001	0.023
982	1	2.728	0.098	-2.63	0.998	0.001	0.021
992	1	2.405	0.048	-2.357	0.998	0.001	0.023
1013	1	2.534	0.063	-2.471	0.998	0.001	0.019
1017	1	2.53	0.05	-2.48	0.999	0.001	0.01
1031	1	2.48	0.052	-2.428	0.999	0.001	0.014
1037	1	2.778	0.098	-2.68	0.998	0.001	0.017
1051	1	2.412	0.044	-2.368	0.999	0.001	0.011
1060	1	3.002	1.196	-1.805	0.977	0.001	0.022
1090	1	2.53	0.058	-2.473	0.999	0.001	0.015
1112	1	2.756	0.373	-2.383	0.997	0.001	0.023
1120	1	2.836	0.286	-2.549	0.999	0.001	0.012
1128	1	3.492	0.557	-2.935	0.995	0.001	0.014
1130	1	4.286	1.293	-2.993	0.985	0.001	0.01
1140	1	2.531	0.058	-2.473	0.999	0.001	0.015
1143	1	2.401	0.065	-2.335	0.998	0.001	0.023
1157	1	2.54	0.053	-2.487	0.999	0.001	0.011
1160	1	2.418	0.065	-2.353	0.998	0.001	0.022
1173	1	2.851	0.388	-2.463	0.998	0.001	0.01
1175	1	2.535	0.047	-2.487	0.999	0.001	0.014
1217	1	2.408	0.044	-2.364	0.999	0.001	0.011
[truncated: 1,389 more rows]
