# Supplementary material for: Climate, inter-serotype competition and arboviral interactions shape dengue dynamics in Thailand
Source: Commun Biol. 2025 Apr 11;8:601. doi: 10.1038/s42003-025-07999-9 (PMC11992266; doi:10.1038/s42003-025-07999-9)
Supplement: Supplementary file 12 — Supplementary Data10. [file 42003_2025_7999_MOESM12_ESM.xlsx]

## Sheet: Sheet1
TableS11. aBSREL DENV4
Name	B	LRT	Test p-value	Uncorrected p-value	ω distribution over sites
DENV4_06644	0	45.3968	0	0	ω1 = 0.149 (99%)
					ω2 = 502 (0.83%)
DENV4_574100313	0	175.638	0	0	ω1 = 0.0642 (98%)
					ω2 = 1370 (1.5%)
DENV4_574100201	0	15.1133	0.1742	0.0002	ω1 = 0.000163 (100%)
					ω2 = 2130 (0.10%)
MW945543	0	14.4031	0.2488	0.0003	ω1 = 0.00 (100%)
					ω2 = 1780 (0.11%)
DENV4_06523	0	12.55	0.6325	0.0006	ω1 = 0.0827 (100%)
					ω2 = 0.0973 (0.24%)
					ω3 = 12200 (0.14%)
06462_S21	0	0	1	1	ω1 = 0.0352 (100%)
AY618988	0	0	1	1	ω1 = 1.00 (100%)
AY618989	0	0	1	1	ω1 = 0.0379 (100%)
AY618990	0	0	1	1	ω1 = 0.0381 (100%)
AY618991	0	0	1	1	ω1 = 0.0168 (100%)
AY618992	0	0	1	1	ω1 = 0.0916 (100%)
DENV4_05316	0	0	1	1	ω1 = 0.103 (100%)
DENV4_05356	0	0	1	1	ω1 = 0.0138 (100%)
DENV4_05357	0	0	1	1	ω1 = 0.00 (100%)
DENV4_05776	0	0	1	1	ω1 = 0.00 (100%)
DENV4_05959	0	0	1	1	ω1 = 0.196 (100%)
DENV4_05987	0	0	1	1	ω1 = 0.00 (100%)
DENV4_06074	0	1.2162	1	0.2173	ω1 = 10000000000 (100%)
DENV4_06118	0	0	1	1	ω1 = 0.00 (100%)
DENV4_06243	0	0	1	1	ω1 = 0.0761 (100%)
DENV4_06273	0	0	1	1	ω1 = 0.0919 (100%)
DENV4_06308	0	0	1	1	ω1 = 0.0488 (100%)
DENV4_06324	0	0	1	1	ω1 = 0.00 (100%)
DENV4_06333	0	0	1	1	ω1 = 0.0874 (100%)
DENV4_06344	0	0	1	1	ω1 = 0.00 (100%)
DENV4_06368	0	0	1	1	ω1 = 0.0670 (100%)
DENV4_06404	0	0	1	1	ω1 = 0.166 (100%)
DENV4_06434	0	0	1	1	ω1 = 1.00 (100%)
DENV4_06447	0	0	1	1	ω1 = 0.131 (100%)
DENV4_06458	0	0	1	1	ω1 = 0.0654 (100%)
DENV4_06459	0	0	1	1	ω1 = 0.00 (100%)
DENV4_06461	0	0	1	1	ω1 = 0.00 (100%)
DENV4_06498	0	0	1	1	ω1 = 0.229 (100%)
DENV4_06521	0	0	1	1	ω1 = 0.0849 (100%)
DENV4_06526	0	0	1	1	ω1 = 1.00 (100%)
DENV4_06528	0	0	1	1	ω1 = 0.460 (100%)
DENV4_06535	0	0	1	1	ω1 = 0.0519 (100%)
DENV4_06536	0	0	1	1	ω1 = 0.00 (100%)
DENV4_06603	0	0	1	1	ω1 = 0.00 (100%)
DENV4_06609	0	0	1	1	ω1 = 0.00 (100%)
DENV4_06621	0	0	1	1	ω1 = 0.0764 (100%)
DENV4_06642	0	0	1	1	ω1 = 0.00 (100%)
DENV4_06673	0	0	1	1	ω1 = 0.0914 (100%)
DENV4_06682	0	0	1	1	ω1 = 0.129 (100%)
DENV4_06794	0	0	1	1	ω1 = 0.102 (100%)
DENV4_06947	0	0	1	1	ω1 = 0.124 (100%)
DENV4_07341	0	0	1	1	ω1 = 0.0430 (100%)
DENV4_07505	0	0	1	1	ω1 = 0.00 (100%)
DENV4_07569	0	0	1	1	ω1 = 0.00 (100%)
DENV4_08013	0	0	1	1	ω1 = 1.00 (100%)
DENV4_08035	0	0	1	1	ω1 = 0.110 (100%)
DENV4_08077	0	0	1	1	ω1 = 0.00 (100%)
DENV4_08268	0	0	1	1	ω1 = 0.0351 (100%)
DENV4_08384	0	0	1	1	ω1 = 0.460 (100%)
DENV4_08845	0	8.5789	1	0.0048	ω1 = 0.0614 (0.090%)
					ω2 = 0.0682 (100%)
					ω3 = 559 (0.063%)
DENV4_42017114	0	0	1	1	ω1 = 0.0404 (100%)
DENV4_574100076	0	0	1	1	ω1 = 0.115 (100%)
DENV4_574100122	0	0	1	1	ω1 = 0.287 (100%)
DENV4_574100199	0	0	1	1	ω1 = 0.00 (100%)
DENV4_574100381	0	0	1	1	ω1 = 0.230 (100%)
DENV4_574100471	0	0	1	1	ω1 = 0.0941 (100%)
DENV4_574100504	0	0	1	1	ω1 = 0.230 (100%)
DENV4_574100572	0	0	1	1	ω1 = 0.0550 (100%)
DENV4_574100638	0	0	1	1	ω1 = 0.141 (100%)
DENV4_574100673	0	0	1	1	ω1 = 0.119 (100%)
DENV4_574100807	0	0	1	1	ω1 = 0.230 (100%)
DENV4_574100853	0	0	1	1	ω1 = 1.00 (100%)
DENV4_574100897	0	0	1	1	ω1 = 1.00 (100%)
DENV4_574100919	0	0	1	1	ω1 = 0.00 (100%)
DENV4_574100921	0	2.9827	1	0.0844	ω1 = 0.00112 (100%)
					ω2 = 25.0 (0.45%)
DENV4_574100976	0	0	1	1	ω1 = 0.461 (100%)
DENV4_574100998	0	0	1	1	ω1 = 0.0840 (100%)
DENV4_574101033	0	0	1	1	ω1 = 0.184 (100%)
DENV4_574101044	0	0	1	1	ω1 = 0.141 (100%)
DENV4_574101055	0	0	1	1	ω1 = 0.00 (100%)
DENV4_574101088	0	0	1	1	ω1 = 0.460 (100%)
DENV4_574101112	0	0	1	1	ω1 = 0.0272 (100%)
DENV4_574101145	0	0	1	1	ω1 = 0.00 (100%)
DENV4_574101292	0	0	1	1	ω1 = 0.0766 (100%)
DENV4_574101347	0	0	1	1	ω1 = 0.951 (100%)
KF955517	0	-0.0355	1	0.5	ω1 = 10000000000 (100%)
KF955518	0	0	1	1	ω1 = 0.456 (100%)
KF955519	0	0.7404	1	0.2851	ω1 = 10000000000 (100%)
KF955521	0	0	1	1	ω1 = 0.0930 (100%)
KF955522	0	0	1	1	ω1 = 0.0323 (100%)
KF955531	0	0	1	1	ω1 = 0.0381 (100%)
KF955533	0	0	1	1	ω1 = 0.259 (100%)
KF955534	0	0	1	1	ω1 = 0.205 (100%)
KM190936	0	4.5632	1	0.0372	ω1 = 0.00415 (100%)
					ω2 = 23.1 (0.29%)
KR922405	0	0	1	1	ω1 = 0.0403 (100%)
KT026308	0	0	1	1	ω1 = 0.00 (100%)
KT026309	0	0	1	1	ω1 = 0.109 (100%)
KT026310	0	0	1	1	ω1 = 0.0986 (100%)
KY586823	0	0	1	1	ω1 = 0.574 (100%)
KY586825	0	0	1	1	ω1 = 1.00 (100%)
KY586826	0	0	1	1	ω1 = 0.115 (100%)
KY586828	0	0	1	1	ω1 = 0.129 (100%)
KY586829	0	0	1	1	ω1 = 0.0359 (100%)
KY586830	0	0	1	1	ω1 = 0.306 (100%)
KY586831	0	0	1	1	ω1 = 0.0574 (100%)
KY586832	0	0	1	1	ω1 = 0.0561 (100%)
KY586833	0	0	1	1	ω1 = 0.00 (100%)
KY586835	0	0	1	1	ω1 = 0.00 (100%)
KY586836	0	0	1	1	ω1 = 0.0525 (100%)
KY586837	0	0	1	1	ω1 = 0.0990 (100%)
KY586838	0	0	1	1	ω1 = 0.0728 (100%)
KY586840	0	0	1	1	ω1 = 0.00 (100%)
KY586841	0	0	1	1	ω1 = 1.00 (100%)
KY586843	0	1.166	1	0.2235	ω1 = 10000000000 (100%)
KY586844	0	0	1	1	ω1 = 1.00 (100%)
KY586845	0	1.0787	1	0.2347	ω1 = 10000000000 (100%)
KY586846	0	0	1	1	ω1 = 1.00 (100%)
KY586847	0	0	1	1	ω1 = 0.0858 (100%)
KY586848	0	0	1	1	ω1 = 0.153 (100%)
KY586849	0	0	1	1	ω1 = 0.140 (100%)
KY586850	0	0	1	1	ω1 = 0.0380 (100%)
KY586851	0	0	1	1	ω1 = 0.153 (100%)
KY586852	0	0	1	1	ω1 = 1.00 (100%)
KY586853	0	0	1	1	ω1 = 0.00 (100%)
KY586854	0	1.8285	1	0.1555	ω1 = 10000000000 (100%)
KY586855	0	0	1	1	ω1 = 0.0917 (100%)
KY586856	0	0	1	1	ω1 = 0.413 (100%)
KY586857	0	0	1	1	ω1 = 0.115 (100%)
KY586858	0	0	1	1	ω1 = 0.0216 (100%)
KY586859	0	0	1	1	ω1 = 0.460 (100%)
KY586861	0	0	1	1	ω1 = 0.00 (100%)
KY586862	0	0	1	1	ω1 = 0.115 (100%)
KY586863	0	0	1	1	ω1 = 0.183 (100%)
KY586864	0	0	1	1	ω1 = 0.925 (100%)
KY586865	0	0	1	1	ω1 = 0.153 (100%)
KY586866	0	0	1	1	ω1 = 0.00 (100%)
KY586867	0	0	1	1	ω1 = 0.00 (100%)
KY586868	0	0	1	1	ω1 = 0.113 (100%)
KY586869	0	0	1	1	ω1 = 0.0573 (100%)
KY586870	0	0	1	1	ω1 = 0.184 (100%)
KY586871	0	0	1	1	ω1 = 0.0470 (100%)
KY586872	0	0	1	1	ω1 = 0.00 (100%)
KY586873	0	0	1	1	ω1 = 0.158 (100%)
KY586874	0	0	1	1	ω1 = 0.211 (100%)
KY586875	0	0	1	1	ω1 = 0.00 (100%)
KY586876	0	0	1	1	ω1 = 0.184 (100%)
KY586877	0	0	1	1	ω1 = 0.115 (100%)
KY586878	0	0	1	1	ω1 = 0.197 (100%)
KY586879	0	0	1	1	ω1 = 0.155 (100%)
KY586880	0	0	1	1	ω1 = 0.228 (100%)
KY586881	0	0	1	1	ω1 = 0.00 (100%)
KY586882	0	0	1	1	ω1 = 0.459 (100%)
KY586883	0	0	1	1	ω1 = 0.00 (100%)
KY586884	0	0	1	1	ω1 = 0.00 (100%)
KY586885	0	0	1	1	ω1 = 1.00 (100%)
KY586886	0	0	1	1	ω1 = 0.131 (100%)
KY586887	0	0	1	1	ω1 = 0.0472 (100%)
KY586888	0	0	1	1	ω1 = 0.0370 (100%)
KY586889	0	0	1	1	ω1 = 0.00 (100%)
KY586890	0	0	1	1	ω1 = 0.212 (100%)
KY586891	0	0	1	1	ω1 = 0.0550 (100%)
KY586892	0	0	1	1	ω1 = 0.00 (100%)
KY586893	0	0	1	1	ω1 = 1.00 (100%)
KY586894	0	0	1	1	ω1 = 0.131 (100%)
KY586895	0	0	1	1	ω1 = 0.00 (100%)
KY586896	0	0	1	1	ω1 = 0.0831 (100%)
KY586897	0	0	1	1	ω1 = 0.00 (100%)
KY586898	0	0	1	1	ω1 = 0.459 (100%)
KY586899	0	0	1	1	ω1 = 0.00 (100%)
KY586900	0	0	1	1	ω1 = 0.232 (100%)
KY586901	0	0	1	1	ω1 = 0.102 (100%)
KY586902	0	0	1	1	ω1 = 0.00 (100%)
KY586903	0	0	1	1	ω1 = 0.0917 (100%)
KY586904	0	0	1	1	ω1 = 0.0760 (100%)
KY586905	0	0	1	1	ω1 = 0.229 (100%)
KY586906	0	0	1	1	ω1 = 0.0959 (100%)
KY586907	0	0	1	1	ω1 = 0.0174 (100%)
KY586908	0	0	1	1	ω1 = 1.00 (100%)
KY586909	0	0	1	1	ω1 = 0.459 (100%)
KY586911	0	0	1	1	ω1 = 0.0722 (100%)
KY586912	0	0	1	1	ω1 = 0.0509 (100%)
KY586913	0	0	1	1	ω1 = 0.102 (100%)
KY586914	0	0	1	1	ω1 = 0.00 (100%)
KY586915	0	0.7522	1	0.2831	ω1 = 10000000000 (100%)
KY586916	0	0	1	1	ω1 = 0.255 (100%)
KY586917	0	0	1	1	ω1 = 0.919 (100%)
KY586918	0	0	1	1	ω1 = 1.00 (100%)
KY586919	0	0	1	1	ω1 = 0.00 (100%)
KY586920	0	0	1	1	ω1 = 0.00 (100%)
KY586921	0	0	1	1	ω1 = 0.0457 (100%)
KY586922	0	0	1	1	ω1 = 1.00 (100%)
KY586923	0	0	1	1	ω1 = 0.153 (100%)
KY586924	0	0	1	1	ω1 = 0.00 (100%)
KY586925	0	0	1	1	ω1 = 0.175 (100%)
KY586926	0	0	1	1	ω1 = 0.0572 (100%)
KY586927	0	0	1	1	ω1 = 0.00 (100%)
KY586928	0	0	1	1	ω1 = 0.00 (100%)
KY586929	0	0	1	1	ω1 = 0.0241 (100%)
KY586930	0	0	1	1	ω1 = 0.0791 (100%)
KY586931	0	0	1	1	ω1 = 0.0956 (100%)
KY586932	0	0	1	1	ω1 = 1.00 (100%)
KY586934	0	0	1	1	ω1 = 0.0917 (100%)
KY586935	0	0	1	1	ω1 = 0.196 (100%)
KY586936	0	0	1	1	ω1 = 0.152 (100%)
KY586937	0	0	1	1	ω1 = 0.00 (100%)
KY586938	0	0	1	1	ω1 = 0.0364 (100%)
KY586939	0	0	1	1	ω1 = 0.0557 (100%)
KY586940	0	0	1	1	ω1 = 0.00 (100%)
KY586941	0	0	1	1	ω1 = 0.0630 (100%)
KY586942	0	0	1	1	ω1 = 0.149 (100%)
KY586943	0	0	1	1	ω1 = 0.0424 (100%)
KY586944	0	0	1	1	ω1 = 0.137 (100%)
KY586945	0	0	1	1	ω1 = 0.00 (100%)
KY586946	0	0	1	1	ω1 = 0.223 (100%)
LC410196	0	0	1	1	ω1 = 1.00 (100%)
LC410197	0	0	1	1	ω1 = 0.00 (100%)
LC410198	0	0	1	1	ω1 = 0.0545 (100%)
LC410199	0	0	1	1	ω1 = 1.00 (100%)
LC410200	0	0	1	1	ω1 = 0.00 (100%)
LC410201	0	0	1	1	ω1 = 0.0355 (100%)
LC410202	0	0	1	1	ω1 = 0.463 (100%)
LC410203	0	0	1	1	ω1 = 0.458 (100%)
M06431_S24	0	1.5951	1	0.1765	ω1 = 10000000000 (100%)
MK506266	0	0	1	1	ω1 = 0.0827 (100%)
MN448994	0	0	1	1	ω1 = 1.00 (100%)
MN448995	0	0	1	1	ω1 = 0.00 (100%)
MN448996	0	0	1	1	ω1 = 0.00 (100%)
MN448997	0	0	1	1	ω1 = 0.00 (100%)
MN448998	0	0.9367	1	0.2544	ω1 = 10000000000 (100%)
MN448999	0	0	1	1	ω1 = 0.00 (100%)
MN449000	0	0	1	1	ω1 = 1.00 (100%)
MN449001	0	0	1	1	ω1 = 0.00 (100%)
MN449002	0	0	1	1	ω1 = 0.00 (100%)
MN449003	0	0	1	1	ω1 = 0.0573 (100%)
MN449004	0	0	1	1	ω1 = 0.0921 (100%)
MN449005	0	0	1	1	ω1 = 0.00 (100%)
MN449006	0	0	1	1	ω1 = 0.00 (100%)
MW793459	0	0.3226	1	0.3693	ω1 = 1.84 (100%)
MW945454	0	0	1	1	ω1 = 0.0478 (100%)
MW945455	0	0	1	1	ω1 = 1.00 (100%)
MW945456	0	0	1	1	ω1 = 0.172 (100%)
MW945457	0	0	1	1	ω1 = 0.0350 (100%)
MW945458	0	0	1	1	ω1 = 0.0480 (100%)
MW945459	0	0	1	1	ω1 = 1.00 (100%)
MW945460	0	0	1	1	ω1 = 0.0520 (100%)
MW945461	0	0	1	1	ω1 = 0.00 (100%)
MW945462	0	0	1	1	ω1 = 0.115 (100%)
MW945463	0	0	1	1	ω1 = 0.137 (100%)
MW945464	0	0	1	1	ω1 = 0.0915 (100%)
MW945465	0	0	1	1	ω1 = 0.00 (100%)
MW945466	0	0	1	1	ω1 = 0.0537 (100%)
MW945467	0	0	1	1	ω1 = 0.0657 (100%)
MW945468	0	0	1	1	ω1 = 0.00 (100%)
MW945469	0	0	1	1	ω1 = 0.689 (100%)
MW945470	0	0	1	1	ω1 = 0.0504 (100%)
MW945471	0	0	1	1	ω1 = 0.0831 (100%)
MW945472	0	9.7545	1	0.0026	ω1 = 0.000894 (100%)
					ω2 = 197 (0.071%)
MW945473	0	0	1	1	ω1 = 0.0285 (100%)
MW945474	0	0	1	1	ω1 = 1.00 (100%)
MW945475	0	0	1	1	ω1 = 0.00 (100%)
MW945476	0	0	1	1	ω1 = 0.230 (100%)
MW945477	0	0	1	1	ω1 = 0.0351 (100%)
MW945478	0	0	1	1	ω1 = 1.00 (100%)
MW945479	0	0	1	1	ω1 = 0.0760 (100%)
MW945480	0	0	1	1	ω1 = 0.00 (100%)
MW945481	0	0	1	1	ω1 = 0.0611 (100%)
MW945482	0	0	1	1	ω1 = 0.0996 (100%)
MW945483	0	0	1	1	ω1 = 1.00 (100%)
MW945484	0	0	1	1	ω1 = 0.114 (100%)
MW945485	0	0	1	1	ω1 = 0.0569 (100%)
MW945486	0	0	1	1	ω1 = 0.0457 (100%)
MW945487	0	0	1	1	ω1 = 0.0336 (100%)
MW945488	0	0	1	1	ω1 = 0.0653 (100%)
MW945489	0	0	1	1	ω1 = 0.367 (100%)
MW945490	0	0	1	1	ω1 = 0.00 (100%)
MW945491	0	0	1	1	ω1 = 0.0364 (100%)
MW945492	0	0	1	1	ω1 = 0.0573 (100%)
MW945493	0	0	1	1	ω1 = 0.0384 (100%)
MW945494	0	0	1	1	ω1 = 0.115 (100%)
MW945495	0	0	1	1	ω1 = 0.460 (100%)
MW945496	0	0	1	1	ω1 = 0.0833 (100%)
MW945497	0	0	1	1	ω1 = 0.131 (100%)
MW945498	0	0	1	1	ω1 = 0.0385 (100%)
MW945499	0	0	1	1	ω1 = 0.0920 (100%)
MW945500	0	0	1	1	ω1 = 0.115 (100%)
MW945501	0	0	1	1	ω1 = 1.00 (100%)
MW945502	0	0	1	1	ω1 = 0.191 (100%)
MW945503	0	0	1	1	ω1 = 0.0338 (100%)
MW945504	0	0	1	1	ω1 = 0.00 (100%)
MW945505	0	0	1	1	ω1 = 0.0919 (100%)
MW945506	0	0	1	1	ω1 = 0.102 (100%)
MW945507	0	0	1	1	ω1 = 0.0626 (100%)
MW945508	0	0	1	1	ω1 = 0.153 (100%)
MW945509	0	0	1	1	ω1 = 0.00 (100%)
MW945510	0	0	1	1	ω1 = 0.00 (100%)
MW945511	0	0	1	1	ω1 = 0.196 (100%)
MW945512	0	0	1	1	ω1 = 0.00 (100%)
MW945513	0	0	1	1	ω1 = 0.00 (100%)
MW945514	0	0	1	1	ω1 = 0.230 (100%)
MW945515	0	0	1	1	ω1 = 0.00 (100%)
MW945516	0	0	1	1	ω1 = 0.0762 (100%)
MW945517	0	0	1	1	ω1 = 0.137 (100%)
MW945518	0	0	1	1	ω1 = 0.0574 (100%)
MW945520	0	0	1	1	ω1 = 0.00 (100%)
MW945521	0	0	1	1	ω1 = 0.230 (100%)
MW945523	0	0	1	1	ω1 = 0.00 (100%)
MW945524	0	0	1	1	ω1 = 1.00 (100%)
MW945525	0	0	1	1	ω1 = 0.0913 (100%)
MW945527	0	0	1	1	ω1 = 0.00 (100%)
MW945528	0	0	1	1	ω1 = 0.0652 (100%)
MW945529	0	0	1	1	ω1 = 0.0926 (100%)
MW945530	0	0	1	1	ω1 = 0.0961 (100%)
MW945531	0	0	1	1	ω1 = 0.0348 (100%)
MW945532	0	0	1	1	ω1 = 0.0920 (100%)
MW945533	0	0	1	1	ω1 = 0.140 (100%)
MW945534	0	0	1	1	ω1 = 0.172 (100%)
MW945535	0	0	1	1	ω1 = 0.136 (100%)
MW945536	0	0	1	1	ω1 = 0.0378 (100%)
MW945537	0	0	1	1	ω1 = 0.0481 (100%)
MW945538	0	0	1	1	ω1 = 0.0294 (100%)
MW945539	0	0	1	1	ω1 = 0.0417 (100%)
MW945540	0	0	1	1	ω1 = 0.0699 (100%)
MW945541	0	0	1	1	ω1 = 0.00 (100%)
MW945542	0	0	1	1	ω1 = 0.0482 (100%)
MW945544	0	0	1	1	ω1 = 0.0764 (100%)
MW945545	0	0	1	1	ω1 = 0.00 (100%)
MW945546	0	0	1	1	ω1 = 0.0531 (100%)
MW945547	0	0	1	1	ω1 = 0.0301 (100%)
MW945548	0	0	1	1	ω1 = 1.00 (100%)
MW945549	0	0	1	1	ω1 = 0.0538 (100%)
MW945550	0	0	1	1	ω1 = 0.771 (100%)
MW945551	0	0	1	1	ω1 = 0.108 (100%)
MW945553	0	0	1	1	ω1 = 0.0724 (100%)
MW945554	0	0	1	1	ω1 = 0.172 (100%)
MW945555	0	0	1	1	ω1 = 0.232 (100%)
MW945556	0	0	1	1	ω1 = 1.00 (100%)
MW945557	0	0	1	1	ω1 = 0.0702 (100%)
MW945558	0	0	1	1	ω1 = 0.153 (100%)
MW945559	0	0	1	1	ω1 = 0.0456 (100%)
MW945560	0	0	1	1	ω1 = 0.0506 (100%)
MW945561	0	0	1	1	ω1 = 0.119 (100%)
MW945562	0	0	1	1	ω1 = 0.184 (100%)
MW945563	0	0	1	1	ω1 = 1.00 (100%)
MW945564	0	0	1	1	ω1 = 0.0510 (100%)
MW945565	0	0	1	1	ω1 = 0.0993 (100%)
MW945566	0	0	1	1	ω1 = 0.0701 (100%)
MW945567	0	0	1	1	ω1 = 0.447 (100%)
MW945568	0	0	1	1	ω1 = 0.00 (100%)
MW945569	0	0	1	1	ω1 = 0.460 (100%)
MW945570	0	0	1	1	ω1 = 0.00 (100%)
MW945571	0	0	1	1	ω1 = 0.00 (100%)
MW945572	0	0	1	1	ω1 = 0.131 (100%)
MW945573	0	0	1	1	ω1 = 0.122 (100%)
MW945574	0	0	1	1	ω1 = 0.00 (100%)
MW945575	0	0	1	1	ω1 = 0.00 (100%)
MW945576	0	0	1	1	ω1 = 0.230 (100%)
MW945577	0	0	1	1	ω1 = 0.125 (100%)
MW945578	0	0	1	1	ω1 = 0.153 (100%)
MW945579	0	0	1	1	ω1 = 0.00 (100%)
MW945580	0	0	1	1	ω1 = 1.00 (100%)
MW945581	0	0	1	1	ω1 = 0.0638 (100%)
MW945582	0	0	1	1	ω1 = 0.0478 (100%)
MW945584	0	0	1	1	ω1 = 0.00 (100%)
MW945585	0	0	1	1	ω1 = 0.102 (100%)
MW945586	0	0	1	1	ω1 = 0.0544 (100%)
MW945587	0	0	1	1	ω1 = 0.00 (100%)
MW945588	0	0	1	1	ω1 = 0.0701 (100%)
MW945589	0	0	1	1	ω1 = 0.0507 (100%)
MW945590	0	0	1	1	ω1 = 0.0457 (100%)
MW945591	0	0	1	1	ω1 = 0.00 (100%)
MW945593	0	0	1	1	ω1 = 0.183 (100%)
MW945594	0	0	1	1	ω1 = 1.00 (100%)
MW945595	0	0	1	1	ω1 = 0.00 (100%)
MW945596	0	0	1	1	ω1 = 0.0510 (100%)
MW945597	0	0	1	1	ω1 = 0.00 (100%)
MW945598	0	0	1	1	ω1 = 0.00 (100%)
MW945599	0	0	1	1	ω1 = 0.00 (100%)
MW945600	0	0	1	1	ω1 = 1.00 (100%)
MW945601	0	0	1	1	ω1 = 0.230 (100%)
MW945602	0	0	1	1	ω1 = 0.00 (100%)
MW945603	0	0	1	1	ω1 = 0.263 (100%)
MW945604	0	0	1	1	ω1 = 0.460 (100%)
MW945605	0	0	1	1	ω1 = 0.467 (100%)
MW945606	0	0	1	1	ω1 = 0.115 (100%)
MW945607	0	0	1	1	ω1 = 0.106 (100%)
MW945608	0	1.061	1	0.2371	ω1 = 10000000000 (100%)
MW945609	0	0	1	1	ω1 = 0.0784 (100%)
MW945610	0	0	1	1	ω1 = 0.00 (100%)
MW945611	0	0	1	1	ω1 = 0.0349 (100%)
MW945612	0	0	1	1	ω1 = 0.229 (100%)
MW945613	0	0	1	1	ω1 = 0.345 (100%)
MW945614	0	0	1	1	ω1 = 0.115 (100%)
MW945615	0	0	1	1	ω1 = 0.102 (100%)
MW945616	0	0	1	1	ω1 = 0.00 (100%)
MW945617	0	0	1	1	ω1 = 0.463 (100%)
MW945618	0	0	1	1	ω1 = 0.00 (100%)
MW945619	0	0	1	1	ω1 = 0.00 (100%)
MW945620	0	0	1	1	ω1 = 0.00 (100%)
MW945621	0	0	1	1	ω1 = 0.132 (100%)
MW945622	0	2.5322	1	0.1069	ω1 = 10000000000 (100%)
MW945623	0	0	1	1	ω1 = 0.00 (100%)
MW945624	0	0	1	1	ω1 = 0.184 (100%)
MW945625	0	0	1	1	ω1 = 0.0508 (100%)
MW945626	0	0	1	1	ω1 = 0.0471 (100%)
MW945627	0	0	1	1	ω1 = 0.306 (100%)
MW945628	0	0	1	1	ω1 = 1.00 (100%)
MW945629	0	0	1	1	ω1 = 0.0792 (100%)
MW945630	0	0	1	1	ω1 = 0.143 (100%)
MW945631	0	0	1	1	ω1 = 0.916 (100%)
MW945632	0	0	1	1	ω1 = 0.00 (100%)
MW945633	0	0	1	1	ω1 = 0.116 (100%)
MW945634	0	0	1	1	ω1 = 0.00 (100%)
MW945635	0	0	1	1	ω1 = 0.479 (100%)
MW945637	0	0	1	1	ω1 = 0.230 (100%)
MW945638	0	0	1	1	ω1 = 0.103 (100%)
MW945639	0	0	1	1	ω1 = 0.0509 (100%)
MW945640	0	0.0751	1	0.4457	ω1 = 1.47 (100%)
MW945642	0	0	1	1	ω1 = 0.00 (100%)
MW945643	0	0	1	1	ω1 = 1.00 (100%)
MW945644	0	0	1	1	ω1 = 1.00 (100%)
MW945645	0	0	1	1	ω1 = 0.00 (100%)
MW945646	0	0	1	1	ω1 = 0.109 (100%)
MW945647	0	0	1	1	ω1 = 0.0613 (100%)
MW945648	0	4.7674	1	0.0335	ω1 = 0.00547 (100%)
					ω2 = 57.0 (0.22%)
MW945649	0	0	1	1	ω1 = 0.00 (100%)
MW945650	0	0	1	1	ω1 = 0.0761 (100%)
MW945651	0	0	1	1	ω1 = 0.101 (100%)
MW945652	0	0	1	1	ω1 = 0.230 (100%)
MW945653	0	0	1	1	ω1 = 0.115 (100%)
MW945654	0	0	1	1	ω1 = 0.0167 (100%)
MW945655	0	0	1	1	ω1 = 0.00 (100%)
MW945656	0	0	1	1	ω1 = 0.00 (100%)
MW945657	0	0	1	1	ω1 = 0.0787 (100%)
MW945659	0	0	1	1	ω1 = 0.0766 (100%)
MW945660	0	0	1	1	ω1 = 0.00 (100%)
MW945661	0	0	1	1	ω1 = 0.0834 (100%)
MW945662	0	0	1	1	ω1 = 0.00 (100%)
MW945663	0	0	1	1	ω1 = 0.0588 (100%)
MW945665	0	0	1	1	ω1 = 0.00 (100%)
MW945666	0	0	1	1	ω1 = 0.153 (100%)
MW945668	0	0	1	1	ω1 = 0.0325 (100%)
MW945669	0	0	1	1	ω1 = 0.0415 (100%)
MW945670	0	0	1	1	ω1 = 0.00 (100%)
MW945671	0	0	1	1	ω1 = 0.103 (100%)
MW945672	0	0	1	1	ω1 = 0.00 (100%)
MW945673	0	0	1	1	ω1 = 0.0457 (100%)
MW945674	0	0	1	1	ω1 = 0.145 (100%)
MW945675	0	0	1	1	ω1 = 0.0905 (100%)
MW945676	0	0	1	1	ω1 = 0.00 (100%)
MW945677	0	0	1	1	ω1 = 0.0418 (100%)
MW945678	0	0	1	1	ω1 = 0.00 (100%)
MW945680	0	0	1	1	ω1 = 0.153 (100%)
MW945681	0	0	1	1	ω1 = 0.0654 (100%)
MW945682	0	0	1	1	ω1 = 0.103 (100%)
MW945683	0	0	1	1	ω1 = 0.0325 (100%)
MW945684	0	0	1	1	ω1 = 0.00 (100%)
MW945685	0	0	1	1	ω1 = 0.138 (100%)
MW945686	0	0	1	1	ω1 = 0.0436 (100%)
MW945687	0	0	1	1	ω1 = 0.0809 (100%)
MW945688	0	0	1	1	ω1 = 0.00 (100%)
MW945689	0	0	1	1	ω1 = 0.00 (100%)
MW945690	0	0	1	1	ω1 = 0.0416 (100%)
MW945691	0	0	1	1	ω1 = 0.0508 (100%)
MW945692	0	0	1	1	ω1 = 1.00 (100%)
MW945693	0	0	1	1	ω1 = 1.00 (100%)
MW945694	0	0	1	1	ω1 = 0.0352 (100%)
MW945695	0	0	1	1	ω1 = 1.00 (100%)
MW945696	0	0	1	1	ω1 = 0.306 (100%)
MW945697	0	0	1	1	ω1 = 0.00 (100%)
MW945698	0	0	1	1	ω1 = 0.00 (100%)
MW945699	0	0	1	1	ω1 = 0.00 (100%)
MW945700	0	0	1	1	ω1 = 0.101 (100%)
MW945701	0	0	1	1	ω1 = 0.263 (100%)
MW945702	0	0	1	1	ω1 = 0.00 (100%)
MW945703	0	0	1	1	ω1 = 0.00 (100%)
MW945704	0	0	1	1	ω1 = 0.00 (100%)
MW945705	0	0	1	1	ω1 = 0.102 (100%)
MW945706	0	0	1	1	ω1 = 0.0703 (100%)
MW945707	0	0	1	1	ω1 = 0.00 (100%)
MW945708	0	0	1	1	ω1 = 0.163 (100%)
MW945709	0	0	1	1	ω1 = 0.0378 (100%)
MW945710	0	0	1	1	ω1 = 0.204 (100%)
MW945711	0	0	1	1	ω1 = 0.0918 (100%)
MW945712	0	0	1	1	ω1 = 0.131 (100%)
MW945713	0	0	1	1	ω1 = 1.00 (100%)
MW945714	0	0	1	1	ω1 = 0.0325 (100%)
MW945715	0	0	1	1	ω1 = 0.459 (100%)
MW945716	0	0	1	1	ω1 = 0.0863 (100%)
MW945717	0	0	1	1	ω1 = 0.00 (100%)
MW945718	0	0	1	1	ω1 = 0.00 (100%)
MW945719	0	0	1	1	ω1 = 0.0509 (100%)
MW945721	0	0	1	1	ω1 = 0.0309 (100%)
MW945722	0	0	1	1	ω1 = 0.00 (100%)
MW945723	0	0	1	1	ω1 = 0.00 (100%)
MW945725	0	0	1	1	ω1 = 0.00 (100%)
MW945726	0	0	1	1	ω1 = 0.00 (100%)
MW945727	0	0	1	1	ω1 = 0.0481 (100%)
MW945728	0	0	1	1	ω1 = 0.00 (100%)
MW945729	0	0	1	1	ω1 = 0.00 (100%)
MW945730	0	0	1	1	ω1 = 0.00 (100%)
MW945731	0	0	1	1	ω1 = 0.153 (100%)
MW945732	0	0	1	1	ω1 = 0.115 (100%)
MW945733	0	0	1	1	ω1 = 1.00 (100%)
MW945734	0	0	1	1	ω1 = 0.0834 (100%)
MW945735	0	0	1	1	ω1 = 0.00 (100%)
MW945736	0	0	1	1	ω1 = 0.0134 (100%)
MW945737	0	0	1	1	ω1 = 0.00 (100%)
MW945738	0	0	1	1	ω1 = 1.00 (100%)
MW945739	0	0	1	1	ω1 = 0.00 (100%)
MW945741	0	0	1	1	ω1 = 0.0433 (100%)
MW945742	0	0	1	1	ω1 = 0.461 (100%)
MW945743	0	0	1	1	ω1 = 0.00 (100%)
MW945744	0	0	1	1	ω1 = 0.0459 (100%)
MW945745	0	0	1	1	ω1 = 0.00 (100%)
MW945746	0	0	1	1	ω1 = 0.208 (100%)
MW945747	0	0	1	1	ω1 = 0.00 (100%)
MW945748	0	0	1	1	ω1 = 0.153 (100%)
MW945749	0	0	1	1	ω1 = 0.153 (100%)
MW945750	0	0	1	1	ω1 = 0.00 (100%)
MW945751	0	0	1	1	ω1 = 0.0375 (100%)
MW945752	0	0	1	1	ω1 = 0.109 (100%)
MW945753	0	0	1	1	ω1 = 1.00 (100%)
MW945754	0	0	1	1	ω1 = 0.00 (100%)
MW945755	0	0	1	1	ω1 = 0.0566 (100%)
MW945756	0	0	1	1	ω1 = 1.00 (100%)
MW945757	0	0	1	1	ω1 = 0.460 (100%)
MW945758	0	0	1	1	ω1 = 0.00 (100%)
MW945760	0	0	1	1	ω1 = 0.115 (100%)
MW945761	0	-0.0651	1	0.5	ω1 = 1.06 (100%)
MW945762	0	0	1	1	ω1 = 0.230 (100%)
MW945763	0	0	1	1	ω1 = 0.334 (100%)
Node10	0	0	1	1	ω1 = 0.126 (100%)
Node100	0	0	1	1	ω1 = 0.00 (100%)
Node1001	0	0	1	1	ω1 = 0.00 (100%)
Node1002	0	0	1	1	ω1 = 0.00 (100%)
Node1003	0	0	1	1	ω1 = 0.00 (100%)
Node1004	0	0	1	1	ω1 = 0.00 (100%)
Node1005	0	0	1	1	ω1 = 0.0467 (100%)
Node1006	0	0	1	1	ω1 = 0.147 (100%)
Node1007	0	0	1	1	ω1 = 0.0516 (100%)
Node1012	0	0.7463	1	0.2841	ω1 = 10000000000 (100%)
Node1013	0	0	1	1	ω1 = 0.00 (100%)
Node1015	0	0	1	1	ω1 = 0.0795 (100%)
Node1023	0	0	1	1	ω1 = 0.00 (100%)
Node1026	0	0	1	1	ω1 = 0.0461 (100%)
Node103	0	0	1	1	ω1 = 0.00 (100%)
Node1031	0	0	1	1	ω1 = 0.0518 (100%)
Node1037	0	0	1	1	ω1 = 0.00 (94%)
					ω2 = 0.813 (5.6%)
Node1038	0	0	1	1	ω1 = 0.0907 (100%)
Node1039	0	0	1	1	ω1 = 0.00 (100%)
Node1040	0	0	1	1	ω1 = 0.00 (100%)
Node1041	0	0	1	1	ω1 = 0.152 (100%)
Node1045	0	0	1	1	ω1 = 0.00 (100%)
Node1046	0	0	1	1	ω1 = 0.0275 (100%)
Node1051	0	0	1	1	ω1 = 0.0650 (100%)
Node1053	0	0	1	1	ω1 = 0.234 (100%)
Node1056	0	0	1	1	ω1 = 0.0313 (100%)
Node1058	0	0	1	1	ω1 = 0.0970 (100%)
Node1059	0	1.6896	1	0.1676	ω1 = 10000000000 (100%)
Node106	0	0	1	1	ω1 = 0.287 (100%)
Node11	0	0	1	1	ω1 = 0.477 (100%)
Node111	0	0	1	1	ω1 = 0.0671 (100%)
Node112	0	0	1	1	ω1 = 0.0238 (100%)
Node115	0	0	1	1	ω1 = 0.335 (100%)
Node12	0	0	1	1	ω1 = 0.229 (100%)
Node120	0	0	1	1	ω1 = 0.00 (100%)
Node121	0	0.7471	1	0.284	ω1 = 10000000000 (100%)
Node124	0	0	1	1	ω1 = 0.00 (100%)
Node125	0	0	1	1	ω1 = 0.00 (100%)
Node126	0	0	1	1	ω1 = 0.153 (100%)
Node128	0	0	1	1	ω1 = 0.00 (100%)
Node129	0	0	1	1	ω1 = 0.116 (100%)
Node13	0	0	1	1	ω1 = 0.00 (100%)
Node130	0	0	1	1	ω1 = 0.00 (100%)
Node133	0	0	1	1	ω1 = 0.00 (100%)
Node135	0	0	1	1	ω1 = 0.115 (100%)
Node138	0	0	1	1	ω1 = 0.0331 (100%)
Node140	0	0	1	1	ω1 = 0.00 (100%)
Node142	0	0	1	1	ω1 = 0.0304 (100%)
Node147	0	0	1	1	ω1 = 0.462 (100%)
Node15	0	0	1	1	ω1 = 0.114 (100%)
Node151	0	0	1	1	ω1 = 0.0457 (100%)
Node153	0	0	1	1	ω1 = 0.00 (100%)
Node156	0	0	1	1	ω1 = 0.0756 (100%)
Node16	0	0	1	1	ω1 = 0.00 (100%)
Node161	0	0.9165	1	0.2574	ω1 = 10000000000 (100%)
Node165	0	0	1	1	ω1 = 0.00 (100%)
Node166	0	0	1	1	ω1 = 0.124 (100%)
Node167	0	0	1	1	ω1 = 0.0674 (100%)
Node168	0	0	1	1	ω1 = 0.230 (100%)
Node169	0	0	1	1	ω1 = 0.00 (100%)
Node17	0	0	1	1	ω1 = 0.0968 (100%)
Node174	0	0	1	1	ω1 = 0.0652 (100%)
Node177	0	0	1	1	ω1 = 0.0265 (100%)
Node18	0	0	1	1	ω1 = 0.00 (100%)
Node180	0	0	1	1	ω1 = 0.0746 (100%)
Node181	0	0	1	1	ω1 = 0.00 (100%)
Node182	0	0	1	1	ω1 = 0.127 (100%)
Node183	0	0	1	1	ω1 = 0.00 (100%)
Node189	0	0	1	1	ω1 = 0.0567 (100%)
Node19	0	0	1	1	ω1 = 0.0585 (100%)
Node190	0	0	1	1	ω1 = 0.0332 (100%)
Node191	0	0	1	1	ω1 = 0.143 (100%)
Node192	0	0	1	1	ω1 = 0.461 (100%)
Node194	0	0	1	1	ω1 = 0.0383 (100%)
Node197	0	0	1	1	ω1 = 0.167 (100%)
Node20	0	0	1	1	ω1 = 0.00 (100%)
Node200	0	0	1	1	ω1 = 0.0382 (100%)
Node204	0	0	1	1	ω1 = 0.235 (100%)
Node205	0	0	1	1	ω1 = 0.0496 (100%)
Node21	0	0	1	1	ω1 = 0.00 (100%)
Node211	0	0	1	1	ω1 = 0.00 (100%)
Node212	0	0	1	1	ω1 = 0.0650 (100%)
Node215	0	0	1	1	ω1 = 0.0380 (100%)
Node216	0	0	1	1	ω1 = 0.00 (100%)
Node217	0	0	1	1	ω1 = 0.00 (100%)
Node218	0	0	1	1	ω1 = 0.00 (100%)
Node219	0	0	1	1	ω1 = 0.0459 (100%)
Node22	0	0	1	1	ω1 = 0.0478 (100%)
Node221	0	0	1	1	ω1 = 0.115 (100%)
Node222	0	0	1	1	ω1 = 0.153 (100%)
Node225	0	0	1	1	ω1 = 0.102 (100%)
Node23	0	0	1	1	ω1 = 0.0738 (100%)
Node230	0	0	1	1	ω1 = 0.00 (100%)
Node234	0	0	1	1	ω1 = 0.00 (100%)
Node236	0	0	1	1	ω1 = 0.152 (100%)
Node24	0	0	1	1	ω1 = 0.00 (100%)
Node240	0	0	1	1	ω1 = 0.0398 (100%)
Node243	0	0	1	1	ω1 = 0.307 (100%)
Node247	0	0	1	1	ω1 = 0.0759 (100%)
Node248	0	0	1	1	ω1 = 0.115 (100%)
Node25	0	0	1	1	ω1 = 0.00 (100%)
Node250	0	0	1	1	ω1 = 0.264 (100%)
Node255	0	0	1	1	ω1 = 0.00 (100%)
Node26	0	0	1	1	ω1 = 0.0763 (100%)
Node262	0	0	1	1	ω1 = 0.0546 (100%)
Node263	0	0	1	1	ω1 = 0.0395 (100%)
Node264	0	0	1	1	ω1 = 0.0961 (100%)
Node265	0	0	1	1	ω1 = 0.00 (100%)
Node27	0	0	1	1	ω1 = 0.00 (100%)
Node270	0	0	1	1	ω1 = 0.0156 (100%)
Node273	0	0	1	1	ω1 = 0.0570 (100%)
Node275	0	0	1	1	ω1 = 0.00 (100%)
Node278	0	0	1	1	ω1 = 0.00 (100%)
Node281	0	0	1	1	ω1 = 0.00 (100%)
Node282	0	0	1	1	ω1 = 0.114 (100%)
Node283	0	0	1	1	ω1 = 0.00 (100%)
Node287	0	0	1	1	ω1 = 0.115 (100%)
Node29	0	0	1	1	ω1 = 0.00 (100%)
Node292	0	0	1	1	ω1 = 0.00 (100%)
Node295	0	0	1	1	ω1 = 0.0687 (100%)
Node299	0	0	1	1	ω1 = 0.00 (100%)
Node3	0	0	1	1	ω1 = 0.0698 (100%)
Node30	0	0	1	1	ω1 = 0.00 (100%)
Node304	0	0	1	1	ω1 = 0.00 (100%)
Node305	0	0	1	1	ω1 = 0.0329 (100%)
Node308	0	0	1	1	ω1 = 0.0362 (100%)
Node311	0	0	1	1	ω1 = 0.00 (100%)
Node312	0	0	1	1	ω1 = 0.00 (100%)
Node314	0	0	1	1	ω1 = 0.00 (100%)
Node315	0	0	1	1	ω1 = 0.00 (100%)
Node316	0	0	1	1	ω1 = 0.00 (100%)
Node317	0	0	1	1	ω1 = 0.00 (100%)
Node32	0	0	1	1	ω1 = 0.00 (100%)
Node321	0	0	1	1	ω1 = 0.00 (100%)
Node326	0	0	1	1	ω1 = 0.461 (100%)
Node327	0	0	1	1	ω1 = 0.00 (100%)
Node328	0	0	1	1	ω1 = 0.0313 (100%)
Node329	0	0	1	1	ω1 = 0.0542 (100%)
Node33	0	0	1	1	ω1 = 0.0920 (100%)
Node330	0	0	1	1	ω1 = 0.00 (100%)
Node331	0	0.7484	1	0.2838	ω1 = 10000000000 (100%)
Node332	0	0	1	1	ω1 = 0.00 (100%)
Node333	0	0	1	1	ω1 = 0.00 (100%)
Node334	0	0	1	1	ω1 = 0.0326 (100%)
Node336	0	0	1	1	ω1 = 0.00 (100%)
Node337	0	0	1	1	ω1 = 0.0767 (100%)
Node34	0	0	1	1	ω1 = 0.00 (100%)
Node341	0	0	1	1	ω1 = 0.00 (100%)
Node342	0	0	1	1	ω1 = 0.00 (100%)
Node345	0	0	1	1	ω1 = 0.0351 (100%)
Node346	0	0	1	1	ω1 = 0.0804 (100%)
Node349	0	0	1	1	ω1 = 0.00 (100%)
Node35	0	0	1	1	ω1 = 0.0455 (100%)
Node350	0	0	1	1	ω1 = 0.00 (100%)
Node355	0	0	1	1	ω1 = 0.460 (100%)
Node356	0	0	1	1	ω1 = 0.00 (100%)
Node357	0	0	1	1	ω1 = 0.00 (100%)
Node358	0	0	1	1	ω1 = 0.157 (100%)
Node359	0	0	1	1	ω1 = 0.105 (100%)
Node362	0	0	1	1	ω1 = 0.0838 (100%)
Node363	0	0	1	1	ω1 = 0.00 (100%)
Node368	0	0	1	1	ω1 = 0.00 (100%)
Node372	0	0	1	1	ω1 = 0.00 (100%)
Node373	0	0	1	1	ω1 = 0.00 (100%)
Node377	0	0	1	1	ω1 = 0.00 (100%)
Node380	0	0	1	1	ω1 = 0.00 (100%)
Node381	0	0	1	1	ω1 = 0.00 (100%)
Node382	0	0	1	1	ω1 = 0.00 (100%)
Node383	0	0	1	1	ω1 = 0.0917 (100%)
Node384	0	0	1	1	ω1 = 0.121 (100%)
Node385	0	0	1	1	ω1 = 0.00 (100%)
Node39	0	0	1	1	ω1 = 0.00 (100%)
Node392	0	0	1	1	ω1 = 0.152 (100%)
Node393	0	0	1	1	ω1 = 0.00 (100%)
Node397	0	0	1	1	ω1 = 0.101 (100%)
Node398	0	0	1	1	ω1 = 0.0787 (100%)
Node399	0	0	1	1	ω1 = 0.149 (100%)
Node4	0	0	1	1	ω1 = 0.0478 (100%)
Node401	0	0	1	1	ω1 = 0.00 (100%)
Node403	0	0	1	1	ω1 = 0.0458 (100%)
Node404	0	0	1	1	ω1 = 0.230 (100%)
Node405	0	0	1	1	ω1 = 0.00 (100%)
Node406	0	0	1	1	ω1 = 0.00 (100%)
Node407	0	0	1	1	ω1 = 0.0509 (100%)
Node408	0	0	1	1	ω1 = 0.0416 (100%)
Node409	0	0	1	1	ω1 = 0.00 (100%)
Node41	0	0	1	1	ω1 = 0.105 (100%)
Node410	0	0	1	1	ω1 = 0.0904 (100%)
Node411	0	-0.0127	1	0.5	ω1 = 10000000000 (100%)
Node417	0	0	1	1	ω1 = 0.0457 (100%)
Node419	0	0	1	1	ω1 = 0.00 (100%)
Node42	0	0	1	1	ω1 = 0.276 (100%)
Node423	0	0	1	1	ω1 = 0.230 (100%)
Node426	0	0	1	1	ω1 = 0.153 (100%)
Node429	0	0	1	1	ω1 = 0.00 (100%)
Node430	0	0	1	1	ω1 = 0.00 (100%)
Node431	0	0	1	1	ω1 = 0.0764 (100%)
Node438	0	0	1	1	ω1 = 0.151 (100%)
Node439	0	0	1	1	ω1 = 0.00 (100%)
Node44	0	0	1	1	ω1 = 0.00 (100%)
Node440	0	0	1	1	ω1 = 0.00 (100%)
Node442	0	0	1	1	ω1 = 0.00 (100%)
Node443	0	0	1	1	ω1 = 0.101 (100%)
Node448	0	0	1	1	ω1 = 0.0524 (100%)
Node451	0	0	1	1	ω1 = 0.0570 (100%)
Node452	0	0	1	1	ω1 = 0.00 (100%)
Node453	0	0	1	1	ω1 = 0.00 (100%)
Node455	0	0	1	1	ω1 = 0.0241 (100%)
Node460	0	0	1	1	ω1 = 0.0508 (100%)
Node461	0	0	1	1	ω1 = 0.00 (100%)
Node462	0	0	1	1	ω1 = 0.00 (100%)
Node465	0	0	1	1	ω1 = 0.0829 (100%)
Node468	0	0	1	1	ω1 = 0.00 (100%)
Node469	0	0	1	1	ω1 = 0.113 (100%)
Node47	0	0	1	1	ω1 = 0.230 (100%)
Node473	0	0	1	1	ω1 = 0.00 (100%)
Node476	0	0	1	1	ω1 = 0.00 (100%)
Node477	0	0	1	1	ω1 = 0.00 (100%)
Node479	0	0	1	1	ω1 = 0.00 (100%)
Node48	0	0	1	1	ω1 = 0.461 (100%)
Node480	0	0	1	1	ω1 = 0.00 (100%)
Node483	0	0	1	1	ω1 = 0.00 (100%)
Node484	0	0	1	1	ω1 = 0.00 (100%)
Node485	0	0	1	1	ω1 = 0.230 (100%)
Node487	0	0	1	1	ω1 = 0.00 (100%)
Node489	0	0	1	1	ω1 = 0.00 (100%)
Node495	0	0	1	1	ω1 = 0.00 (100%)
Node496	0	0	1	1	ω1 = 0.00 (100%)
Node5	0	0	1	1	ω1 = 0.0306 (100%)
Node500	0	0	1	1	ω1 = 0.00 (100%)
Node502	0	0	1	1	ω1 = 0.153 (100%)
Node505	0	4.0359	1	0.0488	ω1 = 0.00000296 (100%)
					ω2 = 21.6 (0.43%)
Node510	0	0	1	1	ω1 = 0.0775 (100%)
Node516	0	0	1	1	ω1 = 0.0856 (100%)
Node518	0	0	1	1	ω1 = 0.0190 (100%)
Node519	0	0	1	1	ω1 = 0.0226 (100%)
Node52	0	0	1	1	ω1 = 0.00 (100%)
Node523	0	0	1	1	ω1 = 0.252 (100%)
Node524	0	0	1	1	ω1 = 0.00 (100%)
Node527	0	0	1	1	ω1 = 0.00 (100%)
Node53	0	0	1	1	ω1 = 0.00 (100%)
Node534	0	0	1	1	ω1 = 0.00 (100%)
Node535	0	0	1	1	ω1 = 0.00 (100%)
Node536	0	0	1	1	ω1 = 0.00 (100%)
Node537	0	0	1	1	ω1 = 0.00 (100%)
Node538	0	0	1	1	ω1 = 0.00 (100%)
Node541	0	0	1	1	ω1 = 0.0781 (100%)
Node543	0	0	1	1	ω1 = 0.155 (100%)
Node544	0	0	1	1	ω1 = 0.0479 (100%)
Node546	0	0	1	1	ω1 = 0.00 (100%)
Node549	0	0	1	1	ω1 = 0.00 (100%)
Node552	0	0	1	1	ω1 = 0.153 (100%)
Node555	0	0	1	1	ω1 = 0.00 (100%)
Node557	0	0	1	1	ω1 = 0.00 (100%)
Node561	0	0	1	1	ω1 = 0.00 (100%)
Node564	0	0	1	1	ω1 = 0.186 (100%)
Node567	0	0	1	1	ω1 = 0.0831 (100%)
Node571	0	0	1	1	ω1 = 0.00 (100%)
Node572	0	0	1	1	ω1 = 0.00 (100%)
Node573	0	0	1	1	ω1 = 0.0766 (100%)
Node574	0	0	1	1	ω1 = 0.00 (100%)
Node576	0	0	1	1	ω1 = 0.00 (100%)
Node579	0	0.749	1	0.2836	ω1 = 10000000000 (100%)
Node58	0	0	1	1	ω1 = 0.552 (100%)
Node580	0	0	1	1	ω1 = 0.00 (100%)
Node582	0	0	1	1	ω1 = 0.00 (100%)
Node589	0	0	1	1	ω1 = 0.00 (100%)
Node59	0	0	1	1	ω1 = 0.0850 (100%)
Node591	0	0	1	1	ω1 = 0.00 (100%)
Node593	0	0	1	1	ω1 = 0.00 (100%)
Node594	0	0	1	1	ω1 = 0.0762 (100%)
Node595	0	0	1	1	ω1 = 0.00 (100%)
Node596	0	0	1	1	ω1 = 0.00 (100%)
Node597	0	0	1	1	ω1 = 0.134 (100%)
Node599	0	0	1	1	ω1 = 0.0532 (100%)
Node6	0	0	1	1	ω1 = 0.0331 (100%)
Node60	0	0	1	1	ω1 = 0.00 (100%)
Node600	0	0	1	1	ω1 = 0.0917 (100%)
Node601	0	0	1	1	ω1 = 0.0650 (100%)
Node602	0	0	1	1	ω1 = 0.00 (100%)
Node607	0	0	1	1	ω1 = 0.0918 (100%)
Node613	0	0	1	1	ω1 = 0.0718 (100%)
Node614	0	0	1	1	ω1 = 0.0490 (100%)
Node617	0	0	1	1	ω1 = 0.00 (100%)
Node618	0	0	1	1	ω1 = 0.00 (100%)
Node62	0	0	1	1	ω1 = 0.0653 (100%)
Node622	0	0	1	1	ω1 = 0.00 (100%)
Node623	0	0	1	1	ω1 = 0.0653 (100%)
Node626	0	0	1	1	ω1 = 0.00 (100%)
Node627	0	0	1	1	ω1 = 0.00 (100%)
Node628	0	0	1	1	ω1 = 0.00 (100%)
Node63	0	0	1	1	ω1 = 0.00 (100%)
Node631	0	0	1	1	ω1 = 0.188 (100%)
Node636	0	-0.0237	1	0.5	ω1 = 1.17 (100%)
Node637	0	0	1	1	ω1 = 0.0508 (100%)
Node64	0	0	1	1	ω1 = 0.115 (100%)
Node641	0	0	1	1	ω1 = 0.153 (100%)
Node642	0	0	1	1	ω1 = 0.00 (100%)
Node644	0	0	1	1	ω1 = 0.153 (100%)
Node645	0	0	1	1	ω1 = 0.00 (100%)
Node646	0	0	1	1	ω1 = 0.00 (100%)
Node647	0	0	1	1	ω1 = 0.229 (100%)
Node648	0	0	1	1	ω1 = 0.171 (100%)
Node649	0	0	1	1	ω1 = 0.00 (100%)
Node650	0	0	1	1	ω1 = 0.0875 (100%)
Node651	0	0	1	1	ω1 = 0.0583 (100%)
Node654	0	0	1	1	ω1 = 0.00 (100%)
Node659	0	0	1	1	ω1 = 0.00 (100%)
Node660	0	0	1	1	ω1 = 0.00 (100%)
Node663	0	0	1	1	ω1 = 0.153 (100%)
Node676	0	0	1	1	ω1 = 0.00 (100%)
Node677	0	0	1	1	ω1 = 0.229 (100%)
Node678	0	0	1	1	ω1 = 0.00 (100%)
Node680	0	0	1	1	ω1 = 0.00 (100%)
Node683	0	0	1	1	ω1 = 0.00 (100%)
Node688	0	0	1	1	ω1 = 0.0570 (100%)
Node690	0	0	1	1	ω1 = 0.00 (100%)
Node695	0	0	1	1	ω1 = 0.00 (100%)
Node696	0	0	1	1	ω1 = 0.116 (100%)
Node699	0	0	1	1	ω1 = 0.00 (100%)
Node7	0	0	1	1	ω1 = 0.100 (100%)
Node70	0	0	1	1	ω1 = 0.00 (100%)
Node701	0	0	1	1	ω1 = 0.0325 (100%)
Node704	0	0.7559	1	0.2825	ω1 = 10000000000 (100%)
Node705	0	0	1	1	ω1 = 0.00 (100%)
Node708	0	0	1	1	ω1 = 0.00 (100%)
Node71	0	0	1	1	ω1 = 0.00 (100%)
Node710	0	0	1	1	ω1 = 0.0571 (100%)
Node712	0	0	1	1	ω1 = 0.00 (100%)
Node714	0	0	1	1	ω1 = 0.277 (100%)
Node715	0	0	1	1	ω1 = 0.152 (100%)
Node716	0	0	1	1	ω1 = 0.00 (100%)
Node717	0	0	1	1	ω1 = 0.0548 (100%)
Node718	0	0	1	1	ω1 = 0.115 (100%)
Node719	0	0	1	1	ω1 = 0.104 (100%)
Node720	0	0	1	1	ω1 = 0.00 (100%)
Node721	0	0	1	1	ω1 = 0.00 (100%)
Node727	0	0	1	1	ω1 = 0.00 (100%)
Node729	0	0	1	1	ω1 = 0.00 (100%)
Node732	0	0	1	1	ω1 = 0.0204 (100%)
Node739	0	0	1	1	ω1 = 0.0286 (100%)
Node744	0	0	1	1	ω1 = 0.00 (100%)
Node745	0	0	1	1	ω1 = 0.00 (100%)
Node747	0	0	1	1	ω1 = 0.00 (100%)
Node749	0	0	1	1	ω1 = 0.00 (100%)
Node75	0	0	1	1	ω1 = 0.00 (100%)
Node750	0	0	1	1	ω1 = 0.00 (100%)
Node751	0	0	1	1	ω1 = 0.00 (100%)
Node753	0	0	1	1	ω1 = 0.117 (100%)
Node754	0	0	1	1	ω1 = 0.00 (100%)
Node758	0	0	1	1	ω1 = 0.00 (100%)
Node76	0	0	1	1	ω1 = 0.00 (100%)
Node766	0	0	1	1	ω1 = 0.0269 (100%)
Node767	0	0	1	1	ω1 = 0.00 (100%)
Node773	0	0	1	1	ω1 = 0.00 (100%)
Node776	0	0	1	1	ω1 = 0.00 (100%)
Node777	0	0	1	1	ω1 = 0.00 (100%)
Node778	0	0	1	1	ω1 = 0.0414 (100%)
Node78	0	0	1	1	ω1 = 0.00 (100%)
Node781	0	0	1	1	ω1 = 0.00 (100%)
Node785	0	0	1	1	ω1 = 0.00 (100%)
Node786	0	0	1	1	ω1 = 0.00 (100%)
Node787	0	0	1	1	ω1 = 0.00 (100%)
Node792	0	0	1	1	ω1 = 0.00 (100%)
Node793	0	0	1	1	ω1 = 0.00 (100%)
Node794	0	0	1	1	ω1 = 0.00 (100%)
Node798	0	0	1	1	ω1 = 0.00 (100%)
Node799	0	0	1	1	ω1 = 0.0502 (100%)
Node8	0	0	1	1	ω1 = 0.0201 (100%)
Node800	0	0	1	1	ω1 = 0.00 (100%)
Node804	0	0	1	1	ω1 = 0.0364 (100%)
Node809	0	0	1	1	ω1 = 0.00 (100%)
Node816	0	0	1	1	ω1 = 0.921 (100%)
Node817	0	0	1	1	ω1 = 0.115 (100%)
Node819	0	0	1	1	ω1 = 0.00 (100%)
Node822	0	0	1	1	ω1 = 0.115 (100%)
Node823	0	0	1	1	ω1 = 0.460 (100%)
Node828	0	0	1	1	ω1 = 0.00 (100%)
Node829	0	0	1	1	ω1 = 0.00 (100%)
Node83	0	0	1	1	ω1 = 0.115 (100%)
Node830	0	0	1	1	ω1 = 0.229 (100%)
Node832	0	0	1	1	ω1 = 0.00 (100%)
Node833	0	0	1	1	ω1 = 0.00 (100%)
Node837	0	0	1	1	ω1 = 0.462 (100%)
Node839	0	0	1	1	ω1 = 0.00 (100%)
Node841	0	0.7524	1	0.2831	ω1 = 10000000000 (100%)
Node846	0	0	1	1	ω1 = 0.00 (100%)
Node85	0	0	1	1	ω1 = 0.0198 (100%)
Node850	0	0	1	1	ω1 = 0.00 (100%)
Node859	0	0	1	1	ω1 = 0.00 (100%)
Node860	0	0	1	1	ω1 = 0.00 (100%)
Node864	0	0	1	1	ω1 = 0.00 (100%)
Node867	0	0	1	1	ω1 = 0.00 (100%)
Node869	0	0	1	1	ω1 = 0.0458 (100%)
Node871	0	0	1	1	ω1 = 0.00 (100%)
Node872	0	0	1	1	ω1 = 0.0685 (100%)
Node873	0	0	1	1	ω1 = 0.0332 (100%)
Node874	0	0	1	1	ω1 = 0.463 (100%)
Node877	0	0	1	1	ω1 = 0.00 (100%)
Node88	0	0	1	1	ω1 = 0.00 (100%)
Node880	0	0	1	1	ω1 = 0.153 (100%)
Node884	0	0	1	1	ω1 = 0.155 (100%)
Node885	0	0	1	1	ω1 = 0.0319 (100%)
Node886	0	0	1	1	ω1 = 0.00 (100%)
Node888	0	0	1	1	ω1 = 0.0508 (100%)
Node89	0	0	1	1	ω1 = 0.00 (100%)
Node891	0	0	1	1	ω1 = 0.0382 (100%)
Node895	0	0	1	1	ω1 = 0.00 (100%)
Node896	0	0	1	1	ω1 = 0.00 (100%)
Node897	0	0	1	1	ω1 = 0.00 (100%)
Node898	0	0	1	1	ω1 = 0.0570 (100%)
Node9	0	0	1	1	ω1 = 0.00 (100%)
Node90	0	0	1	1	ω1 = 0.00 (100%)
Node903	0	0	1	1	ω1 = 0.00 (100%)
Node906	0	0	1	1	ω1 = 0.344 (100%)
Node907	0	0	1	1	ω1 = 0.00 (100%)
Node913	0	0	1	1	ω1 = 0.00 (100%)
Node914	0	0	1	1	ω1 = 0.0279 (100%)
Node916	0	0	1	1	ω1 = 0.00 (100%)
Node917	0	0	1	1	ω1 = 0.00 (100%)
Node918	0	0	1	1	ω1 = 0.0380 (100%)
Node919	0	0	1	1	ω1 = 0.00 (100%)
Node92	0	0	1	1	ω1 = 0.154 (100%)
Node921	0	0	1	1	ω1 = 0.00 (100%)
Node924	0	0	1	1	ω1 = 0.0416 (100%)
Node932	0	0	1	1	ω1 = 0.229 (100%)
Node936	0	0	1	1	ω1 = 0.00 (100%)
Node939	0	0	1	1	ω1 = 0.230 (100%)
Node941	0	0	1	1	ω1 = 0.0654 (100%)
Node942	0	0	1	1	ω1 = 0.00 (100%)
Node943	0	0	1	1	ω1 = 0.00 (100%)
Node946	0	0	1	1	ω1 = 0.00 (100%)
Node95	0	0	1	1	ω1 = 0.00 (100%)
Node951	0	0	1	1	ω1 = 0.00 (100%)
Node954	0	0	1	1	ω1 = 0.153 (100%)
Node96	0	0	1	1	ω1 = 0.00 (100%)
Node960	0	0	1	1	ω1 = 0.00 (100%)
Node963	0	0	1	1	ω1 = 0.00 (100%)
Node964	0	0	1	1	ω1 = 0.237 (100%)
Node965	0	0	1	1	ω1 = 0.0157 (100%)
Node969	0	0	1	1	ω1 = 0.00 (100%)
Node971	0	0	1	1	ω1 = 0.00 (100%)
Node974	0	0	1	1	ω1 = 0.00 (100%)
Node975	0	0	1	1	ω1 = 0.940 (100%)
Node976	0	0	1	1	ω1 = 0.00 (100%)
Node977	0	0	1	1	ω1 = 0.00 (100%)
Node978	0	0	1	1	ω1 = 0.00 (100%)
Node981	0	0.9445	1	0.2533	ω1 = 10000000000 (100%)
Node984	0	0	1	1	ω1 = 0.00 (100%)
Node988	0	0	1	1	ω1 = 0.00 (100%)
Node99	0	0	1	1	ω1 = 0.102 (100%)
Node990	0	0	1	1	ω1 = 0.0416 (100%)
Node991	0	0	1	1	ω1 = 0.0703 (100%)
Node997	0	0	1	1	ω1 = 0.00 (100%)
OK605771	0	0	1	1	ω1 = 0.00 (100%)
ON005192	0	0	1	1	ω1 = 1.00 (100%)
ON045729	0	0	1	1	ω1 = 0.00 (100%)
ON045730	0	0	1	1	ω1 = 1.00 (100%)
ON045731	0	0	1	1	ω1 = 0.00 (100%)
ON045732	0	0	1	1	ω1 = 0.300 (100%)
AY618993	0	test not run	1	1	ω1 = 10000000000 (100%)
DENV4_05179	0	test not run	1	1	ω1 = 0.00261 (97%)
					ω2 = 1.96 (2.5%)
DENV4_06093	0	test not run	1	1	ω1 = 0.0447 (100%)
KY586827	0	test not run	1	1	ω1 = 1.00 (100%)
Node1065	0	test not run	1	1	ω1 = 0.0475 (100%)
Node1067	0	test not run	1	1	ω1 = 0.110 (100%)
Node2	0	test not run	1	1	ω1 = 0.0545 (100%)
