# Supplementary material for: Climate, inter-serotype competition and arboviral interactions shape dengue dynamics in Thailand
Source: Commun Biol. 2025 Apr 11;8:601. doi: 10.1038/s42003-025-07999-9 (PMC11992266; doi:10.1038/s42003-025-07999-9)
Supplement: Supplementary file 13 — Supplementary Data11 [file 42003_2025_7999_MOESM13_ESM.xlsx]

## Sheet: datamonkey-table_MEME
TableS12. MEME DENV3
Site	Partition	&alpha;	&beta;<sup>1</sup>	p<sup>1</sup>	&beta;<sup>+</sup>	p<sup>+</sup>	LRT	p-value	# branches under selection	Total branch length	MEME LogL	FEL LogL	FEL &alpha;	FEL &beta;
375	1	1.57	0	0	29670.2	1	28.04	0	1	0	-31.76	-16.34	0	2.88
894	1	5.83	0	0	53175.8	1	12.51	0	1	0	-26.85	-20.6	0	5.79
951	1	4.66	0	0	2092.31	1	14.09	0	7	0	-78.57	-71.87	0	11.01
1153	1	2.05	0.87	0	8496.86	1	26.39	0	2	0	-52.34	-38.98	0	4.33
1265	1	1.02	0	0	8078.51	1	16.14	0	1	0	-33.68	-24.7	0	1.5
1509	1	4.37	0	0	4142.26	1	13.53	0	1	0	-45.61	-36.14	0	8.89
1545	1	1.63	0	0	12543.4	1	12.13	0	1	0	-29.99	-22.31	0	4.19
1547	1	0	0	0	5712.06	1	20.39	0	1	0	-25.53	-15.34	0	2.81
1550	1	2.57	0	0	497.06	1	11.09	0	1	0	-37.78	-30.63	0	3.77
2337	1	10.24	0	0	13301.9	1	19.69	0	1	0	-44.6	-32.43	0	8.79
2342	1	0.86	0	0	12593.9	1	25.48	0	1	0	-30.43	-16.01	0	2.38
2924	1	0.87	0	0	9961.21	1	15.57	0	2	0	-33.21	-24.41	0	2.22
3139	1	4.24	0.29	0	4426.28	1	18.23	0	8	0	-103.27	-94.16	0	7.13
3361	1	1.41	0	0	100000	1	22.95	0	1	0	-28.18	-15.68	0	3.3
3387	1	17.57	0	0	3983.03	1	10.47	0	1	0	-55.44	-47.81	0	17.61
3388	1	5.92	0	0	31939.5	1	26.76	0	1	0	-46.29	-31.27	0	4.63
3390	1	0	0	0	1597.77	1	11.92	0	2	0	-29.34	-23.38	0	0
3321	1	2.01	0.84	0	3719.24	1	8.54	0.01	2	0	-49.77	-45.53	0.01	2.88
1552	1	5.26	0	0	613.5	1	5.99	0.02	1	0	-38.15	-33.81	0.01	5.16
1548	1	2.4	0	0	599.83	1	5.42	0.03	1	0	-31.45	-28.32	0.04	4.22
576	1	6.87	0	0	108.73	1	3.34	0.09	1	0	-40.26	-37.1	0.04	6.9
1326	1	9.44	0	0	5776.54	1	5.99	0.02	3	0	-73.53	-70.47	0.05	9.33
1538	1	10.35	0	0	503.91	1	4.33	0.05	1	0	-81.58	-78.84	0.06	9.69
1340	1	4.68	0	0	166.04	1	4.59	0.05	6	0	-74.71	-72.18	0.08	5.54
2162	1	9.28	0	0	4817.43	1	3.94	0.07	2	0	-63.27	-61.25	0.13	9.13
1024	1	7.36	0	0	36209.9	1	3.66	0.08	1	0	-43.23	-41.4	0.16	6.85
2727	1	9.94	0	0	5602.75	1	3.19	0.1	3	0	-82.87	-81.22	0.19	9.96
348	1	0	0	0	68.03	1	5.4	0.03	3	0	-29.53	-28.19	0.26	20.27
2182	1	2.42	0.31	0	267.85	1	3.92	0.07	6	0	-69.48	-68.36	0.33	2.5
1170	1	0	0	0	610.62	1	3.32	0.09	3	0	-26.47	-25.42	0.35	0
1399	1	0	0	0	622.27	1	3.3	0.09	3	0	-27.67	-26.71	0.38	0
920	1	4.86	0	0	364.12	1	1.78	0.21	4	0	-45.23	-44.29	0.39	5.6
732	1	1.1	0	0	29.12	1	1.48	0.24	2	0	-21.15	-20.22	0.39	5.77
3319	1	0	0	0	553.49	1	2.92	0.11	3	0	-29.62	-28.71	0.4	0
3074	1	0	0	0	484.22	1	2.87	0.11	3	0	-29.22	-28.34	0.41	0
879	1	6.58	0	0	337.74	1	1.62	0.22	4	0	-50.68	-49.81	0.42	5.73
438	1	6.28	0	0	1034.28	1	1.57	0.23	3	0	-55.09	-54.27	0.44	6.25
617	1	7.67	0	0	422.19	1	1.33	0.26	3	0	-41.4	-40.67	0.48	8.42
1166	1	0	0	0	649.04	1	3.16	0.1	3	0	-29.57	-28.94	0.53	0
997	1	4.43	0	0	134.82	1	1.09	0.3	6	0	-63.52	-62.97	0.58	4.57
1190	1	6.62	0	0	1093.88	1	1.1	0.3	1	0	-42.96	-42.41	0.58	6.44
2111	1	6.85	0	0	183.9	1	1.03	0.31	5	0	-62.22	-61.67	0.58	6.93
581	1	5.05	0	0	14.53	1	0.61	0.4	2	0	-45.78	-45.24	0.59	5.07
1591	1	12.48	0	0	414.77	1	0.81	0.35	2	0	-55.22	-54.75	0.62	11.91
3122	1	7.09	0	0	753.26	1	0.88	0.34	2	0	-48.61	-48.15	0.63	6.94
2180	1	10.17	0	0	404.87	1	0.76	0.37	2	0	-59.96	-59.54	0.66	10.58
820	1	11.3	0	0	360.64	1	0.7	0.38	2	0	-44.08	-43.66	0.66	11.64
113	1	4.97	0	0	5.71	1	0.02	0.63	3	0	-59.4	-58.99	0.66	3.46
449	1	2.54	0	0	15.55	1	0.85	0.35	2	0	-34.39	-34	0.68	2.57
3280	1	5.32	0	0	205.06	1	0.68	0.38	3	0	-39.08	-38.71	0.69	5.73
551	1	0	0	0	162.29	1	1.91	0.19	3	0	-29.93	-29.59	0.72	0
876	1	0	0	0	92.8	1	2.39	0.15	4	0	-31.73	-31.43	0.74	0
2690	1	4.74	0.59	0	62.39	1	1.54	0.23	0	0	-79	-78.72	0.75	4.71
475	1	6.02	0	0	114.78	1	0.5	0.43	4	0	-52.78	-52.51	0.76	5.77
104	1	0	0	0	158.32	1	3.36	0.09	3	0	-27.95	-27.69	0.77	0
1140	1	7.61	0	0	57.14	1	0.33	0.48	1	0	-55.56	-55.29	0.77	7.86
363	1	2.81	0	0	179.64	1	0.48	0.43	2	0	-38.49	-38.23	0.78	2.5
3385	1	5.38	0	0	65.02	1	0.4	0.46	4	0	-47.85	-47.61	0.79	5.48
261	1	5.02	0	0	321.66	1	0.44	0.45	1	0	-34.96	-34.74	0.8	4.69
901	1	9.86	0	0	40.64	1	0.39	0.46	8	0	-69.08	-68.86	0.8	9.8
660	1	1.36	0.29	0	74.13	1	1.67	0.22	5	0	-48.76	-48.56	0.82	1.32
2765	1	6.37	0	0	107.11	1	0.35	0.48	3	0	-54.13	-53.93	0.82	6.42
270	1	21.06	0	0	21.48	1	0	0.66	7	0	-70.1	-69.92	0.83	21.3
1213	1	6.34	0	0	73.92	1	0.29	0.49	3	0	-58.8	-58.62	0.84	6.36
940	1	27.57	0.35	0	1.7	1	0	0.67	0	0	-29.54	-29.37	0.84	27.16
724	1	6.16	0	0	60.09	1	0.24	0.51	3	0	-48.26	-48.11	0.86	6.19
2862	1	8.88	0	0	44.11	1	0.24	0.51	5	0	-74.87	-74.72	0.86	8.93
1649	1	8.22	0.07	0	62.28	1	0.21	0.52	3	0	-39.55	-39.4	0.86	8.25
1442	1	12.66	0	0	281.74	1	0.26	0.5	1	0	-67.51	-67.38	0.88	12.58
2022	1	15.47	0	0	44.96	1	0.18	0.54	5	0	-79.46	-79.33	0.88	14.71
503	1	5.94	0	0	10.5	1	0.11	0.57	4	0	-51.04	-50.96	0.92	5.77
2741	1	15.26	0	0	16.56	1	0.02	0.63	6	0	-51.46	-51.37	0.92	14.81
452	1	8.16	0.17	0	16.36	1	0.11	0.57	0	0	-72.66	-72.59	0.93	8.13
2481	1	14.99	0	0	19.47	1	0.03	0.62	5	0	-85.13	-85.06	0.93	15.13
643	1	10.54	0	0	9.98	1	0	0.67	0	0	-63.91	-63.84	0.93	10.44
3320	1	13.62	0	0	9.2	1	0	0.67	0	0	-77.53	-77.47	0.94	13.7
2861	1	7.59	0.15	0	13.89	1	0.07	0.59	0	0	-52.97	-52.92	0.95	7.48
234	1	11.01	0	0	20.93	1	0.05	0.6	5	0	-98.13	-98.08	0.95	11.11
440	1	4.95	0	0	8.78	1	0.06	0.6	3	0	-54.17	-54.12	0.95	5.05
439	1	6.74	0.02	0	9.09	1	0.04	0.61	3	0	-41.94	-41.89	0.95	6.8
1144	1	10.87	0	0	7.05	1	0	0.67	0	0	-55.4	-55.35	0.95	10.73
2981	1	10.23	0	0	7.08	1	0	0.67	0	0	-61.04	-60.99	0.95	10.36
1872	1	0	0	0	14.29	1	3.28	0.09	4	0	-38.46	-38.42	0.96	0
3275	1	1.52	0.71	0	8.8	1	1.09	0.3	0	0	-43.57	-43.53	0.96	1.52
1503	1	3.99	0.1	0	7.34	1	0.06	0.59	0	0	-51.74	-51.7	0.96	4
2562	1	3.99	0.07	0	7.56	1	0.06	0.6	3	0	-54.31	-54.27	0.96	4
102	1	4.23	0	0	5.54	1	0.02	0.63	2	0	-35.48	-35.45	0.96	4.38
3344	1	5.02	0	0	5.94	1	0.02	0.63	2	0	-49.37	-49.33	0.96	5.13
3354	1	6.03	0.02	0	7.52	1	0.02	0.63	3	0	-49.75	-49.71	0.96	6.11
448	1	7.25	0	0	6.37	1	0	0.67	0	0	-48.61	-48.58	0.96	7.45
700	1	2.99	0	0	0.84	1	0	0.67	0	0	-20.32	-20.29	0.96	2.44
2494	1	9.4	0	0	8	1	0	0.67	0	0	-54.54	-54.5	0.96	9.64
3318	1	3.78	0	0	3.36	1	0	0.67	0	0	-35.22	-35.18	0.96	3.7
2723	1	0.01	0.01	0	4.96	1	0.09	0.58	4	0	-34.84	-34.81	0.97	0
106	1	0.01	0.01	0	4.96	1	0.06	0.6	4	0	-34.11	-34.08	0.97	0
186	1	2.31	0	0	4.47	1	0.04	0.61	2	0	-30.73	-30.7	0.97	2.28
749	1	7.61	0.06	0	13.92	1	0.04	0.61	3	0	-40.51	-40.48	0.97	7.08
1376	1	4.28	0	0	7.33	1	0.04	0.61	2	0	-31.87	-31.84	0.97	4.37
3301	1	4.96	0.1	0	9.81	1	0.05	0.61	0	0	-57.44	-57.41	0.97	5.01
500	1	2.88	0.01	0	4.72	1	0.03	0.62	2	0	-28.15	-28.12	0.97	3.08
1111	1	7.06	0	0	9.55	1	0.03	0.62	3	0	-53.7	-53.66	0.97	6.99
3160	1	4.79	0	0	6.55	1	0.03	0.62	2	0	-49.67	-49.63	0.97	4.73
1560	1	5.67	0	0	7.04	1	0.02	0.63	2	0	-40.04	-40	0.97	5.82
488	1	8.39	0	0	9.44	1	0.01	0.64	2	0	-36.65	-36.63	0.97	8.32
755	1	4.44	0	0	5.14	1	0.01	0.64	2	0	-43.6	-43.57	0.97	4.5
2420	1	5.75	0	0	6.33	1	0	0.65	2	0	-38.2	-38.17	0.97	5.81
1207	1	10.55	0	0	11.02	1	0	0.66	2	0	-37.75	-37.71	0.97	10.67
1252	1	7.25	0	0	6.47	1	0	0.67	0	0	-46.85	-46.82	0.97	7.33
1593	1	14.78	0.04	0	7.99	1	0	0.67	0	0	-59.84	-59.8	0.97	14.85
1712	1	6.18	0	0	5.97	1	0	0.67	0	0	-45.81	-45.78	0.97	6.13
2154	1	6.42	0	0	6.32	1	0	0.67	0	0	-48.91	-48.88	0.97	6.48
2417	1	10.45	0	0	7.41	1	0	0.67	0	0	-66.04	-66.01	0.97	10.63
2689	1	10.74	0	0	10.63	1	0	0.67	0	0	-39.85	-39.83	0.97	10.67
2717	1	9.28	0	0	6.78	1	0	0.67	0	0	-56.12	-56.08	0.97	9.26
2764	1	10.26	0.11	0	10.65	1	-0.01	0.67	0	0	-53.92	-53.89	0.97	10.39
2865	1	9.1	0	0	7.19	1	0	0.67	0	0	-55.62	-55.59	0.97	9.15
3015	1	7.55	0	0	5.24	1	0	0.67	0	0	-46.32	-46.29	0.97	7.59
3075	1	13.12	0	0	9.07	1	0	0.67	0	0	-45.59	-45.56	0.97	13.17
3119	1	9.17	0	0	5.81	1	0	0.67	0	0	-38.82	-38.78	0.97	9.23
3127	1	7.62	0	0	6.86	1	0	0.67	0	0	-55.5	-55.47	0.97	7.69
3213	1	0	0	0	9.04	1	2.7	0.12	3	0	-26.29	-26.28	0.98	0
2919	1	0	0	0	8.28	1	1.98	0.18	3	0	-29.18	-29.16	0.98	0
2860	1	0	0	0	7.75	1	1.92	0.19	3	0	-26.42	-26.4	0.98	0
239	1	0	0	0	4.73	1	1.4	0.25	3	0	-24.54	-24.53	0.98	0
27	1	0	0	0	4.2	1	1.33	0.26	3	0	-29.55	-29.52	0.98	0
1183	1	0	0	0	5.51	1	0.42	0.45	4	0	-31.88	-31.86	0.98	0
1262	1	0	0	0	4.1	1	0.3	0.49	3	0	-25.35	-25.34	0.98	0
1319	1	0	0	0	3.81	1	0.23	0.51	2	0	-29.69	-29.67	0.98	0
1248	1	0	0	0	3.53	1	0.04	0.61	3	0	-28.95	-28.93	0.98	0
1703	1	3.82	0	0	6.24	1	0.03	0.62	2	0	-42.24	-42.21	0.98	3.79
1783	1	2.86	0.07	0	4.9	1	0.03	0.62	0	0	-28.1	-28.08	0.98	2.91
2259	1	6.73	0.05	0	9.81	1	0.03	0.62	2	0	-28.76	-28.74	0.98	6.69
625	1	5.09	0.01	0	6.94	1	0.02	0.63	2	0	-38.24	-38.22	0.98	5.12
1563	1	10.81	0.09	0	15.98	1	0.02	0.63	2	0	-41.19	-41.17	0.98	10.8
2173	1	3.75	0.06	0	5.36	1	0.02	0.63	0	0	-38.45	-38.43	0.98	3.72
2185	1	6.29	0	0	9.44	1	0.02	0.63	2	0	-45.91	-45.9	0.98	6.29
2095	1	4.51	0	0	5.73	1	0.01	0.64	2	0	-40.9	-40.88	0.98	4.56
2265	1	3.93	0	0	5.03	1	0.01	0.64	2	0	-42.55	-42.53	0.98	3.96
260	1	6.53	0	0	7.18	1	0	0.65	1	0	-45.89	-45.87	0.98	6.71
1618	1	9.99	0.05	0	10.52	1	0	0.65	2	0	-46.44	-46.42	0.98	10.01
990	1	4.93	0	0	5.04	1	0	0.66	2	0	-40.45	-40.43	0.98	4.91
1130	1	9.58	0.01	0	9.7	1	0	0.66	3	0	-49.81	-49.79	0.98	9.25
2719	1	4.98	0	0	5.1	1	0	0.66	2	0	-49.5	-49.49	0.98	5.02
75	1	11.29	0	0	5.48	1	0	0.67	0	0	-38.11	-38.09	0.98	11.22
94	1	12.4	0	0	5.27	1	0	0.67	0	0	-50.12	-50.11	0.98	12.46
331	1	7.66	0	0	6.62	1	0	0.67	0	0	-51.83	-51.81	0.98	7.79
415	1	9.2	0	0	5.19	1	0	0.67	0	0	-55.67	-55.64	0.98	9.2
483	1	5.87	0	0	4.92	1	0	0.67	0	0	-37.93	-37.92	0.98	5.88
550	1	10.13	0	0	5.73	1	0	0.67	0	0	-45.75	-45.73	0.98	10.15
637	1	7.43	0	0	6.19	1	0	0.67	0	0	-48.94	-48.92	0.98	7.39
800	1	6.21	0	0	4.45	1	0	0.67	0	0	-38.68	-38.67	0.98	6.14
859	1	11.51	0	0	5.47	1	0	0.67	0	0	-72.79	-72.77	0.98	11.5
868	1	8.88	0	0	1.76	1	0	0.67	0	0	-27.72	-27.7	0.98	8.02
1031	1	9.24	0	0	5.12	1	0	0.67	0	0	-47.1	-47.08	0.98	9.31
1040	1	11.76	0	0	5.01	1	0	0.67	0	0	-62.13	-62.11	0.98	11.79
1211	1	8.79	0.28	0	3.26	1	0	0.67	0	0	-49.03	-49.01	0.98	8.43
1217	1	12.23	0	0	5.22	1	0	0.67	0	0	-50.87	-50.85	0.98	12.28
1294	1	7.97	0	0	5.71	1	0	0.67	0	0	-41.62	-41.6	0.98	7.9
1302	1	10.24	0	0	5.61	1	0	0.67	0	0	-63.86	-63.84	0.98	10.3
1335	1	9.37	0	0	9.41	1	0	0.67	2	0	-49.4	-49.39	0.98	9.5
1466	1	8.99	0	0	5.96	1	0	0.67	0	0	-52.11	-52.09	0.98	8.93
1532	1	9.75	0	0	6.55	1	0	0.67	0	0	-40.42	-40.4	0.98	9.74
2290	1	13.73	0	0	4.38	1	0	0.67	0	0	-28.21	-28.19	0.98	13.66
2605	1	3.79	0	0	3.66	1	0	0.67	0	0	-33.96	-33.94	0.98	3.81
2737	1	4.9	0	0	1.1	1	0	0.67	0	0	-16.1	-16.08	0.98	4.22
2879	1	13.78	0.02	0	9.28	1	0	0.67	0	0	-42.82	-42.8	0.98	13.9
3276	1	9.49	0	0	5.62	1	0	0.67	0	0	-50.4	-50.39	0.98	9.42
3290	1	10.55	0	0	5.74	1	0	0.67	0	0	-53.78	-53.77	0.98	10.48
3295	1	9.6	0	0	5.69	1	0	0.67	0	0	-56.63	-56.61	0.98	9.45
3322	1	8.18	0	0	6.57	1	0	0.67	0	0	-56.69	-56.67	0.98	8.12
76	1	0	0	0	7.82	1	2.67	0.13	3	0	-25.36	-25.35	0.99	0
351	1	0	0	0	5.6	1	2.28	0.16	2	0	-21.79	-21.78	0.99	0
1434	1	0	0	0	3.15	1	1.88	0.19	2	0	-21.71	-21.7	0.99	0
2972	1	0	0	0	4.25	1	1.85	0.2	1	0	-23.36	-23.35	0.99	0
3131	1	0	0	0	5.56	1	1.8	0.2	2	0	-20.58	-20.57	0.99	0
620	1	0	0	0	5.57	1	1.48	0.24	2	0	-20.16	-20.15	0.99	0
2536	1	0	0	0	5.51	1	1.32	0.26	2	0	-18.84	-18.83	0.99	0
2999	1	0	0	0	5.42	1	1.32	0.27	2	0	-23.75	-23.75	0.99	0
2671	1	0	0	0	3.46	1	1.01	0.32	2	0	-20.01	-20	0.99	0
1339	1	0	0	0	3.15	1	0.93	0.33	2	0	-20.5	-20.49	0.99	0
2541	1	0	0	0	3.12	1	0.92	0.33	2	0	-18.4	-18.39	0.99	0
2645	1	0	0	0	3.12	1	0.94	0.33	2	0	-20.93	-20.92	0.99	0
2261	1	0	0	0	2.3	1	0.75	0.37	2	0	-20.63	-20.62	0.99	0
2165	1	0	0	0	2.72	1	0.21	0.52	2	0	-22.63	-22.63	0.99	0
2239	1	0	0	0	2.72	1	0.22	0.52	2	0	-18.91	-18.9	0.99	0
2810	1	0	0	0	2.72	1	0.21	0.52	2	0	-22.24	-22.23	0.99	0
3364	1	0	0	0	2.72	1	0.21	0.53	2	0	-20.77	-20.76	0.99	0
775	1	0	0	0	3.53	1	0.04	0.61	3	0	-25.76	-25.74	0.99	0
1097	1	0.01	0.01	0	4.78	1	0.03	0.62	4	0	-39.29	-39.28	0.99	0
1585	1	0	0	0	3.53	1	0.03	0.62	3	0	-26.19	-26.17	0.99	0
262	1	2.73	0	0	4.61	1	0.02	0.63	1	0	-34.62	-34.6	0.99	2.76
314	1	0.01	0.01	0	2.41	1	0.02	0.63	2	0	-22.38	-22.37	0.99	0
713	1	0.02	0.01	0	2.45	1	0.02	0.63	2	0	-20.64	-20.63	0.99	0.02
1135	1	0.01	0.01	0	2.41	1	0.02	0.63	2	0	-20.62	-20.61	0.99	0
1311	1	0.01	0.01	0	2.41	1	0.02	0.63	2	0	-22.04	-22.04	0.99	0
1646	1	5.06	0.12	0	8.3	1	0.02	0.63	0	0	-37.76	-37.75	0.99	5.09
1811	1	8.25	6.11	0	12.67	1	0.02	0.63	0	0	-62.41	-62.41	0.99	8.24
1874	1	4.51	0.05	0	7.69	1	0.02	0.63	2	0	-39.3	-39.28	0.99	4.49
1954	1	5.13	0.04	0	8.69	1	0.02	0.63	2	0	-40.23	-40.22	0.99	5.13
2257	1	0.01	0.01	0	2.43	1	0.02	0.63	2	0	-20.91	-20.91	0.99	0
3051	1	6.14	3.07	0	9.21	1	0.02	0.63	0	0	-48.58	-48.57	0.99	6.14
41	1	6.57	0.02	0	8.73	1	0.01	0.64	1	0	-24.47	-24.46	0.99	6.57
105	1	2.95	0.03	0	4.36	1	0.01	0.64	2	0	-39.06	-39.05	0.99	2.97
129	1	4.31	0.05	0	7.52	1	0.01	0.64	2	0	-36.07	-36.06	0.99	4.46
172	1	3.47	0	0	5.2	1	0.01	0.64	1	0	-22.21	-22.2	0.99	3.47
839	1	3.16	0	0	3.72	1	0.01	0.64	1	0	-33.52	-33.51	0.99	3.19
919	1	3.07	1.57	0	4.45	1	0.01	0.64	0	0	-47.42	-47.42	0.99	3.05
948	1	5.15	3.61	0	7.7	1	0.01	0.64	0	0	-55.32	-55.31	0.99	5.13
1045	1	3.53	0	0	5.61	1	0.01	0.64	1	0	-21.52	-21.51	0.99	3.54
1063	1	3.42	0	0	5.32	1	0.01	0.64	1	0	-25.06	-25.05	0.99	3.48
1148	1	0.02	0.01	0	2.45	1	0.01	0.64	2	0	-20.31	-20.3	0.99	0.02
1225	1	3.52	0	0	5.28	1	0.01	0.64	1	0	-20.87	-20.86	0.99	3.52
1244	1	3.39	0	0	5.09	1	0.01	0.64	1	0	-27.51	-27.51	0.99	3.39
1260	1	3.58	0	0	5.37	1	0.01	0.64	1	0	-21.05	-21.04	0.99	3.58
1419	1	4.78	0.02	0	6.31	1	0.01	0.64	2	0	-41.22	-41.21	0.99	4.8
1471	1	4.66	0	0	6.05	1	0.01	0.64	2	0	-40.56	-40.54	0.99	4.6
1517	1	2.77	0	0	4.7	1	0.01	0.64	1	0	-20	-19.99	0.99	2.82
1869	1	6.6	0.02	0	8.76	1	0.01	0.64	1	0	-24.37	-24.36	0.99	6.59
1879	1	2.15	0	0	3.22	1	0.01	0.64	1	0	-24.5	-24.49	0.99	2.15
1951	1	4.94	0.08	0	8.27	1	0.01	0.64	1	0	-29.56	-29.56	0.99	4.95
2062	1	12.3	0.2	0	21.61	1	0.01	0.64	1	0	-66.57	-66.56	0.99	12.14
2083	1	3.52	0	0	5.28	1	0.01	0.64	1	0	-19.41	-19.41	0.99	3.52
2104	1	3.3	0	0	4.95	1	0.01	0.64	1	0	-21.26	-21.26	0.99	3.3
2189	1	0.02	0.01	0	2.45	1	0.01	0.64	2	0	-21.47	-21.46	0.99	0.02
2321	1	3.38	0	0	5.06	1	0.01	0.64	1	0	-26.65	-26.64	0.99	3.38
2328	1	3.57	0	0	5.16	1	0.01	0.64	1	0	-18.83	-18.82	0.99	3.54
2475	1	1.27	0	0	2.4	1	0.01	0.64	1	0	-22.33	-22.32	0.99	1.27
2478	1	2.61	0	0	3.19	1	0.01	0.64	1	0	-24.39	-24.38	0.99	2.6
2505	1	2.48	0.04	0	4.59	1	0.01	0.64	1	0	-21.44	-21.43	0.99	2.48
2663	1	7.08	0.01	0	10.36	1	0.01	0.64	2	0	-35.94	-35.93	0.99	7.07
2743	1	3.53	0	0	5.61	1	0.01	0.64	1	0	-21.93	-21.92	0.99	3.54
2932	1	3.58	0.02	0	5.09	1	0.01	0.64	1	0	-19.75	-19.74	0.99	3.47
3045	1	3.58	0.07	0	7.01	1	0.01	0.64	0	0	-18.93	-18.92	0.99	3.65
3316	1	3.38	0	0	5.06	1	0.01	0.64	1	0	-25.16	-25.15	0.99	3.38
3370	1	2.58	0	0	3.87	1	0.01	0.64	1	0	-39.19	-39.18	0.99	2.58
46	1	3.25	0.02	0	4.06	1	0	0.65	1	0	-34.74	-34.74	0.99	3.21
73	1	4.91	0	0	5.55	1	0	0.65	1	0	-26.05	-26.04	0.99	4.96
142	1	2.78	0.02	0	3.07	1	0	0.65	1	0	-25.8	-25.8	0.99	2.7
237	1	2.92	0.02	0	3.25	1	0	0.65	1	0	-18.81	-18.81	0.99	2.87
341	1	2.59	0	0	3.25	1	0.01	0.65	1	0	-29.32	-29.31	0.99	2.64
555	1	3.85	0	0	4.6	1	0	0.65	1	0	-24.45	-24.45	0.99	3.94
587	1	4.89	0	0	5.58	1	0.01	0.65	1	0	-25.73	-25.72	0.99	4.96
727	1	8.12	0.09	0	8.72	1	0	0.65	0	0	-48.5	-48.49	0.99	8.1
833	1	2.82	0	0	3.08	1	0.01	0.65	1	0	-20.37	-20.36	0.99	2.88
927	1	4.81	0	0	5.58	1	0	0.65	1	0	-26.32	-26.31	0.99	4.96
968	1	1.72	0.03	0	2.78	1	0.01	0.65	0	0	-20.66	-20.66	0.99	1.74
978	1	7.04	0.05	0	8.32	1	0	0.65	1	0	-27.12	-27.11	0.99	7.11
1034	1	3.41	0.02	0	3.62	1	0	0.65	1	0	-29.18	-29.17	0.99	3.39
1152	1	1.52	0.02	0	2.15	1	0.01	0.65	0	0	-20	-20	0.99	1.49
1181	1	2.88	0	0	3.22	1	0	0.65	1	0	-20.77	-20.76	0.99	2.86
1437	1	4.6	0.01	0	6.26	1	0	0.65	2	0	-35.08	-35.08	0.99	4.62
1643	1	2.83	0	0	3.11	1	0	0.65	1	0	-21.68	-21.66	0.99	2.9
1938	1	3.46	0	0	5.19	1	0.01	0.65	1	0	-26.82	-26.82	0.99	3.46
2423	1	2.35	0	0	2.89	1	0.01	0.65	1	0	-30.67	-30.67	0.99	2.33
2509	1	8.11	0.04	0	9.3	1	0	0.65	1	0	-26.32	-26.31	0.99	8.54
2561	1	3.04	0	0	3.38	1	0	0.65	1	0	-26.3	-26.3	0.99	3.07
2588	1	2.87	0	0	3.21	1	0.01	0.65	1	0	-23.63	-23.62	0.99	2.84
2782	1	3.5	0	0	3.88	1	0	0.65	1	0	-27.78	-27.77	0.99	3.43
3120	1	4.89	0	0	5.74	1	0.01	0.65	1	0	-27.24	-27.23	0.99	4.99
3382	1	4.85	0	0	5.6	1	0	0.65	1	0	-27.42	-27.42	0.99	4.93
446	1	2.91	0.03	0	3.1	1	0	0.66	1	0	-21.34	-21.33	0.99	2.9
818	1	2.89	0.02	0	3.16	1	0	0.66	1	0	-21.59	-21.58	0.99	2.88
1222	1	2.91	0.03	0	3.1	1	0	0.66	1	0	-22	-21.99	0.99	2.9
1263	1	2.88	0.03	0	3.07	1	0	0.66	1	0	-18.58	-18.57	0.99	2.88
1507	1	3.02	0	0	3.15	1	0	0.66	1	0	-28.63	-28.62	0.99	3.03
2772	1	4.9	0	0	5.21	1	0	0.66	1	0	-25.78	-25.77	0.99	4.89
2852	1	2.88	0.03	0	3.07	1	0	0.66	1	0	-23.69	-23.68	0.99	2.88
2903	1	2.87	0.02	0	3.08	1	0	0.66	1	0	-19.76	-19.75	0.99	2.88
3167	1	3.03	0	0	3.15	1	0	0.66	1	0	-30.85	-30.85	0.99	3.03
6	1	6.66	0	0	5.79	1	0	0.67	0	0	-22.97	-22.96	0.99	6.6
45	1	7.21	0	0	6.24	1	0	0.67	0	0	-23.81	-23.81	0.99	7.28
50	1	7.22	0.29	0	3.78	1	0	0.67	0	0	-35.93	-35.93	0.99	7.13
90	1	10.42	0	0	5.57	1	0	0.67	0	0	-47.24	-47.23	0.99	10.41
93	1	6.87	0	0	5.38	1	0	0.67	0	0	-41.92	-41.92	0.99	6.85
109	1	6.18	0	0	5.22	1	0	0.67	0	0	-45.02	-45.01	0.99	6.04
124	1	6.67	0.12	0	3.78	1	0	0.67	0	0	-34.28	-34.27	0.99	6.77
145	1	9.44	0.01	0	9.44	1	0	0.67	0	0	-52.78	-52.77	0.99	9.35
157	1	7.65	0	0	5.88	1	0	0.67	0	0	-32.19	-32.18	0.99	7.64
163	1	12.41	0	0	6.09	1	0	0.67	0	0	-50.59	-50.58	0.99	12.47
233	1	10.58	0	0	9.2	1	0	0.67	0	0	-31.15	-31.14	0.99	10.73
241	1	8.41	0	0	5.19	1	0	0.67	0	0	-46.55	-46.54	0.99	8.51
268	1	4.02	0	0	3.52	1	0	0.67	0	0	-32.26	-32.25	0.99	4.03
336	1	5.75	0	0	4.78	1	0	0.67	0	0	-49.79	-49.78	0.99	5.77
370	1	6.93	0	0	5	1	0	0.67	0	0	-37.4	-37.39	0.99	6.88
372	1	9.09	0.08	0	4.78	1	0	0.67	0	0	-48.21	-48.2	0.99	9.12
429	1	6.84	0.01	0	4.17	1	0	0.67	0	0	-38.91	-38.9	0.99	6.92
454	1	3.8	0.05	0	2.66	1	0	0.67	0	0	-34.48	-34.48	0.99	3.75
460	1	10.57	0.16	0	5.61	1	0	0.67	0	0	-60.25	-60.24	0.99	10.56
502	1	15.48	0.38	0	3.78	1	0	0.67	0	0	-87.4	-87.39	0.99	15.5
508	1	3.84	0	0	3.41	1	0	0.67	0	0	-30.93	-30.92	0.99	3.85
528	1	11.53	0	0	6.16	1	0	0.67	0	0	-33.38	-33.37	0.99	11.57
558	1	8.72	0	0	6.55	1	0	0.67	0	0	-51.64	-51.63	0.99	8.85
635	1	6.55	0	0	3.93	1	0	0.67	0	0	-37.18	-37.17	0.99	6.55
672	1	12.54	0	0	6.71	1	0	0.67	0	0	-43.84	-43.83	0.99	12.52
706	1	3.82	0	0	3.82	1	0	0.67	0	0	-32.64	-32.63	0.99	3.82
729	1	6.22	0.03	0	4.24	1	0	0.67	0	0	-40.5	-40.48	0.99	6.14
752	1	5.04	0	0	4.28	1	0	0.67	0	0	-29.06	-29.05	0.99	5.02
770	1	8.79	0.13	0	5.27	1	0	0.67	0	0	-35.02	-35.01	0.99	8.87
811	1	6.04	0	0	3.57	1	0	0.67	0	0	-40.19	-40.18	0.99	6.14
822	1	3.98	0	0	3.51	1	0	0.67	0	0	-33.18	-33.17	0.99	4
824	1	8.07	0.06	0	5.6	1	0	0.67	0	0	-26.75	-26.74	0.99	7.99
850	1	8.84	0	0	5.71	1	0	0.67	0	0	-46.12	-46.11	0.99	8.66
911	1	2.82	0.04	0	2.71	1	0	0.67	0	0	-22.57	-22.56	0.99	2.85
954	1	12.7	0	0	5.88	1	0	0.67	0	0	-52.51	-52.5	0.99	12.44
981	1	5.48	0	0	5.28	1	0	0.67	0	0	-24.6	-24.59	0.99	5.56
1033	1	6.98	0	0	4.84	1	0	0.67	0	0	-39.87	-39.86	0.99	6.93
1038	1	5.65	0.04	0	3.69	1	0	0.67	0	0	-29.54	-29.54	0.99	5.79
1150	1	5.79	0	0	5.41	1	0	0.67	0	0	-24.95	-24.94	0.99	5.71
1176	1	10.28	0	0	6.44	1	0	0.67	0	0	-33.62	-33.62	0.99	10.69
1192	1	16.06	0.25	0	7.72	1	0	0.67	0	0	-51.03	-51.01	0.99	15.89
1199	1	10.2	0	0	6.03	1	0	0.67	0	0	-43.63	-43.61	0.99	10.13
1224	1	6.7	0.11	0	4.7	1	0	0.67	0	0	-29.46	-29.45	0.99	6.68
1228	1	7.48	0	0	5.06	1	0	0.67	0	0	-60.38	-60.36	0.99	7.53
1238	1	9	0	0	5.18	1	0	0.67	0	0	-35.84	-35.83	0.99	8.88
1280	1	2.92	0	0	3.15	1	0	0.67	1	0	-22.21	-22.2	0.99	2.89
1344	1	5.08	0	0	4.95	1	0	0.67	0	0	-35.71	-35.71	0.99	5.1
1372	1	3.78	0	0	3.37	1	0	0.67	0	0	-34.64	-34.63	0.99	3.79
1383	1	6.57	0.18	0	3.49	1	0	0.67	0	0	-31.8	-31.79	0.99	6.63
1395	1	5.85	0	0	3.74	1	0	0.67	0	0	-42.09	-42.08	0.99	5.77
1415	1	5.08	0	0	4.61	1	0	0.67	0	0	-33.44	-33.43	0.99	5.23
1438	1	7.46	0.1	0	4.66	1	0	0.67	0	0	-57.02	-57.01	0.99	7.26
1462	1	5.4	0	0	4.62	1	0	0.67	0	0	-45.24	-45.23	0.99	5.4
1508	1	10.7	0	0	9.58	1	0	0.67	0	0	-32.78	-32.77	0.99	11.22
1534	1	9.06	0.13	0	4.95	1	0	0.67	0	0	-48.38	-48.37	0.99	9.26
1536	1	7.16	0	0	6.34	1	0	0.67	0	0	-26.74	-26.73	0.99	7.1
1620	1	4.36	0	0	3.73	1	0	0.67	0	0	-32.97	-32.96	0.99	4.38
1630	1	9.46	0	0	5.99	1	0	0.67	0	0	-28.3	-28.29	0.99	9.11
1642	1	7.93	0.09	0	5.37	1	0	0.67	0	0	-39.99	-39.98	0.99	7.92
1747	1	4.48	0	0	3.65	1	0	0.67	0	0	-29.15	-29.14	0.99	4.46
1798	1	7.69	0	0	5.99	1	0	0.67	0	0	-40.31	-40.3	0.99	7.76
1804	1	5.04	0.03	0	3.33	1	0	0.67	0	0	-45.3	-45.29	0.99	5.09
1841	1	10.26	0	0	6.07	1	0	0.67	0	0	-44.06	-44.04	0.99	10.18
1889	1	8.48	0	0	5.25	1	0	0.67	0	0	-52.05	-52.04	0.99	8.37
1909	1	5.74	0.07	0	3.29	1	0	0.67	0	0	-27.13	-27.12	0.99	5.53
1990	1	2.77	0.03	0	2.84	1	0	0.67	0	0	-24.68	-24.67	0.99	2.89
2015	1	6.92	0	0	5.44	1	0	0.67	0	0	-37.18	-37.17	0.99	6.89
2018	1	6.39	0	0	4.44	1	0	0.67	0	0	-43.12	-43.11	0.99	6.27
2058	1	12.8	0.05	0	4.85	1	0	0.67	0	0	-43.47	-43.46	0.99	12.7
2079	1	7.54	0	0	5.07	1	0	0.67	0	0	-56.32	-56.31	0.99	7.59
2105	1	4.41	0	0	3.95	1	0	0.67	0	0	-27.24	-27.23	0.99	4.43
2109	1	10.62	0	0	5.4	1	0	0.67	0	0	-62.34	-62.33	0.99	10.7
2115	1	6.95	0	0	5.44	1	0	0.67	0	0	-39.04	-39.03	0.99	6.9
2128	1	6.37	0.14	0	3.41	1	0	0.67	0	0	-35.76	-35.76	0.99	6.18
2134	1	4.74	0.09	0	4.58	1	0	0.67	0	0	-29.13	-29.13	0.99	4.76
2150	1	4.64	0.04	0	4.39	1	0	0.67	0	0	-41.12	-41.11	0.99	4.51
2155	1	8.46	0.13	0	5.01	1	0	0.67	0	0	-49.56	-49.55	0.99	8.43
2241	1	5.43	0	0	3.87	1	0	0.67	0	0	-21.13	-21.12	0.99	5.45
2339	1	6.13	0	0	5.34	1	0	0.67	0	0	-35.54	-35.53	0.99	6.1
2367	1	6.21	0	0	5.51	1	0	0.67	0	0	-50.71	-50.7	0.99	6.28
2492	1	7.36	0	0	5.04	1	0	0.67	0	0	-29.85	-29.83	0.99	7.44
2506	1	10.64	0	0	6.32	1	0	0.67	0	0	-33.89	-33.88	0.99	10.79
2531	1	10.89	0	0	5.88	1	0	0.67	0	0	-50.46	-50.45	0.99	10.78
2549	1	10.36	0	0	5.96	1	0	0.67	0	0	-44.74	-44.73	0.99	10.21
2593	1	6.8	0	0	4.91	1	0	0.67	0	0	-40.95	-40.94	0.99	6.82
2609	1	8.34	0	0	5.41	1	0	0.67	0	0	-35.61	-35.6	0.99	8.33
2654	1	4.3	0	0	3.69	1	0	0.67	0	0	-33.97	-33.96	0.99	4.32
2682	1	8.7	0	0	5.19	1	0	0.67	0	0	-40.52	-40.51	0.99	8.76
2753	1	7.59	0.21	0	3.73	1	0	0.67	0	0	-39.35	-39.35	0.99	7.67
2785	1	7.67	0	0	5.59	1	0	0.67	0	0	-40.75	-40.74	0.99	7.82
2786	1	7.21	0	0	5.9	1	0	0.67	0	0	-31.3	-31.29	0.99	7.27
2866	1	5.66	0.08	0	3.39	1	0	0.67	0	0	-28.08	-28.08	0.99	5.72
2872	1	10.55	0	0	6.8	1	0	0.67	0	0	-29.99	-29.98	0.99	10.34
2910	1	7.69	0	0	5.17	1	0	0.67	0	0	-39.63	-39.62	0.99	7.69
2930	1	3.07	0.06	0	2.66	1	0	0.67	0	0	-33.12	-33.12	0.99	3.05
2933	1	13.17	0.21	0	7.08	1	0	0.67	0	0	-76.73	-76.71	0.99	12.95
2980	1	4.77	0	0	1.5	1	0	0.67	0	0	-23.79	-23.77	0.99	5.24
2990	1	7.17	0	0	6.47	1	0	0.67	0	0	-28.05	-28.04	0.99	7.21
3010	1	11.86	0	0	6.22	1	0	0.67	0	0	-47.19	-47.18	0.99	11.9
3097	1	9.05	0	0	5.74	1	0	0.67	0	0	-61.32	-61.31	0.99	9.01
3125	1	10.68	0.07	0	6.05	1	0	0.67	0	0	-42.96	-42.96	0.99	10.77
3182	1	6.56	0.27	0	3.26	1	0	0.67	0	0	-42.66	-42.66	0.99	6.47
3188	1	10.27	0.01	0	6.18	1	0	0.67	0	0	-37.35	-37.34	0.99	10.33
3281	1	10.49	0	0	6.01	1	0	0.67	0	0	-52.38	-52.36	0.99	10.35
3347	1	5.7	0.08	0	3.41	1	0	0.67	0	0	-30.14	-30.13	0.99	5.76
3363	1	7.73	0.25	0	3.25	1	0	0.67	0	0	-45.86	-45.86	0.99	7.77
412	1	0	0	0	8.55	1	8.87	0.01	5	0	-58.58	-58.58	1	0
86	1	0	0	0	6.67	1	4.37	0.05	5	0	-38.97	-38.97	1	0
3366	1	1.5	0.12	0	8.37	1	3.79	0.07	0	0	-55.66	-55.66	1	1.49
511	1	0	0	0	4.75	1	3.23	0.09	4	0	-30.63	-30.63	1	0
3121	1	0	0	0	5.24	1	3.23	0.09	5	0	-47.86	-47.86	1	0
3239	1	0	0	0	6.6	1	3.25	0.09	3	0	-32.81	-32.81	1	0
1123	1	0	0	0	2.63	1	2.79	0.12	1	0	-21.98	-21.98	1	0
1162	1	0	0	0	2.54	1	2.72	0.12	4	0	-30.23	-30.23	1	0
79	1	0	0	0	5.56	1	1.79	0.2	2	0	-19.61	-19.6	1	0
1267	1	0	0	0	2.94	1	1.68	0.22	4	0	-27.92	-27.92	1	0
112	1	0	0	0	2.26	1	1.37	0.26	3	0	-26.21	-26.21	1	0
866	1	0	0	0	5.48	1	1.25	0.27	6	0	-52.5	-52.5	1	0
2768	1	0	0	0	5.42	1	1.31	0.27	2	0	-22.37	-22.36	1	0
912	1	1.71	0.09	0	5.21	1	1.2	0.28	0	0	-40.12	-40.12	1	1.71
626	1	0	0	0	2.45	1	1.17	0.29	1	0	-12.27	-12.27	1	0
947	1	0	0	0	1.57	1	1.17	0.29	2	0	-18.05	-18.05	1	0
1250	1	0	0	0	2.45	1	1.17	0.29	1	0	-12.91	-12.9	1	0
1631	1	0	0	0	2.45	1	1.17	0.29	1	0	-12.81	-12.81	1	0
3034	1	0	0	0	2.47	1	1.17	0.29	1	0	-14.23	-14.23	1	0
3109	1	3.07	0.07	0	6.96	1	1.18	0.29	0	0	-75.88	-75.88	1	3.06
3	1	0	0	0	2.62	1	1.13	0.3	1	0	-12.49	-12.49	1	0
2877	1	0	0	0	2.62	1	1.13	0.3	1	0	-12.92	-12.92	1	0
434	1	0	0	0	1.3	1	0.98	0.32	1	0	-12.8	-12.8	1	0
1240	1	0	0	0	2.29	1	1.01	0.32	0	0	-9.92	-9.92	1	0
1940	1	0	0	0	2.33	1	1	0.32	1	0	-9.85	-9.85	1	0
2553	1	0	0	0	4.87	1	0.99	0.32	1	0	-14.27	-14.27	1	0
197	1	0	0	0	1.46	1	0.93	0.33	1	0	-12.7	-12.7	1	0
1159	1	0	0	0	1.5	1	0.92	0.33	2	0	-17.49	-17.49	1	0
1258	1	0	0	0	1.46	1	0.94	0.33	1	0	-13.06	-13.06	1	0
1322	1	0	0	0	3.07	1	0.92	0.33	2	0	-16.73	-16.72	1	0
1963	1	0	0	0	1.49	1	0.91	0.33	1	0	-18.57	-18.57	1	0
2032	1	0	0	0	1.46	1	0.91	0.33	2	0	-17.25	-17.25	1	0
2529	1	0	0	0	3.08	1	0.93	0.33	2	0	-18.19	-18.19	1	0
31	1	0	0	0	2.95	1	0.89	0.34	1	0	-12.28	-12.28	1	0
964	1	0	0	0	2.85	1	0.89	0.34	1	0	-15.16	-15.16	1	0
979	1	0	0	0	1.38	1	0.89	0.34	1	0	-11.16	-11.16	1	0
984	1	0	0	0	2.95	1	0.89	0.34	1	0	-12.07	-12.07	1	0
2264	1	1.26	0.03	0	3.29	1	0.89	0.34	0	0	-38.14	-38.14	1	1.23
13	1	0	0	0	1.64	1	0.81	0.35	1	0	-12.36	-12.36	1	0
2171	1	0	0	0	2.63	1	0.83	0.35	1	0	-11.26	-11.26	1	0
3345	1	0	0	0	1.29	1	0.8	0.36	1	0	-12.84	-12.84	1	0
663	1	0	0	0	1.31	1	0.75	0.37	1	0	-10.42	-10.42	1	0
1220	1	0	0	0	2.88	1	0.73	0.37	1	0	-12.29	-12.29	1	0
2035	1	0	0	0	2.88	1	0.73	0.37	1	0	-12.84	-12.83	1	0
2483	1	0	0	0	2.85	1	0.73	0.37	1	0	-13.39	-13.39	1	0
2513	1	0	0	0	2.84	1	0.73	0.37	1	0	-11.95	-11.94	1	0
2586	1	0	0	0	2.84	1	0.73	0.37	1	0	-11.63	-11.63	1	0
103	1	3.17	0.05	0	5.98	1	0.71	0.38	9	0	-73.65	-73.65	1	3.12
1114	1	0	0	0	1.51	1	0.7	0.38	0	0	-11.53	-11.53	1	0
97	1	0	0	0	1.35	1	0.65	0.39	1	0	-8.9	-8.9	1	0
403	1	0	0	0	2.85	1	0.66	0.39	1	0	-12.97	-12.97	1	0
1112	1	3.08	0.08	0	5.76	1	0.66	0.39	0	0	-49.15	-49.15	1	2.98
1658	1	0	0	0	1.4	1	0.65	0.39	1	0	-11.03	-11.03	1	0
1892	1	0	0	0	1.4	1	0.65	0.39	1	0	-10.54	-10.54	1	0
3132	1	0	0	0	2.7	1	0.66	0.39	1	0	-11.37	-11.37	1	0
3240	1	0	0	0	2.85	1	0.66	0.39	1	0	-15.91	-15.9	1	0
3297	1	0	0	0	2.85	1	0.66	0.39	1	0	-17.08	-17.08	1	0
3315	1	0	0	0	2.85	1	0.66	0.39	1	0	-13.21	-13.2	1	0
814	1	0	0	0	2.53	1	0.63	0.4	1	0	-11.95	-11.94	1	0
1428	1	0	0	0	2.53	1	0.63	0.4	1	0	-12.95	-12.94	1	0
1901	1	0	0	0	2.57	1	0.63	0.4	1	0	-14.68	-14.67	1	0
2114	1	0	0	0	2.41	1	0.63	0.4	1	0	-11.39	-11.39	1	0
2490	1	0	0	0	2.53	1	0.63	0.4	1	0	-12.81	-12.81	1	0
2574	1	0	0	0	2.53	1	0.63	0.4	1	0	-14	-14	1	0
2685	1	0	0	0	2.41	1	0.63	0.4	1	0	-11.57	-11.57	1	0
2738	1	0	0	0	2.53	1	0.63	0.4	1	0	-12.06	-12.06	1	0
2912	1	0	0	0	1.23	1	0.63	0.4	0	0	-8.79	-8.8	1	0
2926	1	0	0	0	2.57	1	0.63	0.4	1	0	-14.72	-14.71	1	0
169	1	3.15	0.1	0	5.5	1	0.54	0.42	0	0	-71.42	-71.42	1	3.15
1059	1	1.51	0	0	3.24	1	0.53	0.42	4	0	-46.04	-46.04	1	1.51
3052	1	4.34	0.32	0	7.86	1	0.48	0.43	0	0	-45.07	-45.07	1	4.5
478	1	0	0	0	0.73	1	0.45	0.44	1	0	-9.87	-9.87	1	0
898	1	0	0	0	1.52	1	0.46	0.44	1	0	-13.24	-13.23	1	0
1205	1	0	0	0	1.46	1	0.46	0.44	1	0	-12.42	-12.42	1	0
1445	1	0	0	0	1.53	1	0.46	0.44	1	0	-15.33	-15.32	1	0
1648	1	0	0	0	1.21	1	0.47	0.44	1	0	-16.28	-16.27	1	0
1866	1	0	0	0	1.52	1	0.46	0.44	1	0	-12.41	-12.41	1	0
2350	1	0	0	0	0.73	1	0.46	0.44	1	0	-10.28	-10.28	1	0
2394	1	0	0	0	1.58	1	0.46	0.44	1	0	-11.98	-11.98	1	0
2487	1	0	0	0	1.58	1	0.46	0.44	1	0	-13.12	-13.11	1	0
2735	1	0	0	0	1.52	1	0.46	0.44	1	0	-13.39	-13.39	1	0
3356	1	0	0	0	1.52	1	0.46	0.44	1	0	-15.16	-15.15	1	0
1645	1	0	0	0	1.15	1	0.42	0.45	1	0	-13.68	-13.68	1	0
1746	1	0	0	0	1.15	1	0.42	0.45	1	0	-12.43	-12.43	1	0
2174	1	0	0	0	1.33	1	0.41	0.45	1	0	-17.37	-17.37	1	0
2598	1	0	0	0	1.15	1	0.42	0.45	1	0	-13.32	-13.32	1	0
2758	1	0	0	0	1.15	1	0.42	0.45	1	0	-13.72	-13.72	1	0
24	1	0	0	0	1.28	1	0.41	0.46	1	0	-13.01	-13.01	1	0
2720	1	0	0	0	1.28	1	0.41	0.46	1	0	-14.48	-14.48	1	0
1327	1	0	0	0	1.26	1	0.37	0.47	1	0	-15.52	-15.51	1	0
2017	1	0	0	0	1.2	1	0.38	0.47	1	0	-13.38	-13.38	1	0
2263	1	2.49	0.04	0	4.19	1	0.35	0.47	0	0	-57.8	-57.8	1	2.52
3037	1	3.35	0.06	0	5.35	1	0.3	0.49	0	0	-60	-60	1	3.41
2778	1	4.54	0.14	0	6.54	1	0.27	0.5	0	0	-61.77	-61.77	1	4.5
867	1	4	0.2	0	5.58	1	0.23	0.52	0	0	-69.52	-69.52	1	4
1755	1	0	0	0	2.72	1	0.21	0.52	2	0	-18.33	-18.33	1	0
2543	1	1.52	0.03	0	2.51	1	0.2	0.53	0	0	-31.82	-31.82	1	1.46
2826	1	0	0	0	3.01	1	0.18	0.53	4	0	-38.24	-38.24	1	0
1993	1	0	0	0	1.3	1	0.17	0.54	2	0	-17.43	-17.43	1	0
2401	1	0	0	0	1.38	1	0.16	0.54	2	0	-18.57	-18.57	1	0
83	1	1.52	0.02	0	2.51	1	0.15	0.55	2	0	-27.15	-27.15	1	1.51
1431	1	1.48	0	0	2.38	1	0.15	0.55	2	0	-25.73	-25.73	1	1.48
2232	1	1.51	0.02	0	2.52	1	0.15	0.55	2	0	-32.96	-32.96	1	1.47
3325	1	1.48	0	0	2.38	1	0.15	0.55	2	0	-28.68	-28.68	1	1.48
717	1	0	0	0	1.3	1	0.1	0.57	1	0	-11.06	-11.06	1	0
896	1	0	0	0	1.3	1	0.1	0.57	1	0	-11.81	-11.81	1	0
907	1	0	0	0	1.37	1	0.1	0.57	1	0	-14	-14	1	0
991	1	0	0	0	1.37	1	0.1	0.57	1	0	-12.58	-12.58	1	0
1448	1	0	0	0	1.37	1	0.1	0.57	1	0	-12.44	-12.44	1	0
1613	1	0	0	0	1.36	1	0.1	0.57	1	0	-12.09	-12.09	1	0
1664	1	0	0	0	1.37	1	0.1	0.57	1	0	-12.33	-12.33	1	0
1714	1	0	0	0	1.3	1	0.1	0.57	1	0	-11.75	-11.75	1	0
1756	1	0	0	0	1.37	1	0.1	0.57	1	0	-12.51	-12.51	1	0
1947	1	0	0	0	1.36	1	0.1	0.57	1	0	-11.95	-11.95	1	0
2201	1	0	0	0	1.37	1	0.1	0.57	1	0	-14.71	-14.71	1	0
2326	1	0	0	0	1.3	1	0.1	0.57	1	0	-11.71	-11.71	1	0
2443	1	0	0	0	1.37	1	0.1	0.57	1	0	-13.14	-13.14	1	0
2770	1	0	0	0	1.36	1	0.1	0.57	1	0	-14.48	-14.47	1	0
3014	1	0	0	0	1.3	1	0.1	0.57	1	0	-11.03	-11.03	1	0
3181	1	0	0	0	1.36	1	0.1	0.57	1	0	-11.2	-11.2	1	0
3353	1	0	0	0	1.36	1	0.1	0.57	1	0	-12.51	-12.51	1	0
249	1	0	0	0	1.31	1	0.1	0.58	1	0	-11.9	-11.9	1	0
405	1	0	0	0	1.31	1	0.1	0.58	1	0	-12.28	-12.28	1	0.04
760	1	0	0	0	0.68	1	0.09	0.58	1	0	-10.22	-10.21	1	0.04
851	1	0	0	0	1.31	1	0.1	0.58	1	0	-12.14	-12.14	1	0
1588	1	2.95	0.11	0	3.92	1	0.1	0.58	0	0	-48.69	-48.69	1	2.97
2102	1	0	0	0	1.31	1	0.1	0.58	1	0	-11.59	-11.59	1	0
2516	1	1.74	0	0	2.58	1	0.1	0.58	2	0	-30.11	-30.11	1	1.74
2925	1	5.14	0.09	0	6.56	1	0.1	0.58	0	0	-58.09	-58.09	1	5.1
2783	1	1.47	0	0	2.08	1	0.08	0.59	2	0	-25.29	-25.29	1	1.47
108	1	0.02	0	0	2.41	1	0.06	0.6	4	0	-32.99	-32.99	1	0
583	1	3.03	0.23	0	3.67	1	0.05	0.6	0	0	-49.64	-49.64	1	3.08
2393	1	0	0	0	1.8	1	0.04	0.61	2	0	-23.29	-23.29	1	0
3135	1	3.58	0.05	0	4.68	1	0.04	0.61	0	0	-28.37	-28.37	1	3.6
404	1	4.07	0.27	0	4.65	1	0.03	0.62	0	0	-55.62	-55.62	1	4.04
1401	1	3.01	0	0	3.56	1	0.03	0.62	3	0	-41.12	-41.12	1	3.01
2161	1	0	0	0	1.21	1	0.03	0.62	1	0	-16.21	-16.2	1	0
57	1	0.92	0.01	0	1.15	1	0.02	0.63	1	0	-21.02	-21.02	1	0.92
361	1	6.65	0.48	0	7.11	1	0.02	0.63	0	0	-84.24	-84.24	1	6.57
1008	1	1.28	0.67	0	1.75	1	0.02	0.63	0	0	-17.8	-17.8	1	1.25
1185	1	1.32	0.04	0	1.56	1	0.02	0.63	0	0	-30.08	-30.08	1	1.34
1823	1	3.47	0.13	0	3.95	1	0.02	0.63	0	0	-32.57	-32.56	1	3.13
2192	1	5.93	0.36	0	6.5	1	0.02	0.63	0	0	-73.58	-73.58	1	5.96
2828	1	2.75	0.1	0	4.68	1	0.02	0.63	0	0	-24.56	-24.56	1	2.93
2922	1	3.51	0.06	0	4.19	1	0.02	0.63	0	0	-36.07	-36.07	1	3.55
3146	1	3.48	0.06	0	4.21	1	0.02	0.63	0	0	-39.48	-39.48	1	3.51
74	1	2.48	0.12	0	2.76	1	0.01	0.64	0	0	-27.25	-27.26	1	2.48
671	1	2.48	0.12	0	2.77	1	0.01	0.64	0	0	-24.7	-24.7	1	2.48
678	1	2.48	0.12	0	2.76	1	0.01	0.64	0	0	-31.07	-31.07	1	2.48
1163	1	3.39	1.7	0	5.09	1	0.01	0.64	0	0	-49.67	-49.66	1	3.39
2186	1	0	0	0	2.34	1	0.01	0.64	2	0	-22.95	-22.95	1	0
2519	1	2.48	0	0	2.76	1	0.01	0.64	2	0	-27.62	-27.62	1	2.48
2909	1	5.07	0.14	0	7.95	1	0.01	0.64	0	0	-39.22	-39.22	1	5.04
30	1	2.17	0.01	0	2.94	1	0	0.65	1	0	-20.78	-20.78	1	2.19
118	1	1.22	0.03	0	2.23	1	0	0.65	0	0	-17.82	-17.82	1	1.24
236	1	2.49	0.06	0	4.31	1	0	0.65	0	0	-18.8	-18.8	1	2.46
317	1	5.12	0.13	0	8.33	1	0	0.65	0	0	-38.43	-38.42	1	5.14
330	1	1.49	0.76	0	2.22	1	0	0.65	0	0	-26.41	-26.41	1	1.51
342	1	4.91	0	0	5.31	1	0	0.65	1	0	-25.16	-25.16	1	4.96
408	1	3.57	0.01	0	5.28	1	0	0.65	1	0	-18.84	-18.84	1	3.69
409	1	4.44	3.02	0	5.8	1	0	0.65	0	0	-46.5	-46.5	1	4.39
1137	1	3.06	0.04	0	3.28	1	0.01	0.65	0	0	-53.78	-53.77	1	3.06
1158	1	2.69	0.01	0	3.14	1	0	0.65	1	0	-28.07	-28.07	1	2.62
1184	1	0.01	0.01	0	2.41	1	0.01	0.65	2	0	-19.08	-19.07	1	0
1227	1	2.25	1.12	0	3.37	1	0	0.65	0	0	-37.16	-37.16	1	2.25
1231	1	2.46	0.01	0	3.28	1	0	0.65	1	0	-25.93	-25.93	1	2.49
1687	1	2.5	0.06	0	4.3	1	0	0.65	0	0	-19.39	-19.39	1	2.46
1797	1	2.45	0.12	0	2.56	1	0	0.65	0	0	-26.6	-26.6	1	2.45
1831	1	2.63	0.07	0	4.28	1	0.01	0.65	0	0	-16.6	-16.6	1	2.63
1981	1	1.27	0.03	0	2.16	1	0	0.65	0	0	-22.72	-22.71	1	1.24
2489	1	2.53	1.3	0	3.95	1	0.01	0.65	0	0	-24.05	-24.05	1	2.56
2724	1	2.81	2.09	0	4.45	1	0.01	0.65	0	0	-38.99	-38.99	1	2.88
2774	1	4.97	0	0	5.36	1	0	0.65	1	0	-22.66	-22.66	1	5.02
3044	1	4.96	3.8	0	8.07	1	0	0.65	0	0	-35.59	-35.59	1	4.94
3129	1	5.54	0.28	0	5.74	1	0	0.65	0	0	-64.35	-64.35	1	5.5
3130	1	2.61	0	0	2.75	1	0	0.65	2	0	-26.38	-26.38	1	2.61
3138	1	3.52	0	0	5.28	1	0	0.65	1	0	-17.42	-17.42	1	3.52
3143	1	2.5	0.06	0	4.28	1	0	0.65	0	0	-23.93	-23.93	1	2.5
126	1	0.25	0.01	0	0.58	1	0	0.66	0	0	-13.1	-13.1	1	0.25
130	1	4.96	0	0	5.48	1	0	0.66	1	0	-26.92	-26.92	1	4.96
131	1	1.48	1.08	0	1.81	1	0	0.66	0	0	-20.75	-20.75	1	1.49
143	1	2.49	0	0	2.69	1	0	0.66	1	0	-29.63	-29.63	1	2.5
263	1	2.99	2.06	0	4.03	1	0	0.66	0	0	-38.65	-38.65	1	2.99
273	1	0.2	0.01	0	0.59	1	0	0.66	0	0	-11.53	-11.53	1	0.2
279	1	0.2	0	0	0.59	1	0	0.66	1	0	-14.74	-14.74	1	0.2
369	1	1.69	1.17	0	2.34	1	0	0.66	0	0	-20.09	-20.09	1	1.69
420	1	4.73	2.78	0	5.56	1	0	0.66	0	0	-52.07	-52.07	1	4.77
427	1	3.4	2.37	0	3.99	1	0	0.66	0	0	-35.85	-35.85	1	3.41
506	1	2.88	0.03	0	3.07	1	0	0.66	1	0	-18.89	-18.89	1	2.88
517	1	2.88	0.03	0	3.07	1	0	0.66	1	0	-17.86	-17.86	1	2.88
630	1	3.19	0	0	3.37	1	0	0.66	1	0	-26.78	-26.78	1	3.16
662	1	3.32	2.37	0	3.52	1	0	0.66	0	0	-35.56	-35.56	1	3.39
679	1	0.2	0	0	0.59	1	0	0.66	1	0	-15.68	-15.68	1	0.2
753	1	1.63	0	0	1.99	1	0	0.66	1	0	-14.71	-14.71	1	1.33
778	1	3.08	2.22	0	3.96	1	0	0.66	0	0	-38.93	-38.93	1	3.09
825	1	1.48	1.08	0	1.81	1	0	0.66	0	0	-23.66	-23.66	1	1.49
882	1	0.2	0	0	0.59	1	0	0.66	1	0	-13.39	-13.39	1	0.2
889	1	3.54	0	0	5.32	1	0	0.66	1	0	-18.78	-18.78	1	3.54
963	1	1.5	1.07	0	2.04	1	0	0.66	0	0	-20.64	-20.64	1	1.52
1193	1	0.25	0.01	0	0.58	1	0	0.66	0	0	-12.09	-12.09	1	0.25
1275	1	4.77	0.22	0	4.85	1	0	0.66	0	0	-65.81	-65.81	1	4.72
1284	1	1.67	1.18	0	2.04	1	0	0.66	0	0	-27.71	-27.71	1	1.69
1573	1	5.67	3.79	0	6.1	1	0	0.66	0	0	-58.05	-58.04	1	5.68
1633	1	1.51	1.1	0	1.85	1	0	0.66	0	0	-19.29	-19.29	1	1.53
1721	1	5.88	4.13	0	6.14	1	0	0.66	0	0	-57.52	-57.52	1	5.98
1827	1	1.69	1.17	0	2.34	1	0	0.66	0	0	-22.78	-22.78	1	1.69
1887	1	0.2	0.01	0	0.59	1	0	0.66	0	0	-13.8	-13.8	1	0.2
1961	1	1.68	0.08	0	1.73	1	0	0.66	0	0	-25.47	-25.47	1	1.68
2122	1	0.2	0	0	0.59	1	0	0.66	1	0	-14.58	-14.58	1	0.2
2340	1	3.4	0.03	0	3.68	1	0	0.66	1	0	-28.65	-28.65	1	3.43
2384	1	0.2	0.01	0	0.59	1	0	0.66	0	0	-11.68	-11.68	1	0.2
2684	1	3.48	0.03	0	4.98	1	0	0.66	1	0	-20.37	-20.37	1	3.52
2693	1	0.2	0.01	0	0.59	1	0	0.66	0	0	-11.55	-11.55	1	0.2
2718	1	3.09	0.02	0	3.34	1	0	0.66	1	0	-30.58	-30.58	1	3.07
2762	1	3.49	0	0	5.23	1	0	0.66	1	0	-22.99	-22.99	1	3.49
2898	1	0.25	0.01	0	0.58	1	0	0.66	0	0	-12.64	-12.64	1	0.25
2929	1	3.58	2.46	0	4.62	1	0	0.66	0	0	-31.22	-31.22	1	3.52
3049	1	3.52	0	0	5.28	1	0	0.66	1	0	-19.05	-19.05	1	3.52
3055	1	3.37	2.31	0	4.21	1	0	0.66	0	0	-38.55	-38.55	1	3.37
3278	1	3.08	0.04	0	3.09	1	0	0.66	0	0	-26.26	-26.26	1	3.07
3287	1	1.35	0.03	0	2.3	1	0	0.66	0	0	-16.84	-16.84	1	1.31
3330	1	4.34	0	0	4.72	1	0	0.66	1	0	-24.74	-24.74	1	4.39
3352	1	3.42	0	0	5.13	1	0	0.66	1	0	-25.89	-25.89	1	3.42
3389	1	4.06	2.86	0	5.22	1	0	0.66	0	0	-61.65	-61.65	1	4.07
5	1	56.7	0	0	0	1	0	0.67	0	0	-117.64	-117.64	1	56.83
9	1	2.87	0	0	1.18	1	0	0.67	0	0	-13.17	-13.17	1	2.9
10	1	3.43	2.56	0	4.26	1	0	0.67	0	0	-28.15	-28.15	1	3.55
26	1	5.86	0	0	1.45	1	0	0.67	0	0	-16.76	-16.76	1	5.76
35	1	3.33	2.43	0	3.59	1	0	0.67	0	0	-23.95	-23.95	1	3.4
36	1	2.87	0	0	1.18	1	0	0.67	0	0	-10.73	-10.73	1	2.9
37	1	8.69	0	0	2.18	1	0	0.67	0	0	-48.27	-48.27	1	8.58
38	1	2.58	0	0	0.89	1	0	0.67	0	0	-26.62	-26.62	1	2.57
39	1	6.88	0	0	1.29	1	0	0.67	0	0	-24.24	-24.24	1	6.65
40	1	7.77	0	0	1.45	1	0	0.67	0	0	-34.79	-34.79	1	7.73
42	1	2.87	0	0	1.18	1	0	0.67	0	0	-11.55	-11.55	1	2.9
43	1	5.81	0	0	1.45	1	0	0.67	0	0	-19.61	-19.61	1	5.76
47	1	7.99	0	0	1.38	1	0	0.67	0	0	-40.4	-40.4	1	7.95
49	1	4.38	0	0	1.53	1	0	0.67	0	0	-17.33	-17.33	1	4.37
52	1	9.35	0	0	1.64	1	0	0.67	0	0	-39.42	-39.42	1	9.41
53	1	8.66	0	0	1.29	1	0	0.67	0	0	-32.35	-32.35	1	8.65
54	1	4.42	0	0	1.53	1	0	0.67	0	0	-20.63	-20.63	1	4.41
55	1	3.37	0	0	1	1	0	0.67	0	0	-13.4	-13.4	1	3.17
56	1	1.46	0	0	0.72	1	0	0.67	0	0	-11.43	-11.43	1	1.48
58	1	3.02	0	0	1.25	1	0	0.67	0	0	-19.02	-19.02	1	3.01
59	1	5.63	0	0	1.43	1	0	0.67	0	0	-28	-28	1	5.62
61	1	6.05	0	0	1.47	1	0	0.67	0	0	-13.89	-13.89	1	6
63	1	2.81	0	0	0.88	1	0	0.67	0	0	-8.29	-8.29	1	2.81
64	1	2.81	0	0	1.2	1	0	0.67	0	0	-13.05	-13.05	1	2.81
65	1	10.52	3.59	0	4.27	1	0	0.67	0	0	-79.08	-79.08	1	10.42
67	1	1.29	0	0	0.64	1	0	0.67	0	0	-8.76	-8.76	1	1.3
70	1	11.64	0	0	2.84	1	0	0.67	0	0	-27.1	-27.1	1	11.7
71	1	3.02	0	0	1.25	1	0	0.67	0	0	-20.67	-20.67	1	3.01
72	1	1.73	0	0	0.64	1	0	0.67	0	0	-9.66	-9.66	1	1.71
77	1	6.66	0	0	1.33	1	0	0.67	0	0	-34.06	-34.06	1	6.65
78	1	18.64	0	0	0	1	0	0.67	0	0	-71.52	-71.52	1	18.61
80	1	3.02	0	0	1.25	1	0	0.67	0	0	-18.62	-18.62	1	3.01
81	1	10.64	0	0	0.59	1	0	0.67	0	0	-60.12	-60.12	1	10.61
82	1	3.64	2.67	0	3.4	1	0	0.67	0	0	-22.89	-22.89	1	3.51
84	1	3.41	0	0	1.34	1	0	0.67	0	0	-21.32	-21.32	1	3.41
85	1	7.43	0	0	1.29	1	0	0.67	0	0	-22.33	-22.33	1	7.5
87	1	4.87	0	0	1.41	1	0	0.67	0	0	-19.5	-19.5	1	5.01
88	1	7.37	0	0	1.28	1	0	0.67	0	0	-31.91	-31.91	1	7.44
89	1	2.87	0	0	1.18	1	0	0.67	0	0	-13.15	-13.15	1	2.9
92	1	2.58	0	0	0.89	1	0	0.67	0	0	-25.36	-25.36	1	2.57
95	1	4.72	0	0	1.18	1	0	0.67	0	0	-22.71	-22.71	1	4.74
96	1	3.4	0	0	0.88	1	0	0.67	0	0	-17.2	-17.2	1	3.4
98	1	6.7	0	0	1.29	1	0	0.67	0	0	-23.57	-23.57	1	6.81
99	1	3.54	0	0	1.37	1	0	0.67	0	0	-10.7	-10.7	1	3.53
100	1	5.02	0	0	1.08	1	0	0.67	0	0	-17.5	-17.5	1	5.01
101	1	2.87	0	0	1.18	1	0	0.67	0	0	-11.19	-11.19	1	2.9
111	1	2.87	2.11	0	2.98	1	0	0.67	0	0	-35.02	-35.02	1	2.93
114	1	6.33	0	0	1.22	1	0	0.67	0	0	-38.26	-38.26	1	6.39
115	1	8.69	0	0	1.22	1	0	0.67	0	0	-32.49	-32.49	1	8.65
116	1	3.4	0	0	0.9	1	0	0.67	0	0	-19.87	-19.87	1	3.17
117	1	7.62	0	0	1.44	1	0	0.67	0	0	-45.33	-45.33	1	7.59
120	1	5.11	0	0	1.42	1	0	0.67	0	0	-27.13	-27.13	1	5.21
121	1	4.52	0	0	1.5	1	0	0.67	0	0	-27.36	-27.36	1	4.56
123	1	12.71	0	0	0	1	0	0.67	0	0	-32.81	-32.81	1	12.67
125	1	4.63	0	0	1.23	1	0	0.67	0	0	-23.85	-23.85	1	4.59
127	1	2.66	0	0	1.15	1	0	0.67	0	0	-19.48	-19.48	1	2.65
128	1	6.6	0	0	1.52	1	0	0.67	0	0	-29.83	-29.83	1	6.59
132	1	3.54	0	0	1.37	1	0	0.67	0	0	-9.67	-9.67	1	3.53
133	1	9.91	0	0	1.55	1	0	0.67	0	0	-24.22	-24.22	1	10.01
134	1	4.92	0	0	1.26	1	0	0.67	0	0	-15.11	-15.11	1	4.87
137	1	1.9	0	0	0.83	1	0	0.67	0	0	-16.79	-16.79	1	1.9
138	1	5.06	0	0	1.28	1	0	0.67	0	0	-29.61	-29.61	1	5.01
139	1	12.37	0	0	3.77	1	0	0.67	0	0	-43.84	-43.84	1	12.46
140	1	2.46	0	0	1.1	1	0	0.67	0	0	-10.94	-10.94	1	2.46
141	1	2.87	0	0	1.18	1	0	0.67	0	0	-11.57	-11.57	1	2.9
146	1	3.4	0	0	0.88	1	0	0.67	0	0	-16.92	-16.92	1	3.4
148	1	6.94	0	0	1.08	1	0	0.67	0	0	-29.67	-29.67	1	6.72
149	1	2.78	0	0	1.16	1	0	0.67	0	0	-12.18	-12.18	1	2.81
150	1	3.05	0	0	1.26	1	0	0.67	0	0	-16.66	-16.66	1	3.04
152	1	10.24	0	0	2.63	1	0	0.67	0	0	-45.56	-45.56	1	10.18
154	1	9.77	0	0	2.6	1	0	0.67	0	0	-29.27	-29.27	1	9.73
155	1	7.82	0	0	2.25	1	0	0.67	0	0	-51.33	-51.33	1	7.79
159	1	1.48	0	0	0.74	1	0	0.67	0	0	-11.61	-11.61	1	1.48
160	1	1.48	0	0	0.74	1	0	0.67	0	0	-11.56	-11.56	1	1.48
161	1	8.43	0	0	1.92	1	0	0.67	0	0	-31.59	-31.59	1	8.49
162	1	8.86	0	0	1.3	1	0	0.67	0	0	-30.35	-30.35	1	8.85
164	1	3.81	0	0	1.42	1	0	0.67	0	0	-25.76	-25.76	1	3.81
165	1	11.97	0	0	4.04	1	0	0.67	0	0	-46.53	-46.53	1	11.91
166	1	7.26	0	0	1.57	1	0	0.67	0	0	-17.6	-17.6	1	7.24
167	1	12.01	0	0	3.73	1	0	0.67	0	0	-45.02	-45.02	1	12.1
168	1	3.02	0	0	1.25	1	0	0.67	0	0	-20.48	-20.48	1	3.01
170	1	6.91	0	0	0.9	1	0	0.67	0	0	-37.43	-37.43	1	7.11
171	1	7.28	1.72	0	3.14	1	0	0.67	0	0	-50.75	-50.76	1	7.45
173	1	2.16	1.57	0	2.39	1	0	0.67	0	0	-25.65	-25.65	1	2.22
174	1	4.19	0	0	1.23	1	0	0.67	0	0	-9.34	-9.34	1	4.07
178	1	1.3	0	0	0.66	1	0	0.67	0	0	-11.33	-11.33	1	1.3
179	1	5.07	0	0	1.6	1	0	0.67	0	0	-23.01	-23.01	1	5.15
182	1	3.41	0	0	1.34	1	0	0.67	0	0	-18.78	-18.78	1	3.41
183	1	5.16	0	0	1.39	1	0	0.67	0	0	-19.29	-19.29	1	5.08
184	1	20.03	0	0	0	1	0	0.67	0	0	-78.35	-78.35	1	20.12
187	1	8.63	0	0	1.03	1	0	0.67	0	0	-20.62	-20.62	1	8.65
189	1	2.19	0	0	0.75	1	0	0.67	0	0	-15.29	-15.29	1	2.18
190	1	5.37	0	0	1.4	1	0	0.67	0	0	-31.7	-31.7	1	5.28
191	1	6.3	0	0	1.08	1	0	0.67	0	0	-25.71	-25.71	1	6.21
193	1	13.66	0	0	0	1	0	0.67	0	0	-36.87	-36.87	1	13.8
194	1	10.51	0	0	2.65	1	0	0.67	0	0	-40.8	-40.8	1	10.47
195	1	7.77	0	0	1.45	1	0	0.67	0	0	-29.76	-29.76	1	7.73
196	1	3.52	0	0	1.25	1	0	0.67	0	0	-10.9	-10.9	1	3.53
198	1	4.93	0	0	1.26	1	0	0.67	0	0	-18.27	-18.27	1	4.89
199	1	4.93	0.06	0	5.1	1	0	0.67	0	0	-25.32	-25.32	1	4.96
200	1	6.13	0	0	1.7	1	0	0.67	0	0	-30.24	-30.24	1	6.21
202	1	6.08	0	0	1.7	1	0	0.67	0	0	-27.43	-27.43	1	6.16
203	1	7.56	1.02	0	2.24	1	0	0.67	0	0	-30.87	-30.87	1	7.58
204	1	2.48	0	0	1.1	1	0	0.67	0	0	-11.99	-11.99	1	2.47
205	1	16.91	0	0	0	1	0	0.67	0	0	-31.67	-31.67	1	16.97
206	1	5.78	0	0	1.72	1	0	0.67	0	0	-16.62	-16.62	1	5.76
207	1	10.83	0	0	2.16	1	0	0.67	0	0	-37.64	-37.64	1	10.76
208	1	6.63	0	0	1.52	1	0	0.67	0	0	-23.77	-23.77	1	6.61
209	1	3.73	0	0	1.11	1	0	0.67	0	0	-23.08	-23.08	1	3.71
210	1	7.68	0	0	1.36	1	0	0.67	0	0	-42.44	-42.44	1	7.64
211	1	1.5	0	0	0.73	1	0	0.67	0	0	-9.44	-9.44	1	1.52
212	1	0	0	0	0	1	0	0.67	0	0	-4.67	-4.67	1	0
213	1	10.73	0	0	2.79	1	0	0.67	0	0	-44.44	-44.44	1	10.65
214	1	4.63	0	0	1.33	1	0	0.67	0	0	-26.93	-26.93	1	4.56
215	1	1.11	0	0	0.41	1	0	0.67	0	0	-3.76	-3.76	1	1.3
217	1	5.21	0	0	1.26	1	0	0.67	0	0	-43.41	-43.41	1	5.19
218	1	3.4	0	0	0.88	1	0	0.67	0	0	-15.96	-15.96	1	3.4
219	1	5.77	0	0	1.72	1	0	0.67	0	0	-19.27	-19.27	1	5.75
220	1	16.22	0	0	0	1	0	0.67	0	0	-62.86	-62.86	1	16.13
221	1	3	0.67	0	0.97	1	0	0.67	0	0	-21.09	-21.09	1	3.09
222	1	3.48	0	0	0.89	1	0	0.67	0	0	-10.68	-10.68	1	3.47
223	1	4.6	0	0	1.02	1	0	0.67	0	0	-21.26	-21.26	1	4.59
226	1	6.66	0	0	1.42	1	0	0.67	0	0	-23.1	-23.1	1	6.59
227	1	2.49	0.03	0	4.74	1	-0.01	0.67	2	0	-33.77	-33.78	1	2.49
228	1	7.36	0	0	1.57	1	0	0.67	0	0	-16.06	-16.06	1	7.34
230	1	3.73	0	0	1.41	1	0	0.67	0	0	-24.27	-24.27	1	3.72
232	1	6.69	0	0	1.52	1	0	0.67	0	0	-16.11	-16.11	1	6.67
235	1	5.21	0	0	1.29	1	0	0.67	0	0	-17.21	-17.21	1	5.16
238	1	2.46	0	0	1.1	1	0	0.67	0	0	-12.02	-12.02	1	2.46
242	1	2.54	1.26	0	1.21	1	0	0.67	0	0	-30.31	-30.31	1	2.52
244	1	1.69	0	0	0.61	1	0	0.67	0	0	-12.3	-12.3	1	1.68
246	1	9.62	0	0	2.58	1	0	0.67	0	0	-46.18	-46.18	1	9.58
247	1	10.88	0	0	2.2	1	0	0.67	0	0	-37.95	-37.95	1	10.8
248	1	1.61	0	0	0.59	1	0	0.67	0	0	-11.33	-11.33	1	1.6
250	1	6.84	0	0	1.39	1	0	0.67	0	0	-46.56	-46.56	1	6.81
251	1	4.12	0	0	1.35	1	0	0.67	0	0	-24.09	-24.09	1	4.13
252	1	4.79	0	0	1.09	1	0	0.67	0	0	-36.52	-36.52	1	4.77
253	1	4.66	0	0	1.57	1	0	0.67	0	0	-23.74	-23.74	1	4.65
254	1	1.23	0	0	0.76	1	0	0.67	0	0	-13.79	-13.79	1	1.3
255	1	4.47	0	0	1.08	1	0	0.67	0	0	-28.01	-28.01	1	4.55
256	1	4.56	0	0	1.1	1	0	0.67	0	0	-28.14	-28.14	1	4.55
257	1	10.58	0	0	2.66	1	0	0.67	0	0	-37.71	-37.71	1	10.52
259	1	3.08	0	0	1.09	1	0	0.67	0	0	-17.42	-17.42	1	3.01
265	1	3.28	0	0	1.31	1	0	0.67	0	0	-7.59	-7.59	1	3.28
266	1	2.18	0	0	0.62	1	0	0.67	0	0	-11.52	-11.52	1	2.16
267	1	7.74	0	0	1.37	1	0	0.67	0	0	-31.83	-31.83	1	7.7
269	1	10.96	0	0	2.7	1	0	0.67	0	0	-37.39	-37.39	1	10.8
271	1	3.82	0	0	1.36	1	0	0.67	0	0	-30.74	-30.74	1	3.79
272	1	4.9	0	0	1.17	1	0	0.67	0	0	-32.3	-32.3	1	4.95
274	1	9.2	0	0	0.66	1	0	0.67	0	0	-63.44	-63.44	1	9.14
275	1	7.87	0	0	1.31	1	0	0.67	0	0	-35.84	-35.84	1	7.94
276	1	6.83	0	0	1.25	1	0	0.67	0	0	-29.75	-29.75	1	6.89
277	1	5.81	0	0	1.45	1	0	0.67	0	0	-20.11	-20.11	1	5.76
278	1	6.03	0	0	1.51	1	0	0.67	0	0	-31.9	-31.9	1	6.16
280	1	5.19	3.63	0	5.26	1	0	0.67	0	0	-51.22	-51.22	1	5.12
283	1	5.1	0	0	1.28	1	0	0.67	0	0	-24.11	-24.11	1	5.05
284	1	4.38	0	0	1.53	1	0	0.67	0	0	-16.48	-16.48	1	4.37
285	1	5.85	0	0	1.45	1	0	0.67	0	0	-19.62	-19.62	1	5.75
286	1	21.01	0.71	0	1.03	1	0	0.67	0	0	-58.13	-58.13	1	21.05
287	1	2.87	0	0	1.18	1	0	0.67	0	0	-11.62	-11.62	1	2.9
288	1	1.68	0	0	0.83	1	0	0.67	0	0	-11.6	-11.6	1	1.68
290	1	4.52	0	0	1.5	1	0	0.67	0	0	-26.67	-26.67	1	4.56
291	1	4.53	0	0	1.55	1	0	0.67	0	0	-24.63	-24.63	1	4.52
292	1	4.38	0	0	1.53	1	0	0.67	0	0	-16.32	-16.32	1	4.37
294	1	5.53	0	0	1.16	1	0	0.67	0	0	-23.42	-23.42	1	5.5
295	1	8.17	0	0	2.51	1	0	0.67	0	0	-53.16	-53.16	1	8.15
296	1	13.33	0	0	0	1	0	0.67	0	0	-28.54	-28.54	1	13.26
298	1	10.86	0	0	2.68	1	0	0.67	0	0	-46.09	-46.09	1	10.8
299	1	6.69	0	0	1.52	1	0	0.67	0	0	-22.38	-22.38	1	6.67
302	1	6.41	0	0	1.29	1	0	0.67	0	0	-27.62	-27.62	1	6.39
304	1	0	0	0	0	1	0	0.67	0	0	-3.79	-3.79	1	0
305	1	8.62	0	0	1.41	1	0	0.67	0	0	-42.06	-42.06	1	8.58
306	1	5.13	0	0	1.28	1	0	0.67	0	0	-12.07	-12.07	1	5.08
307	1	8.74	0	0	1.5	1	0	0.67	0	0	-35.96	-35.96	1	8.85
308	1	1.39	0	0	0.48	1	0	0.67	0	0	-11.47	-11.46	1	1.3
310	1	11.05	0	0	3.94	1	0	0.67	0	0	-43.95	-43.95	1	11
311	1	4.38	0	0	1.53	1	0	0.67	0	0	-19.92	-19.92	1	4.37
312	1	8.01	0	0	1.31	1	0	0.67	0	0	-32.77	-32.77	1	8.09
315	1	11.72	0	0	4.01	1	0	0.67	0	0	-50.23	-50.23	1	11.66
319	1	15.75	0	0	0	1	0	0.67	0	0	-59.97	-59.97	1	15.72
320	1	2.16	0	0	0.98	1	0	0.67	0	0	-11.36	-11.36	1	2.18
321	1	2.58	0	0	0.89	1	0	0.67	0	0	-25.89	-25.89	1	2.57
322	1	10.17	0	0	3.54	1	0	0.67	0	0	-31.49	-31.49	1	10.23
324	1	4.87	0	0	1.41	1	0	0.67	0	0	-17.22	-17.22	1	5.01
325	1	14.61	0	0	0	1	0	0.67	0	0	-61.14	-61.14	1	14.48
326	1	7.57	0	0	1.44	1	0	0.67	0	0	-22.47	-22.47	1	7.53
327	1	2.46	0	0	1.1	1	0	0.67	0	0	-11.45	-11.45	1	2.46
328	1	4.57	0	0	1.56	1	0	0.67	0	0	-23.43	-23.43	1	4.56
332	1	6.98	0.02	0	8.69	1	0	0.67	1	0	-25.54	-25.54	1	7.09
333	1	5.18	0	0	1.26	1	0	0.67	0	0	-44.62	-44.62	1	5.16
334	1	16.02	0	0	0	1	0	0.67	0	0	-43.62	-43.62	1	15.89
335	1	1.51	0	0	0.55	1	0	0.67	0	0	-11.37	-11.37	1	1.51
337	1	7.08	0	0	1.27	1	0	0.67	0	0	-21.34	-21.34	1	7.14
338	1	7.82	0	0	1.37	1	0	0.67	0	0	-16.94	-16.94	1	7.79
339	1	8.3	0	0	2.44	1	0	0.67	0	0	-47	-47	1	8.28
340	1	6.94	0	0	1.08	1	0	0.67	0	0	-34.24	-34.24	1	6.72
343	1	22.05	0	0	0	1	0	0.67	0	0	-42.56	-42.56	1	21.98
344	1	7.07	0	0	1.72	1	0	0.67	0	0	-17.35	-17.35	1	6.94
345	1	23.4	0	0	0	1	0	0.67	0	0	-70.22	-70.22	1	23.18
346	1	6.24	0	0	1.48	1	0	0.67	0	0	-26.92	-26.92	1	6.13
347	1	3.4	0	0	0.88	1	0	0.67	0	0	-20.2	-20.2	1	3.4
350	1	7.04	0	0	1.26	1	0	0.67	0	0	-32.93	-32.93	1	7.11
352	1	2.87	0	0	1.18	1	0	0.67	0	0	-11.13	-11.13	1	2.9
353	1	10.15	0	0	2.02	1	0	0.67	0	0	-21.24	-21.24	1	10.19
354	1	9.2	0	0	1.59	1	0	0.67	0	0	-35.36	-35.36	1	9.14
355	1	11.42	0	0	2.83	1	0	0.67	0	0	-42.29	-42.29	1	11.48
356	1	4.6	0	0	1.02	1	0	0.67	0	0	-22.13	-22.13	1	4.59
357	1	33.03	0	0	0	1	0	0.67	0	0	-51.58	-51.58	1	32.88
358	1	6.53	0	0	1.23	1	0	0.67	0	0	-25.43	-25.43	1	6.59
359	1	10.78	0	0	2.12	1	0	0.67	0	0	-23.43	-23.43	1	10.76
360	1	11.69	0	0	2.43	1	0	0.67	0	0	-30.44	-30.44	1	11.8
362	1	13.24	0	0	0	1	0	0.67	0	0	-56.65	-56.65	1	13.2
364	1	2.48	0	0	1.1	1	0	0.67	0	0	-9.86	-9.86	1	2.47
365	1	2.46	0	0	1.1	1	0	0.67	0	0	-12.87	-12.87	1	2.46
367	1	5.15	0	0	1.59	1	0	0.67	0	0	-23.4	-23.4	1	5.21
371	1	24.72	0	0	0	1	0	0.67	0	0	-50.75	-50.75	1	25.02
373	1	4.94	0	0	1.01	1	0	0.67	0	0	-15.23	-15.23	1	5
374	1	17.69	0.88	0	1.12	1	0	0.67	0	0	-65.89	-65.89	1	17.34
376	1	6.92	0	0	1.25	1	0	0.67	0	0	-28.96	-28.96	1	6.72
377	1	9.34	0	0	1.1	1	0	0.67	0	0	-24.08	-24.08	1	9.39
378	1	8.11	0	0	1.47	1	0	0.67	0	0	-29.7	-29.7	1	8.07
379	1	9.96	0	0	1.55	1	0	0.67	0	0	-28.79	-28.79	1	10.06
380	1	5.49	0	0	1.36	1	0	0.67	0	0	-29.33	-29.33	1	5.5
382	1	2.73	0	0	1.17	1	0	0.67	0	0	-8.25	-8.25	1	2.72
383	1	12.54	0	0	4.04	1	0	0.67	0	0	-43.79	-43.79	1	12.57
384	1	6.32	0	0	1.36	1	0	0.67	0	0	-33.87	-33.87	1	6.3
385	1	0	0	0	0	1	0	0.67	0	0	-4.82	-4.82	1	0
386	1	6.51	0	0	1.37	1	0	0.67	0	0	-44.44	-44.44	1	6.49
387	1	1.05	0	0	0.6	1	0	0.67	0	0	-14.21	-14.21	1	1.06
388	1	4.53	0	0	1.55	1	0	0.67	0	0	-22.9	-22.9	1	4.52
389	1	7.12	0	0	1.32	1	0	0.67	0	0	-24.85	-24.85	1	7.24
390	1	13	0	0	0	1	0	0.67	0	0	-24.74	-24.74	1	12.92
391	1	2.87	0	0	1.18	1	0	0.67	0	0	-11.62	-11.62	1	2.9
392	1	1.68	0	0	0.57	1	0	0.67	0	0	-10.98	-10.98	1	1.71
393	1	5.41	0	0	1.21	1	0	0.67	0	0	-31.11	-31.11	1	5.39
394	1	9.31	0	0	1.5	1	0	0.67	0	0	-19.83	-19.83	1	9.41
396	1	11.83	0	0	3.72	1	0	0.67	0	0	-38.28	-38.28	1	11.91
397	1	17.94	0	0	0	1	0	0.67	0	0	-42.6	-42.6	1	17.71
399	1	7.74	0	0	1.25	1	0	0.67	0	0	-29.36	-29.36	1	7.73
400	1	7.14	0	0	1.33	1	0	0.67	0	0	-15.95	-15.95	1	7.11
401	1	6.36	0	0	1.53	1	0	0.67	0	0	-24.23	-24.23	1	6.32
402	1	6.79	0	0	1.39	1	0	0.67	0	0	-35.1	-35.1	1	6.76
406	1	2.46	0	0	1.1	1	0	0.67	0	0	-11.76	-11.76	1	2.46
407	1	5.86	0	0	1.45	1	0	0.67	0	0	-18.1	-18.1	1	5.76
410	1	2.19	0	0	0.75	1	0	0.67	0	0	-11.9	-11.9	1	2.18
411	1	10.67	0	0	3.72	1	0	0.67	0	0	-20.62	-20.62	1	10.76
413	1	2.46	0	0	1.1	1	0	0.67	0	0	-12.36	-12.36	1	2.46
414	1	1.68	0	0	0.83	1	0	0.67	0	0	-11.22	-11.22	1	1.68
416	1	15.06	1.38	0	1.26	1	0	0.67	0	0	-34.6	-34.6	1	14.83
418	1	6.66	0.18	0	3.51	1	0	0.67	0	0	-39.21	-39.21	1	6.72
419	1	1.51	0.04	0	2.4	1	0	0.67	0	0	-20.01	-20.01	1	1.52
421	1	20.05	0	0	0	1	0	0.67	0	0	-58.75	-58.75	1	20.12
423	1	4.38	0	0	1.53	1	0	0.67	0	0	-20.41	-20.41	1	4.37
424	1	6.88	0	0	1.25	1	0	0.67	0	0	-28.4	-28.4	1	6.94
425	1	2.87	0	0	1.18	1	0	0.67	0	0	-12.35	-12.35	1	2.9
428	1	10.69	0	0	9.6	1	0	0.67	0	0	-32.17	-32.16	1	10.73
430	1	4.94	0	0	1.27	1	0	0.67	0	0	-18.93	-18.93	1	5.01
431	1	4.38	0	0	1.53	1	0	0.67	0	0	-17.92	-17.92	1	4.37
432	1	5.77	0	0	1.34	1	0	0.67	0	0	-16.83	-16.83	1	5.71
433	1	1.48	0	0	0.74	1	0	0.67	0	0	-10.99	-10.99	1	1.48
435	1	13.49	0	0	0	1	0	0.67	0	0	-36.28	-36.28	1	13.41
436	1	0	0	0	0	1	0	0.67	0	0	-4.31	-4.31	1	0
437	1	2.87	0	0	1.18	1	0	0.67	0	0	-10.93	-10.93	1	2.9
441	1	4.98	0	0	5.33	1	0	0.67	1	0	-25.37	-25.37	1	5.03
443	1	13.53	0	0	0	1	0	0.67	0	0	-34.46	-34.46	1	13.41
444	1	6.01	0.46	0	1.59	1	0	0.67	0	0	-31.07	-31.08	1	5.96
445	1	9.94	0	0	1.04	1	0	0.67	0	0	-25.36	-25.36	1	10.01
447	1	5.22	0.06	0	2.99	1	0	0.67	0	0	-28.34	-28.34	1	5.14
450	1	7.16	0	0	1.56	1	0	0.67	0	0	-14.13	-14.13	1	7.14
451	1	6.88	0	0	1.25	1	0	0.67	0	0	-31.15	-31.15	1	6.94
453	1	7.9	0	0	2.11	1	0	0.67	0	0	-45.43	-45.43	1	7.95
455	1	17.17	1.45	0	1.12	1	0	0.67	0	0	-43.85	-43.85	1	16.95
456	1	2.99	0	0	1.14	1	0	0.67	0	0	-18.09	-18.09	1	2.99
457	1	2.87	0	0	1.18	1	0	0.67	0	0	-13.79	-13.79	1	2.9
458	1	4.6	0	0	1.02	1	0	0.67	0	0	-26.97	-26.97	1	4.59
459	1	3.81	0	0	1.42	1	0	0.67	0	0	-22.62	-22.62	1	3.81
461	1	6.79	0	0	1.39	1	0	0.67	0	0	-50.86	-50.86	1	6.77
462	1	15.05	1.32	0	1.45	1	0	0.67	0	0	-38.94	-38.94	1	15.02
463	1	3.36	0	0	1.33	1	0	0.67	0	0	-17.33	-17.33	1	3.35
465	1	2.9	0	0	0.93	1	0	0.67	0	0	-12.88	-12.88	1	2.87
466	1	3.96	0	0	1.45	1	0	0.67	0	0	-19.7	-19.7	1	3.95
467	1	7.99	0	0	1.61	1	0	0.67	0	0	-30.3	-30.3	1	7.97
468	1	6.97	0	0	1.4	1	0	0.67	0	0	-36.92	-36.92	1	6.94
469	1	4.1	0	0	1.43	1	0	0.67	0	0	-28.88	-28.88	1	4.14
470	1	4.53	0	0	1.81	1	0	0.67	0	0	-25.07	-25.07	1	4.46
471	1	8.86	0	0	1.3	1	0	0.67	0	0	-32.61	-32.61	1	8.85
472	1	2.99	0	0	1.14	1	0	0.67	0	0	-17.27	-17.27	1	2.99
473	1	3.54	0	0	1.37	1	0	0.67	0	0	-9.54	-9.54	1	3.53
476	1	8.56	0	0	2.02	1	0	0.67	0	0	-47.35	-47.35	1	8.47
477	1	4.19	0	0	1.47	1	0	0.67	0	0	-25.78	-25.78	1	4.24
480	1	8.19	0	0	1.39	1	0	0.67	0	0	-23.55	-23.55	1	8.15
481	1	3.44	2.34	0	3.81	1	0	0.67	0	0	-35.08	-35.07	1	3.28
486	1	14.74	0	0	0	1	0	0.67	0	0	-30.64	-30.64	1	14.68
487	1	4.68	0	0	0.93	1	0	0.67	0	0	-19.62	-19.62	1	4.64
489	1	3.52	0	0	1.25	1	0	0.67	0	0	-11.01	-11.01	1	3.53
491	1	12.08	0	0	2.75	1	0	0.67	0	0	-35.48	-35.48	1	12.01
492	1	1.46	0	0	0.72	1	0	0.67	0	0	-12.87	-12.87	1	1.48
493	1	1.68	0	0	0.83	1	0	0.67	0	0	-10.61	-10.61	1	1.68
494	1	7.72	0	0	2.33	1	0	0.67	0	0	-51.37	-51.37	1	7.76
495	1	5.84	0	0	1.33	1	0	0.67	0	0	-20.56	-20.56	1	5.82
496	1	6.97	0	0	1.4	1	0	0.67	0	0	-47.86	-47.86	1	6.94
497	1	8.83	0	0	1.66	1	0	0.67	0	0	-27.62	-27.62	1	8.81
499	1	2.87	0	0	1.18	1	0	0.67	0	0	-12.19	-12.19	1	2.9
501	1	2.81	0	0	1.2	1	0	0.67	0	0	-8.4	-8.4	1	2.81
504	1	5.73	0.2	0	2.71	1	0	0.67	0	0	-24.25	-24.25	1	5.79
505	1	8.46	0	0	1.4	1	0	0.67	0	0	-20.92	-20.92	1	8.42
510	1	12.5	0	0	3.51	1	0	0.67	0	0	-45.48	-45.48	1	12.46
512	1	6.37	1.39	0	4.01	1	0	0.67	0	0	-20.21	-20.21	1	6.4
513	1	5.13	0	0	1.28	1	0	0.67	0	0	-16.31	-16.31	1	5.08
514	1	7.78	0	0	1.3	1	0	0.67	0	0	-42.72	-42.72	1	7.85
515	1	1.26	0	0	0.37	1	0	0.67	0	0	-11.24	-11.24	1	1.3
516	1	12.99	0	0	0	1	0	0.67	0	0	-32.25	-32.25	1	12.91
518	1	3.49	0	0	1.36	1	0	0.67	0	0	-16.56	-16.56	1	3.48
519	1	3.54	0	0	1.37	1	0	0.67	0	0	-10.28	-10.28	1	3.53
520	1	4.63	0	0	1.33	1	0	0.67	0	0	-19.38	-19.38	1	4.56
521	1	2.87	0	0	1.18	1	0	0.67	0	0	-10.36	-10.36	1	2.9
522	1	9.38	0	0	2.07	1	0	0.67	0	0	-32.08	-32.08	1	9.32
523	1	5.41	0	0	1.68	1	0	0.67	0	0	-15.15	-15.15	1	5.39
524	1	7.12	0	0	1.56	1	0	0.67	0	0	-16.97	-16.97	1	7.11
525	1	16.49	1.39	0	1.19	1	0	0.67	0	0	-42.08	-42.08	1	16.42
526	1	7.14	0	0	1.33	1	0	0.67	0	0	-17.8	-17.8	1	7.11
527	1	3.54	0	0	1.37	1	0	0.67	0	0	-12.51	-12.51	1	3.53
529	1	9.52	0	0	2.58	1	0	0.67	0	0	-41.97	-41.97	1	9.47
530	1	3.05	0	0	1.26	1	0	0.67	0	0	-18.69	-18.69	1	3.04
531	1	3.75	0	0	1.41	1	0	0.67	0	0	-24.27	-24.27	1	3.74
533	1	6.77	0	0	1.04	1	0	0.67	0	0	-24.2	-24.2	1	6.77
534	1	10.81	0	0	3.91	1	0	0.67	0	0	-22.03	-22.03	1	10.76
535	1	7.47	0	0	1.35	1	0	0.67	0	0	-24.76	-24.76	1	7.44
539	1	6.79	0	0	1.57	1	0	0.67	0	0	-21.82	-21.82	1	6.72
540	1	7.87	0	0	1.61	1	0	0.67	0	0	-23.49	-23.49	1	7.85
541	1	2.41	0	0	1.06	1	0	0.67	0	0	-9.33	-9.33	1	2.43
542	1	6.07	0	0	1.34	1	0	0.67	0	0	-50.95	-50.95	1	6.04
543	1	5.78	0	0	1.72	1	0	0.67	0	0	-20.02	-20.02	1	5.76
544	1	2.87	0	0	1.18	1	0	0.67	0	0	-14.27	-14.27	1	2.9
545	1	6.59	0	0	0.89	1	0	0.67	0	0	-31.43	-31.43	1	6.77
546	1	5.71	0.2	0	2.71	1	0	0.67	0	0	-23.75	-23.75	1	5.76
547	1	7.87	0	0	1.58	1	0	0.67	0	0	-19.35	-19.35	1	7.97
548	1	4.41	0	0	0.91	1	0	0.67	0	0	-22.17	-22.17	1	4.37
549	1	10.85	0	0	3.91	1	0	0.67	0	0	-25.43	-25.43	1	10.8
552	1	2.87	0	0	1.18	1	0	0.67	0	0	-11.21	-11.21	1	2.9
553	1	11.12	0	0	1.08	1	0	0.67	0	0	-54.48	-54.48	1	11.19
554	1	5.58	0	0	1.7	1	0	0.67	0	0	-20.68	-20.68	1	5.57
556	1	9.71	0	0	2.71	1	0	0.67	0	0	-48.13	-48.13	1	9.64
559	1	2.21	0	0	1.02	1	0	0.67	0	0	-9.66	-9.66	1	2.21
560	1	8.7	0	0	1.41	1	0	0.67	0	0	-34.05	-34.05	1	8.65
561	1	5.59	0	0	1.22	1	0	0.67	0	0	-33.32	-33.32	1	5.57
562	1	10.83	0	0	2.34	1	0	0.67	0	0	-19.53	-19.53	1	10.86
563	1	11.14	0	0	3.72	1	0	0.67	0	0	-39.95	-39.95	1	11.1
564	1	6.69	0	0	1.52	1	0	0.67	0	0	-17.85	-17.85	1	6.67
565	1	22.49	0	0	0	1	0	0.67	0	0	-83.46	-83.46	1	22.44
566	1	2.48	0	0	1.1	1	0	0.67	0	0	-10.3	-10.3	1	2.47
568	1	6.92	0	0	1.32	1	0	0.67	0	0	-30.48	-30.48	1	6.89
570	1	12.07	0	0	1.46	1	0	0.67	0	0	-64.47	-64.47	1	12.04
572	1	7.73	0	0	1.18	1	0	0.67	0	0	-34.77	-34.77	1	7.7
573	1	10.44	2.59	0	3.4	1	0	0.67	0	0	-44.37	-44.37	1	10.29
574	1	4.41	0	0	1.2	1	0	0.67	0	0	-19.36	-19.36	1	4.37
577	1	7.74	0.82	0	2.96	1	0	0.67	0	0	-41.25	-41.26	1	7.58
578	1	5.78	0	0	1.72	1	0	0.67	0	0	-18.6	-18.6	1	5.76
579	1	0.25	0.01	0	0.58	1	0	0.67	0	0	-12.38	-12.38	1	0.25
580	1	3.4	0	0	1.34	1	0	0.67	0	0	-18.6	-18.6	1	3.4
582	1	19.59	1.19	0	1.1	1	0	0.67	0	0	-72.3	-72.3	1	19.46
584	1	3	0	0	1.24	1	0	0.67	0	0	-16.67	-16.67	1	2.99
585	1	2.19	0	0	0.75	1	0	0.67	0	0	-12.03	-12.03	1	2.18
586	1	4.36	0	0	1.3	1	0	0.67	0	0	-31.39	-31.39	1	4.37
588	1	3.54	0	0	1.37	1	0	0.67	0	0	-10.48	-10.48	1	3.53
589	1	3.54	0	0	1.37	1	0	0.67	0	0	-10.39	-10.39	1	3.53
590	1	7.57	0	0	1.29	1	0	0.67	0	0	-35.55	-35.55	1	7.64
591	1	10.22	0	0	2.14	1	0	0.67	0	0	-35.43	-35.43	1	10.31
592	1	17.97	0	0	0	1	0	0.67	0	0	-30.62	-30.62	1	18.03
593	1	6.66	0	0	1.7	1	0	0.67	0	0	-24.76	-24.76	1	6.65
594	1	5.08	0	0	1.35	1	0	0.67	0	0	-12.72	-12.72	1	5.08
595	1	4.5	0.07	0	3.48	1	0	0.67	0	0	-34.59	-34.59	1	4.56
597	1	2.9	0	0	0.82	1	0	0.67	0	0	-10.92	-10.92	1	2.81
599	1	3	0	0	1.24	1	0	0.67	0	0	-20.95	-20.95	1	2.99
600	1	21.55	0	0	0	1	0	0.67	0	0	-77.9	-77.9	1	21.71
601	1	4.89	0	0	1.4	1	0	0.67	0	0	-17.71	-17.71	1	5.01
602	1	8.06	0	0	1.38	1	0	0.67	0	0	-34.39	-34.39	1	8.02
603	1	4.94	0	0	1.01	1	0	0.67	0	0	-16.24	-16.24	1	5
604	1	1.71	0	0	0.84	1	0	0.67	0	0	-14.59	-14.59	1	1.71
606	1	4.41	0	0	1.2	1	0	0.67	0	0	-16.63	-16.63	1	4.37
607	1	3.54	0	0	1.37	1	0	0.67	0	0	-10.71	-10.71	1	3.53
608	1	7.8	0	0	1.45	1	0	0.67	0	0	-28.33	-28.33	1	7.76
609	1	2.87	0	0	1.18	1	0	0.67	0	0	-10.59	-10.59	1	2.9
610	1	6.36	0	0	1.7	1	0	0.67	0	0	-35.63	-35.63	1	6.49
611	1	5.15	0	0	1.27	1	0	0.67	0	0	-24.92	-24.92	1	5.16
612	1	10.09	0	0	2.62	1	0	0.67	0	0	-28.78	-28.78	1	10.06
613	1	5.28	0	0	1.6	1	0	0.67	0	0	-32.53	-32.53	1	5.33
614	1	16.07	0	0	0	1	0	0.67	0	0	-83.72	-83.72	1	16.13
615	1	1.66	0	0	0.8	1	0	0.67	0	0	-11.48	-11.48	1	1.68
616	1	3.04	0	0	1.25	1	0	0.67	0	0	-17.14	-17.14	1	3.04
618	1	5.16	0	0	1.42	1	0	0.67	0	0	-18.88	-18.88	1	5.26
619	1	1.48	0	0	0.74	1	0	0.67	0	0	-10.9	-10.9	1	1.48
621	1	3.52	0	0	1.25	1	0	0.67	0	0	-10.9	-10.9	1	3.53
622	1	2.18	0	0	1.01	1	0	0.67	0	0	-11.13	-11.13	1	2.18
624	1	5.72	0	0	1.44	1	0	0.67	0	0	-26.28	-26.28	1	5.71
627	1	8.24	0	0	2.3	1	0	0.67	0	0	-44.09	-44.09	1	8.3
629	1	5.34	0	0	1.27	1	0	0.67	0	0	-40.77	-40.77	1	5.32
632	1	7.66	0	0	1.3	1	0	0.67	0	0	-35.21	-35.21	1	7.73
633	1	1.71	0	0	0.84	1	0	0.67	0	0	-9.12	-9.12	1	1.71
636	1	4.33	0	0	1.52	1	0	0.67	0	0	-20.32	-20.32	1	4.32
638	1	2.48	0	0	1.1	1	0	0.67	0	0	-11.04	-11.04	1	2.47
640	1	5.04	0	0	1.27	1	0	0.67	0	0	-14.42	-14.42	1	5
641	1	5.23	0.16	0	4.84	1	0	0.67	0	0	-24.79	-24.8	1	5.03
642	1	3.73	0.92	0	1.84	1	0	0.67	0	0	-43.63	-43.64	1	3.77
644	1	14.41	0	0	0	1	0	0.67	0	0	-45.31	-45.31	1	14.25
645	1	4.05	0	0	1.1	1	0	0.67	0	0	-29.04	-29.04	1	4.07
646	1	7.46	0	0	1.29	1	0	0.67	0	0	-21.48	-21.48	1	7.53
647	1	2.61	0	0	1.14	1	0	0.67	0	0	-15.81	-15.81	1	2.6
648	1	3.54	0	0	1.37	1	0	0.67	0	0	-10.93	-10.93	1	3.53
649	1	3.8	0	0	1.42	1	0	0.67	0	0	-24.02	-24.02	1	3.79
650	1	5.16	0	0	1.29	1	0	0.67	0	0	-32.59	-32.59	1	5.11
651	1	0	0	0	0	1	0	0.67	0	0	-4.51	-4.51	1	0
652	1	6.53	0	0	1.23	1	0	0.67	0	0	-25.94	-25.94	1	6.59
653	1	3.54	0	0	1.37	1	0	0.67	0	0	-10.56	-10.56	1	3.53
654	1	6.6	0	0	1.59	1	0	0.67	0	0	-26.28	-26.28	1	6.62
655	1	10.17	0	0	3.83	1	0	0.67	0	0	-32.18	-32.18	1	10.13
657	1	9.7	1.47	0	1.74	1	0	0.67	0	0	-41.26	-41.26	1	9.93
658	1	4.14	0	0	1.23	1	0	0.67	0	0	-24.75	-24.75	1	4.07
661	1	2.87	0	0	1.18	1	0	0.67	0	0	-11.55	-11.55	1	2.9
664	1	3.05	0	0	1.26	1	0	0.67	0	0	-18.69	-18.69	1	3.04
665	1	3.23	0	0	0.95	1	0	0.67	0	0	-23.17	-23.17	1	3.17
666	1	7.2	0.43	0	11.19	1	-0.05	0.67	0	0	-37.35	-37.39	1	7.08
667	1	11.81	0	0	3.02	1	0	0.67	0	0	-39.91	-39.91	1	11.78
668	1	6.92	0	0	1.32	1	0	0.67	0	0	-24.96	-24.96	1	6.89
670	1	6.88	0	0	1.25	1	0	0.67	0	0	-26.86	-26.86	1	6.94
673	1	2.87	0	0	1.21	1	0	0.67	0	0	-9.4	-9.4	1	2.87
674	1	5.16	0	0	1.38	1	0	0.67	0	0	-21.74	-21.74	1	5.15
675	1	6.02	0	0	1.34	1	0	0.67	0	0	-26.06	-26.06	1	6
676	1	5.6	0	0	1.55	1	0	0.67	0	0	-25.94	-25.94	1	5.5
677	1	8.86	0	0	1.42	1	0	0.67	0	0	-27.1	-27.1	1	8.81
680	1	6.92	0	0	1.54	1	0	0.67	0	0	-28.54	-28.54	1	6.9
681	1	2.48	0	0	1.1	1	0	0.67	0	0	-11.13	-11.13	1	2.47
682	1	3.07	0	0	1.26	1	0	0.67	0	0	-20.48	-20.48	1	3.06
683	1	2.49	0	0	1.11	1	0	0.67	0	0	-20.02	-20.02	1	2.49
684	1	3.04	0	0	1.25	1	0	0.67	0	0	-18.98	-18.98	1	3.04
685	1	3.31	0	0	1.32	1	0	0.67	0	0	-9.22	-9.22	1	3.3
686	1	7.62	0	0	1.44	1	0	0.67	0	0	-40.73	-40.73	1	7.59
687	1	2.81	0	0	0.88	1	0	0.67	0	0	-11.13	-11.13	1	2.81
688	1	4.75	0	0	1.24	1	0	0.67	0	0	-20.14	-20.14	1	4.71
691	1	12.71	0	0	0	1	0	0.67	0	0	-47.26	-47.26	1	12.67
692	1	8.12	0	0	1.37	1	0	0.67	0	0	-36.5	-36.5	1	8.09
693	1	3.25	0	0	1.03	1	0	0.67	0	0	-29.29	-29.29	1	3.23
694	1	8.57	0	0	1.46	1	0	0.67	0	0	-25.6	-25.6	1	8.65
695	1	6.97	0	0	1.32	1	0	0.67	0	0	-30.99	-30.99	1	6.94
696	1	2.87	0	0	1.18	1	0	0.67	0	0	-10.84	-10.84	1	2.9
697	1	4.45	0	0	1	1	0	0.67	0	0	-21.21	-21.21	1	4.44
699	1	3.43	0	0	0.88	1	0	0.67	0	0	-17.46	-17.46	1	3.42
701	1	6.92	0	0	1.32	1	0	0.67	0	0	-36.22	-36.22	1	6.89
703	1	4.96	0	0	1.62	1	0	0.67	0	0	-18.75	-18.75	1	4.95
705	1	1.27	0	0	0.79	1	0	0.67	0	0	-11.29	-11.29	1	1.3
707	1	8.2	0	0	1.99	1	0	0.67	0	0	-45.02	-45.02	1	8.12
708	1	9.39	0	0	2.68	1	0	0.67	0	0	-33.71	-33.71	1	9.32
710	1	8.06	0	0	1.9	1	0	0.67	0	0	-42.33	-42.33	1	8.12
711	1	8.58	0	0	1.49	1	0	0.67	0	0	-29.48	-29.48	1	8.65
712	1	7.12	0	0	1.56	1	0	0.67	0	0	-17.39	-17.39	1	7.11
714	1	9.25	0	0	0.98	1	0	0.67	0	0	-32.13	-32.13	1	9.14
715	1	8.7	0	0	1.41	1	0	0.67	0	0	-36.76	-36.76	1	8.65
718	1	14.16	0	0	0	1	0	0.67	0	0	-38.44	-38.44	1	14.06
719	1	2.91	0	0	1.22	1	0	0.67	0	0	-9.22	-9.22	1	2.91
720	1	3.08	2.03	0	2.55	1	0	0.67	0	0	-33.51	-33.51	1	3.04
721	1	1.26	0	0	0.69	1	0	0.67	0	0	-11.45	-11.45	1	1.3
722	1	6.83	0	0	1.25	1	0	0.67	0	0	-29.42	-29.43	1	6.89
723	1	2.84	0	0	0.91	1	0	0.67	0	0	-8.27	-8.27	1	2.81
725	1	7.61	0	0	1.94	1	0	0.67	0	0	-52.43	-52.43	1	7.53
726	1	1.53	0	0	0.57	1	0	0.67	0	0	-8.74	-8.74	1	1.52
730	1	8.99	0	0	0.83	1	0	0.67	0	0	-27.54	-27.54	1	9.01
734	1	3.58	0	0	1.34	1	0	0.67	0	0	-9.69	-9.69	1	3.63
735	1	2.64	0	0	1.15	1	0	0.67	0	0	-16.54	-16.54	1	2.64
738	1	6.35	0	0	1.36	1	0	0.67	0	0	-38.37	-38.37	1	6.32
739	1	6.16	4.47	0	7.01	1	0	0.67	0	0	-77.09	-77.09	1	6.31
740	1	7.67	0	0	1.18	1	0	0.67	0	0	-32.12	-32.12	1	7.64
741	1	10.4	1	0	2.98	1	0	0.67	0	0	-61.03	-61.03	1	10.49
742	1	5.89	0	0	1.45	1	0	0.67	0	0	-24.2	-24.2	1	5.87
745	1	2.18	0	0	1.01	1	0	0.67	0	0	-11.1	-11.1	1	2.18
746	1	7.57	0	0	1.44	1	0	0.67	0	0	-47.47	-47.47	1	7.53
747	1	7.62	0	0	1.44	1	0	0.67	0	0	-32.64	-32.64	1	7.59
748	1	2.81	0	0	0.88	1	0	0.67	0	0	-12.59	-12.59	1	2.81
750	1	5.1	0	0	1.58	1	0	0.67	0	0	-26.07	-26.07	1	5.16
751	1	2.87	0	0	1.21	1	0	0.67	0	0	-18.06	-18.06	1	2.87
754	1	2.9	0	0	0.93	1	0	0.67	0	0	-12.59	-12.59	1	2.87
756	1	5.78	0	0	1.72	1	0	0.67	0	0	-17.16	-17.16	1	5.76
757	1	15.24	0	0	0	1	0	0.67	0	0	-44.8	-44.8	1	15.06
758	1	4	0	0	0.95	1	0	0.67	0	0	-27.86	-27.86	1	3.99
759	1	9.16	4.1	0	3.85	1	0	0.67	0	0	-54.45	-54.45	1	9.32
761	1	5.68	0	0	1.48	1	0	0.67	0	0	-19.37	-19.37	1	5.79
762	1	5.8	0	0	1.67	1	0	0.67	0	0	-27.41	-27.41	1	5.87
763	1	17.73	1.74	0	1.08	1	0	0.67	0	0	-71.97	-71.97	1	17.69
764	1	2.84	0	0	0.89	1	0	0.67	0	0	-10.51	-10.51	1	2.87
765	1	0	0	0	0	1	0	0.67	0	0	-4.69	-4.69	1	0
767	1	1.71	0	0	0.77	1	0	0.67	0	0	-16.95	-16.95	1	1.71
768	1	5.86	0	0	1.45	1	0	0.67	0	0	-19.94	-19.94	1	5.76
769	1	7.28	2.92	0	3.11	1	0	0.67	0	0	-55.11	-55.11	1	7.31
771	1	9.55	0	0	0.84	1	0	0.67	0	0	-21.8	-21.8	1	9.58
773	1	2.49	0	0	1.11	1	0	0.67	0	0	-21.24	-21.24	1	2.49
774	1	3.43	0	0	0.88	1	0	0.67	0	0	-18.18	-18.18	1	3.42
776	1	2.18	0	0	1.01	1	0	0.67	0	0	-13.8	-13.8	1	2.18
777	1	4.56	0	0	1.22	1	0	0.67	0	0	-23.78	-23.78	1	4.52
779	1	14.77	0.71	0	0.52	1	0	0.67	0	0	-15.14	-15.14	1	14.49
780	1	5.1	0	0	1.58	1	0	0.67	0	0	-22.51	-22.51	1	5.16
782	1	7.12	0	0	1.56	1	0	0.67	0	0	-16.79	-16.79	1	7.11
783	1	4.74	0	0	1.24	1	0	0.67	0	0	-19.23	-19.23	1	4.69
784	1	3.54	0	0	1.37	1	0	0.67	0	0	-10.31	-10.31	1	3.53
786	1	7.46	0	0	1.62	1	0	0.67	0	0	-27.95	-27.95	1	7.37
787	1	7.07	0	0	1.55	1	0	0.67	0	0	-17.36	-17.36	1	7.05
788	1	3	0	0	1.24	1	0	0.67	0	0	-16.42	-16.42	1	2.99
790	1	5.98	0	0	1.19	1	0	0.67	0	0	-27.89	-27.89	1	6.06
791	1	2.87	0	0	1.18	1	0	0.67	0	0	-11.32	-11.32	1	2.9
792	1	11.37	0	0	3.98	1	0	0.67	0	0	-44.5	-44.5	1	11.31
793	1	12.29	0	0	2.89	1	0	0.67	0	0	-41.74	-41.74	1	12.18
794	1	6.93	0	0	1.26	1	0	0.67	0	0	-27.35	-27.35	1	6.99
795	1	20.57	0	0	0	1	0	0.67	0	0	-73.9	-73.9	1	20.45
796	1	3.05	0	0	1.15	1	0	0.67	0	0	-14.24	-14.24	1	3.06
797	1	4.87	0	0	1.41	1	0	0.67	0	0	-19.68	-19.68	1	5.01
798	1	0	0	0	0	1	0	0.67	0	0	-4.02	-4.02	1	0
799	1	5	0	0	1.23	1	0	0.67	0	0	-20.51	-20.51	1	5
804	1	6.59	0	0	1.3	1	0	0.67	0	0	-15.5	-15.5	1	6.57
805	1	8.92	0	0	1.51	1	0	0.67	0	0	-32.56	-32.56	1	8.88
806	1	3.54	0	0	1.37	1	0	0.67	0	0	-10.01	-10.01	1	3.53
807	1	7.93	0	0	1.19	1	0	0.67	0	0	-33.47	-33.47	1	7.9
808	1	7.14	0	0	1.33	1	0	0.67	0	0	-19.38	-19.38	1	7.11
809	1	11.05	0	0	1.34	1	0	0.67	0	0	-24.89	-24.89	1	11
810	1	4.94	0	0	1.56	1	0	0.67	0	0	-20.38	-20.38	1	5
812	1	12.81	0	0	0	1	0	0.67	0	0	-51.06	-51.06	1	12.76
813	1	6.82	0	0	1.53	1	0	0.67	0	0	-14.21	-14.21	1	6.81
815	1	2.68	0	0	0.93	1	0	0.67	0	0	-21.79	-21.79	1	2.68
816	1	9.15	0	0	0.96	1	0	0.67	0	0	-26.54	-26.54	1	9.08
817	1	14.47	0	0	0	1	0	0.67	0	0	-31.34	-31.34	1	14.37
819	1	14.46	0	0	0	1	0	0.67	0	0	-54.99	-54.99	1	14.35
821	1	1.5	0	0	0.69	1	0	0.67	0	0	-11.76	-11.76	1	1.51
827	1	5.26	0	0	1.3	1	0	0.67	0	0	-26.98	-26.98	1	5.21
828	1	8.41	0	0	1.4	1	0	0.67	0	0	-30.73	-30.73	1	8.37
830	1	9.4	0	0	2.08	1	0	0.67	0	0	-32.31	-32.31	1	9.35
831	1	7.08	0	0	1.27	1	0	0.67	0	0	-20.25	-20.25	1	7.14
832	1	8.67	0	0	1.65	1	0	0.67	0	0	-20.74	-20.74	1	8.65
834	1	3.02	0	0	1.25	1	0	0.67	0	0	-16.98	-16.98	1	3.01
837	1	12.56	0	0	3.7	1	0	0.67	0	0	-37.49	-37.49	1	12.58
838	1	5.17	0.83	0	3.71	1	0	0.67	0	0	-31.41	-31.42	1	5.28
842	1	2.48	0	0	1.1	1	0	0.67	0	0	-9.98	-9.98	1	2.47
843	1	3.52	0	0	1.25	1	0	0.67	0	0	-12.56	-12.56	1	3.53
845	1	4.54	0	0	1.16	1	0	0.67	0	0	-25.13	-25.13	1	4.56
846	1	1.48	0	0	0.74	1	0	0.67	0	0	-11.45	-11.45	1	1.48
847	1	8.7	0	0	1.41	1	0	0.67	0	0	-24.35	-24.35	1	8.65
848	1	7.12	0	0	2.09	1	0	0.67	0	0	-53.94	-53.94	1	7.1
849	1	5.02	0	0	1.57	1	0	0.67	0	0	-24.03	-24.03	1	5.08
852	1	3.74	0	0	1.13	1	0	0.67	0	0	-23.19	-23.19	1	3.72
855	1	1.71	0	0	0.84	1	0	0.67	0	0	-12.37	-12.37	1	1.71
856	1	4.95	0	0	1.55	1	0	0.67	0	0	-18.6	-18.6	1	5
857	1	8.12	0	0	1.37	1	0	0.67	0	0	-32.8	-32.8	1	8.09
858	1	3.54	0	0	1.37	1	0	0.67	0	0	-9.96	-9.96	1	3.53
861	1	11.41	0	0	1.68	1	0	0.67	0	0	-29.62	-29.62	1	11.5
862	1	3.92	0	0	3.38	1	0	0.67	0	0	-38.24	-38.24	1	3.93
863	1	4.49	0	0	1.27	1	0	0.67	0	0	-14.92	-14.92	1	4.35
864	1	15.96	0	0	0	1	0	0.67	0	0	-53.5	-53.5	1	15.85
865	1	5.97	0	0	1.24	1	0	0.67	0	0	-22.92	-22.92	1	6.06
869	1	7.82	0.34	0	3.12	1	0	0.67	0	0	-45.22	-45.22	1	7.66
870	1	6.26	0	0	1.28	1	0	0.67	0	0	-38.49	-38.49	1	6.24
871	1	5.04	0	0	5.31	1	0	0.67	1	0	-25.73	-25.74	1	5.1
872	1	3.52	0	0	1.25	1	0	0.67	0	0	-10.71	-10.71	1	3.53
873	1	14.26	0	0	0	1	0	0.67	0	0	-34.07	-34.07	1	14.14
874	1	10.83	0	0	2.16	1	0	0.67	0	0	-24.23	-24.23	1	10.76
875	1	3.31	0	0	1.32	1	0	0.67	0	0	-12.3	-12.3	1	3.3
877	1	2.89	0	0	0.88	1	0	0.67	0	0	-25.59	-25.59	1	2.83
880	1	8.91	0	0	2.64	1	0	0.67	0	0	-22.79	-22.79	1	8.85
881	1	3.05	0	0	1.26	1	0	0.67	0	0	-18.31	-18.31	1	3.04
883	1	2.48	0	0	1.1	1	0	0.67	0	0	-11.65	-11.65	1	2.47
884	1	6.7	0	0	1.38	1	0	0.67	0	0	-55.93	-55.93	1	6.67
886	1	7.8	0	0	1.37	1	0	0.67	0	0	-31.2	-31.2	1	7.76
887	1	2.9	0	0	0.93	1	0	0.67	0	0	-11.42	-11.42	1	2.87
890	1	8.24	0.39	0	3.8	1	0	0.67	0	0	-29.85	-29.84	1	8.19
892	1	2.87	0	0	1.18	1	0	0.67	0	0	-12.18	-12.18	1	2.9
893	1	10.25	0	0	3.63	1	0	0.67	0	0	-26.54	-26.54	1	10.76
895	1	25.52	0.76	0	7.65	1	0	0.67	0	0	-60.19	-60.19	1	25.64
897	1	2.18	0	0	0.62	1	0	0.67	0	0	-13.17	-13.17	1	2.16
902	1	7.18	0	0	1.33	1	0	0.67	0	0	-16.8	-16.8	1	7.14
903	1	1.48	0	0	0.74	1	0	0.67	0	0	-11.19	-11.19	1	1.48
904	1	7.82	0.24	0	3.31	1	0	0.67	0	0	-41.87	-41.86	1	7.78
905	1	3.81	0	0	1.42	1	0	0.67	0	0	-22.64	-22.64	1	3.81
906	1	5.3	0	0	1.08	1	0	0.67	0	0	-19.13	-19.13	1	5.28
909	1	6.18	0	0	1.27	1	0	0.67	0	0	-28.78	-28.78	1	6.16
910	1	4.42	0	0	1.26	1	0	0.67	0	0	-18.79	-18.79	1	4.29
914	1	16.26	0	0	0	1	0	0.67	0	0	-43.75	-43.75	1	16.13
915	1	2.48	0	0	1.1	1	0	0.67	0	0	-10.91	-10.91	1	2.47
916	1	3	0	0	1.24	1	0	0.67	0	0	-17.95	-17.95	1	2.99
918	1	7.84	3.3	0	3.12	1	0	0.67	0	0	-57.24	-57.24	1	7.85
921	1	3.31	0	0	1.32	1	0	0.67	0	0	-12.48	-12.48	1	3.3
922	1	5.78	0	0	1.72	1	0	0.67	0	0	-16.73	-16.73	1	5.76
924	1	4.48	0	0	1.47	1	0	0.67	0	0	-22.66	-22.66	1	4.55
925	1	2.19	0	0	0.75	1	0	0.67	0	0	-11.93	-11.93	1	2.18
929	1	3.54	0	0	1.37	1	0	0.67	0	0	-10.77	-10.77	1	3.53
930	1	3.03	0	0	1.03	1	0	0.67	0	0	-16.34	-16.34	1	2.96
931	1	5.16	0	0	1.38	1	0	0.67	0	0	-22.85	-22.85	1	5.15
932	1	12.33	0	0	3.54	1	0	0.67	0	0	-44.16	-44.16	1	12.32
933	1	3.18	0	0	1.29	1	0	0.67	0	0	-15.87	-15.87	1	3.17
935	1	14.48	0	0	0	1	0	0.67	0	0	-51.58	-51.59	1	14.35
936	1	5.15	0	0	1.18	1	0	0.67	0	0	-22.44	-22.44	1	5.15
937	1	5.81	0	0	1.73	1	0	0.67	0	0	-18.41	-18.41	1	5.79
938	1	6.18	0	0	1.48	1	0	0.67	0	0	-27.6	-27.6	1	6.17
939	1	10.62	0	0	3.76	1	0	0.67	0	0	-33.42	-33.42	1	10.76
942	1	5.18	0	0	1.26	1	0	0.67	0	0	-45.61	-45.61	1	5.16
943	1	3.54	0	0	1.37	1	0	0.67	0	0	-10.63	-10.63	1	3.53
945	1	5.24	0	0	1.1	1	0	0.67	0	0	-18.47	-18.47	1	5.21
946	1	14.36	0	0	0	1	0	0.67	0	0	-31.83	-31.83	1	14.12
949	1	6.28	0	0	1.65	1	0	0.67	0	0	-30.82	-30.82	1	6.17
950	1	14.64	0	0	0	1	0	0.67	0	0	-29.72	-29.72	1	14.48
952	1	1.51	0	0	0.75	1	0	0.67	0	0	-11.14	-11.14	1	1.51
953	1	3.39	0	0	1.01	1	0	0.67	0	0	-17.98	-17.98	1	3.41
955	1	9.63	0	0	2.09	1	0	0.67	0	0	-27.86	-27.86	1	9.58
956	1	2.85	0	0	0.97	1	0	0.67	0	0	-28.06	-28.06	1	2.84
958	1	30.5	0.45	0	1.18	1	0	0.67	0	0	-79.57	-79.57	1	30.57
960	1	7.69	0	0	1.3	1	0	0.67	0	0	-28.8	-28.8	1	7.76
961	1	9.44	0.21	0	6.2	1	0	0.67	0	0	-52.35	-52.35	1	9.51
962	1	9.84	0	0	1.65	1	0	0.67	0	0	-19.97	-19.97	1	9.73
965	1	4.76	0	0	1.13	1	0	0.67	0	0	-13.73	-13.73	1	4.87
966	1	6.23	0	0	1.49	1	0	0.67	0	0	-33.47	-33.47	1	6.21
967	1	5.01	0	0	1.62	1	0	0.67	0	0	-16.94	-16.94	1	5
969	1	3.05	0	0	1.26	1	0	0.67	0	0	-16.63	-16.63	1	3.04
970	1	1.68	0	0	0.83	1	0	0.67	0	0	-9.95	-9.95	1	1.68
972	1	3.07	0	0	1.16	1	0	0.67	0	0	-21.68	-21.68	1	3.08
973	1	1.48	0	0	0.74	1	0	0.67	0	0	-11.6	-11.6	1	1.48
976	1	7.12	0	0	1.56	1	0	0.67	0	0	-17.12	-17.12	1	7.11
977	1	3.4	0	0	1.22	1	0	0.67	0	0	-17.92	-17.92	1	3.41
980	1	4.53	0	0	1.81	1	0	0.67	0	0	-22.64	-22.64	1	4.46
982	1	1.48	0	0	0.74	1	0	0.67	0	0	-11.79	-11.79	1	1.48
985	1	2.85	0	0	0.97	1	0	0.67	0	0	-25.3	-25.3	1	2.84
987	1	3.43	0	0	1.35	1	0	0.67	0	0	-7.72	-7.72	1	3.43
989	1	4.57	0	0	1.56	1	0	0.67	0	0	-23.77	-23.77	1	4.56
992	1	2.48	0	0	1.1	1	0	0.67	0	0	-10.91	-10.91	1	2.47
993	1	6.82	0	0	1.79	1	0	0.67	0	0	-19.53	-19.53	1	6.84
995	1	5.89	0	0	1.65	1	0	0.67	0	0	-26.89	-26.89	1	6
996	1	14.86	0	0	0	1	0	0.67	0	0	-50.01	-50.01	1	14.9
999	1	2.87	0	0	1.18	1	0	0.67	0	0	-14.12	-14.12	1	2.9
1002	1	6.82	0	0	1.31	1	0	0.67	0	0	-29.16	-29.16	1	6.9
1003	1	5.13	0	0	1.37	1	0	0.67	0	0	-30.09	-30.09	1	5.05
1004	1	3.8	0	0	1.42	1	0	0.67	0	0	-21.09	-21.09	1	3.79
1006	1	7.02	0	0	1.52	1	0	0.67	0	0	-27.2	-27.2	1	7.11
1007	1	6.24	0	0	1.27	1	0	0.67	0	0	-26.8	-26.8	1	6.21
1009	1	13.66	0	0	0	1	0	0.67	0	0	-35.3	-35.29	1	13.8
1010	1	6.75	0	0	1.39	1	0	0.67	0	0	-42.61	-42.61	1	6.72
1011	1	2.46	0	0	1.1	1	0	0.67	0	0	-10.56	-10.56	1	2.46
1013	1	16.24	0	0	0	1	0	0.67	0	0	-54.46	-54.46	1	16.13
1015	1	6.59	0	0	0.89	1	0	0.67	0	0	-26.87	-26.86	1	6.77
1016	1	4.64	0	0	1.21	1	0	0.67	0	0	-24.49	-24.49	1	4.65
1017	1	2.87	0	0	0.92	1	0	0.67	0	0	-13.14	-13.14	1	2.83
1019	1	7.63	0	0	1.46	1	0	0.67	0	0	-31.84	-31.84	1	7.59
1020	1	8.66	0	0	1.71	1	0	0.67	0	0	-55.79	-55.79	1	8.74
1021	1	5.39	0	0	1.43	1	0	0.67	0	0	-30.23	-30.23	1	5.33
1022	1	3.83	0	0	1.03	1	0	0.67	0	0	-25.76	-25.76	1	3.74
1023	1	13.98	0	0	0	1	0	0.67	0	0	-56.31	-56.31	1	13.93
1025	1	5.07	0	0	1.59	1	0	0.67	0	0	-18.17	-18.17	1	5.15
1027	1	17.92	0	0	0	1	0	0.67	0	0	-53.72	-53.72	1	18.03
1028	1	5.89	0	0	1.37	1	0	0.67	0	0	-22.03	-22.03	1	5.98
1029	1	12.46	2.66	0	4.25	1	0	0.67	0	0	-60.63	-60.63	1	12.46
1030	1	7.12	0	0	1.32	1	0	0.67	0	0	-23.03	-23.03	1	7.24
1032	1	9.32	0	0	2.04	1	0	0.67	0	0	-24.6	-24.6	1	9.3
1035	1	6.17	0	0	1.48	1	0	0.67	0	0	-29.54	-29.54	1	6.16
1036	1	7.14	0	0	1.33	1	0	0.67	0	0	-17.81	-17.81	1	7.11
1037	1	4.38	0	0	1.53	1	0	0.67	0	0	-21.86	-21.86	1	4.37
1039	1	5.86	0	0	1.45	1	0	0.67	0	0	-16.2	-16.2	1	5.76
1042	1	3.4	0	0	1.34	1	0	0.67	0	0	-16.88	-16.88	1	3.4
1043	1	6.79	0	0	1.39	1	0	0.67	0	0	-37.3	-37.3	1	6.76
1044	1	2.87	0	0	1.18	1	0	0.67	0	0	-12.66	-12.66	1	2.9
1046	1	10.75	0	0	0.76	1	0	0.67	0	0	-63.87	-63.87	1	10.8
1048	1	2.58	0	0	0.89	1	0	0.67	0	0	-25.65	-25.65	1	2.57
1049	1	14.3	0	0	0	1	0	0.67	0	0	-47.2	-47.2	1	14.14
1050	1	6.87	0	0	2.16	1	0	0.67	0	0	-28.12	-28.12	1	6.72
1051	1	3.42	0	0	0.88	1	0	0.67	0	0	-17.83	-17.83	1	3.41
1052	1	6.02	0	0	1.2	1	0	0.67	0	0	-30.26	-30.26	1	6.06
1053	1	6.29	0	0	1.52	1	0	0.67	0	0	-26.66	-26.66	1	6.21
1057	1	5.78	0	0	1.72	1	0	0.67	0	0	-19.52	-19.52	1	5.76
1058	1	6.12	0	0	1.54	1	0	0.67	0	0	-27.87	-27.87	1	6.32
1060	1	3.18	0	0	1.29	1	0	0.67	0	0	-17.46	-17.46	1	3.17
1061	1	2.86	1.19	0	2.16	1	0	0.67	0	0	-28.4	-28.4	1	2.88
1062	1	3.54	0	0	1.37	1	0	0.67	0	0	-10.54	-10.54	1	3.53
1064	1	1.48	0	0	0.74	1	0	0.67	0	0	-12.94	-12.94	1	1.48
1065	1	6.53	0	0	1.23	1	0	0.67	0	0	-22.39	-22.39	1	6.59
1066	1	8.63	0	0	1.03	1	0	0.67	0	0	-23.21	-23.21	1	8.65
1067	1	3.31	0	0	1.32	1	0	0.67	0	0	-11.89	-11.89	1	3.3
1068	1	1.51	0	0	0.75	1	0	0.67	0	0	-12.68	-12.68	1	1.51
1069	1	2.87	0	0	1.18	1	0	0.67	0	0	-11.89	-11.89	1	2.9
1071	1	7.31	0	0	1.43	1	0	0.67	0	0	-42.63	-42.63	1	7.28
1072	1	6.61	0	0	1.51	1	0	0.67	0	0	-13.83	-13.83	1	6.49
1073	1	8.19	0	0	1.63	1	0	0.67	0	0	-19.62	-19.62	1	8.17
1074	1	2.87	0	0	1.18	1	0	0.67	0	0	-12.89	-12.89	1	2.9
1075	1	2.84	0	0	0.89	1	0	0.67	0	0	-14.14	-14.14	1	2.87
1076	1	8.86	0	0	1.3	1	0	0.67	0	0	-29.5	-29.5	1	8.85
1077	1	5.84	0	0	1.73	1	0	0.67	0	0	-18.26	-18.26	1	5.82
1078	1	11.56	0	0	3.69	1	0	0.67	0	0	-30.15	-30.15	1	11.64
1079	1	5.1	0	0	1.28	1	0	0.67	0	0	-14.04	-14.04	1	5.05
1080	1	5	0	0	1.1	1	0	0.67	0	0	-37.19	-37.19	1	4.97
1081	1	25.5	0	0	0	1	0	0.67	0	0	-26.88	-26.88	1	25.3
1082	1	3.4	0	0	1.34	1	0	0.67	0	0	-18.43	-18.43	1	3.4
1083	1	3.54	0	0	1.37	1	0	0.67	0	0	-10.56	-10.56	1	3.53
1085	1	10.9	0	0	2.68	1	0	0.67	0	0	-39.46	-39.46	1	10.86
1086	1	3.41	0	0	1.34	1	0	0.67	0	0	-17.19	-17.19	1	3.41
1087	1	3.02	0	0	1.25	1	0	0.67	0	0	-19.38	-19.38	1	3.01
1088	1	2.16	0	0	0.98	1	0	0.67	0	0	-11.66	-11.66	1	2.18
1089	1	6.79	0	0	1.25	1	0	0.67	0	0	-24.1	-24.1	1	6.84
1090	1	2.87	0	0	1.18	1	0	0.67	0	0	-11.5	-11.5	1	2.9
1091	1	6.51	0	0	1.15	1	0	0.67	0	0	-33.42	-33.42	1	6.77
1092	1	3.76	0	0	1.41	1	0	0.67	0	0	-24.13	-24.13	1	3.75
1093	1	5.92	0	0	1.34	1	0	0.67	0	0	-28.07	-28.07	1	5.9
1094	1	5.14	0	0	1.12	1	0	0.67	0	0	-34.51	-34.51	1	5.11
1095	1	10.68	0	0	3.91	1	0	0.67	0	0	-30.68	-30.68	1	10.65
1096	1	5.02	0	0	1.57	1	0	0.67	0	0	-21.57	-21.57	1	5.08
1098	1	2.87	0	0	1.18	1	0	0.67	0	0	-12.43	-12.43	1	2.9
1099	1	8.49	0.06	0	5.76	1	0	0.67	0	0	-29.06	-29.06	1	8.4
1100	1	6.97	0	0	1.32	1	0	0.67	0	0	-25.14	-25.14	1	6.94
1101	1	1.51	0	0	0.75	1	0	0.67	0	0	-11.98	-11.98	1	1.51
1102	1	3.35	0	0	1.33	1	0	0.67	0	0	-16.51	-16.51	1	3.34
1104	1	1.48	0	0	0.74	1	0	0.67	0	0	-11.39	-11.39	1	1.48
1105	1	4.54	0	0	1.5	1	0	0.67	0	0	-24.2	-24.2	1	4.59
1107	1	7.12	0	0	1.56	1	0	0.67	0	0	-16.86	-16.86	1	7.11
1108	1	6.96	0	0	1.35	1	0	0.67	0	0	-29.91	-29.91	1	6.95
1110	1	6.86	0	0	1.54	1	0	0.67	0	0	-34.7	-34.7	1	6.84
1113	1	4.87	0	0	1.41	1	0	0.67	0	0	-15.48	-15.48	1	5.01
1115	1	10.88	0	0	2.13	1	0	0.67	0	0	-21.82	-21.82	1	10.86
1116	1	5.08	0	0	1.23	1	0	0.67	0	0	-17.91	-17.91	1	5.08
1117	1	3.4	0	0	0.88	1	0	0.67	0	0	-18.74	-18.74	1	3.4
1119	1	2.82	0.09	0	4.97	1	-0.01	0.67	0	0	-27.53	-27.54	1	2.95
1120	1	18.26	0	0	0	1	0	0.67	0	0	-44.82	-44.82	1	17.74
1121	1	1.26	0	0	0.37	1	0	0.67	0	0	-13.15	-13.15	1	1.3
1122	1	12.97	0	0	0	1	0	0.67	0	0	-55.42	-55.42	1	12.99
1125	1	8.26	0	0	1.63	1	0	0.67	0	0	-19.05	-19.05	1	8.24
1126	1	9.18	0	0	1.52	1	0	0.67	0	0	-28.69	-28.69	1	9.14
1127	1	1.48	0	0	0.74	1	0	0.67	0	0	-12.53	-12.53	1	1.48
1128	1	2.87	0	0	1.21	1	0	0.67	0	0	-14.2	-14.2	1	2.87
1129	1	9.95	0.03	0	10.8	1	0	0.67	2	0	-42.89	-42.89	1	10.1
1131	1	6.87	0	0	1.32	1	0	0.67	0	0	-21.9	-21.9	1	6.84
1132	1	3.4	0	0	0.88	1	0	0.67	0	0	-16.37	-16.37	1	3.4
1133	1	8.69	0	0	1.22	1	0	0.67	0	0	-34.32	-34.32	1	8.65
1134	1	2.87	0	0	1.18	1	0	0.67	0	0	-11.19	-11.19	1	2.9
1136	1	6.21	0	0	1.52	1	0	0.67	0	0	-24.84	-24.84	1	6.17
1138	1	4.66	0	0	0.84	1	0	0.67	0	0	-41.02	-41.02	1	4.56
1139	1	1.48	0	0	0.74	1	0	0.67	0	0	-12.2	-12.2	1	1.48
1141	1	5.78	0	0	1.72	1	0	0.67	0	0	-16.67	-16.67	1	5.76
1142	1	16.91	0	0	0	1	0	0.67	0	0	-59.42	-59.42	1	16.7
1143	1	3.02	0	0	1.25	1	0	0.67	0	0	-20.56	-20.56	1	3.01
1146	1	2.46	0	0	1.1	1	0	0.67	0	0	-11.48	-11.48	1	2.46
1147	1	2.22	0	0	0.75	1	0	0.67	0	0	-8.33	-8.33	1	2.21
1149	1	10.15	0.19	0	5.5	1	0	0.67	0	0	-32.89	-32.89	1	9.94
1151	1	14.44	1.34	0	1.32	1	0	0.67	0	0	-39.34	-39.34	1	14.52
1154	1	6.6	0	0	1.52	1	0	0.67	0	0	-13.57	-13.57	1	6.59
1155	1	14.16	0	0	0	1	0	0.67	0	0	-24.39	-24.39	1	14.06
1156	1	8.7	0	0	1.41	1	0	0.67	0	0	-33.03	-33.03	1	8.65
1160	1	2.16	0	0	1	1	0	0.67	0	0	-12.05	-12.05	1	2.16
1161	1	3.81	2.35	0	2.66	1	0	0.67	0	0	-49.76	-49.76	1	3.77
1164	1	6.73	0	0	1.32	1	0	0.67	0	0	-25.64	-25.64	1	6.67
1165	1	4.46	0	0	1.54	1	0	0.67	0	0	-23.08	-23.08	1	4.46
1167	1	1.49	0	0	0.73	1	0	0.67	0	0	-12.62	-12.62	1	1.51
1168	1	3.81	0	0	1.42	1	0	0.67	0	0	-23.33	-23.33	1	3.81
1169	1	3.05	0	0	1.26	1	0	0.67	0	0	-18.8	-18.8	1	3.04
1171	1	4.35	0	0	1.13	1	0	0.67	0	0	-17.15	-17.15	1	4.37
1172	1	10.81	0	0	3.91	1	0	0.67	0	0	-19.59	-19.59	1	10.76
1174	1	8.69	0	0	1.03	1	0	0.67	0	0	-22.93	-22.93	1	8.7
1177	1	6.51	0	0	1.29	1	0	0.67	0	0	-25.58	-25.58	1	6.49
1179	1	7.32	0.17	0	3.39	1	0	0.67	0	0	-30.38	-30.38	1	7.23
1180	1	5.14	3.45	0	3.65	1	0	0.67	0	0	-48.43	-48.43	1	5.18
1182	1	4.23	0.45	0	1.64	1	0	0.67	0	0	-28.27	-28.27	1	4.28
1186	1	4.49	0	0	1.21	1	0	0.67	0	0	-15.88	-15.88	1	4.46
1187	1	1.49	0	0	0.73	1	0	0.67	0	0	-12.95	-12.95	1	1.51
1188	1	8.78	0	0	1.98	1	0	0.67	0	0	-31.34	-31.34	1	8.7
1189	1	4.06	0	0	1.34	1	0	0.67	0	0	-22.93	-22.93	1	4.07
1191	1	8.59	0	0	1.93	1	0	0.67	0	0	-33.59	-33.59	1	8.65
1194	1	12.29	0	0	3.82	1	0	0.67	0	0	-27.27	-27.27	1	12.23
1196	1	14.1	0	0	0	1	0	0.67	0	0	-59.54	-59.54	1	14.14
1197	1	9.85	0	0	2.6	1	0	0.67	0	0	-39.87	-39.87	1	9.8
1198	1	5.1	0	0	1.28	1	0	0.67	0	0	-23.9	-23.9	1	5.05
1200	1	2.86	0	0	0.95	1	0	0.67	0	0	-24.09	-24.09	1	2.84
1201	1	2.61	0	0	1.14	1	0	0.67	0	0	-17.86	-17.86	1	2.6
1202	1	8.79	0	0	2.44	1	0	0.67	0	0	-45.17	-45.17	1	8.85
1203	1	5.84	0	0	1.45	1	0	0.67	0	0	-35.77	-35.77	1	5.82
1204	1	5.78	0	0	1.72	1	0	0.67	0	0	-18.94	-18.94	1	5.76
1206	1	13.82	0	0	0	1	0	0.67	0	0	-50.32	-50.33	1	13.71
1208	1	6.31	0	0	1.81	1	0	0.67	0	0	-23.88	-23.88	1	6.32
1209	1	4.94	0	0	1.27	1	0	0.67	0	0	-21.08	-21.08	1	5.01
1210	1	8.73	0	0	1.66	1	0	0.67	0	0	-26.32	-26.32	1	8.7
1212	1	3.1	0	0	1	1	0	0.67	0	0	-20.46	-20.46	1	3.08
1214	1	4.39	0	0	1.48	1	0	0.67	0	0	-35.05	-35.06	1	4.43
1215	1	2.87	0	0	1.18	1	0	0.67	0	0	-13.89	-13.89	1	2.9
1216	1	13.85	0	0	0	1	0	0.67	0	0	-42.5	-42.5	1	13.8
1218	1	5.27	0	0	1.27	1	0	0.67	0	0	-38.87	-38.87	1	5.25
1219	1	10.15	0	0	1.97	1	0	0.67	0	0	-23.23	-23.23	1	10.01
1221	1	13.52	0	0	0	1	0	0.67	0	0	-83.01	-83.01	1	13.56
1223	1	7.95	0	0	1.43	1	0	0.67	0	0	-46.15	-46.15	1	7.95
1226	1	2.91	0	0	1.22	1	0	0.67	0	0	-16.78	-16.78	1	2.91
1229	1	6.7	0	0	1.41	1	0	0.67	0	0	-38.44	-38.44	1	6.72
1232	1	7.03	0	0	1.63	1	0	0.67	0	0	-19.86	-19.86	1	7.05
1233	1	5.18	0	0	1.19	1	0	0.67	0	0	-33.03	-33.03	1	5.16
1234	1	5.94	0	0	2.04	1	0	0.67	0	0	-25.08	-25.08	1	5.82
1236	1	5.78	0	0	1.72	1	0	0.67	0	0	-21.24	-21.24	1	5.76
1237	1	2.94	2.15	0	2.56	1	0	0.67	0	0	-32.2	-32.2	1	2.9
1239	1	14.68	0	0	0	1	0	0.67	0	0	-66.8	-66.8	1	14.59
1241	1	6.32	0	0	1.36	1	0	0.67	0	0	-47.86	-47.86	1	6.3
1242	1	8.67	0	0	1.65	1	0	0.67	0	0	-24.96	-24.96	1	8.65
1243	1	0	0	0	0	1	0	0.67	0	0	-3.65	-3.65	1	0
1247	1	3.52	0	0	1.25	1	0	0.67	0	0	-11.38	-11.38	1	3.53
1249	1	14.35	0	0	0	1	0	0.67	0	0	-35.67	-35.67	1	14.25
1253	1	7.98	0	0	1.38	1	0	0.67	0	0	-31.61	-31.61	1	7.94
1254	1	5.64	0	0	1.3	1	0	0.67	0	0	-48.02	-48.02	1	5.62
1255	1	2.16	0	0	1	1	0	0.67	0	0	-13.05	-13.05	1	2.16
1256	1	3.05	0	0	1.26	1	0	0.67	0	0	-17.16	-17.16	1	3.04
1259	1	7.23	0	0	1.42	1	0	0.67	0	0	-49.44	-49.44	1	7.28
1261	1	13.1	0	0	0	1	0	0.67	0	0	-76.76	-76.76	1	12.97
1266	1	2.77	0	0	1.18	1	0	0.67	0	0	-8.84	-8.84	1	2.76
1268	1	3.22	0	0	1.19	1	0	0.67	0	0	-17.24	-17.24	1	3.23
1269	1	5.57	0	0	1.4	1	0	0.67	0	0	-14.9	-14.9	1	5.57
1270	1	17.03	0	0	0	1	0	0.67	0	0	-78.94	-78.94	1	17.06
1272	1	4.38	0	0	1.53	1	0	0.67	0	0	-17.76	-17.76	1	4.37
1273	1	2.69	0	0	1.14	1	0	0.67	0	0	-14.77	-14.77	1	2.72
1274	1	4.91	0	0	1.56	1	0	0.67	0	0	-30.54	-30.54	1	4.97
1276	1	1.49	0	0	0.73	1	0	0.67	0	0	-12.28	-12.28	1	1.51
1277	1	4.64	0	0	1.52	1	0	0.67	0	0	-28.89	-28.89	1	4.69
1278	1	5.31	0.64	0	1.23	1	0	0.67	0	0	-22.09	-22.09	1	5.51
1279	1	9.24	0	0	2.03	1	0	0.67	0	0	-37.26	-37.26	1	9.22
1281	1	12.16	0	0	3.73	1	0	0.67	0	0	-36.91	-36.91	1	12.01
1282	1	2.77	0	0	0.8	1	0	0.67	0	0	-10.87	-10.87	1	2.69
1283	1	8.13	0	0	1.39	1	0	0.67	0	0	-43.62	-43.62	1	8.09
1285	1	6.78	0	0	1.53	1	0	0.67	0	0	-24.18	-24.18	1	6.77
1286	1	1.05	0	0	0.6	1	0	0.67	0	0	-11.9	-11.9	1	1.06
1287	1	3.76	0	0	1.29	1	0	0.67	0	0	-24.03	-24.03	1	3.77
1288	1	3.73	0	0	1.41	1	0	0.67	0	0	-22.5	-22.5	1	3.72
1289	1	3.05	0	0	1.26	1	0	0.67	0	0	-18.15	-18.15	1	3.04
1292	1	8.96	0	0	1.18	1	0	0.67	0	0	-26.86	-26.86	1	8.85
1293	1	6.12	0	0	1.79	1	0	0.67	0	0	-31.15	-31.15	1	6.13
1295	1	9.09	0	0	1.73	1	0	0.67	0	0	-56.9	-56.9	1	9.14
1296	1	1.3	0	0	0.66	1	0	0.67	0	0	-11.6	-11.6	1	1.3
1297	1	9.55	0	0	0.69	1	0	0.67	0	0	-59.81	-59.81	1	9.57
1298	1	7.8	0	0	1.75	1	0	0.67	0	0	-32.74	-32.74	1	7.73
1300	1	1.23	0.8	0	0.96	1	0	0.67	0	0	-19.79	-19.79	1	1.25
1301	1	6.98	0	0	1.44	1	0	0.67	0	0	-18.56	-18.56	1	6.9
1303	1	8.05	4.09	0	4.39	1	0	0.67	0	0	-78.68	-78.68	1	7.89
1305	1	4.77	1.14	0	2.39	1	0	0.67	0	0	-52.44	-52.44	1	4.81
1307	1	12.64	0	0	0.88	1	0	0.67	0	0	-33.01	-33.01	1	12.38
1308	1	6.4	0	0	1.5	1	0	0.67	0	0	-35.73	-35.73	1	6.39
1309	1	2.16	0	0	0.98	1	0	0.67	0	0	-14.81	-14.81	1	2.18
1310	1	10.45	1.06	0	2.21	1	0	0.67	0	0	-44.13	-44.13	1	10.45
1312	1	4.78	0	0	1.25	1	0	0.67	0	0	-17.9	-17.9	1	4.74
1313	1	3.54	0	0	1.37	1	0	0.67	0	0	-10.63	-10.63	1	3.53
1314	1	2.84	0	0	0.89	1	0	0.67	0	0	-11.57	-11.57	1	2.87
1315	1	9.46	0	0	2.57	1	0	0.67	0	0	-34.76	-34.76	1	9.41
1317	1	2.94	0	0	1.2	1	0	0.67	0	0	-15.38	-15.38	1	2.97
1318	1	5.8	0	0	1.45	1	0	0.67	0	0	-16.65	-16.65	1	5.75
1320	1	4.29	3.18	0	6.16	1	0	0.67	0	0	-60.25	-60.25	1	4.26
1321	1	8.86	0	0	1.3	1	0	0.67	0	0	-26.67	-26.67	1	8.85
1323	1	11.56	0	0	3.69	1	0	0.67	0	0	-55.36	-55.36	1	11.64
1324	1	0.25	0.01	0	0.58	1	0	0.67	0	0	-13.74	-13.74	1	0.25
1328	1	3.01	0.71	0	1.59	1	0	0.67	0	0	-28.12	-28.12	1	3.06
1329	1	8.42	0	0	2.01	1	0	0.67	0	0	-37.3	-37.3	1	8.33
1331	1	1.29	0	0	0.64	1	0	0.67	0	0	-9.2	-9.2	1	1.3
1332	1	12.89	0	0	0	1	0	0.67	0	0	-40.99	-40.99	1	12.86
1333	1	9.54	0	0	2.12	1	0	0.67	0	0	-35.25	-35.25	1	9.47
1334	1	12.13	0	0	3.04	1	0	0.67	0	0	-42.27	-42.27	1	12.1
1336	1	3.3	0	0	1.04	1	0	0.67	0	0	-23.18	-23.18	1	3.28
1337	1	9.19	0	0	1.43	1	0	0.67	0	0	-22.12	-22.12	1	9.14
1338	1	10.4	0	0	3.86	1	0	0.67	0	0	-31.39	-31.39	1	10.35
1341	1	10.84	0	0	2.2	1	0	0.67	0	0	-21.81	-21.81	1	10.76
1342	1	7.05	4.24	0	7.15	1	0	0.67	0	0	-57.15	-57.14	1	7.07
1343	1	7.97	0	0	1.37	1	0	0.67	0	0	-22.81	-22.81	1	8.09
1347	1	8.03	0	0	2.42	1	0	0.67	0	0	-59.74	-59.74	1	7.97
1348	1	4.51	0	0	1.5	1	0	0.67	0	0	-23.68	-23.68	1	4.56
1349	1	7.87	0	0	1.58	1	0	0.67	0	0	-19.32	-19.32	1	7.97
1350	1	10.32	0	0	2.65	1	0	0.67	0	0	-28.64	-28.64	1	10.76
1351	1	2.18	0	0	0.62	1	0	0.67	0	0	-11.39	-11.39	1	2.16
1353	1	5.15	0	0	1.26	1	0	0.67	0	0	-27.47	-27.46	1	5.08
1354	1	3.81	0	0	0.98	1	0	0.67	0	0	-26.81	-26.81	1	3.84
1355	1	4.76	0	0	0.99	1	0	0.67	0	0	-19.02	-19.02	1	4.82
1356	1	1.26	0	0	0.37	1	0	0.67	0	0	-11.9	-11.9	1	1.3
1357	1	4.38	0	0	1.19	1	0	0.67	0	0	-16.31	-16.31	1	4.55
1358	1	1.69	0	0	0.81	1	0	0.67	0	0	-9.75	-9.74	1	1.71
1359	1	1.3	0	0	0.66	1	0	0.67	0	0	-12.95	-12.95	1	1.3
1360	1	26.32	0	0	0	1	0	0.67	0	0	-148.88	-148.88	1	26.2
1361	1	9.63	0	0	1.7	1	0	0.67	0	0	-39.8	-39.8	1	9.64
1362	1	3.04	0	0	1.15	1	0	0.67	0	0	-18.26	-18.26	1	3.05
1363	1	1.26	0	0	0.37	1	0	0.67	0	0	-11.43	-11.43	1	1.3
1364	1	4.64	0.13	0	2.69	1	0	0.67	0	0	-32.68	-32.68	1	4.57
1365	1	2.49	0	0	1.11	1	0	0.67	0	0	-18.06	-18.06	1	2.49
1366	1	12.68	0	0	4.11	1	0	0.67	0	0	-34.66	-34.66	1	12.62
1367	1	2.98	0	0	1.14	1	0	0.67	0	0	-19.82	-19.82	1	2.99
1368	1	9.53	0	0	2.58	1	0	0.67	0	0	-31.15	-31.15	1	9.48
1369	1	4.46	0	0	1.54	1	0	0.67	0	0	-13.62	-13.62	1	4.46
1370	1	6.24	0	0	1.38	1	0	0.67	0	0	-30.65	-30.65	1	6.17
1374	1	2.87	0	0	1.18	1	0	0.67	0	0	-12.91	-12.91	1	2.9
1375	1	6.35	0	0	1.36	1	0	0.67	0	0	-42.46	-42.46	1	6.32
1377	1	5.03	0	0	1.08	1	0	0.67	0	0	-22.86	-22.86	1	5.08
1378	1	2.18	0	0	1.01	1	0	0.67	0	0	-11.9	-11.9	1	2.18
1379	1	0	0	0	0	1	0	0.67	0	0	-4.33	-4.33	1	0
1380	1	3.25	0	0	1.03	1	0	0.67	0	0	-26.37	-26.37	1	3.23
1381	1	2.85	0	0	0.85	1	0	0.67	0	0	-25.04	-25.04	1	2.89
1384	1	1.69	0	0	0.81	1	0	0.67	0	0	-13.92	-13.92	1	1.71
1385	1	4.84	0	0	1.34	1	0	0.67	0	0	-21.5	-21.5	1	4.77
1386	1	1.51	0	0	0.55	1	0	0.67	0	0	-11.96	-11.96	1	1.51
1387	1	15.4	0	0	0	1	0	0.67	0	0	-11.12	-11.12	1	15.43
1388	1	3.78	0	0	1.3	1	0	0.67	0	0	-26.49	-26.49	1	3.79
1389	1	3.09	0	0	0.83	1	0	0.67	0	0	-19.17	-19.17	1	3.08
1390	1	11.11	0	0	5.94	1	0	0.67	0	0	-45.29	-45.31	1	11.23
1391	1	2.9	0	0	0.93	1	0	0.67	0	0	-11.23	-11.23	1	2.87
1392	1	12.19	0	0	3.3	1	0	0.67	0	0	-29.38	-29.39	1	12.29
1393	1	1.68	0	0	0.83	1	0	0.67	0	0	-11.48	-11.48	1	1.68
1394	1	4.42	0	0	1.53	1	0	0.67	0	0	-22.37	-22.37	1	4.41
1396	1	17.74	0	0	0	1	0	0.67	0	0	-39.74	-39.74	1	17.71
1397	1	14.65	0	0	0	1	0	0.67	0	0	-27.84	-27.84	1	14.59
1398	1	3.54	0	0	1.37	1	0	0.67	0	0	-9.67	-9.67	1	3.53
1400	1	2.9	0	0	0.93	1	0	0.67	0	0	-14.15	-14.15	1	2.87
1402	1	26.73	0.68	0	1.15	1	0	0.67	0	0	-58.94	-58.94	1	26.48
1403	1	2.87	2.15	0	2.68	1	0	0.67	0	0	-34.23	-34.23	1	2.87
1405	1	0	0	0	0	1	0	0.67	0	0	-3.65	-3.65	1	0
1406	1	3.54	0	0	1.37	1	0	0.67	0	0	-10.08	-10.08	1	3.53
1407	1	7.41	0	0	1.28	1	0	0.67	0	0	-22.05	-22.05	1	7.48
1408	1	3.82	0	0	1.3	1	0	0.67	0	0	-23.76	-23.76	1	3.84
1410	1	7.14	0	0	1.33	1	0	0.67	0	0	-16.86	-16.86	1	7.11
1411	1	2.87	0	0	1.18	1	0	0.67	0	0	-12.35	-12.35	1	2.9
1412	1	2.85	0	0	1.2	1	0	0.67	0	0	-11.78	-11.78	1	2.84
1413	1	2.18	0	0	0.62	1	0	0.67	0	0	-11.39	-11.39	1	2.16
1414	1	1.49	0	0	0.73	1	0	0.67	0	0	-12.83	-12.83	1	1.51
1416	1	1.51	0	0	0.75	1	0	0.67	0	0	-8.19	-8.19	1	1.51
1417	1	5.71	0	0	1.23	1	0	0.67	0	0	-34.11	-34.11	1	5.69
1420	1	8.69	0	0	1.03	1	0	0.67	0	0	-26.96	-26.96	1	8.7
1423	1	1.48	0	0	0.74	1	0	0.67	0	0	-11.7	-11.7	1	1.48
1424	1	2.99	0	0	1.14	1	0	0.67	0	0	-19.56	-19.56	1	2.99
1426	1	2.87	0	0	1.18	1	0	0.67	0	0	-11.04	-11.04	1	2.9
1430	1	18.4	1.42	0	1.34	1	0	0.67	0	0	-44.98	-44.98	1	18.17
1432	1	4.51	0	0	1.34	1	0	0.67	0	0	-20.36	-20.37	1	4.59
1433	1	2.48	0	0	1.1	1	0	0.67	0	0	-12.87	-12.87	1	2.47
1435	1	7.41	0	0	1.28	1	0	0.67	0	0	-23.24	-23.24	1	7.48
1436	1	6.73	0.73	0	3.43	1	0	0.67	0	0	-31.22	-31.23	1	6.71
1440	1	6.6	0	0	1.52	1	0	0.67	0	0	-24.14	-24.14	1	6.59
1441	1	5.91	0	0	1.23	1	0	0.67	0	0	-28.29	-28.29	1	5.82
1443	1	6.63	0	0	1.52	1	0	0.67	0	0	-12.97	-12.97	1	6.62
1444	1	5.77	0	0	1.72	1	0	0.67	0	0	-18.21	-18.21	1	5.75
1446	1	16.84	0	0	0	1	0	0.67	0	0	-74.15	-74.15	1	16.87
1447	1	6.79	0	0	1.39	1	0	0.67	0	0	-49.06	-49.06	1	6.77
1449	1	20.17	1.91	0	1.01	1	0	0.67	0	0	-68.96	-68.96	1	20.03
1451	1	10.79	0	0	3.93	1	0	0.67	0	0	-43.09	-43.09	1	10.76
1452	1	7.97	0.65	0	2.32	1	0	0.67	0	0	-34.93	-34.93	1	8
1455	1	5.18	0	0	1.43	1	0	0.67	0	0	-21.31	-21.31	1	5.28
1456	1	8.24	0	0	1.27	1	0	0.67	0	0	-34.68	-34.68	1	8.23
1457	1	16.45	0	0	0	1	0	0.67	0	0	-9.56	-9.56	1	16.36
1458	1	7.74	0	0	1.25	1	0	0.67	0	0	-31.42	-31.42	1	7.73
1459	1	3.64	0	0	1.39	1	0	0.67	0	0	-19.04	-19.04	1	3.64
1460	1	2.9	0	0	0.93	1	0	0.67	0	0	-10.91	-10.91	1	2.87
1461	1	6.64	0	0	1.38	1	0	0.67	0	0	-46.81	-46.81	1	6.61
1463	1	6.09	0	0	1.7	1	0	0.67	0	0	-28.92	-28.92	1	6.17
1465	1	14.48	0	0	0	1	0	0.67	0	0	-52.6	-52.6	1	14.35
1468	1	3.52	0	0	1.25	1	0	0.67	0	0	-10.32	-10.32	1	3.53
1469	1	13	0	0	0	1	0	0.67	0	0	-33.34	-33.34	1	13.08
1474	1	8.28	0	0	1.33	1	0	0.67	0	0	-39.32	-39.32	1	8.37
1475	1	7.37	0	0	1.43	1	0	0.67	0	0	-31.39	-31.39	1	7.34
1476	1	5.55	0	0	1.64	1	0	0.67	0	0	-29.98	-29.98	1	5.62
1477	1	6.87	0	0	1.4	1	0	0.67	0	0	-50.83	-50.83	1	6.84
1479	1	10.45	0	0	3.86	1	0	0.67	0	0	-39.31	-39.31	1	10.4
1480	1	14.63	0	0	0	1	0	0.67	0	0	-37.96	-37.96	1	14.79
1481	1	21.23	0	0	0	1	0	0.67	0	0	-85.25	-85.25	1	21.18
1482	1	5.16	0	0	1.38	1	0	0.67	0	0	-22.78	-22.78	1	5.15
1483	1	7.74	0	0	1.25	1	0	0.67	0	0	-37.67	-37.67	1	7.73
1484	1	2.87	0	0	1.18	1	0	0.67	0	0	-12.53	-12.53	1	2.9
1485	1	3.2	0	0	1.29	1	0	0.67	0	0	-8.7	-8.7	1	3.19
1486	1	5.94	0.11	0	5.39	1	0	0.67	0	0	-31.2	-31.21	1	5.81
1487	1	7.47	0	0	1.43	1	0	0.67	0	0	-23.63	-23.63	1	7.44
1489	1	2.88	0	0	0.9	1	0	0.67	0	0	-9.12	-9.12	1	2.91
1491	1	3.45	0	0	1.34	1	0	0.67	0	0	-31.89	-31.89	1	3.41
1492	1	3.41	0	0	1.34	1	0	0.67	0	0	-10.34	-10.34	1	3.41
1493	1	5.66	0	0	1.43	1	0	0.67	0	0	-16.26	-16.26	1	5.57
1494	1	4.41	0	0	1.2	1	0	0.67	0	0	-16.46	-16.46	1	4.37
1495	1	6.05	0.19	0	3.02	1	0	0.67	0	0	-38.58	-38.58	1	6.1
1496	1	10.79	0	0	3.61	1	0	0.67	0	0	-42.59	-42.59	1	10.86
1498	1	3.18	0	0	1.29	1	0	0.67	0	0	-18.64	-18.64	1	3.17
1499	1	6.69	0	0	1.52	1	0	0.67	0	0	-13.37	-13.37	1	6.67
1500	1	6.35	0	0	1.28	1	0	0.67	0	0	-16.54	-16.54	1	6.32
1501	1	6.87	0	0	1.32	1	0	0.67	0	0	-16.96	-16.96	1	6.84
1502	1	2.87	0	0	1.21	1	0	0.67	0	0	-14.46	-14.46	1	2.87
1504	1	4.32	1.13	0	1.39	1	0	0.67	0	0	-34.75	-34.75	1	4.34
1505	1	16.28	1.13	0	1.5	1	0	0.67	0	0	-47.84	-47.84	1	16.68
1506	1	17.56	1.4	0	1.27	1	0	0.67	0	0	-38.58	-38.58	1	17.25
1510	1	2.22	0	0	1	1	0	0.67	0	0	-11.21	-11.21	1	2.24
1511	1	2.44	0.01	0	3.26	1	0	0.67	1	0	-29.7	-29.7	1	2.47
1513	1	135.93	0	0	0	1	0	0.67	0	0	-194.01	-194.01	1	136.21
1514	1	13.6	0	0	0	1	0	0.67	0	0	-26.08	-26.08	1	13.8
1515	1	7.12	0	0	1.56	1	0	0.67	0	0	-16.71	-16.71	1	7.11
1516	1	14.29	1.31	0	1.48	1	0	0.67	0	0	-38.24	-38.24	1	14.3
1518	1	8.33	0	0	1.4	1	0	0.67	0	0	-33.24	-33.24	1	8.28
1519	1	5.09	0	0	1.64	1	0	0.67	0	0	-22.3	-22.3	1	5.08
1520	1	10.9	0	0	2.68	1	0	0.67	0	0	-35	-35	1	10.86
1521	1	4.54	0	0	1.01	1	0	0.67	0	0	-20.51	-20.51	1	4.52
1524	1	3.38	0	0	1.3	1	0	0.67	0	0	-15.58	-15.57	1	3.42
1525	1	7.66	0	0	1.3	1	0	0.67	0	0	-32.95	-32.95	1	7.73
1527	1	6.69	0	0	1.52	1	0	0.67	0	0	-17	-17	1	6.67
1528	1	8.99	0	0	1.42	1	0	0.67	0	0	-25.06	-25.06	1	8.94
1529	1	2.87	0	0	1.18	1	0	0.67	0	0	-13.26	-13.26	1	2.9
1530	1	11.29	0	0	2.37	1	0	0.67	0	0	-31.45	-31.45	1	11.31
1531	1	2.13	0	0	0.91	1	0	0.67	0	0	-19.37	-19.37	1	2.13
1533	1	11.75	1.66	0	2.41	1	0	0.67	0	0	-56.95	-56.95	1	11.88
1535	1	19.08	0	0	0	1	0	0.67	0	0	-49.46	-49.46	1	19.14
1537	1	6.67	1.06	0	1.87	1	0	0.67	0	0	-28.21	-28.21	1	6.73
1541	1	6.89	0	0	5.42	1	0	0.67	0	0	-37.08	-37.08	1	6.85
1543	1	9.13	0	0	1.43	1	0	0.67	0	0	-41	-41	1	9.08
1544	1	10.66	0	0	8.94	1	0	0.67	0	0	-54.73	-54.74	1	10.51
1546	1	14.2	0	0	0	1	0	0.67	0	0	-25.78	-25.78	1	14.29
1549	1	2.6	1.01	0	1.27	1	0	0.67	0	0	-30.73	-30.74	1	2.56
1551	1	2.87	0	0	1.18	1	0	0.67	0	0	-10.05	-10.05	1	2.9
1554	1	2.87	0	0	1.18	1	0	0.67	0	0	-9.78	-9.78	1	2.9
1557	1	3.31	0	0	1.32	1	0	0.67	0	0	-11.52	-11.52	1	3.3
1558	1	3.19	0	0	1.02	1	0	0.67	0	0	-20.23	-20.23	1	3.17
1559	1	4.96	0	0	4.8	1	0	0.67	0	0	-28.35	-28.35	1	4.89
1564	1	40.02	1.45	0	1.05	1	0	0.67	0	0	-75.77	-75.77	1	39.59
1565	1	19.4	0	0	0	1	0	0.67	0	0	-39.12	-39.12	1	19.31
1566	1	10.24	0	0	2.63	1	0	0.67	0	0	-25.46	-25.46	1	10.18
1567	1	7.41	0	0	5.95	1	0	0.67	0	0	-35.75	-35.75	1	7.5
1568	1	2.19	0	0	0.75	1	0	0.67	0	0	-12.03	-12.03	1	2.18
1570	1	3.73	0	0	1.41	1	0	0.67	0	0	-24.54	-24.54	1	3.72
1571	1	6.66	0	0	1.24	1	0	0.67	0	0	-33.97	-33.97	1	6.72
1572	1	4.68	0	0	1.03	1	0	0.67	0	0	-26.75	-26.75	1	4.66
1574	1	7.64	0	0	1.56	1	0	0.67	0	0	-23.08	-23.08	1	7.73
1575	1	1.28	0	0	0.46	1	0	0.67	0	0	-11.53	-11.53	1	1.3
1576	1	11.16	0	0	3.95	1	0	0.67	0	0	-37.95	-37.95	1	11.11
1577	1	2.46	0	0	1.1	1	0	0.67	0	0	-10.17	-10.17	1	2.46
1578	1	8.78	0	0	1.98	1	0	0.67	0	0	-36.13	-36.13	1	8.7
1579	1	0	0	0	0	1	0	0.67	0	0	-4.31	-4.31	1	0
1580	1	12.74	0	0	0	1	0	0.67	0	0	-24.04	-24.04	1	12.86
1581	1	1.68	0	0	0.83	1	0	0.67	0	0	-11.28	-11.28	1	1.68
1582	1	7.55	0	0	1.15	1	0	0.67	0	0	-36.21	-36.21	1	7.59
1584	1	3.05	0	0	1.26	1	0	0.67	0	0	-19.31	-19.31	1	3.04
1586	1	17.45	0	0	0	1	0	0.67	0	0	-41.53	-41.53	1	17.37
1587	1	3.03	0	0	1.03	1	0	0.67	0	0	-15.51	-15.51	1	2.96
1589	1	12.35	0	0	2.89	1	0	0.67	0	0	-46.31	-46.31	1	12.43
1592	1	8.7	0.03	0	10.81	1	0	0.67	4	0	-48.01	-48.01	1	8.73
1594	1	4.41	0	0	1.2	1	0	0.67	0	0	-18.55	-18.55	1	4.37
1595	1	6.95	0	0	1.54	1	0	0.67	0	0	-13.99	-13.99	1	6.94
1596	1	15.25	0.5	0	1.09	1	0	0.67	0	0	-22.31	-22.31	1	15.49
1597	1	2.87	0	0	1.18	1	0	0.67	0	0	-11.21	-11.21	1	2.9
1598	1	5.73	0	0	1.41	1	0	0.67	0	0	-15.15	-15.15	1	5.52
1600	1	7.72	0	0	1.6	1	0	0.67	0	0	-33.96	-33.96	1	7.7
1601	1	6.51	0	0	1.37	1	0	0.67	0	0	-51.63	-51.63	1	6.49
1602	1	7.35	0	0	1.34	1	0	0.67	0	0	-28.09	-28.09	1	7.32
1603	1	6.95	0	0	1.54	1	0	0.67	0	0	-27.71	-27.71	1	6.94
1604	1	12.71	0	0	3.66	1	0	0.67	0	0	-37.89	-37.89	1	12.58
1605	1	2.56	0	0	1.12	1	0	0.67	0	0	-20.31	-20.31	1	2.55
1607	1	3.73	0	0	1.41	1	0	0.67	0	0	-23.44	-23.44	1	3.72
1608	1	5.85	0	0	1.45	1	0	0.67	0	0	-15.7	-15.7	1	5.79
1609	1	11.09	0	0	2.81	1	0	0.67	0	0	-24.95	-24.95	1	11
1610	1	1.26	0	0	0.37	1	0	0.67	0	0	-13.28	-13.28	1	1.3
1611	1	12.37	0	0	3.77	1	0	0.67	0	0	-53.16	-53.16	1	12.46
1612	1	9.82	0	0	2.1	1	0	0.67	0	0	-44.33	-44.33	1	9.76
1614	1	6.97	0	0	1.32	1	0	0.67	0	0	-30.64	-30.64	1	6.94
1616	1	10.04	0	0	2.62	1	0	0.67	0	0	-31.25	-31.25	1	10.01
1617	1	2.87	0	0	1.18	1	0	0.67	0	0	-11.59	-11.59	1	2.9
1619	1	2.94	0	0	0.91	1	0	0.67	0	0	-10.54	-10.54	1	2.92
1621	1	0	0	0	0	1	0	0.67	0	0	-3.74	-3.74	1	0
1622	1	5.34	0	0	1.27	1	0	0.67	0	0	-41.09	-41.09	1	5.32
1623	1	1.48	0	0	0.74	1	0	0.67	0	0	-12.12	-12.12	1	1.48
1624	1	6.18	0	0	1.27	1	0	0.67	0	0	-30.8	-30.8	1	6.16
1625	1	2.97	0	0	1.13	1	0	0.67	0	0	-17.93	-17.93	1	2.97
1626	1	2.87	0	0	1.18	1	0	0.67	0	0	-12.19	-12.19	1	2.9
1627	1	4.38	0	0	1.53	1	0	0.67	0	0	-17.84	-17.84	1	4.37
1628	1	18.31	0.66	0	1.32	1	0	0.67	0	0	-78.67	-78.67	1	18.23
1629	1	5.84	0	0	1.73	1	0	0.67	0	0	-20.39	-20.39	1	5.82
1632	1	5.3	0	0	1.16	1	0	0.67	0	0	-27.01	-27.01	1	5.28
1634	1	5.72	0	0	1.44	1	0	0.67	0	0	-20.64	-20.64	1	5.71
1635	1	3.05	0	0	1.26	1	0	0.67	0	0	-17.48	-17.48	1	3.04
1636	1	1.51	0	0	0.75	1	0	0.67	0	0	-8.64	-8.64	1	1.51
1637	1	2.87	0	0	1.18	1	0	0.67	0	0	-11.7	-11.7	1	2.9
1639	1	6.56	0	0	1.41	1	0	0.67	0	0	-21.88	-21.88	1	6.49
1640	1	10.43	0	0	2.77	1	0	0.67	0	0	-23.22	-23.22	1	10.35
1641	1	5.75	0.2	0	2.72	1	0	0.67	0	0	-25.36	-25.36	1	5.81
1644	1	7.19	0	0	5.69	1	0	0.67	0	0	-25.81	-25.81	1	7.18
1647	1	2.87	0	0	1.18	1	0	0.67	0	0	-10.86	-10.85	1	2.9
1650	1	9.91	0	0	0.85	1	0	0.67	0	0	-29.03	-29.03	1	9.94
1651	1	3.13	0	0	1.25	1	0	0.67	0	0	-9.42	-9.42	1	3.17
1652	1	7.62	0	0	1.44	1	0	0.67	0	0	-46.52	-46.52	1	7.59
1653	1	3.49	0	0	1.36	1	0	0.67	0	0	-12.24	-12.24	1	3.48
1654	1	6.95	0	0	1.54	1	0	0.67	0	0	-17.92	-17.92	1	6.94
1655	1	6.34	0	0	1.49	1	0	0.67	0	0	-16.5	-16.5	1	6.32
1657	1	10.24	0	0	1.92	1	0	0.67	0	0	-39.46	-39.46	1	10.31
1659	1	12.85	0	0	0	1	0	0.67	0	0	-37.01	-37.01	1	12.72
1661	1	4.53	0	0	1.81	1	0	0.67	0	0	-25.52	-25.52	1	4.46
1662	1	2.85	0	0	0.97	1	0	0.67	0	0	-29.68	-29.68	1	2.84
1663	1	7.63	0	0	1.3	1	0	0.67	0	0	-33.57	-33.57	1	7.7
1666	1	4.52	0	0	1.32	1	0	0.67	0	0	-25.65	-25.65	1	4.48
1667	1	11.94	0	0	4.04	1	0	0.67	0	0	-55.02	-55.02	1	11.88
1668	1	4.6	0	0	0.92	1	0	0.67	0	0	-21.43	-21.43	1	4.56
1669	1	5.13	0	0	1.28	1	0	0.67	0	0	-28.38	-28.38	1	5.08
1670	1	4.41	0	0	1.2	1	0	0.67	0	0	-17.46	-17.46	1	4.37
1671	1	2.87	0	0	1.18	1	0	0.67	0	0	-11.58	-11.58	1	2.9
1673	1	10.12	0	0	2.63	1	0	0.67	0	0	-26.57	-26.57	1	10.09
1674	1	2.26	0	0	0.72	1	0	0.67	0	0	-8.28	-8.28	1	2.22
1675	1	6.21	0	0	1.48	1	0	0.67	0	0	-20.49	-20.49	1	6.1
1676	1	7.12	0	0	1.56	1	0	0.67	0	0	-17.98	-17.98	1	7.11
1677	1	6.19	0	0	1.21	1	0	0.67	0	0	-24.1	-24.1	1	6.24
1678	1	3.8	0	0	1.42	1	0	0.67	0	0	-22.01	-22.01	1	3.79
1680	1	14.21	0.81	0	0.55	1	0	0.67	0	0	-57.04	-57.04	1	14.13
1681	1	16.93	0	0	0	1	0	0.67	0	0	-56.51	-56.51	1	16.72
1682	1	5.99	0	0	1.65	1	0	0.67	0	0	-26.75	-26.75	1	6
1683	1	6.69	0	0	1.52	1	0	0.67	0	0	-19.55	-19.55	1	6.67
1684	1	3.18	0	0	1.29	1	0	0.67	0	0	-8.71	-8.71	1	3.17
1685	1	2.85	0	0	0.89	1	0	0.67	0	0	-12.09	-12.09	1	2.87
1686	1	3.18	0	0	1.29	1	0	0.67	0	0	-16.06	-16.06	1	3.17
1688	1	3.28	0	0	1.31	1	0	0.67	0	0	-10.47	-10.47	1	3.28
1689	1	5.96	0	0	2.04	1	0	0.67	0	0	-29.1	-29.1	1	5.84
1690	1	0	0	0	0	1	0	0.67	0	0	-3.8	-3.8	1	0
1691	1	7.46	0	0	1.58	1	0	0.67	0	0	-16.54	-16.54	1	7.44
1692	1	2.49	0	0	1.11	1	0	0.67	0	0	-18.78	-18.78	1	2.49
1693	1	4.99	0	0	1.33	1	0	0.67	0	0	-37.93	-37.93	1	5.01
1694	1	4.03	0	0	0.96	1	0	0.67	0	0	-23.77	-23.77	1	4.02
1695	1	8.67	0	0	2.02	1	0	0.67	0	0	-54.01	-54.01	1	8.7
1696	1	2.78	0	0	0.88	1	0	0.67	0	0	-12.11	-12.11	1	2.81
1697	1	14	0	0	0	1	0	0.67	0	0	-30.59	-30.59	1	13.93
1699	1	2.94	0	0	1.2	1	0	0.67	0	0	-9.89	-9.89	1	2.97
1700	1	6.69	0	0	1.52	1	0	0.67	0	0	-23.14	-23.14	1	6.67
1701	1	1.26	0	0	0.69	1	0	0.67	0	0	-13.26	-13.26	1	1.3
1702	1	2.87	0	0	1.18	1	0	0.67	0	0	-12.34	-12.34	1	2.9
1704	1	5.04	0	0	1.27	1	0	0.67	0	0	-18.06	-18.06	1	5
1707	1	3.54	0	0	1.37	1	0	0.67	0	0	-10.38	-10.38	1	3.53
1709	1	7.8	0	0	2.22	1	0	0.67	0	0	-54.13	-54.13	1	7.89
1710	1	3.58	0	0	1.34	1	0	0.67	0	0	-9.69	-9.69	1	3.63
1711	1	5.34	0	0	1.3	1	0	0.67	0	0	-17.72	-17.72	1	5.28
1715	1	4.78	0	0	1.25	1	0	0.67	0	0	-16.86	-16.86	1	4.74
1716	1	6.16	0	0	1.21	1	0	0.67	0	0	-25.19	-25.19	1	6.21
1717	1	3.52	0	0	1.25	1	0	0.67	0	0	-11.33	-11.33	1	3.53
1718	1	2.87	0	0	1.18	1	0	0.67	0	0	-9.02	-9.02	1	2.9
1719	1	5.81	0	0	1.45	1	0	0.67	0	0	-29.82	-29.82	1	5.8
1720	1	8.83	0	0	1.17	1	0	0.67	0	0	-24.91	-24.91	1	8.73
1723	1	2.49	0	0	1.11	1	0	0.67	0	0	-18.51	-18.51	1	2.49
1724	1	11.09	0	0	2.83	1	0	0.67	0	0	-21.99	-21.99	1	11
1725	1	10.5	0	0	2.65	1	0	0.67	0	0	-37.15	-37.15	1	10.44
1726	1	10.91	0	0	1.52	1	0	0.67	0	0	-25.4	-25.4	1	11
1727	1	2.81	0	0	1.2	1	0	0.67	0	0	-8.4	-8.4	1	2.81
1728	1	8.15	4.45	0	6.32	1	0	0.67	0	0	-48.95	-48.95	1	8.02
1729	1	5.02	0	0	1.08	1	0	0.67	0	0	-18.16	-18.16	1	5.01
1730	1	4.01	0	0	1.06	1	0	0.67	0	0	-26.61	-26.61	1	4.02
1731	1	6.37	0.32	0	2.91	1	0	0.67	0	0	-46.26	-46.26	1	6.37
1732	1	4.48	0	0	1.47	1	0	0.67	0	0	-21.11	-21.11	1	4.56
1733	1	4.7	0	0	1.47	1	0	0.67	0	0	-38.63	-38.63	1	4.71
1735	1	9.46	0	0	1.88	1	0	0.67	0	0	-29.98	-29.98	1	9.58
1736	1	3.4	0	0	1.34	1	0	0.67	0	0	-18.77	-18.77	1	3.4
1737	1	11.55	0	0	1.68	1	0	0.67	0	0	-31.04	-31.04	1	11.64
1738	1	7.34	0	0	1.84	1	0	0.67	0	0	-24.48	-24.48	1	7.37
1739	1	7.01	0	0	1.55	1	0	0.67	0	0	-31.49	-31.49	1	6.99
1741	1	0	0	0	1.16	1	0	0.67	2	0	-18.56	-18.56	1	0
1742	1	9.39	0	0	2.11	1	0	0.67	0	0	-39.85	-39.85	1	9.32
1743	1	5.47	0	0	1.21	1	0	0.67	0	0	-36.4	-36.4	1	5.45
1744	1	10.68	0	0	0.59	1	0	0.67	0	0	-69.42	-69.42	1	10.65
1748	1	7.3	0	0	1.28	1	0	0.67	0	0	-24.48	-24.48	1	7.37
1749	1	1.26	0	0	0.69	1	0	0.67	0	0	-11.58	-11.58	1	1.3
1750	1	2.84	0	0	0.89	1	0	0.67	0	0	-14.29	-14.29	1	2.87
1751	1	4.83	0	0	1.52	1	0	0.67	0	0	-21.42	-21.42	1	4.91
1752	1	6.69	0	0	1.5	1	0	0.67	0	0	-24.41	-24.41	1	6.77
1753	1	6.59	0	0	1.3	1	0	0.67	0	0	-26.51	-26.51	1	6.57
1754	1	3.25	0	0	1.03	1	0	0.67	0	0	-25.97	-25.97	1	3.23
1758	1	1.48	0	0	0.74	1	0	0.67	0	0	-10.91	-10.91	1	1.48
1759	1	10.42	0	0	3.02	1	0	0.67	0	0	-31.99	-31.99	1	10.55
1760	1	5.19	0	0	1.29	1	0	0.67	0	0	-22.6	-22.6	1	5.14
1761	1	3	0	0	1.24	1	0	0.67	0	0	-17.69	-17.69	1	2.99
1762	1	10.73	0	0	2.19	1	0	0.67	0	0	-40.38	-40.38	1	10.65
1763	1	2.84	0	0	0.89	1	0	0.67	0	0	-11.97	-11.97	1	2.87
1764	1	8.46	0	0	1.49	1	0	0.67	0	0	-31.62	-31.62	1	8.42
1766	1	1.51	0	0	0.55	1	0	0.67	0	0	-11.82	-11.82	1	1.51
1767	1	10.85	0	0	3.91	1	0	0.67	0	0	-40.64	-40.64	1	10.8
1769	1	2.21	0	0	0.77	1	0	0.67	0	0	-12.14	-12.14	1	2.18
1770	1	2.59	0	0	1.14	1	0	0.67	0	0	-17.83	-17.83	1	2.59
1771	1	3.31	0	0	1.32	1	0	0.67	0	0	-14.35	-14.35	1	3.3
1772	1	2.18	0	0	1.01	1	0	0.67	0	0	-11.36	-11.36	1	2.18
1773	1	3.39	0	0	1.22	1	0	0.67	0	0	-17.34	-17.34	1	3.4
1774	1	15.46	0	0	0	1	0	0.67	0	0	-11.12	-11.12	1	15.49
1776	1	6.27	0	0	1.22	1	0	0.67	0	0	-32.64	-32.64	1	6.32
1777	1	7.89	0	0	1.37	1	0	0.67	0	0	-43.12	-43.12	1	7.85
1778	1	9.47	0	0	1.5	1	0	0.67	0	0	-26.21	-26.21	1	9.58
1779	1	2.87	0	0	1.18	1	0	0.67	0	0	-9.37	-9.37	1	2.9
1782	1	2.53	0	0	0.83	1	0	0.67	0	0	-9.09	-9.09	1	2.54
1784	1	14.18	0	0	0	1	0	0.67	0	0	-54.42	-54.42	1	14.06
1785	1	2.87	0	0	1.18	1	0	0.67	0	0	-10.76	-10.76	1	2.9
1786	1	10	0	0	4.67	1	0	0.67	0	0	-49.23	-49.23	1	10.04
1787	1	10.24	0	0	1.47	1	0	0.67	0	0	-36.31	-36.31	1	10.18
1789	1	5.46	0	0	1.68	1	0	0.67	0	0	-12.44	-12.44	1	5.45
1790	1	11.76	0	0	1.77	1	0	0.67	0	0	-27.71	-27.71	1	11.43
1791	1	8.15	0	0	1.86	1	0	0.67	0	0	-21.98	-21.98	1	8.17
1792	1	9.14	0	0	1.48	1	0	0.67	0	0	-36.89	-36.89	1	9.19
1794	1	2.81	0	0	1.2	1	0	0.67	0	0	-13.63	-13.63	1	2.81
1795	1	10.48	0	0	5.54	1	0	0.67	0	0	-49.67	-49.67	1	10.4
1796	1	8.46	0	0	1.4	1	0	0.67	0	0	-45.04	-45.04	1	8.42
1799	1	3.01	0	0	0.98	1	0	0.67	0	0	-19.82	-19.82	1	2.91
1800	1	5.56	0	0	1.33	1	0	0.67	0	0	-33.76	-33.76	1	5.5
1801	1	10.02	0	0	1.04	1	0	0.67	0	0	-29.26	-29.26	1	10.09
1802	1	8.81	0	0	1.26	1	0	0.67	0	0	-36.74	-36.74	1	8.88
1803	1	8.65	0	0	1.94	1	0	0.67	0	0	-32.04	-32.04	1	8.7
1806	1	2.68	0	0	1.16	1	0	0.67	0	0	-16.57	-16.57	1	2.68
1807	1	7.18	0	0	1.33	1	0	0.67	0	0	-16.92	-16.92	1	7.14
1808	1	1.48	0	0	0.74	1	0	0.67	0	0	-12.94	-12.94	1	1.48
1810	1	7.32	0	0	1.6	1	0	0.67	0	0	-14.62	-14.62	1	7.22
1812	1	30.91	0	0	0	1	0	0.67	0	0	-78.22	-78.22	1	30.76
1813	1	13.49	0	0	0	1	0	0.67	0	0	-40.45	-40.45	1	13.38
1814	1	11.76	0	0	1.69	1	0	0.67	0	0	-25.75	-25.75	1	11.85
1816	1	9.31	0	0	2.07	1	0	0.67	0	0	-38.02	-38.02	1	9.26
1817	1	2.78	0	0	1.16	1	0	0.67	0	0	-12.78	-12.78	1	2.81
1819	1	4.48	0	0	1.49	1	0	0.67	0	0	-21.87	-21.87	1	4.52
1821	1	4.54	0	0	1.5	1	0	0.67	0	0	-22.62	-22.62	1	4.59
1822	1	4.53	0	0	1.81	1	0	0.67	0	0	-24.83	-24.83	1	4.46
1825	1	11.08	0	0	3.94	1	0	0.67	0	0	-52.76	-52.76	1	11.03
1826	1	6.31	0	0	1.68	1	0	0.67	0	0	-26.93	-26.93	1	6.32
1828	1	1.46	0	0	0.72	1	0	0.67	0	0	-12.34	-12.34	1	1.48
1829	1	8.74	4.87	0	4.94	1	0	0.67	0	0	-72.27	-72.27	1	8.74
1830	1	4.49	0	0	1.21	1	0	0.67	0	0	-12.77	-12.77	1	4.46
1832	1	20.54	0	0	0	1	0	0.67	0	0	-49.05	-49.05	1	20.53
1835	1	7.62	0	0	1.51	1	0	0.67	0	0	-32.96	-32.95	1	7.59
1836	1	3.02	0	0	1.25	1	0	0.67	0	0	-18.31	-18.31	1	3.01
1837	1	13.04	0	0	0	1	0	0.67	0	0	-52.14	-52.14	1	12.99
1838	1	3.39	0	0	1.22	1	0	0.67	0	0	-16.87	-16.87	1	3.4
1839	1	3.18	0	0	1.29	1	0	0.67	0	0	-16.81	-16.81	1	3.17
1840	1	3.54	0	0	1.37	1	0	0.67	0	0	-11.63	-11.63	1	3.53
1842	1	8.43	0	0	1.55	1	0	0.67	0	0	-18.27	-18.27	1	8.65
1843	1	0	0	0	0	1	0	0.67	0	0	-3.98	-3.98	1	0
1844	1	5.08	0	0	1.6	1	0	0.67	0	0	-22.85	-22.85	1	5.16
1846	1	2.84	0	0	0.89	1	0	0.67	0	0	-11.98	-11.98	1	2.87
1847	1	1.68	0	0	0.83	1	0	0.67	0	0	-12.57	-12.57	1	1.68
1848	1	6.79	0	0	1.25	1	0	0.67	0	0	-29.8	-29.8	1	6.84
1849	1	5.73	0	0	1.31	1	0	0.67	0	0	-43.84	-43.84	1	5.71
1850	1	35.68	0	0	0	1	0	0.67	0	0	-75.84	-75.84	1	35.78
1851	1	3.28	0	0	1.31	1	0	0.67	0	0	-7.59	-7.59	1	3.28
1852	1	7.77	0	0	1.45	1	0	0.67	0	0	-31.53	-31.53	1	7.73
1853	1	34.28	0	0	0	1	0	0.67	0	0	-61.4	-61.4	1	34.32
1854	1	0	0	0	0	1	0	0.67	0	0	-3.26	-3.26	1	0
1856	1	7.46	0	0	1.29	1	0	0.67	0	0	-34.68	-34.68	1	7.53
1857	1	8.88	0	0	1.42	1	0	0.67	0	0	-41.12	-41.12	1	8.83
1858	1	0	0	0	0	1	0	0.67	0	0	-3.96	-3.96	1	0
1859	1	7.78	0	0	1.3	1	0	0.67	0	0	-39.97	-39.97	1	7.85
1860	1	7.82	0	0	1.37	1	0	0.67	0	0	-33.4	-33.4	1	7.79
1861	1	2.37	0	0	1.07	1	0	0.67	0	0	-13.04	-13.04	1	2.36
1862	1	10.24	0	0	2.63	1	0	0.67	0	0	-21.68	-21.68	1	10.18
1863	1	3.82	0	0	1.3	1	0	0.67	0	0	-23.7	-23.7	1	3.84
1864	1	3	0	0	1.24	1	0	0.67	0	0	-16.24	-16.24	1	2.99
1865	1	21.58	3.67	0	3.59	1	0	0.67	0	0	-77.01	-77.01	1	21.51
1867	1	3.54	0	0	1.37	1	0	0.67	0	0	-11.12	-11.12	1	3.53
1868	1	7.74	0	0	1.37	1	0	0.67	0	0	-38.25	-38.25	1	7.7
1870	1	18.33	0	0	0	1	0	0.67	0	0	-43.54	-43.54	1	18.21
1871	1	8.84	0	0	1.42	1	0	0.67	0	0	-30.13	-30.13	1	8.79
1873	1	3.48	0	0	1.33	1	0	0.67	0	0	-25.09	-25.09	1	3.52
1875	1	7.76	0	0	1.48	1	0	0.67	0	0	-32.26	-32.26	1	7.79
1877	1	5.07	0	0	1.58	1	0	0.67	0	0	-22.45	-22.45	1	5.13
1878	1	10.41	0	0	1.96	1	0	0.67	0	0	-39.55	-39.55	1	10.44
1880	1	8.76	0	0	1.2	1	0	0.67	0	0	-32.24	-32.24	1	8.81
1882	1	2.39	0	0	0.82	1	0	0.67	0	0	-10.19	-10.19	1	2.36
1883	1	5.02	0	0	1.57	1	0	0.67	0	0	-24.58	-24.58	1	5.08
1884	1	2.66	0	0	1.15	1	0	0.67	0	0	-18.39	-18.39	1	2.65
1885	1	5.78	0	0	1.72	1	0	0.67	0	0	-17.18	-17.18	1	5.76
1886	1	3.52	0.05	0	4.76	1	0	0.67	0	0	-18.31	-18.31	1	3.52
1888	1	13.72	1.25	0	1.42	1	0	0.67	0	0	-42.33	-42.33	1	13.88
1890	1	8.53	0.28	0	4.71	1	0	0.67	0	0	-39.36	-39.37	1	8.48
1891	1	18.87	0.45	0	1.17	1	0	0.67	0	0	-61.09	-61.09	1	18.76
1893	1	5.63	0	0	1.71	1	0	0.67	0	0	-16.88	-16.88	1	5.62
1894	1	10.87	0	0	3.46	1	0	0.67	0	0	-39.49	-39.49	1	10.92
1896	1	4.4	0	0	1.53	1	0	0.67	0	0	-16.59	-16.59	1	4.39
1897	1	5.89	0	0	1.45	1	0	0.67	0	0	-31.35	-31.35	1	5.87
1898	1	5.1	0	0	1.61	1	0	0.67	0	0	-22.53	-22.53	1	5.16
1899	1	5.81	0	0	1.45	1	0	0.67	0	0	-20.36	-20.36	1	5.76
1902	1	4.46	0	0	1.17	1	0	0.67	0	0	-27.93	-27.93	1	4.46
1903	1	9.96	0	0	3.03	1	0	0.67	0	0	-48.35	-48.35	1	10.09
1904	1	2.61	0	0	1.14	1	0	0.67	0	0	-7.81	-7.81	1	2.6
1905	1	5.88	0	0	1.45	1	0	0.67	0	0	-17.9	-17.9	1	5.82
1906	1	21.72	0	0	0	1	0	0.67	0	0	-51.65	-51.65	1	21.71
1907	1	7.05	0	0	1.12	1	0	0.67	0	0	-32.07	-32.07	1	6.95
1908	1	6.3	0	0	1.36	1	0	0.67	0	0	-38.04	-38.04	1	6.28
1910	1	4.52	0.82	0	3.23	1	0	0.67	0	0	-24.9	-24.91	1	4.55
1912	1	10.85	0	0	1.32	1	0	0.67	0	0	-40.86	-40.86	1	10.76
1913	1	2.48	0	0	1.1	1	0	0.67	0	0	-11.56	-11.56	1	2.47
1914	1	34.9	0	0	0	1	0	0.67	0	0	-90.16	-90.16	1	34.76
1915	1	8.83	0	0	1.23	1	0	0.67	0	0	-31.23	-31.23	1	8.79
1916	1	11.43	0	0	2.71	1	0	0.67	0	0	-41.92	-41.92	1	11.36
1917	1	6.18	0	0	1.35	1	0	0.67	0	0	-51.51	-51.51	1	6.16
1918	1	8.21	0	0	1.39	1	0	0.67	0	0	-41.37	-41.37	1	8.17
1922	1	2.87	0	0	1.18	1	0	0.67	0	0	-11.53	-11.53	1	2.9
1923	1	6.05	0	0	1.7	1	0	0.67	0	0	-28.28	-28.28	1	6.13
1924	1	6.29	0	0	1.52	1	0	0.67	0	0	-27.11	-27.11	1	6.21
1925	1	8.25	1.61	0	5.79	1	0	0.67	0	0	-32.34	-32.34	1	8.31
1926	1	2.16	0	0	0.98	1	0	0.67	0	0	-12.04	-12.04	1	2.18
1927	1	13.65	0	0	0	1	0	0.67	0	0	-38.8	-38.79	1	13.8
1928	1	2.49	0	0	1.11	1	0	0.67	0	0	-23.56	-23.56	1	2.49
1929	1	13.43	0	0	0	1	0	0.67	0	0	-48.91	-48.91	1	13.38
1930	1	3.52	0	0	1.25	1	0	0.67	0	0	-11.78	-11.78	1	3.53
1931	1	7.15	0	0	1.33	1	0	0.67	0	0	-21.97	-21.97	1	7.24
1932	1	3.31	0	0	1.32	1	0	0.67	0	0	-11.34	-11.34	1	3.3
1933	1	4.41	0	0	1.2	1	0	0.67	0	0	-18.35	-18.35	1	4.37
1935	1	2.51	0	0	1.11	1	0	0.67	0	0	-20.08	-20.08	1	2.51
1936	1	6.15	0	0	1.27	1	0	0.67	0	0	-27.35	-27.35	1	6.13
1937	1	7.08	0	0	1.27	1	0	0.67	0	0	-25.02	-25.02	1	7.14
1939	1	2.87	0	0	1.18	1	0	0.67	0	0	-14.12	-14.12	1	2.9
1941	1	7.26	0	0	1.57	1	0	0.67	0	0	-15.92	-15.92	1	7.24
1942	1	14.42	0	0	0	1	0	0.67	0	0	-26.46	-26.46	1	14.35
1944	1	17.11	0	0	0	1	0	0.67	0	0	-52.71	-52.71	1	17.02
1945	1	7.62	0	0	1.44	1	0	0.67	0	0	-16.23	-16.23	1	7.59
1946	1	5.16	0	0	1.38	1	0	0.67	0	0	-23	-23	1	5.15
1948	1	12.4	0	0	3.06	1	0	0.67	0	0	-42.87	-42.87	1	12.36
1949	1	4.47	2.31	0	6.72	1	0	0.67	0	0	-61.4	-61.4	1	4.52
1950	1	9.23	0.07	0	5.14	1	0	0.67	0	0	-46.03	-46.03	1	9.34
1952	1	6.47	0	0	1.82	1	0	0.67	0	0	-35.33	-35.33	1	6.49
1953	1	6.6	0	0	1.52	1	0	0.67	0	0	-26.76	-26.76	1	6.59
1955	1	1.48	0	0	0.74	1	0	0.67	0	0	-14.31	-14.31	1	1.48
1956	1	8.52	0	0	1.93	1	0	0.67	0	0	-32.18	-32.18	1	8.58
1957	1	3.5	1.16	0	1.44	1	0	0.67	0	0	-19.75	-19.75	1	3.52
1958	1	5.1	0	0	1.58	1	0	0.67	0	0	-22.96	-22.96	1	5.16
1959	1	7.89	0	0	1.37	1	0	0.67	0	0	-29.24	-29.24	1	7.85
1960	1	7.62	0	0	1.36	1	0	0.67	0	0	-40.87	-40.87	1	7.59
1964	1	3.54	0	0	1.37	1	0	0.67	0	0	-10.31	-10.31	1	3.53
1965	1	8.72	0	0	1.03	1	0	0.67	0	0	-24.05	-24.05	1	8.74
1968	1	6.35	0	0	1.36	1	0	0.67	0	0	-41.63	-41.63	1	6.32
1969	1	7.54	0	0	2.31	1	0	0.67	0	0	-57.91	-57.91	1	7.59
1970	1	3.4	0	0	0.88	1	0	0.67	0	0	-17.26	-17.26	1	3.4
1971	1	3.37	0	0	1	1	0	0.67	0	0	-16.82	-16.82	1	3.4
1972	1	9.7	0	0	2.09	1	0	0.67	0	0	-36.11	-36.11	1	9.64
1973	1	3.43	0.6	0	2.05	1	0	0.67	0	0	-28.36	-28.37	1	3.5
1974	1	9.58	0	0	1.11	1	0	0.67	0	0	-28.38	-28.38	1	9.64
1975	1	2.87	0	0	1.18	1	0	0.67	0	0	-11.4	-11.4	1	2.9
1976	1	3.54	0	0	1.37	1	0	0.67	0	0	-8.49	-8.49	1	3.53
1977	1	9.54	0	0	2.12	1	0	0.67	0	0	-20.75	-20.75	1	9.47
1978	1	11	0	0	2.69	1	0	0.67	0	0	-32.52	-32.52	1	10.93
1979	1	0	0	0	0	1	0	0.67	0	0	-3.4	-3.4	1	0
1980	1	5.83	0	0	1.47	1	0	0.67	0	0	-17.44	-17.44	1	5.76
1982	1	6.24	0	0	1.48	1	0	0.67	0	0	-30.98	-30.98	1	6.13
1984	1	7	1.18	0	1.91	1	0	0.67	0	0	-23.83	-23.84	1	7.08
1985	1	2.87	0	0	1.18	1	0	0.67	0	0	-14.68	-14.68	1	2.9
1986	1	14.74	0	0	0	1	0	0.67	0	0	-31.56	-31.56	1	14.68
1987	1	4.78	0	0	1.25	1	0	0.67	0	0	-18.16	-18.16	1	4.74
1988	1	12.42	0	0	3.17	1	0	0.67	0	0	-30.17	-30.17	1	12.57
1989	1	2.46	0	0	1.1	1	0	0.67	0	0	-12.33	-12.33	1	2.46
1991	1	6.14	0	0	1.48	1	0	0.67	0	0	-28.22	-28.22	1	6.13
1992	1	14.48	0	0	0	1	0	0.67	0	0	-55.49	-55.49	1	14.35
1994	1	1.68	0	0	0.83	1	0	0.67	0	0	-11.3	-11.3	1	1.68
1995	1	6.98	0	0	1.43	1	0	0.67	0	0	-31.5	-31.5	1	7
1996	1	7.12	0	0	1.56	1	0	0.67	0	0	-13.92	-13.92	1	7.11
1997	1	3.31	0	0	1.32	1	0	0.67	0	0	-14.06	-14.06	1	3.3
1998	1	6.16	0	0	2.07	1	0	0.67	0	0	-31.67	-31.67	1	6.03
1999	1	6.98	0	0	2.07	1	0	0.67	0	0	-52.29	-52.29	1	6.94
2000	1	19.14	1.17	0	2.17	1	0	0.67	0	0	-43.34	-43.34	1	19.15
2001	1	3.82	0	0	1.12	1	0	0.67	0	0	-24.72	-24.72	1	3.79
2002	1	5.31	0	0	1.3	1	0	0.67	0	0	-14.12	-14.12	1	5.26
2003	1	3.03	0	0	1.22	1	0	0.67	0	0	-18.54	-18.54	1	3.07
2004	1	15.07	0	0	0	1	0	0.67	0	0	-38.63	-38.62	1	15.5
2006	1	7.41	0	0	1.28	1	0	0.67	0	0	-35.37	-35.37	1	7.48
2007	1	6.89	0	0	1.87	1	0	0.67	0	0	-28.67	-28.67	1	6.9
2008	1	2.3	0.51	0	1.13	1	0	0.67	0	0	-16.79	-16.79	1	2.29
2010	1	1.53	0	0	0.57	1	0	0.67	0	0	-12.16	-12.16	1	1.52
2012	1	2.37	0	0	1.07	1	0	0.67	0	0	-10.79	-10.79	1	2.36
2013	1	4.78	0	0	1.25	1	0	0.67	0	0	-17.87	-17.87	1	4.74
2014	1	3.8	0	0	1.12	1	0	0.67	0	0	-30.31	-30.31	1	3.77
2016	1	7.4	0	0	1.17	1	0	0.67	0	0	-32.54	-32.54	1	7.37
2020	1	6.02	0	0	1.33	1	0	0.67	0	0	-35.09	-35.09	1	6
2021	1	3.08	0	0	1.27	1	0	0.67	0	0	-14.91	-14.91	1	3.08
2023	1	3.54	0	0	1.37	1	0	0.67	0	0	-10.31	-10.31	1	3.53
2024	1	14.78	0	0	0	1	0	0.67	0	0	-36.82	-36.82	1	14.68
2025	1	8.37	0.76	0	1.62	1	0	0.67	0	0	-47.3	-47.3	1	8.52
2027	1	6.69	0	0	1.52	1	0	0.67	0	0	-16.29	-16.29	1	6.67
2028	1	11.42	0	0	3.98	1	0	0.67	0	0	-29.83	-29.83	1	11.36
2029	1	6.5	0	0	1.51	1	0	0.67	0	0	-28.7	-28.7	1	6.49
2030	1	3.54	2.53	0	4.62	1	0	0.67	0	0	-25.17	-25.17	1	3.53
2031	1	6.71	0	0	1.24	1	0	0.67	0	0	-20.35	-20.35	1	6.77
2033	1	4.54	0	0	1.5	1	0	0.67	0	0	-19	-19	1	4.59
2034	1	3.31	0	0	1.32	1	0	0.67	0	0	-10.95	-10.95	1	3.3
2037	1	5.07	0.42	0	2.65	1	0	0.67	0	0	-24.87	-24.88	1	5.1
2038	1	2.91	0	0	1.22	1	0	0.67	0	0	-20.03	-20.03	1	2.91
2039	1	4.53	0	0	1.81	1	0	0.67	0	0	-24.69	-24.69	1	4.46
2040	1	2.87	0	0	1.18	1	0	0.67	0	0	-11.07	-11.07	1	2.9
2041	1	16.65	2.99	0	2.89	1	0	0.67	0	0	-38.99	-38.99	1	16.54
2042	1	24.53	0.87	0	0.69	1	0	0.67	0	0	-90.81	-90.81	1	24.5
2043	1	30.5	0	0	0	1	0	0.67	0	0	-80.82	-80.82	1	29.76
2044	1	4.48	0	0	1.47	1	0	0.67	0	0	-22.75	-22.75	1	4.56
2045	1	3.52	0	0	1.25	1	0	0.67	0	0	-11.7	-11.7	1	3.53
2046	1	2.64	0	0	1.15	1	0	0.67	0	0	-17.77	-17.77	1	2.64
2047	1	8.91	0	0	2.04	1	0	0.67	0	0	-50.64	-50.64	1	8.81
2049	1	10.63	0.14	0	5.91	1	0	0.67	0	0	-35.04	-35.04	1	10.69
2050	1	7.81	0	0	0.97	1	0	0.67	0	0	-24.09	-24.09	1	7.95
2052	1	13.37	0	0	0	1	0	0.67	0	0	-40.02	-40.02	1	13.31
2053	1	2.18	0	0	0.62	1	0	0.67	0	0	-15.04	-15.04	1	2.16
2055	1	1.58	0	0	0.58	1	0	0.67	0	0	-13.97	-13.97	1	1.57
2057	1	2.87	0	0	1.18	1	0	0.67	0	0	-10.74	-10.74	1	2.9
2059	1	3.54	0	0	1.37	1	0	0.67	0	0	-10.24	-10.24	1	3.53
2060	1	2.9	0	0	0.96	1	0	0.67	0	0	-11.04	-11.04	1	2.81
2063	1	10.78	0	0	2.12	1	0	0.67	0	0	-22.64	-22.64	1	10.76
2064	1	7.25	0	0	5.59	1	0	0.67	0	0	-25.63	-25.65	1	7.1
2065	1	6.79	0	0	1.39	1	0	0.67	0	0	-33.78	-33.78	1	6.77
2066	1	9.74	0	0	1.51	1	0	0.67	0	0	-17.72	-17.72	1	9.85
2067	1	7.74	0	0	1.52	1	0	0.67	0	0	-44.78	-44.78	1	7.7
2068	1	7.04	0	0	1.26	1	0	0.67	0	0	-24.3	-24.3	1	7.11
2070	1	1.26	0	0	0.37	1	0	0.67	0	0	-13.36	-13.36	1	1.3
2071	1	3.01	0	0	1.14	1	0	0.67	0	0	-16.98	-16.98	1	3.02
2073	1	1.51	0	0	0.75	1	0	0.67	0	0	-14.72	-14.72	1	1.51
2074	1	2.49	0	0	1.11	1	0	0.67	0	0	-18.13	-18.13	1	2.49
2075	1	8.06	0	0	1.38	1	0	0.67	0	0	-36.82	-36.82	1	8.02
2076	1	2.87	0	0	1.18	1	0	0.67	0	0	-11.1	-11.1	1	2.9
2077	1	4.53	0	0	1.81	1	0	0.67	0	0	-22.79	-22.79	1	4.46
2078	1	4.68	0	0	1.57	1	0	0.67	0	0	-21.59	-21.59	1	4.67
2080	1	2.81	0	0	0.88	1	0	0.67	0	0	-8.29	-8.29	1	2.81
2081	1	9.53	0	0	1.45	1	0	0.67	0	0	-40	-40	1	9.48
2082	1	10.44	0	0	2.65	1	0	0.67	0	0	-25.09	-25.09	1	10.4
2084	1	6.9	0	0	1.54	1	0	0.67	0	0	-27.65	-27.65	1	6.89
2086	1	4.6	0	0	1.51	1	0	0.67	0	0	-14.59	-14.59	1	4.65
2087	1	4.48	0	0	1.5	1	0	0.67	0	0	-23.86	-23.86	1	4.55
2088	1	8.07	0	0	1.85	1	0	0.67	0	0	-18.17	-18.17	1	8.07
2089	1	1.26	0	0	0.69	1	0	0.67	0	0	-11.56	-11.56	1	1.3
2090	1	4.66	0	0	1.52	1	0	0.67	0	0	-22.02	-22.02	1	4.71
2091	1	3.19	0	0	1.26	1	0	0.67	0	0	-11.08	-11.08	1	3.23
2092	1	2.46	0	0	1.1	1	0	0.67	0	0	-10.64	-10.64	1	2.46
2093	1	4.84	1.08	0	1.7	1	0	0.67	0	0	-34.58	-34.58	1	4.85
[truncated: 1,392 more rows]
