# Supplementary material for: Climate, inter-serotype competition and arboviral interactions shape dengue dynamics in Thailand
Source: Commun Biol. 2025 Apr 11;8:601. doi: 10.1038/s42003-025-07999-9 (PMC11992266; doi:10.1038/s42003-025-07999-9)
Supplement: Supplementary file 14 — Supplementary Data12. [file 42003_2025_7999_MOESM14_ESM.xlsx]

## Sheet: datamonkey-table_DENV4_MEME
TableS13. MEME DENV4
Site	Partition	&alpha;	&beta;<sup>1</sup>	p<sup>1</sup>	&beta;<sup>+</sup>	p<sup>+</sup>	LRT	p-value	# branches under selection	Total branch length	MEME LogL	FEL LogL	FEL &alpha;	FEL &beta;
115	1	1.26	0	0	618.25	1	9.31	0	1	0	-27.34	-21.92	0	1.8
1716	1	5.81	0	0	4556.08	1	10.25	0	1	0	-47.4	-40.7	0	6.35
1843	1	0	0	0	6964.86	1	17.5	0	1	0	-22.78	-15.06	0	0
2245	1	0	0	0	20515.1	1	21.2	0	1	0	-26.04	-15.44	0	0
3193	1	0	0	0	1404.4	1	14.36	0	2	0	-27.7	-21.8	0	0
979	1	0	0	0	226.98	1	9.35	0	1	0	-17.97	-13.79	0.02	0
1897	1	0.98	0	0	3225.44	1	6.95	0.01	1	0	-19.62	-15.5	0.02	12.25
2354	1	8.08	0	0	1995.43	1	6.86	0.01	3	0	-83.47	-79.7	0.02	8.38
950	1	0	0	0	3412.3	1	8.07	0.01	4	0	-41.47	-38.44	0.05	0
2355	1	3.22	0	0	4090.58	1	6.32	0.02	1	0	-32.49	-27.86	0.01	4.87
2398	1	5.76	0.03	0	2406.87	1	6.39	0.02	2	0	-51.44	-46.51	0.01	8.24
3189	1	12.54	0	0	19875.7	1	6.56	0.02	1	0	-40.3	-36.4	0.02	14.93
7	1	0	0	0	51.14	1	6.74	0.02	1	0	-13.96	-11.24	0.07	0
2255	1	1.35	0.62	0	134.14	1	6.07	0.02	10	0	-87.92	-86.6	0.27	1.52
512	1	13.27	3.28	0	1852.9	1	5.58	0.03	1	0	-70.69	-67.53	0.04	12.69
1417	1	10.19	0	0	347.4	1	5.5	0.03	7	0	-95.25	-92.02	0.04	11.4
141	1	0	0	0	4747.49	1	5.56	0.03	2	0	-23.83	-21.58	0.1	0
2262	1	0	0	0	214.77	1	5.18	0.03	6	0	-48.65	-47.67	0.37	0
2756	1	0	0	0	74.25	1	5.22	0.03	9	0	-67.31	-66.65	0.52	0
3118	1	2.46	1.28	0	34.51	1	5.34	0.03	0	0	-59.3	-59.27	0.97	2.37
1919	1	6.44	0	0	517.96	1	4.76	0.04	1	0	-44.54	-41.62	0.05	7.57
2852	1	9.88	0	0	1049.41	1	4.86	0.04	1	0	-36.24	-33.29	0.05	11.97
2768	1	6.65	0	0	35649.6	1	5.13	0.04	1	0	-38.62	-36.06	0.08	6.15
8	1	6.64	0	0	391.03	1	4.69	0.04	5	0	-70.83	-68.41	0.09	7.96
2688	1	1.5	0.69	0	18.72	1	4.7	0.04	0	0	-74.77	-74.7	0.93	1.56
1216	1	0	0	0	94.52	1	4.4	0.05	6	0	-49.73	-47.55	0.11	2.74
220	1	0	0	0	1768.53	1	4.53	0.05	2	0	-23.25	-21.91	0.26	0
2534	1	0	0	0	97.73	1	3.62	0.08	3	0	-27.45	-27.24	0.81	0
29	1	0	0	0	8.53	1	3.34	0.09	5	0	-38.13	-38.06	0.93	0
903	1	0	0	0	5.55	1	3.37	0.09	3	0	-32.47	-32.47	1	0
1568	1	7.88	0	0	3417.86	1	3.19	0.1	2	0	-51.07	-49.43	0.19	7.82
1282	1	4.73	0	0	4614.39	1	3	0.11	3	0	-44.1	-42.55	0.21	4.8
1984	1	3.96	0	0	112.27	1	2.86	0.11	3	0	-45.78	-44.21	0.21	4.86
3068	1	3.49	0	0	676.04	1	2.82	0.12	1	0	-36.59	-34.62	0.14	6.31
1295	1	1.28	0	0	84.17	1	2.84	0.12	6	0	-53.9	-53.37	0.59	1.27
2440	1	1.65	0.6	0	19.15	1	2.79	0.12	1	0	-51.98	-51.73	0.78	1.64
796	1	0	0	0	2.34	1	2.83	0.12	2	0	-21.14	-21.14	1	0
2094	1	12.92	0	0	553.89	1	2.52	0.14	4	0	-44.79	-43.29	0.22	12.54
2170	1	0.01	0	0	59.05	1	2.53	0.14	11	0	-78.31	-77.56	0.47	0
1514	1	0	0	0	73.44	1	2.27	0.16	4	0	-47.25	-46.74	0.6	0
1384	1	9.12	0	0	7585.08	1	2.09	0.17	1	0	-35.17	-34.12	0.35	7.82
93	1	0	0	0	135.95	1	2.08	0.17	2	0	-19.17	-18.9	0.77	0
2583	1	5.34	0	0	938.36	1	2.03	0.18	3	0	-47.7	-46.66	0.35	5.43
1507	1	0	0	0	7.28	1	2.06	0.18	3	0	-26.45	-26.42	0.97	0
1988	1	0	0	0	7.4	1	2.05	0.18	3	0	-27.04	-27.01	0.98	0
2344	1	7.31	0	0	50.67	1	1.9	0.19	2	0	-39.18	-36.82	0.09	7.31
877	1	10.03	0.01	0	494.57	1	1.93	0.19	4	0	-68.24	-67.14	0.33	9.75
2260	1	4.63	1.73	0	33.75	1	1.89	0.19	0	0	-88.09	-87.93	0.85	4.63
1837	1	4.65	0	0	2348.87	1	1.87	0.2	1	0	-31.71	-30.77	0.39	4.87
2931	1	0	0	0	172.56	1	1.8	0.2	2	0	-19.25	-19.02	0.79	0
1990	1	6.45	0.23	0	658.91	1	1.75	0.21	5	0	-71.15	-70.2	0.39	6.81
6	1	0	0	0	5.25	1	1.7	0.21	2	0	-18.19	-18.19	0.99	0
2783	1	0	0	0	1.89	1	1.77	0.21	2	0	-22.49	-22.49	1	0
1485	1	7.97	0	0	896.64	1	1.62	0.22	2	0	-66.46	-65.61	0.43	8.41
501	1	6.97	0	0	876.11	1	1.56	0.23	2	0	-42.88	-42.05	0.44	7.28
434	1	0	0	0	2.26	1	1.59	0.23	2	0	-26.4	-26.4	1	0
1491	1	0	0	0	2.16	1	1.58	0.23	2	0	-21.69	-21.69	1	0
1134	1	0	0	0	2.78	1	1.45	0.25	2	0	-21.51	-21.49	0.98	0
727	1	0	0	0	1.28	1	1.42	0.25	2	0	-19.23	-19.23	1	0
944	1	0	0	0	5.05	1	1.37	0.26	2	0	-19.83	-19.81	0.98	0
2622	1	0	0	0	5.08	1	1.36	0.26	2	0	-18.63	-18.62	0.99	0
2766	1	0	0	0	4.81	1	1.36	0.26	1	0	-20.87	-20.86	0.99	0
2933	1	0	0	0	5.08	1	1.36	0.26	2	0	-18.59	-18.58	0.99	0
807	1	0	0	0	2.42	1	1.36	0.26	2	0	-19.8	-19.8	1	0
1152	1	0	0	0	2.22	1	1.34	0.26	2	0	-19.6	-19.6	1	0
3035	1	10.46	0	0	89.52	1	1.32	0.27	2	0	-80.85	-79.8	0.35	11.13
1567	1	2.75	0	0	2357.98	1	1.26	0.27	1	0	-22.57	-21.94	0.53	2.94
927	1	2.63	1.32	0	11.29	1	1.28	0.27	0	0	-82.11	-82.07	0.96	2.65
401	1	7.51	1.85	0	159.9	1	1.19	0.28	0	0	-74.02	-73.36	0.52	8.33
2734	1	15.17	0	0	287.61	1	1.23	0.28	3	0	-68.92	-68.31	0.54	15.18
1243	1	1.2	0.21	0	126.27	1	1.2	0.28	4	0	-44.51	-44.16	0.7	1.54
3381	1	1.75	0.05	0	5.06	1	1.22	0.28	0	0	-54.02	-54.02	1	1.71
2733	1	6.84	0	0	231.17	1	1.05	0.31	4	0	-52.79	-52.24	0.57	6.78
724	1	0	0	0	3	1	1.07	0.31	2	0	-20.19	-20.18	0.99	0
1368	1	0	0	0	2.12	1	1.04	0.31	1	0	-15.41	-15.4	1	0
2640	1	0	0	0	2.15	1	1.04	0.31	1	0	-12.98	-12.98	1	0
664	1	5.63	0	0	297.57	1	0.97	0.32	3	0	-47.51	-46.99	0.6	6.24
92	1	0	0	0	2.28	1	0.97	0.32	1	0	-12.1	-12.09	1	0
2722	1	0	0	0	1.46	1	1.01	0.32	1	0	-15.17	-15.17	1	0
3383	1	0	0	0	0.99	1	0.98	0.32	1	0	-12.4	-12.4	1	0
2436	1	6.87	0	0	868.07	1	0.96	0.33	1	0	-35.81	-35.33	0.62	6.49
405	1	10.62	0	0	582.18	1	0.92	0.33	1	0	-48.3	-47.84	0.63	11.24
2248	1	0	0	0	1.63	1	0.92	0.33	1	0	-15.67	-15.67	0.99	0
2526	1	0	0	0	1.51	1	0.91	0.33	1	0	-16.76	-16.76	0.99	0
2866	1	11.63	0	0	308.82	1	0.9	0.34	3	0	-60.65	-60.13	0.59	11.7
248	1	8.34	0	0	73.3	1	0.91	0.34	6	0	-71.46	-70.95	0.6	8.35
551	1	7.36	0	0	801.69	1	0.9	0.34	1	0	-33.63	-33.18	0.64	7.03
1204	1	4.88	0	0	16.31	1	0.88	0.34	6	0	-54.75	-54.3	0.64	4.96
3041	1	10.94	0	0	797.41	1	0.9	0.34	1	0	-36.97	-36.52	0.64	11.21
3179	1	7.87	0	0	1035.29	1	0.88	0.34	1	0	-45.25	-44.81	0.64	8.36
3372	1	0	0	0	1.23	1	0.89	0.34	2	0	-19.72	-19.72	1	0
1191	1	3.58	0	0	13.45	1	0.85	0.35	1	0	-34.19	-32.58	0.2	3.82
257	1	10.81	0	0	453.25	1	0.84	0.35	2	0	-61.86	-61.35	0.6	11.47
1586	1	5.92	0	0	192.1	1	0.81	0.35	5	0	-54.55	-54.14	0.66	6.23
2326	1	0	0	0	60.35	1	0.82	0.35	5	0	-39.72	-39.3	0.66	0
3136	1	3.02	0.41	0	52.71	1	0.83	0.35	4	0	-47.27	-47.09	0.84	3
18	1	0	0	0	1.23	1	0.85	0.35	1	0	-10.94	-10.94	1	0
85	1	0	0	0	2.55	1	0.85	0.35	1	0	-13.3	-13.29	1	0
1535	1	0	0	0	2.63	1	0.86	0.35	1	0	-12.26	-12.26	1	0
1546	1	0	0	0	1.66	1	0.84	0.35	1	0	-13.48	-13.48	1	0
1954	1	13.19	0	0	41.68	1	0.8	0.36	3	0	-50.53	-49.09	0.24	13.11
2614	1	4.62	0	0	164.1	1	0.8	0.36	3	0	-47.54	-47.12	0.65	4.62
1038	1	5.74	0	0	290.89	1	0.78	0.36	2	0	-40.63	-40.21	0.66	4.91
2187	1	2.91	0	0	260.25	1	0.8	0.36	2	0	-32.99	-32.57	0.66	3.16
11	1	0	0	0	0.6	1	0.78	0.36	1	0	-10.85	-10.85	1	0
99	1	0	0	0	2.21	1	0.8	0.36	1	0	-12.73	-12.73	1	0
1972	1	0	0	0	1.54	1	0.77	0.36	1	0	-10.89	-10.89	1	0
1241	1	6.04	0	0	1845.63	1	0.76	0.37	1	0	-41.52	-41.13	0.68	6.76
1049	1	0	0	0	34.9	1	0.75	0.37	4	0	-32.84	-32.66	0.84	0
2391	1	19.77	0	0	60.11	1	0.71	0.38	1	0	-78.72	-75.92	0.06	19.88
2396	1	5.1	0	0	195.54	1	0.68	0.38	2	0	-38.87	-38.5	0.69	4.86
3368	1	4.06	0	0	45.67	1	0.7	0.38	7	0	-68.59	-68.31	0.76	4.33
375	1	0	0	0	6.45	1	0.7	0.38	5	0	-38.7	-38.67	0.97	0
3274	1	0	0	0	2.41	1	0.68	0.38	1	0	-14.81	-14.81	0.99	0
681	1	0	0	0	0.67	1	0.72	0.38	1	0	-11.23	-11.23	1	0
853	1	0	0	0	1.34	1	0.69	0.38	1	0	-13.13	-13.12	1	0
901	1	0	0	0	2.42	1	0.68	0.38	1	0	-12.05	-12.05	1	0
1895	1	0	0	0	2.28	1	0.68	0.38	1	0	-13.95	-13.95	1	0
2561	1	0	0	0	2.48	1	0.68	0.38	1	0	-13.09	-13.08	1	0
3042	1	0	0	0	2.53	1	0.68	0.38	1	0	-12.41	-12.4	1	0
748	1	11.56	0	0	209.33	1	0.65	0.39	3	0	-58.92	-58.52	0.67	11.53
407	1	9.77	0	0	206.77	1	0.64	0.39	3	0	-56.39	-56.02	0.69	10.69
1201	1	3.28	0	0	197.04	1	0.65	0.39	2	0	-30.94	-30.58	0.7	2.72
1437	1	6.58	0	0	108.71	1	0.67	0.39	5	0	-50.49	-50.15	0.71	5.66
2862	1	2.98	0	0	156.97	1	0.66	0.39	2	0	-35.25	-34.9	0.71	3.22
12	1	0	0	0	0.67	1	0.65	0.39	1	0	-12.05	-12.05	1	0
362	1	0	0	0	2.45	1	0.67	0.39	1	0	-12.2	-12.2	1	0
873	1	0	0	0	2.44	1	0.67	0.39	1	0	-12.29	-12.29	1	0
1068	1	0	0	0	2.35	1	0.67	0.39	1	0	-11.5	-11.5	1	0
1660	1	0	0	0	2.42	1	0.67	0.39	1	0	-11.73	-11.73	1	0
2214	1	0	0	0	2.45	1	0.67	0.39	1	0	-13.07	-13.07	1	0
2261	1	0	0	0	2.48	1	0.67	0.39	1	0	-11.66	-11.66	1	0
2517	1	0	0	0	2.31	1	0.67	0.39	1	0	-11.44	-11.44	1	0
2588	1	0	0	0	2.48	1	0.67	0.39	0	0	-11.7	-11.69	1	0
3103	1	0	0	0	2.42	1	0.67	0.39	1	0	-11.48	-11.47	1	0
3313	1	1.29	0.06	0	3.05	1	0.66	0.39	0	0	-37.38	-37.38	1	1.29
508	1	7.66	0	0	94.08	1	0.61	0.4	4	0	-63.76	-63.39	0.69	7.78
482	1	13.11	0	0	92.01	1	0.6	0.4	6	0	-82.51	-82.16	0.71	13.3
630	1	8.43	0	0	483.97	1	0.59	0.4	1	0	-44.15	-43.85	0.74	8.41
102	1	0	0	0	4.46	1	0.61	0.4	4	0	-47.61	-47.61	1	0
902	1	2.35	0.04	0	5.32	1	0.62	0.4	5	0	-59.49	-59.49	1	2.35
1030	1	8.4	0	0	146.79	1	0.57	0.41	3	0	-51.52	-51.19	0.71	8.37
952	1	4.34	0.01	0	58.72	1	0.57	0.41	5	0	-50.57	-50.29	0.75	4.22
2107	1	10.1	0	0	62.38	1	0.54	0.42	5	0	-67.8	-67.47	0.72	10.08
945	1	10.74	0	0	138.78	1	0.55	0.42	2	0	-55.95	-55.68	0.76	10.31
399	1	0	0	0	0.9	1	0.53	0.42	1	0	-9.56	-9.51	0.95	0.03
421	1	0	0	0	1.47	1	0.54	0.42	1	0	-15.44	-15.43	1	0
461	1	0	0	0	0.7	1	0.53	0.42	1	0	-10.63	-10.63	1	0
1321	1	0	0	0	1.53	1	0.53	0.42	1	0	-14.1	-14.09	1	0
2100	1	0	0	0	1.55	1	0.53	0.42	1	0	-12.58	-12.58	1	0
2894	1	0	0	0	1.5	1	0.55	0.42	1	0	-12.2	-12.2	1	0
1516	1	5.88	0	0	70.94	1	0.49	0.43	3	0	-41.57	-41.26	0.73	5.82
915	1	6.05	0	0	47.29	1	0.51	0.43	5	0	-60.73	-60.44	0.75	6.05
1940	1	4.39	0	0	96.01	1	0.48	0.43	3	0	-43.02	-42.74	0.76	4.82
1145	1	2.7	1.26	0	10.96	1	0.51	0.43	0	0	-52.05	-51.97	0.92	3.06
117	1	0	0	0	1.39	1	0.51	0.43	1	0	-17.12	-17.12	0.99	0
1240	1	0	0	0	1.39	1	0.51	0.43	1	0	-16.49	-16.49	0.99	0
225	1	0	0	0	1.4	1	0.51	0.43	1	0	-15.09	-15.08	1	0
1039	1	11.44	0.28	0	16.22	1	0.5	0.43	1	0	-136.71	-136.71	1	11.49
1122	1	0	0	0	1.4	1	0.51	0.43	1	0	-14.69	-14.69	1	0
1131	1	0	0	0	1.4	1	0.5	0.43	1	0	-13.31	-13.31	1	0
1973	1	3.49	0.07	0	6.34	1	0.49	0.43	0	0	-54.73	-54.73	1	3.56
2615	1	0	0	0	1.43	1	0.51	0.43	1	0	-14.31	-14.3	1	0
411	1	3.97	0	0	6.28	1	0.45	0.44	7	0	-72.77	-72.77	1	3.97
1393	1	4.82	0	0	113.83	1	0.44	0.45	2	0	-35.26	-35.01	0.78	4.81
2104	1	7.46	0	0	127.39	1	0.43	0.45	3	0	-54.75	-54.5	0.78	6.29
2300	1	12	0	0	271.44	1	0.41	0.45	1	0	-55.18	-54.97	0.81	12.19
1496	1	19.76	0	0	67.09	1	0.39	0.46	7	0	-89.53	-89.07	0.64	19.66
2012	1	2.28	0.13	0	4.29	1	0.4	0.46	0	0	-34.11	-34.11	1	2.24
2877	1	3.11	0.06	0	5.32	1	0.4	0.46	0	0	-54.83	-54.83	1	3.14
1287	1	8.18	0	0	17.04	1	0.36	0.47	2	0	-56.47	-55.3	0.31	8.06
864	1	14.64	0.5	0	26.83	1	0.36	0.47	0	0	-108.82	-108.53	0.74	14.81
3055	1	5.61	0	0	67.49	1	0.35	0.47	1	0	-55.2	-54.99	0.81	5.53
404	1	0	0	0	3.82	1	0.34	0.48	3	0	-25.2	-25.18	0.98	0
2860	1	3.04	0.05	0	5.09	1	0.35	0.48	0	0	-57.12	-57.12	1	3.08
824	1	7.46	0	0	62.95	1	0.29	0.49	3	0	-47.94	-47.76	0.83	7.12
872	1	8.3	0	0	16.54	1	0.28	0.5	4	0	-66.73	-66.15	0.56	8.25
1404	1	12.28	0	0	220.71	1	0.27	0.5	2	0	-47.18	-47.03	0.85	11.85
3045	1	4.76	1.2	0	47.26	1	0.29	0.5	0	0	-65.7	-65.56	0.87	4.94
820	1	0	0	0	2.65	1	0.26	0.5	2	0	-23.84	-23.82	0.98	0
566	1	7.61	0	0	138.61	1	0.25	0.51	1	0	-40.26	-40.14	0.88	7.35
2506	1	6.77	0	0	88.67	1	0.23	0.51	1	0	-31.7	-31.59	0.89	6.67
78	1	6.99	0	0	13.86	1	0.25	0.51	2	0	-41.3	-41.22	0.93	7.2
3009	1	0	0	0	2.69	1	0.24	0.51	2	0	-22.39	-22.37	0.98	0
1352	1	0	0	0	2.56	1	0.23	0.51	2	0	-22.24	-22.22	0.99	0
965	1	2.31	0.12	0	4.22	1	0.24	0.51	0	0	-27.81	-27.81	1	2.31
1025	1	2.68	0.03	0	4.06	1	0.24	0.51	4	0	-53.3	-53.3	1	2.71
1249	1	1.32	0.02	0	2.41	1	0.25	0.51	2	0	-41.24	-41.23	1	1.33
2916	1	1.78	0.03	0	3.21	1	0.24	0.51	2	0	-36.76	-36.76	1	1.79
1035	1	3.18	0	0	58.13	1	0.23	0.52	2	0	-34.76	-34.63	0.88	3.19
453	1	2.92	0.25	0	4.68	1	0.19	0.53	0	0	-37.15	-37.15	1	2.89
1010	1	4.2	0	0	42.2	1	0.18	0.54	2	0	-31.77	-31.67	0.9	4.2
2669	1	1.55	0.03	0	2.52	1	0.15	0.55	0	0	-33.92	-33.92	1	1.62
1061	1	10	0	0	14.88	1	0.14	0.56	5	0	-71.67	-71.54	0.87	9.79
3047	1	11.57	0	0	63.29	1	0.12	0.56	2	0	-53.15	-53.04	0.89	11.95
1874	1	10.76	0	0	44.19	1	0.13	0.56	2	0	-44.66	-44.56	0.9	10.72
1252	1	0	0	0	1.32	1	0.12	0.56	1	0	-14.87	-14.87	0.99	0
657	1	0	0	0	1.29	1	0.12	0.56	1	0	-12.01	-12.01	1	0
976	1	0	0	0	1.29	1	0.12	0.56	1	0	-16.23	-16.23	1	0
1320	1	0	0	0	1.32	1	0.12	0.56	1	0	-13.06	-13.06	1	0
1551	1	0	0	0	1.29	1	0.12	0.56	1	0	-12.01	-12.01	1	0
1664	1	0	0	0	1.32	1	0.12	0.56	1	0	-13.22	-13.22	1	0
2202	1	0	0	0	1.3	1	0.12	0.56	1	0	-12.71	-12.7	1	0
2392	1	0	0	0	1.31	1	0.12	0.56	1	0	-13.14	-13.14	1	0
2896	1	0	0	0	1.3	1	0.12	0.56	1	0	-12.54	-12.53	1	0
3223	1	0	0	0	1.3	1	0.12	0.56	1	0	-11.74	-11.74	1	0
436	1	5.7	0.1	0	10.83	1	0.11	0.57	1	0	-42.64	-42.57	0.93	5.64
980	1	5.9	0	0	13.5	1	0.11	0.57	3	0	-40.58	-40.51	0.93	6.04
1467	1	0	0	0	1.73	1	0.11	0.57	3	0	-26.23	-26.23	1	0
1935	1	0	0	0	1.31	1	0.11	0.57	1	0	-11.17	-11.17	1	0
2624	1	5.16	0	0	10.92	1	0.09	0.58	4	0	-56.27	-56.22	0.94	5.29
941	1	0	0	0	0.62	1	0.1	0.58	1	0	-10.1	-10.1	1	0
2360	1	0	0	0	0.64	1	0.1	0.58	1	0	-11.04	-11.04	1	0
2389	1	0	0	0	0.62	1	0.1	0.58	1	0	-12.41	-12.41	1	0
2822	1	2.55	0.05	0	3.38	1	0.08	0.58	0	0	-45.38	-45.38	1	2.56
3319	1	5.98	0	0	9.75	1	0.07	0.59	3	0	-41.7	-41.65	0.94	6.17
3095	1	6.26	0.09	0	11.69	1	0.07	0.59	2	0	-56.07	-56.02	0.95	6.44
2150	1	2.41	0.03	0	3.38	1	0.08	0.59	0	0	-39.29	-39.29	1	2.43
2417	1	4	0.06	0	4.77	1	0.07	0.59	0	0	-64.43	-64.43	1	3.9
2772	1	2.92	0.05	0	4.24	1	0.08	0.59	0	0	-24.69	-24.69	1	2.98
1248	1	12.7	0	0	17.24	1	0.06	0.6	5	0	-84.57	-84.49	0.92	12.58
419	1	3.82	0	0	6.04	1	0.06	0.6	2	0	-43.3	-43.25	0.95	3.84
1238	1	4.18	0.08	0	7.82	1	0.05	0.6	0	0	-39.01	-38.98	0.96	4.19
2883	1	6.72	0	0	12.09	1	0.05	0.6	3	0	-44.43	-44.39	0.96	6.87
756	1	0.01	0.01	0	3.57	1	0.06	0.6	3	0	-27.33	-27.31	0.97	0
2175	1	0	0	0	1.15	1	0.06	0.6	2	0	-19.15	-19.15	1	0
2335	1	0	0	0	3.51	1	0.06	0.6	4	0	-39.45	-39.45	1	0
23	1	4.55	0	0	6.34	1	0.05	0.61	2	0	-31.93	-31.88	0.95	4.7
1020	1	7.36	0.02	0	11.61	1	0.04	0.61	4	0	-53.04	-53	0.96	7.45
879	1	2.4	0.03	0	3.18	1	0.04	0.61	0	0	-40.53	-40.53	1	2.41
1064	1	4.57	0.06	0	5.42	1	0.04	0.61	0	0	-60.98	-60.98	1	4.58
2710	1	3.88	0.05	0	4.66	1	0.05	0.61	0	0	-54.32	-54.32	1	3.88
3050	1	3.38	0.17	0	4.06	1	0.04	0.61	0	0	-49.76	-49.76	1	3.38
3138	1	3.08	0.03	0	3.78	1	0.05	0.61	4	0	-50.2	-50.19	1	2.89
3379	1	7.85	0	0	9.62	1	0.03	0.62	3	0	-62.78	-62.69	0.92	7.9
667	1	4.72	0	0	6.26	1	0.03	0.62	2	0	-38.55	-38.51	0.96	4.78
25	1	3.77	0	0	4.78	1	0.02	0.62	2	0	-36	-35.96	0.97	3.79
313	1	0.01	0.01	0	2.39	1	0.03	0.62	2	0	-25.32	-25.3	0.98	0
949	1	4.6	0.01	0	6.74	1	0.03	0.62	2	0	-36.71	-36.69	0.98	4.57
1264	1	3.11	0	0	5.79	1	0.03	0.62	2	0	-36.08	-36.06	0.98	3.36
2160	1	7.35	0.16	0	13.03	1	0.02	0.62	0	0	-60.89	-60.87	0.98	7.32
2887	1	3.31	0	0	5.71	1	0.03	0.62	2	0	-36.12	-36.1	0.98	3.34
45	1	0.01	0.01	0	2.35	1	0.03	0.62	2	0	-20.49	-20.48	0.99	0
2051	1	0.01	0.01	0	2.35	1	0.03	0.62	2	0	-21.99	-21.98	0.99	0
2482	1	4.81	2.29	0	7.87	1	0.03	0.62	0	0	-56.02	-56	0.99	4.83
1194	1	0	0	0	1.17	1	0.04	0.62	1	0	-14.77	-14.77	1	0
2492	1	2.4	0.03	0	3.04	1	0.03	0.62	0	0	-40.87	-40.87	1	2.42
2617	1	1.32	0.02	0	1.67	1	0.03	0.62	0	0	-25.73	-25.73	1	1.33
639	1	21.82	0.08	0	31.44	1	0.02	0.63	8	0	-123.24	-123.17	0.94	22.12
1997	1	7.42	0	0	8.59	1	0.02	0.63	3	0	-54.04	-53.97	0.94	7.37
1741	1	4.96	0.01	0	5.84	1	0.02	0.63	2	0	-33.02	-32.98	0.96	5.08
1916	1	5.39	0	0	6.46	1	0.02	0.63	2	0	-43.96	-43.92	0.96	5.34
3353	1	5	0.01	0	5.88	1	0.02	0.63	2	0	-32.1	-32.06	0.96	5.11
801	1	5.06	0	0	6.08	1	0.02	0.63	2	0	-45.11	-45.08	0.97	5.13
439	1	4.21	0	0	6.63	1	0.02	0.63	2	0	-33.23	-33.21	0.98	4.26
1188	1	5.43	0.03	0	8.2	1	0.02	0.63	2	0	-35.74	-35.72	0.98	5.42
2758	1	3.07	0	0	5.75	1	0.02	0.63	1	0	-22.93	-22.91	0.98	3
271	1	0.01	0.01	0	2.39	1	0.02	0.63	2	0	-20.03	-20.02	0.99	0
451	1	3.03	0	0	4.86	1	0.02	0.63	1	0	-20.29	-20.28	0.99	2.94
707	1	2.52	0	0	4.18	1	0.02	0.63	1	0	-35.52	-35.51	0.99	2.57
826	1	1.9	0	0	3.78	1	0.02	0.63	1	0	-23.7	-23.69	0.99	1.9
1058	1	2.17	1.58	0	5.14	1	0.02	0.63	0	0	-35.41	-35.4	0.99	2.43
1092	1	0.01	0.01	0	2.35	1	0.02	0.63	2	0	-19.09	-19.08	0.99	0
1470	1	2.06	0	0	3.1	1	0.02	0.63	1	0	-21.34	-21.33	0.99	2.06
1619	1	2.96	0.02	0	4.27	1	0.02	0.63	1	0	-19.04	-19.03	0.99	3
1942	1	2.86	0	0	5.72	1	0.02	0.63	1	0	-20.7	-20.69	0.99	3.01
2884	1	2.94	0	0	5.59	1	0.02	0.63	1	0	-19.05	-19.04	0.99	2.94
2910	1	3.1	0.04	0	6.08	1	0.02	0.63	2	0	-34.23	-34.22	0.99	3.11
2997	1	2.96	0	0	5.34	1	0.02	0.63	1	0	-16.08	-16.06	0.99	2.94
3066	1	2.99	0	0	4.49	1	0.02	0.63	1	0	-21.68	-21.67	0.99	2.99
3112	1	1.27	0	0	2.39	1	0.02	0.63	1	0	-20.66	-20.65	0.99	1.27
1163	1	2.12	0.04	0	2.63	1	0.02	0.63	0	0	-29.56	-29.55	1	2.26
1536	1	1.53	0.02	0	1.93	1	0.02	0.63	0	0	-27.31	-27.31	1	1.52
2352	1	0	0	0	1.15	1	0.02	0.63	2	0	-19.87	-19.87	1	0
2711	1	2.17	0.11	0	2.51	1	0.02	0.63	0	0	-31.18	-31.18	1	2.17
2776	1	2.95	0	0	3.52	1	0.02	0.63	3	0	-32.42	-32.42	1	2.95
3299	1	2.99	0.15	0	3.5	1	0.02	0.63	0	0	-31.73	-31.73	1	2.99
3124	1	5.08	0	0	5.6	1	0.01	0.64	2	0	-41.3	-41.24	0.94	4.98
2870	1	8.54	0	0	9.24	1	0.01	0.64	3	0	-52.44	-52.4	0.96	8.65
644	1	4.71	0.01	0	5.98	1	0.01	0.64	2	0	-38.27	-38.25	0.98	4.8
1308	1	2.32	0	0	3.15	1	0.01	0.64	1	0	-26.2	-26.18	0.98	2.37
2313	1	3.24	0	0	3.84	1	0.01	0.64	1	0	-24.94	-24.92	0.98	3.24
2563	1	3.02	0.01	0	4.63	1	0.01	0.64	1	0	-18.18	-18.17	0.98	3.2
3232	1	2.54	0	0	3.15	1	0.01	0.64	1	0	-31.21	-31.19	0.98	2.6
43	1	3.58	0.01	0	4.63	1	0.01	0.64	1	0	-32.85	-32.83	0.99	3.63
89	1	1.56	0.02	0	2.85	1	0.01	0.64	1	0	-20.61	-20.6	0.99	1.58
553	1	3.09	0	0	4.12	1	0.01	0.64	1	0	-27.83	-27.82	0.99	3.11
590	1	2.28	0.04	0	4.16	1	0.01	0.64	1	0	-22.39	-22.38	0.99	2.35
899	1	1.39	0.02	0	2.25	1	0.01	0.64	0	0	-18.51	-18.51	0.99	1.34
978	1	1.76	0	0	3.44	1	0.01	0.64	1	0	-23.01	-23	0.99	1.76
1021	1	3.07	0	0	4.07	1	0.01	0.64	1	0	-27.48	-27.47	0.99	3.1
1027	1	7.12	0.01	0	8.68	1	0.01	0.64	1	0	-34	-33.98	0.99	7.28
1099	1	2.33	0.03	0	4.13	1	0.01	0.64	1	0	-20.94	-20.93	0.99	2.38
1207	1	2.33	0.04	0	4.06	1	0.01	0.64	1	0	-22.23	-22.22	0.99	2.3
1422	1	4.54	0	0	7.61	1	0.01	0.64	1	0	-28.41	-28.4	0.99	4.62
1444	1	2.93	0.01	0	4.53	1	0.01	0.64	1	0	-19.9	-19.9	0.99	2.95
1508	1	2.77	0	0	3.35	1	0.01	0.64	1	0	-27.08	-27.06	0.99	2.78
1565	1	2.92	0.01	0	4.52	1	0.01	0.64	1	0	-22.03	-22.02	0.99	2.95
1842	1	2.33	0.03	0	4.13	1	0.01	0.64	1	0	-20.35	-20.34	0.99	2.38
2035	1	2.91	0	0	4.89	1	0.01	0.64	1	0	-21.07	-21.06	0.99	2.95
2076	1	1.26	0.01	0	2.35	1	0.01	0.64	1	0	-25.19	-25.18	0.99	1.25
2109	1	1.26	0.04	0	2.04	1	0.01	0.64	0	0	-20.83	-20.82	0.99	1.26
2118	1	3.64	0	0	4.71	1	0.01	0.64	1	0	-29.72	-29.71	0.99	3.68
2121	1	1.58	0.02	0	2.55	1	0.01	0.64	1	0	-20.73	-20.72	0.99	1.58
2246	1	2.14	0.03	0	3.81	1	0.01	0.64	1	0	-24.43	-24.42	0.99	2.12
2518	1	3.06	0.01	0	3.88	1	0.01	0.64	1	0	-28.65	-28.64	0.99	3.09
2592	1	2.99	0	0	4.49	1	0.01	0.64	1	0	-20.06	-20.05	0.99	2.99
2627	1	2.11	0	0	3.16	1	0.01	0.64	1	0	-21.01	-21	0.99	2.11
2736	1	2.99	0	0	4.49	1	0.01	0.64	1	0	-18.64	-18.63	0.99	2.99
2760	1	3.85	0	0	4.78	1	0.01	0.64	1	0	-27.13	-27.12	0.99	3.82
2804	1	2.37	0	0	2.96	1	0.01	0.64	1	0	-20.54	-20.53	0.99	2.42
2901	1	4.69	0	0	7.03	1	0.01	0.64	1	0	-29.81	-29.81	0.99	4.69
3053	1	2.98	0.01	0	4.61	1	0.01	0.64	1	0	-21.11	-21.1	0.99	3.01
3134	1	0	0	0	2.82	1	0.01	0.64	1	0	-15.74	-15.73	0.99	0
3191	1	0.01	0.01	0	2.89	1	0.01	0.64	1	0	-16.24	-16.24	0.99	0
3199	1	1.84	0.03	0	2.75	1	0.01	0.64	0	0	-23.99	-23.98	0.99	1.79
3333	1	4.61	0.12	0	7.44	1	0.01	0.64	0	0	-46.14	-46.13	0.99	4.62
3382	1	2.4	0.06	0	3.91	1	0.01	0.64	0	0	-18.5	-18.49	0.99	2.39
776	1	0	0	0	1.15	1	0.01	0.64	1	0	-17.19	-17.19	1	0
1177	1	0.02	0	0	1.76	1	0.01	0.64	3	0	-26.23	-26.23	1	0
1203	1	1.05	0.75	0	3.49	1	0.01	0.64	0	0	-22.4	-22.39	1	1.57
1261	1	0.17	0.01	0	0.59	1	0.01	0.64	0	0	-10.86	-10.86	1	0.17
2858	1	4.39	2.1	0	7.09	1	0.01	0.64	0	0	-35.93	-35.93	1	4.56
3164	1	1.3	0.02	0	1.5	1	0.01	0.64	0	0	-25.83	-25.83	1	1.3
3144	1	9.49	0	0	9.95	1	0	0.65	2	0	-39.08	-39.05	0.97	9.49
843	1	9.56	0	0	9.93	1	0	0.65	2	0	-44.53	-44.51	0.98	9.62
883	1	7.73	0.03	0	8.33	1	0.01	0.65	2	0	-55.3	-55.27	0.98	7.82
1171	1	4.71	0	0	5.07	1	0	0.65	1	0	-38.76	-38.74	0.98	4.65
1262	1	10.1	0.05	0	13.07	1	0.01	0.65	4	0	-62.59	-62.57	0.98	10.15
2026	1	2.55	0	0	2.8	1	0	0.65	1	0	-29.92	-29.9	0.98	2.5
156	1	4.84	0	0	5.14	1	0	0.65	1	0	-28.01	-28	0.99	4.94
479	1	8.32	0	0	9.64	1	0.01	0.65	2	0	-31.46	-31.45	0.99	8.4
828	1	3.19	0.02	0	3.42	1	0	0.65	1	0	-25.17	-25.16	0.99	3.17
876	1	2.73	0.01	0	4.37	1	0.01	0.65	1	0	-18.64	-18.63	0.99	2.81
974	1	3.05	0	0	4	1	0.01	0.65	1	0	-27.42	-27.42	0.99	3.07
1342	1	2.41	0.02	0	2.76	1	0.01	0.65	1	0	-22.21	-22.2	0.99	2.39
1483	1	2.39	0.03	0	2.63	1	0	0.65	0	0	-22.04	-22.03	0.99	2.43
1506	1	4.22	0	0	4.55	1	0	0.65	1	0	-31.12	-31.1	0.99	4.25
1726	1	2.45	0.04	0	2.74	1	0	0.65	0	0	-23.82	-23.81	0.99	2.39
1823	1	3.51	0.01	0	4.43	1	0.01	0.65	1	0	-28.69	-28.68	0.99	3.51
1898	1	3.55	0	0	4.57	1	0.01	0.65	1	0	-27.64	-27.63	0.99	3.58
2351	1	6.37	0	0	6.74	1	0	0.65	2	0	-54.44	-54.43	0.99	6.5
2487	1	4.44	0	0	4.94	1	0	0.65	1	0	-27.64	-27.63	0.99	4.48
3117	1	2.47	0	0	2.93	1	0.01	0.65	1	0	-21.57	-21.56	0.99	2.45
3123	1	3.67	0.03	0	4.39	1	0	0.65	1	0	-23.42	-23.42	0.99	3.65
3126	1	2.16	0.03	0	3.9	1	0.01	0.65	1	0	-21.12	-21.11	0.99	2.17
3231	1	4.26	0	0	4.58	1	0	0.65	1	0	-24.78	-24.77	0.99	4.28
144	1	1.64	1.31	0	2.46	1	0.01	0.65	0	0	-28.42	-28.42	1	1.64
186	1	6.36	4.15	0	7.86	1	0.01	0.65	0	0	-72.85	-72.85	1	6.29
576	1	1.11	0.85	0	2.63	1	0.01	0.65	0	0	-23.46	-23.45	1	1.57
760	1	2.6	1.95	0	3.9	1	0	0.65	0	0	-40.53	-40.53	1	2.6
840	1	6.19	3.53	0	7.19	1	0	0.65	0	0	-57.36	-57.35	1	6.29
1136	1	0.2	0.1	0	1.15	1	0.01	0.65	0	0	-15.55	-15.55	1	0.2
1263	1	2.37	0	0	2.95	1	0	0.65	1	0	-18.82	-18.81	1	2.37
1307	1	2.2	1.1	0	3.3	1	0.01	0.65	0	0	-25.84	-25.84	1	2.2
1487	1	7.66	5.58	0	10.35	1	0	0.65	0	0	-87.39	-87.39	1	7.76
1870	1	2.93	0.01	0	4.57	1	0	0.65	1	0	-16.4	-16.39	1	2.95
2538	1	5.01	2.66	0	5.95	1	0	0.65	0	0	-46.8	-46.8	1	4.96
2741	1	2.35	0.03	0	2.54	1	0	0.65	0	0	-29.03	-29.03	1	2.33
2875	1	2.32	0.03	0	2.47	1	0	0.65	0	0	-28.7	-28.7	1	2.34
3356	1	1.58	1.2	0	2.46	1	0	0.65	0	0	-28.29	-28.29	1	1.57
1596	1	9.45	0	0	9.52	1	0	0.66	2	0	-42.62	-42.6	0.98	9.3
412	1	4.79	0.03	0	4.87	1	0	0.66	1	0	-20.88	-20.87	0.99	4.8
977	1	4.65	0	0	4.9	1	0	0.66	1	0	-28.95	-28.93	0.99	4.68
987	1	4.72	0.03	0	4.87	1	0	0.66	1	0	-28.39	-28.38	0.99	4.74
1647	1	4.67	0.03	0	4.83	1	0	0.66	1	0	-29.56	-29.55	0.99	4.69
2473	1	4.81	0	0	4.91	1	0	0.66	1	0	-31.6	-31.59	0.99	4.86
2540	1	12.73	1.61	0	13.76	1	0	0.66	0	0	-74.42	-74.41	0.99	12.79
3369	1	4.61	0	0	4.93	1	0	0.66	1	0	-29.48	-29.47	0.99	4.63
66	1	2.94	2.11	0	4.07	1	0	0.66	0	0	-25.95	-25.94	1	3.01
272	1	0.2	0.01	0	0.58	1	0	0.66	0	0	-12.21	-12.21	1	0.2
557	1	0.2	0.01	0	0.58	1	0	0.66	0	0	-13.37	-13.37	1	0.2
673	1	2.92	0.03	0	4.24	1	0	0.66	1	0	-18.27	-18.27	1	2.95
988	1	4.87	0	0	5.22	1	0	0.66	1	0	-23.6	-23.6	1	4.87
1070	1	2.29	1.66	0	2.9	1	0	0.66	0	0	-31.36	-31.35	1	2.35
1229	1	0.25	0	0	0.57	1	0	0.66	1	0	-14.47	-14.47	1	0.25
1260	1	2.87	2.15	0	3.62	1	0	0.66	0	0	-29.44	-29.44	1	2.97
1281	1	2.89	2.15	0	2.99	1	0	0.66	0	0	-24.72	-24.72	1	2.88
1433	1	3.19	2.26	0	3.53	1	0	0.66	0	0	-38.15	-38.15	1	3.15
1581	1	5.92	0.1	0	6.11	1	0	0.66	0	0	-48.57	-48.57	1	5.87
1644	1	5.55	4.11	0	6.4	1	0	0.66	0	0	-42.55	-42.55	1	5.58
1892	1	2.75	2.02	0	3.55	1	0	0.66	0	0	-26.14	-26.14	1	2.75
2325	1	2.64	0.07	0	3.86	1	0	0.66	0	0	-18.48	-18.48	1	2.66
2411	1	0.2	0	0	0.58	1	0	0.66	1	0	-12.38	-12.38	1	0.2
2529	1	2.28	0	0	2.37	1	0	0.66	2	0	-26.15	-26.15	1	2.28
2530	1	1.27	0.06	0	1.3	1	0	0.66	0	0	-26.93	-26.93	1	1.27
2578	1	0.2	0	0	0.58	1	0	0.66	1	0	-12.66	-12.66	1	0.2
2664	1	2.92	0.03	0	4.24	1	0	0.66	1	0	-17.74	-17.74	1	2.95
2725	1	0.2	0	0	0.58	1	0	0.66	1	0	-14.5	-14.5	1	0.2
2920	1	2.96	2.18	0	3.72	1	0	0.66	0	0	-28.71	-28.71	1	2.97
2988	1	2.96	2.18	0	3.72	1	0	0.66	0	0	-25.21	-25.21	1	2.97
3043	1	2.36	1.77	0	3.54	1	0	0.66	0	0	-21.15	-21.15	1	2.36
3073	1	2.86	2.11	0	4.57	1	0	0.66	0	0	-21.76	-21.75	1	3.06
3121	1	0.19	0	0	0.6	1	0	0.66	1	0	-12.45	-12.45	1	0.19
3125	1	3.04	2.18	0	4.26	1	0	0.66	0	0	-30.42	-30.42	1	2.9
1852	1	23.04	23.04	0	0	1	0	0.67	0	0	-68.33	-64.83	0.03	20.33
2859	1	19.59	4.57	0	4.56	1	0	0.67	0	0	-85.58	-84.6	0.37	18.24
1129	1	26.85	0	0	0	1	0	0.67	0	0	-90.03	-89.82	0.81	22.85
955	1	18.28	0	0	9.57	1	0	0.67	0	0	-71.51	-71.45	0.94	18.36
986	1	13.03	0	0	6.68	1	0	0.67	0	0	-29.51	-29.45	0.94	12.64
1574	1	12.38	0	0	7.59	1	0	0.67	0	0	-35.85	-35.79	0.94	12.53
2531	1	8.04	0	0	7.03	1	0	0.67	0	0	-57.67	-57.61	0.94	8.17
111	1	22.25	0	0	16.09	1	0	0.67	0	0	-99.56	-99.51	0.95	22.77
134	1	11.25	0	0	8.78	1	0	0.67	0	0	-46.74	-46.69	0.95	11.12
450	1	7.07	0	0	6.64	1	0	0.67	0	0	-45.17	-45.12	0.95	7.09
509	1	12.9	0	0	6.27	1	0	0.67	0	0	-54.98	-54.93	0.95	12.99
897	1	6.45	0	0	6.87	1	0	0.67	2	0	-51.1	-51.05	0.95	6.66
1159	1	12.45	0	0	6.39	1	0	0.67	0	0	-28.28	-28.23	0.95	12.16
1501	1	0	0	0	0	1	0	0.67	0	0	-4.13	-4.08	0.95	0
1786	1	6.64	0	0	6.33	1	0	0.67	0	0	-48.29	-48.24	0.95	6.68
2095	1	6.79	0	0	6.1	1	0	0.67	0	0	-46.27	-46.23	0.95	6.85
2102	1	9.52	0	0	7.22	1	0	0.67	0	0	-61.29	-61.24	0.95	9.69
2414	1	11.09	0	0	7.66	1	0	0.67	0	0	-63.03	-62.98	0.95	11.21
601	1	12.62	0	0	6.29	1	0	0.67	0	0	-46.75	-46.71	0.96	12.68
862	1	11.97	0	0	7.74	1	0	0.67	0	0	-45.97	-45.93	0.96	12.23
1133	1	6.45	0	0	6.04	1	0	0.67	0	0	-46.73	-46.69	0.96	6.51
1947	1	8.76	0	0	7.01	1	0	0.67	0	0	-48.89	-48.85	0.96	8.8
2264	1	6.78	0	0	6.05	1	0	0.67	0	0	-41.2	-41.16	0.96	6.78
2754	1	11.3	0	0	6.89	1	0	0.67	0	0	-57.64	-57.6	0.96	11.21
2780	1	13.66	0	0	6.61	1	0	0.67	0	0	-56.4	-56.35	0.96	13.49
3085	1	0	0	0	0	1	0	0.67	0	0	-4.12	-4.08	0.96	0
3378	1	11.36	0.02	0	8.54	1	0	0.67	0	0	-50.41	-50.37	0.96	11.35
452	1	12.25	0	0	6.01	1	0	0.67	0	0	-59.57	-59.55	0.97	12.26
506	1	6.74	0	0	4.98	1	0	0.67	0	0	-44.9	-44.87	0.97	6.72
614	1	8.64	0	0	6.9	1	0	0.67	0	0	-52.79	-52.75	0.97	8.61
671	1	8.97	0	0	5.47	1	0	0.67	0	0	-41.59	-41.56	0.97	8.94
991	1	6.57	0	0	6.56	1	0	0.67	0	0	-37.16	-37.12	0.97	6.56
1050	1	8.85	0.04	0	9.43	1	0	0.67	2	0	-49.03	-48.99	0.97	8.91
1098	1	26.31	0.43	0	6.75	1	0	0.67	0	0	-142.24	-142.21	0.97	26.19
1245	1	12.4	0	0	5.32	1	0	0.67	0	0	-64.37	-64.34	0.97	12.22
1315	1	11.66	0	0	6.13	1	0	0.67	0	0	-46.09	-46.05	0.97	11.47
1450	1	8.82	0	0	6.04	1	0	0.67	0	0	-38.04	-38.02	0.97	8.65
1906	1	10.58	0	0	6.08	1	0	0.67	0	0	-54.74	-54.71	0.97	10.67
1920	1	12.28	0	0	6.06	1	0	0.67	0	0	-55.46	-55.44	0.97	12.2
2075	1	9.04	0	0	2.07	1	0	0.67	0	0	-30.59	-30.57	0.97	9.94
2098	1	8.49	0	0	6.17	1	0	0.67	0	0	-40.37	-40.35	0.97	8.51
2181	1	10.46	0	0	5.93	1	0	0.67	0	0	-42.65	-42.63	0.97	10.75
2451	1	8.19	0	0	6.09	1	0	0.67	0	0	-50.57	-50.54	0.97	8.25
2778	1	9.66	0	0	6.69	1	0	0.67	0	0	-48.45	-48.41	0.97	9.58
46	1	6.33	0	0	4.17	1	0	0.67	0	0	-34.89	-34.88	0.98	6.36
130	1	8.83	0	0	6.68	1	0	0.67	0	0	-41.17	-41.15	0.98	9.08
146	1	12.61	0.05	0	5.9	1	0	0.67	0	0	-41.42	-41.41	0.98	12.54
170	1	12.44	0	0	6.16	1	0	0.67	0	0	-51.75	-51.73	0.98	12.6
185	1	6.73	0	0	6.08	1	0	0.67	0	0	-44.78	-44.76	0.98	6.57
201	1	8.94	0	0	2.51	1	0	0.67	0	0	-30.58	-30.56	0.98	9.94
409	1	6.35	0	0	4.18	1	0	0.67	0	0	-33.27	-33.25	0.98	6.3
418	1	6.82	0	0	4.83	1	0	0.67	0	0	-28.98	-28.96	0.98	6.84
549	1	4.3	0	0	3.69	1	0	0.67	0	0	-26.83	-26.82	0.98	4.31
579	1	8.36	0	0	5.82	1	0	0.67	0	0	-45.4	-45.38	0.98	8.54
661	1	7.67	0.12	0	6.23	1	0	0.67	0	0	-43.21	-43.19	0.98	7.67
764	1	16.51	0.02	0	5.4	1	0	0.67	0	0	-62.13	-62.11	0.98	16.43
846	1	6.22	0	0	4.24	1	0	0.67	0	0	-34.25	-34.23	0.98	6.12
906	1	7.19	0	0	5.91	1	0	0.67	0	0	-30.57	-30.55	0.98	7.27
909	1	16.57	0.14	0	4.58	1	0	0.67	0	0	-51.19	-51.17	0.98	16.43
1120	1	8.17	0	0	6.45	1	0	0.67	0	0	-38.45	-38.43	0.98	8.05
1124	1	19.67	0.07	0	8.52	1	0	0.67	0	0	-68.01	-67.99	0.98	19.77
1173	1	7.97	0	0	5.67	1	0	0.67	0	0	-44.74	-44.73	0.98	8.02
1276	1	6.58	0	0	4.83	1	0	0.67	0	0	-39.71	-39.69	0.98	6.44
1424	1	12.28	0	0	6.86	1	0	0.67	0	0	-38.18	-38.16	0.98	12.05
1431	1	9.92	0	0	7.16	1	0	0.67	0	0	-53.06	-53.03	0.98	9.87
1446	1	10.22	0	0	5.89	1	0	0.67	0	0	-33.35	-33.32	0.98	10.29
1712	1	8.01	0.04	0	6.03	1	0	0.67	0	0	-69.69	-69.67	0.98	8
1844	1	5.46	0	0	5.15	1	0	0.67	0	0	-34.64	-34.62	0.98	5.38
1857	1	4.97	0	0	4.22	1	0	0.67	0	0	-29.83	-29.81	0.98	4.93
1905	1	4.93	0	0	3.09	1	0	0.67	0	0	-29.07	-29.05	0.98	4.76
1961	1	3.56	0.03	0	3.44	1	0	0.67	0	0	-26.11	-26.1	0.98	3.3
2238	1	7.81	0.02	0	5.48	1	0	0.67	0	0	-48.57	-48.56	0.98	7.78
2299	1	6.84	0	0	4.61	1	0	0.67	0	0	-48.7	-48.68	0.98	6.83
2304	1	11.36	0	0	5.53	1	0	0.67	0	0	-66.55	-66.53	0.98	11.31
2343	1	4.81	0	0	3.13	1	0	0.67	0	0	-31.25	-31.23	0.98	4.82
2364	1	9.09	0.01	0	5.1	1	0	0.67	0	0	-54.11	-54.09	0.98	9.19
2549	1	10.83	0	0	5.21	1	0	0.67	0	0	-51.27	-51.25	0.98	10.98
2683	1	9.24	0	0	6.51	1	0	0.67	0	0	-34.17	-34.15	0.98	9.14
2692	1	3.89	0	0	3.55	1	0	0.67	0	0	-28.01	-27.99	0.98	3.93
2996	1	6.33	0	0	5.34	1	0	0.67	0	0	-37.11	-37.1	0.98	6.39
3058	1	9.47	0	0	6.17	1	0	0.67	0	0	-68.8	-68.77	0.98	9.43
3096	1	7.06	0	0	5.26	1	0	0.67	0	0	-47.8	-47.78	0.98	6.95
3141	1	11.35	0	0	6.39	1	0	0.67	0	0	-49.65	-49.63	0.98	11.3
3386	1	6.46	0	0	4.25	1	0	0.67	0	0	-49.58	-49.56	0.98	6.5
38	1	3.26	0.06	0	2.76	1	0	0.67	0	0	-23.18	-23.17	0.99	3.21
95	1	9.47	0	0	5.24	1	0	0.67	0	0	-40.73	-40.72	0.99	9.52
108	1	8.03	0.07	0	4.31	1	0	0.67	0	0	-49.46	-49.46	0.99	8.07
150	1	3.96	0	0	3.48	1	0	0.67	0	0	-30.57	-30.56	0.99	3.97
195	1	17.65	0.49	0	5.46	1	0	0.67	0	0	-47.66	-47.65	0.99	17.64
200	1	10.04	0	0	5.19	1	0	0.67	0	0	-32.29	-32.28	0.99	9.96
209	1	4.69	0	0	3.49	1	0	0.67	0	0	-32.04	-32.02	0.99	4.79
249	1	9.11	0.08	0	5.03	1	0	0.67	0	0	-53.87	-53.86	0.99	9.25
262	1	3.43	0	0	3.48	1	0	0.67	1	0	-24.63	-24.62	0.99	3.44
335	1	8.65	0.09	0	4.98	1	0	0.67	0	0	-56.01	-56	0.99	8.64
424	1	4.63	0	0	4.58	1	0	0.67	0	0	-26.56	-26.55	0.99	4.59
428	1	6.38	0	0	3.72	1	0	0.67	0	0	-37.75	-37.73	0.99	6.37
476	1	4.02	0	0	3.52	1	0	0.67	0	0	-26.17	-26.15	0.99	4.03
559	1	7.36	0.04	0	4.5	1	0	0.67	0	0	-33.25	-33.24	0.99	7.41
570	1	4.93	0.05	0	4.91	1	0	0.67	0	0	-25.23	-25.23	0.99	4.98
619	1	5.43	0	0	4.66	1	0	0.67	0	0	-22.46	-22.45	0.99	5.54
624	1	6.03	0	0	5.24	1	0	0.67	0	0	-26.03	-26.02	0.99	5.99
627	1	5.15	0	0	4.12	1	0	0.67	0	0	-38.34	-38.33	0.99	5.16
672	1	6.75	0	0	4.92	1	0	0.67	0	0	-30.64	-30.63	0.99	6.78
693	1	6.76	0.1	0	4.14	1	0	0.67	0	0	-44.85	-44.84	0.99	6.71
730	1	9.81	0	0	5.77	1	0	0.67	0	0	-44.7	-44.69	0.99	9.77
741	1	7.46	0.15	0	4.55	1	0	0.67	0	0	-43.97	-43.96	0.99	7.4
791	1	9.04	0	0	5.06	1	0	0.67	0	0	-36.64	-36.63	0.99	9.01
882	1	6.35	0	0	3.94	1	0	0.67	0	0	-26.49	-26.47	0.99	6.35
905	1	9.6	0.16	0	5.08	1	0	0.67	0	0	-39.45	-39.44	0.99	9.54
918	1	7.8	0	0	4.85	1	0	0.67	0	0	-41.11	-41.1	0.99	7.67
938	1	4.23	0	0	3.73	1	0	0.67	0	0	-33.82	-33.81	0.99	4.24
964	1	5.63	0	0	5.25	1	0	0.67	0	0	-26.79	-26.78	0.99	5.63
1000	1	4.82	0	0	1.19	1	0	0.67	0	0	-25.04	-25.04	0.99	4.48
1043	1	7.27	0	0	3.81	1	0	0.67	0	0	-41.01	-41	0.99	7.25
1102	1	7.25	0	0	5.54	1	0	0.67	0	0	-26.39	-26.38	0.99	7.23
1112	1	6.68	0	0	4.85	1	0	0.67	0	0	-45.53	-45.51	0.99	6.66
1121	1	9.08	0	0	6.68	1	0	0.67	0	0	-28.23	-28.22	0.99	8.98
1125	1	12.61	0.05	0	4.38	1	0	0.67	0	0	-49.42	-49.41	0.99	12.73
1128	1	12.06	0	0	9.22	1	0	0.67	0	0	-38.55	-38.54	0.99	12.14
1202	1	5.07	0	0	3.61	1	0	0.67	0	0	-36.56	-36.55	0.99	5.08
1213	1	4.21	0	0	3.58	1	0	0.67	0	0	-24.23	-24.22	0.99	4.16
1227	1	4.75	0	0	3.49	1	0	0.67	0	0	-26.93	-26.92	0.99	4.81
1310	1	4.6	0	0	3.87	1	0	0.67	0	0	-32.06	-32.05	0.99	4.59
1364	1	3.2	0	0	3.28	1	0	0.67	1	0	-24.68	-24.67	0.99	3.2
1365	1	4.24	0.09	0	2.72	1	0	0.67	0	0	-28.14	-28.13	0.99	4.13
1406	1	6.33	0	0	5.32	1	0	0.67	0	0	-37.58	-37.56	0.99	6.28
1489	1	5.88	0	0	5.17	1	0	0.67	0	0	-24.87	-24.86	0.99	5.9
1558	1	6.76	0	0	5.22	1	0	0.67	0	0	-28.85	-28.84	0.99	6.79
1562	1	5.96	0	0	5.05	1	0	0.67	0	0	-22.38	-22.37	0.99	5.83
1600	1	15.88	0.22	0	4.88	1	0	0.67	0	0	-54.59	-54.58	0.99	15.71
1617	1	9.17	0	0	6.37	1	0	0.67	0	0	-32.84	-32.82	0.99	9.16
1642	1	3.94	0	0	3.88	1	0	0.67	0	0	-34.22	-34.21	0.99	3.98
1646	1	5.04	0	0	4.92	1	0	0.67	0	0	-39.65	-39.64	0.99	5.14
1651	1	12.02	0	0	7.2	1	0	0.67	0	0	-34.61	-34.6	0.99	11.94
1719	1	7.47	0.14	0	3.43	1	0	0.67	0	0	-34.15	-34.13	0.99	7.43
1735	1	6.2	0	0	4.87	1	0	0.67	0	0	-37.86	-37.85	0.99	6.19
1749	1	5.13	0	0	4.18	1	0	0.67	0	0	-42.37	-42.36	0.99	5.17
1797	1	3.04	0	0	1.1	1	0	0.67	0	0	-17.39	-17.38	0.99	2.72
1805	1	5.2	0	0	3.12	1	0	0.67	0	0	-25.44	-25.43	0.99	5.11
1880	1	7.13	0.03	0	4.33	1	0	0.67	0	0	-42.13	-42.12	0.99	7.1
1889	1	7.95	0	0	5.56	1	0	0.67	0	0	-50.13	-50.12	0.99	8.17
1902	1	5.36	0	0	4.27	1	0	0.67	0	0	-33.63	-33.62	0.99	5.38
1922	1	2.34	0.03	0	2.35	1	0	0.67	0	0	-21.64	-21.63	0.99	2.37
1923	1	4.31	0	0	3.7	1	0	0.67	0	0	-24.79	-24.79	0.99	4.33
1926	1	4.75	0	0	3.49	1	0	0.67	0	0	-30.76	-30.75	0.99	4.81
1943	1	4.79	0	0	4.67	1	0	0.67	0	0	-28.91	-28.9	0.99	4.84
2022	1	5.42	0	0	4.33	1	0	0.67	0	0	-27.9	-27.89	0.99	5.42
2126	1	4.71	0	0	3.5	1	0	0.67	0	0	-26.63	-26.62	0.99	4.81
2161	1	3.47	0.05	0	3.02	1	0	0.67	0	0	-23.46	-23.45	0.99	3.57
2237	1	4.02	0	0	3.52	1	0	0.67	0	0	-30.21	-30.2	0.99	4.03
2305	1	13.77	0.3	0	2.43	1	0	0.67	0	0	-54.69	-54.68	0.99	14.05
2329	1	5.14	0	0	5	1	0	0.67	0	0	-39.94	-39.93	0.99	5.24
2483	1	15.39	0.28	0	5.82	1	0	0.67	0	0	-38.95	-38.94	0.99	15.18
2491	1	6.6	0.27	0	2.76	1	0	0.67	0	0	-37.68	-37.68	0.99	6.31
2509	1	4.89	0	0	4.55	1	0	0.67	0	0	-23.64	-23.64	0.99	4.91
2510	1	5.08	0	0	5.26	1	0	0.67	1	0	-25.23	-25.22	0.99	5.13
2537	1	9.16	0	0	6.34	1	0	0.67	0	0	-31.3	-31.29	0.99	9.14
2641	1	11	0	0	5.46	1	0	0.67	0	0	-43.92	-43.91	0.99	10.95
2677	1	7.88	0.22	0	3.79	1	0	0.67	0	0	-34.52	-34.52	0.99	7.96
2821	1	6.32	0	0	4.14	1	0	0.67	0	0	-34.46	-34.45	0.99	6.43
2969	1	3.91	0	0	3.86	1	0	0.67	0	0	-33.04	-33.03	0.99	3.92
2979	1	8.87	0.11	0	5.02	1	0	0.67	0	0	-54.51	-54.5	0.99	8.85
3054	1	4.96	0	0	3.56	1	0	0.67	0	0	-30.65	-30.64	0.99	4.98
3119	1	4.9	0	0	4.71	1	0	0.67	0	0	-32.89	-32.88	0.99	4.78
3128	1	5.93	0	0	5.19	1	0	0.67	0	0	-27.61	-27.6	0.99	5.95
3140	1	4.96	0	0	4.03	1	0	0.67	0	0	-34.82	-34.8	0.99	4.84
3158	1	7.32	0.11	0	5.04	1	0	0.67	0	0	-62.82	-62.82	0.99	7.35
3213	1	4.72	0	0	4.01	1	0	0.67	0	0	-33.76	-33.74	0.99	4.62
3230	1	9.42	0	0	8.16	1	0	0.67	0	0	-29.42	-29.41	0.99	9.66
3276	1	4.61	0.09	0	2.82	1	0	0.67	0	0	-30.55	-30.53	0.99	4.64
3308	1	5.4	0	0	5.01	1	0	0.67	0	0	-33	-32.99	0.99	5.37
3352	1	5.33	0	0	4.03	1	0	0.67	0	0	-33.84	-33.83	0.99	5.35
3367	1	4.96	0	0	4.59	1	0	0.67	0	0	-29.52	-29.51	0.99	4.97
2	1	0	0	0	0	1	0	0.67	0	0	-3.87	-3.87	1	0
3	1	2.97	0	0	1.13	1	0	0.67	0	0	-12.22	-12.22	1	2.97
4	1	6.59	0	0	1.38	1	0	0.67	0	0	-19.43	-19.43	1	6.57
5	1	8.07	0	0	1.32	1	0	0.67	0	0	-19.85	-19.85	1	8.15
9	1	8.24	1.63	0	3.77	1	0	0.67	0	0	-33.28	-33.29	1	8.53
10	1	7.25	0	0	1.46	1	0	0.67	0	0	-17.1	-17.1	1	7.16
13	1	0	0	0	0	1	0	0.67	0	0	-4.02	-4.02	1	0
14	1	1.11	0	0	0.41	1	0	0.67	0	0	-3.72	-3.72	1	1.3
15	1	0	0	0	0	1	0	0.67	0	0	-4.4	-4.4	1	0
16	1	0	0	0	0	1	0	0.67	0	0	-3.39	-3.39	1	0
17	1	0	0	0	0	1	0	0.67	0	0	-4.93	-4.93	1	0
19	1	0	0	0	0	1	0	0.67	0	0	-3.77	-3.77	1	0
20	1	0	0	0	0	1	0	0.67	0	0	-3.87	-3.87	1	0
21	1	1.57	0	0	0.57	1	0	0.67	0	0	-9.99	-9.99	1	1.57
22	1	0	0	0	0	1	0	0.67	0	0	-3.49	-3.49	1	0
24	1	1.57	0	0	0.57	1	0	0.67	0	0	-12.11	-12.11	1	1.57
26	1	5.91	0	0	1.37	1	0	0.67	0	0	-18.48	-18.48	1	6
33	1	2.13	0	0	0.72	1	0	0.67	0	0	-9.3	-9.3	1	2.13
34	1	6.95	2.76	0	2.81	1	0	0.67	0	0	-66.04	-66.04	1	6.88
35	1	2.37	0	0	1.07	1	0	0.67	0	0	-12.04	-12.04	1	2.36
36	1	3.88	0	0	1.44	1	0	0.67	0	0	-25.14	-25.14	1	3.88
37	1	6.31	0	0	1.81	1	0	0.67	0	0	-26.66	-26.66	1	6.32
40	1	2.91	0	0	1.22	1	0	0.67	0	0	-11.44	-11.44	1	2.91
41	1	2.37	0	0	1.07	1	0	0.67	0	0	-12.19	-12.19	1	2.36
42	1	8.07	0	0	1.18	1	0	0.67	0	0	-30.37	-30.37	1	8.12
44	1	7.99	0	0	1.36	1	0	0.67	0	0	-32.14	-32.14	1	7.95
47	1	8.55	0	0	2.45	1	0	0.67	0	0	-43.86	-43.86	1	8.58
48	1	2.39	0	0	0.82	1	0	0.67	0	0	-12.42	-12.42	1	2.36
50	1	31.17	0	0	0	1	0	0.67	0	0	-84.48	-84.48	1	31.27
51	1	4.18	0	0	1.49	1	0	0.67	0	0	-20.8	-20.8	1	4.17
52	1	3.05	0	0	1.26	1	0	0.67	0	0	-17.03	-17.03	1	3.04
53	1	5.41	0	0	1.21	1	0	0.67	0	0	-37.02	-37.02	1	5.39
54	1	7.78	0	0	1.3	1	0	0.67	0	0	-25.2	-25.2	1	7.85
55	1	3.98	0	0	1.08	1	0	0.67	0	0	-21.55	-21.55	1	3.99
56	1	1.27	0	0	0.36	1	0	0.67	0	0	-15.21	-15.21	1	1.3
57	1	1.58	0	0	0.59	1	0	0.67	0	0	-10.78	-10.78	1	1.57
59	1	5.14	0	0	1.4	1	0	0.67	0	0	-16.25	-16.25	1	5.08
60	1	2.39	0	0	0.82	1	0	0.67	0	0	-13.84	-13.84	1	2.36
62	1	2.39	0	0	0.82	1	0	0.67	0	0	-12.87	-12.87	1	2.36
65	1	4.38	0	0	1.32	1	0	0.67	0	0	-37.85	-37.85	1	4.35
71	1	7.19	0	0	1.42	1	0	0.67	0	0	-42.53	-42.53	1	7.24
72	1	4.71	0	0	1.2	1	0	0.67	0	0	-15.3	-15.3	1	4.71
73	1	15.45	0	0	0	1	0	0.67	0	0	-31.91	-31.92	1	15.33
74	1	7.58	4.4	0	5.84	1	0	0.67	0	0	-59.4	-59.4	1	7.32
75	1	2.31	0	0	1.05	1	0	0.67	0	0	-12.3	-12.3	1	2.31
76	1	4.78	0	0	1.04	1	0	0.67	0	0	-22.24	-22.24	1	4.76
77	1	11.29	1.15	0	1.92	1	0	0.67	0	0	-31.5	-31.5	1	11.44
80	1	4.48	0	0	1.05	1	0	0.67	0	0	-39.31	-39.31	1	4.46
81	1	2.57	0.08	0	4.31	1	-0.02	0.67	0	0	-31.36	-31.38	1	2.53
82	1	4.81	0	0	1.25	1	0	0.67	0	0	-18.59	-18.59	1	4.76
83	1	8.96	0	0	1.48	1	0	0.67	0	0	-30.17	-30.17	1	9.05
84	1	11.46	0	0	2.84	1	0	0.67	0	0	-35.65	-35.65	1	11.36
86	1	2.29	0	0	1.04	1	0	0.67	0	0	-10.04	-10.04	1	2.28
88	1	4.71	0	0	1.59	1	0	0.67	0	0	-18.13	-18.13	1	4.8
91	1	4.44	0	0	1.05	1	0	0.67	0	0	-32.36	-32.36	1	4.41
94	1	5.47	0	0	1.21	1	0	0.67	0	0	-37.15	-37.15	1	5.45
96	1	2.46	0.93	0	1.33	1	0	0.67	0	0	-15.32	-15.32	1	2.49
97	1	6.88	0	0	1.62	1	0	0.67	0	0	-18.5	-18.5	1	6.9
98	1	2.89	2.13	0	3.29	1	0	0.67	0	0	-21.07	-21.07	1	2.87
101	1	4.82	0	0	1.45	1	0	0.67	0	0	-20.3	-20.3	1	4.89
104	1	11.26	0	0	1.17	1	0	0.67	0	0	-59.31	-59.31	1	11.31
105	1	7	0	0	2.08	1	0	0.67	0	0	-49.77	-49.77	1	6.99
106	1	10.82	0	0	2.67	1	0	0.67	0	0	-39.25	-39.25	1	10.76
107	1	0	0	0	0	1	0	0.67	0	0	-4.05	-4.05	1	0
109	1	16.25	0	0	0	1	0	0.67	0	0	-61.1	-61.1	1	16.22
110	1	5.42	0	0	1.4	1	0	0.67	0	0	-31.14	-31.14	1	5.33
113	1	12.95	0	0	0	1	0	0.67	0	0	-35.9	-35.9	1	12.91
114	1	6.27	0	0	1.48	1	0	0.67	0	0	-25.9	-25.9	1	6.16
116	1	6.59	0	0	1.38	1	0	0.67	0	0	-39.88	-39.88	1	6.57
118	1	4.3	0	0	1.51	1	0	0.67	0	0	-14.72	-14.72	1	4.29
120	1	1.6	0	0	0.79	1	0	0.67	0	0	-9.95	-9.95	1	1.6
121	1	6.62	0	0	1.3	1	0	0.67	0	0	-28.92	-28.92	1	6.59
122	1	6.07	0	0	1.37	1	0	0.67	0	0	-18.89	-18.89	1	6
123	1	4.77	0	0	1.59	1	0	0.67	0	0	-26.9	-26.9	1	4.76
124	1	11.83	0	0	3.02	1	0	0.67	0	0	-41.07	-41.07	1	11.8
126	1	0	0	0	0	1	0	0.67	0	0	-3.48	-3.48	1	0
127	1	10.64	0	0	2.83	1	0	0.67	0	0	-29.48	-29.48	1	10.74
128	1	6.51	0	0	1.31	1	0	0.67	0	0	-20.99	-20.99	1	6.49
129	1	5.99	0	0	1.36	1	0	0.67	0	0	-17.94	-17.94	1	5.92
132	1	11.31	0	0	2.71	1	0	0.67	0	0	-33.79	-33.79	1	11.25
133	1	13.04	0	0	0	1	0	0.67	0	0	-37.85	-37.85	1	12.99
135	1	2.51	0	0	1.08	1	0	0.67	0	0	-19.12	-19.12	1	2.54
136	1	4.81	0	0	1.12	1	0	0.67	0	0	-26.44	-26.44	1	4.91
137	1	5.56	0	0	1.22	1	0	0.67	0	0	-35.96	-35.96	1	5.54
138	1	7.82	0	0	1.19	1	0	0.67	0	0	-39.03	-39.03	1	7.79
139	1	2.31	0	0	1.05	1	0	0.67	0	0	-10.45	-10.45	1	2.31
140	1	2.39	0	0	0.82	1	0	0.67	0	0	-9.62	-9.62	1	2.36
142	1	17.62	1.15	0	1.19	1	0	0.67	0	0	-43.84	-43.84	1	17.39
143	1	10.07	0	0	2.12	1	0	0.67	0	0	-23.03	-23.03	1	10.01
145	1	16.74	0	0	0	1	0	0.67	0	0	-50.33	-50.33	1	16.72
147	1	9.19	0	0	1.43	1	0	0.67	0	0	-33.19	-33.19	1	9.14
148	1	12.3	0	0	4.08	1	0	0.67	0	0	-52.23	-52.23	1	12.23
149	1	14.18	0	0	0	1	0	0.67	0	0	-58.14	-58.14	1	14.06
151	1	6.47	0	0	1.82	1	0	0.67	0	0	-26.92	-26.92	1	6.49
153	1	3.52	0	0	1.25	1	0	0.67	0	0	-14.59	-14.59	1	3.53
154	1	9.88	0	0	0.71	1	0	0.67	0	0	-63.9	-63.9	1	9.82
155	1	1.25	0	0	0.79	1	0	0.67	0	0	-11.71	-11.71	1	1.3
158	1	22.29	0	0	0	1	0	0.67	0	0	-64.8	-64.8	1	22.22
159	1	7.12	0	0	1.32	1	0	0.67	0	0	-15.83	-15.83	1	7.24
161	1	6.93	0	0	1.31	1	0	0.67	0	0	-30.3	-30.3	1	7.11
162	1	4.93	0	0	1.26	1	0	0.67	0	0	-26.55	-26.55	1	4.89
163	1	6.41	0	0	1.55	1	0	0.67	0	0	-21.72	-21.72	1	6.49
164	1	18.24	0	0	0	1	0	0.67	0	0	-56.08	-56.08	1	18.21
165	1	9.44	0.67	0	3.72	1	0	0.67	0	0	-29.32	-29.33	1	9.25
166	1	1.81	0	0	0.64	1	0	0.67	0	0	-9.5	-9.5	1	1.8
167	1	13.23	0	0	0	1	0	0.67	0	0	-49.43	-49.43	1	13.18
168	1	17.24	1.13	0	1.08	1	0	0.67	0	0	-87.77	-87.77	1	17.16
169	1	3.66	0	0	1.33	1	0	0.67	0	0	-33.01	-33.01	1	3.64
171	1	14.95	0	0	0	1	0	0.67	0	0	-45.17	-45.17	1	14.79
172	1	6.47	0	0	1.82	1	0	0.67	0	0	-30.1	-30.1	1	6.49
173	1	2.91	0	0	1.22	1	0	0.67	0	0	-12.25	-12.25	1	2.91
174	1	9.16	0	0	1.49	1	0	0.67	0	0	-36.08	-36.08	1	9.26
175	1	9.13	0	0	1.49	1	0	0.67	0	0	-24.63	-24.63	1	9.22
176	1	11.05	0	0	3.94	1	0	0.67	0	0	-35.27	-35.27	1	11
177	1	5.27	0	0	1.6	1	0	0.67	0	0	-30.24	-30.24	1	5.33
178	1	16.07	0	0	0	1	0	0.67	0	0	-51.28	-51.28	1	16.22
179	1	9.19	0	0	1.43	1	0	0.67	0	0	-32.83	-32.83	1	9.14
181	1	3.55	0	0	1.37	1	0	0.67	0	0	-18.81	-18.81	1	3.55
182	1	3.02	0	0	1.25	1	0	0.67	0	0	-16.33	-16.33	1	3.01
183	1	6.41	0	0	1.5	1	0	0.67	0	0	-29.57	-29.57	1	6.3
184	1	8.58	0	0	1.08	1	0	0.67	0	0	-33.3	-33.3	1	8.42
188	1	6.79	0	0	1.3	1	0	0.67	0	0	-31.74	-31.74	1	6.77
190	1	1.54	0	0	0.77	1	0	0.67	0	0	-9.29	-9.29	1	1.54
192	1	2.39	0	0	0.82	1	0	0.67	0	0	-13.68	-13.68	1	2.36
193	1	10.86	0	0	2.68	1	0	0.67	0	0	-35.61	-35.61	1	10.8
194	1	3.23	2.12	0	2.5	1	0	0.67	0	0	-39.09	-39.09	1	3.23
196	1	8.62	2.99	0	2.68	1	0	0.67	0	0	-49.47	-49.47	1	8.56
197	1	4.93	0	0	1.26	1	0	0.67	0	0	-15.9	-15.9	1	4.89
198	1	2.91	0	0	1.22	1	0	0.67	0	0	-10.18	-10.18	1	2.91
199	1	6.37	0	0	1.31	1	0	0.67	0	0	-25.76	-25.76	1	6.49
202	1	4.69	0	0	1.24	1	0	0.67	0	0	-18.07	-18.07	1	4.65
203	1	9.53	0	0	1.54	1	0	0.67	0	0	-26.45	-26.45	1	9.48
204	1	1.57	0	0	0.57	1	0	0.67	0	0	-12.86	-12.86	1	1.57
205	1	2.35	0	0	0.79	1	0	0.67	0	0	-14.29	-14.29	1	2.36
206	1	7.26	0	0	1.57	1	0	0.67	0	0	-25.45	-25.45	1	7.24
207	1	7.94	0	0	1.38	1	0	0.67	0	0	-39.43	-39.43	1	7.9
208	1	6.88	0	0	1.58	1	0	0.67	0	0	-46.6	-46.6	1	6.94
210	1	4.76	0	0	1.59	1	0	0.67	0	0	-17.13	-17.13	1	4.75
211	1	7.66	0	0	1.3	1	0	0.67	0	0	-31.3	-31.3	1	7.73
213	1	2.37	0	0	1.07	1	0	0.67	0	0	-11.3	-11.3	1	2.36
215	1	9.75	0	0	2.07	1	0	0.67	0	0	-35.7	-35.7	1	9.73
216	1	4.41	0	0	1.25	1	0	0.67	0	0	-34.87	-34.87	1	4.37
217	1	6.13	0	0	1	1	0	0.67	0	0	-14.68	-14.68	1	6.13
218	1	4.76	0	0	1.59	1	0	0.67	0	0	-20.77	-20.77	1	4.75
219	1	7.74	0	0	1.52	1	0	0.67	0	0	-20	-20	1	7.7
221	1	8.46	0	0	1.33	1	0	0.67	0	0	-19.97	-19.97	1	8.54
228	1	9.46	0	0	1.88	1	0	0.67	0	0	-27.09	-27.09	1	9.58
229	1	6.38	0	0	1.33	1	0	0.67	0	0	-38.78	-38.78	1	6.32
231	1	6.07	0	0	1	1	0	0.67	0	0	-15.32	-15.32	1	6.06
232	1	5.22	0	0	1.24	1	0	0.67	0	0	-21.14	-21.14	1	5.26
233	1	7.66	0	0	1.3	1	0	0.67	0	0	-27.26	-27.26	1	7.73
234	1	4.6	0	0	1.51	1	0	0.67	0	0	-17.52	-17.52	1	4.65
235	1	4.96	0	0	1.05	1	0	0.67	0	0	-15.98	-15.98	1	4.94
236	1	10.32	0	0	1.54	1	0	0.67	0	0	-22.58	-22.58	1	10.18
237	1	2.37	0	0	1.07	1	0	0.67	0	0	-8.57	-8.57	1	2.36
238	1	12.15	0	0	3.75	1	0	0.67	0	0	-42.75	-42.75	1	12.23
239	1	1.11	0	0	0.41	1	0	0.67	0	0	-4.34	-4.34	1	1.3
240	1	0	0	0	0	1	0	0.67	0	0	-3.48	-3.48	1	0
241	1	1.55	0	0	0.75	1	0	0.67	0	0	-11.01	-11.01	1	1.57
242	1	0	0	0	0	1	0	0.67	0	0	-3.77	-3.77	1	0
243	1	5.43	0	0	1.41	1	0	0.67	0	0	-25.88	-25.88	1	5.42
244	1	2.38	0	0	1.05	1	0	0.67	0	0	-13.25	-13.25	1	2.4
245	1	7.22	0	0	1.27	1	0	0.67	0	0	-26.84	-26.84	1	7.28
246	1	7.24	0	0	1.2	1	0	0.67	0	0	-26.25	-26.25	1	7.41
247	1	6.54	0	0	1.31	1	0	0.67	0	0	-27.8	-27.8	1	6.49
250	1	4.84	0	0	1.6	1	0	0.67	0	0	-21.02	-21.02	1	4.83
251	1	13.27	0	0	0	1	0	0.67	0	0	-44.34	-44.34	1	13.18
252	1	11.07	0	0	2.69	1	0	0.67	0	0	-41.24	-41.24	1	11.03
253	1	1.11	0	0	0.41	1	0	0.67	0	0	-3.72	-3.72	1	1.3
254	1	12.08	0	0	4.05	1	0	0.67	0	0	-47.54	-47.54	1	12.01
255	1	5.57	0	0	1.64	1	0	0.67	0	0	-20.93	-20.93	1	5.64
256	1	1.11	0	0	0.41	1	0	0.67	0	0	-3.72	-3.72	1	1.3
258	1	4.3	0	0	0.99	1	0	0.67	0	0	-21.23	-21.23	1	4.29
259	1	12.51	0	0	4.12	1	0	0.67	0	0	-29.95	-29.95	1	12.46
260	1	2.46	0	0	0.83	1	0	0.67	0	0	-11.08	-11.08	1	2.43
261	1	2.44	0	0	1.09	1	0	0.67	0	0	-11.41	-11.41	1	2.43
263	1	4.79	0	0	1.58	1	0	0.67	0	0	-18.46	-18.46	1	4.71
264	1	4.41	0	0	1.48	1	0	0.67	0	0	-20.26	-20.26	1	4.46
265	1	4.4	0.56	0	1.36	1	0	0.67	0	0	-23	-23	1	4.32
266	1	6.59	0	0	0.89	1	0	0.67	0	0	-25.59	-25.59	1	6.77
267	1	8.96	0	0	0.97	1	0	0.67	0	0	-32.47	-32.47	1	8.85
268	1	5.3	0	0	1.08	1	0	0.67	0	0	-20.33	-20.33	1	5.28
269	1	4.5	1.15	0	1.72	1	0	0.67	0	0	-35.88	-35.88	1	4.47
270	1	3.69	0	0	1.34	1	0	0.67	0	0	-25.17	-25.17	1	3.66
273	1	4.07	0	0	1.45	1	0	0.67	0	0	-29.68	-29.68	1	4.12
274	1	6.5	0	0	1.21	1	0	0.67	0	0	-23.61	-23.61	1	6.49
275	1	8.01	0	0	1.31	1	0	0.67	0	0	-27.9	-27.9	1	8.09
276	1	4.9	0	0	1.61	1	0	0.67	0	0	-17.14	-17.14	1	4.89
277	1	4.08	0	0	1.47	1	0	0.67	0	0	-25.43	-25.43	1	4.07
278	1	5.51	0	0	1.42	1	0	0.67	0	0	-22.39	-22.39	1	5.5
279	1	2.44	0	0	1.09	1	0	0.67	0	0	-10.86	-10.86	1	2.43
280	1	1.11	0	0	0.41	1	0	0.67	0	0	-3.72	-3.72	1	1.3
281	1	11.11	0	0	0.7	1	0	0.67	0	0	-34.16	-34.16	1	11.11
282	1	11.31	0	0	2.71	1	0	0.67	0	0	-39.81	-39.81	1	11.25
283	1	27.41	1.79	0	1	1	0	0.67	0	0	-64.75	-64.76	1	27.3
284	1	7.45	0	0	1.25	1	0	0.67	0	0	-23.5	-23.5	1	7.59
285	1	38.55	0	0	0	1	0	0.67	0	0	-73.58	-73.58	1	38.68
286	1	4.37	0	0	1.1	1	0	0.67	0	0	-17.12	-17.12	1	4.37
287	1	7.4	0	0	1.35	1	0	0.67	0	0	-30.79	-30.79	1	7.37
288	1	8.5	0	0	1.28	1	0	0.67	0	0	-20.99	-20.99	1	8.49
289	1	5.15	0	0	1.59	1	0	0.67	0	0	-19.22	-19.22	1	5.21
290	1	3.14	0	0	1.28	1	0	0.67	0	0	-18.35	-18.35	1	3.13
291	1	14.77	0	0	0	1	0	0.67	0	0	-35.77	-35.77	1	14.68
292	1	3	0	0	1.24	1	0	0.67	0	0	-10.43	-10.43	1	2.99
293	1	4.79	0	0	1.2	1	0	0.67	0	0	-15.12	-15.12	1	4.79
294	1	11.67	0	0	3.7	1	0	0.67	0	0	-51.2	-51.2	1	11.75
295	1	7.46	0	0	1.58	1	0	0.67	0	0	-24.97	-24.97	1	7.44
296	1	1.29	0	0	0.75	1	0	0.67	0	0	-10.28	-10.28	1	1.3
297	1	0	0	0	0	1	0	0.67	0	0	-3.78	-3.78	1	0
298	1	4.88	0	0	1.61	1	0	0.67	0	0	-17.76	-17.76	1	4.87
299	1	1.11	0	0	0.41	1	0	0.67	0	0	-4.34	-4.34	1	1.3
300	1	3.23	0	0	1.3	1	0	0.67	0	0	-20.27	-20.27	1	3.23
301	1	4.91	0	0	1.35	1	0	0.67	0	0	-20.08	-20.08	1	4.83
302	1	6.32	0	0	1.36	1	0	0.67	0	0	-40.94	-40.94	1	6.3
303	1	4.3	0	0	1.51	1	0	0.67	0	0	-16.03	-16.03	1	4.29
304	1	1.81	0	0	0.8	1	0	0.67	0	0	-19.28	-19.28	1	1.81
305	1	3	0	0	1.24	1	0	0.67	0	0	-11.27	-11.27	1	2.99
306	1	3.08	0	0	1.27	1	0	0.67	0	0	-14.75	-14.75	1	3.08
307	1	0	0	0	0	1	0	0.67	0	0	-3.78	-3.78	1	0
308	1	4.86	0	0	1.26	1	0	0.67	0	0	-18.07	-18.07	1	4.82
309	1	7.18	0	0	1.27	1	0	0.67	0	0	-26.88	-26.88	1	7.24
310	1	4.53	0	0	1.2	1	0	0.67	0	0	-27.56	-27.56	1	4.59
311	1	4.72	0	0	1.58	1	0	0.67	0	0	-20.76	-20.76	1	4.71
312	1	8.2	0	0	1.32	1	0	0.67	0	0	-38.1	-38.1	1	8.28
314	1	6.36	0	0	1.7	1	0	0.67	0	0	-23.69	-23.69	1	6.49
315	1	2.33	0	0	0.97	1	0	0.67	0	0	-12.12	-12.12	1	2.33
316	1	2.44	0	0	1.09	1	0	0.67	0	0	-9.17	-9.17	1	2.43
317	1	34.79	0	0	0	1	0	0.67	0	0	-59.59	-59.59	1	34.59
318	1	0	0	0	0	1	0	0.67	0	0	-4.39	-4.39	1	0
319	1	11.73	0	0	2.73	1	0	0.67	0	0	-45.5	-45.5	1	11.66
320	1	9.04	0	0	2.76	1	0	0.67	0	0	-53.71	-53.71	1	9.08
321	1	6.27	0	0	1.17	1	0	0.67	0	0	-27.5	-27.5	1	6.3
322	1	1.52	0	0	0.74	1	0	0.67	0	0	-11.34	-11.34	1	1.54
323	1	0	0	0	0	1	0	0.67	0	0	-3.4	-3.4	1	0
324	1	4.44	0	0	1.05	1	0	0.67	0	0	-30.27	-30.27	1	4.41
325	1	16.16	0.82	0	0.83	1	0	0.67	0	0	-55.76	-55.76	1	16.2
326	1	7.08	0	0	1.27	1	0	0.67	0	0	-22.04	-22.04	1	7.14
327	1	0	0	0	0	1	0	0.67	0	0	-3.71	-3.71	1	0
328	1	2.41	0	0	0.8	1	0	0.67	0	0	-14.62	-14.62	1	2.43
329	1	8.49	0	0	1.34	1	0	0.67	0	0	-36.28	-36.28	1	8.58
330	1	2.29	0	0	1.04	1	0	0.67	0	0	-12.48	-12.48	1	2.28
331	1	0	0	0	0	1	0	0.67	0	0	-3.4	-3.4	1	0
332	1	2.11	0	0	0.73	1	0	0.67	0	0	-8.73	-8.73	1	2.1
333	1	7.02	0	0	1.31	1	0	0.67	0	0	-37.67	-37.67	1	6.99
334	1	5.28	0	0	1.27	1	0	0.67	0	0	-46.32	-46.32	1	5.26
337	1	9.65	0	0	1.56	1	0	0.67	0	0	-38.92	-38.92	1	9.58
338	1	6.25	0	0	1.2	1	0	0.67	0	0	-28.51	-28.51	1	6.03
339	1	0	0	0	0	1	0	0.67	0	0	-4.58	-4.58	1	0
340	1	3.97	0	0	1.33	1	0	0.67	0	0	-25.64	-25.64	1	3.98
342	1	4.18	0	0	1.49	1	0	0.67	0	0	-24.06	-24.06	1	4.17
343	1	5.22	0	0	1.07	1	0	0.67	0	0	-24.35	-24.35	1	5.21
348	1	8.09	0	0	1.32	1	0	0.67	0	0	-31.63	-31.63	1	8.17
349	1	2.11	0	0	0.96	1	0	0.67	0	0	-12.08	-12.08	1	2.13
350	1	9.74	0	0	1.13	1	0	0.67	0	0	-31.5	-31.5	1	9.64
351	1	9.91	0	0	1.16	1	0	0.67	0	0	-31.76	-31.76	1	9.64
353	1	3.04	0	0	1.25	1	0	0.67	0	0	-19.05	-19.05	1	3.04
354	1	2.39	0	0	0.82	1	0	0.67	0	0	-10.73	-10.73	1	2.36
355	1	4.18	0	0	1.49	1	0	0.67	0	0	-17.5	-17.5	1	4.17
358	1	7.13	0	0	1.65	1	0	0.67	0	0	-16.66	-16.66	1	7.14
359	1	6.37	0	0	1.69	1	0	0.67	0	0	-36.89	-36.89	1	6.39
360	1	3.49	0	0	1.36	1	0	0.67	0	0	-14.86	-14.86	1	3.48
361	1	6.5	0	0	1.5	1	0	0.67	0	0	-30.73	-30.73	1	6.39
363	1	2.31	0	0	1.05	1	0	0.67	0	0	-11.03	-11.03	1	2.31
364	1	9.02	0	0	1.39	1	0	0.67	0	0	-16.12	-16.12	1	8.85
365	1	2.95	0	0	1.23	1	0	0.67	0	0	-10.42	-10.42	1	2.95
366	1	6.71	0	0	1.24	1	0	0.67	0	0	-25.92	-25.92	1	6.77
367	1	6.01	3.51	0	6.57	1	0	0.67	0	0	-37.66	-37.66	1	5.96
368	1	9.52	0	0	2.88	1	0	0.67	0	0	-29.47	-29.47	1	9.47
369	1	5.39	0	0	1.43	1	0	0.67	0	0	-23.17	-23.17	1	5.33
370	1	11.77	0	0	2.45	1	0	0.67	0	0	-52.34	-52.34	1	11.43
371	1	1.78	0	0	0.52	1	0	0.67	0	0	-12.46	-12.46	1	1.84
372	1	5.93	0	0	1.45	1	0	0.67	0	0	-26.79	-26.79	1	5.82
374	1	21.34	0	0	0	1	0	0.67	0	0	-47.04	-47.04	1	21.18
376	1	8.8	0	0	0.96	1	0	0.67	0	0	-27.61	-27.61	1	8.7
377	1	9.83	0	0	2.6	1	0	0.67	0	0	-34.01	-34.02	1	9.78
378	1	2.77	0	0	1.18	1	0	0.67	0	0	-12.2	-12.2	1	2.76
379	1	10.82	0	0	2.67	1	0	0.67	0	0	-31.55	-31.55	1	10.76
381	1	4.81	0	0	1.35	1	0	0.67	0	0	-22.06	-22.06	1	4.74
382	1	16.95	0	0	0	1	0	0.67	0	0	-48.25	-48.25	1	17.11
383	1	9.82	0	0	2.82	1	0	0.67	0	0	-40.37	-40.37	1	9.87
384	1	1.51	0	0	0.75	1	0	0.67	0	0	-12.49	-12.49	1	1.51
385	1	9.91	0	0	2.61	1	0	0.67	0	0	-39.52	-39.52	1	9.87
386	1	4.35	0	0	1.51	1	0	0.67	0	0	-25.77	-25.77	1	4.29
387	1	3.14	0	0	1.28	1	0	0.67	0	0	-17.02	-17.02	1	3.13
388	1	14.08	0	0	0	1	0	0.67	0	0	-38.72	-38.72	1	13.85
389	1	8.03	0	0	1.41	1	0	0.67	0	0	-20.18	-20.18	1	8.02
390	1	4.85	0	0	1.25	1	0	0.67	0	0	-17.23	-17.23	1	4.8
391	1	7.23	0	0	1.36	1	0	0.67	0	0	-25.21	-25.21	1	7.22
392	1	1.26	0	0	0.76	1	0	0.67	0	0	-11.08	-11.08	1	1.3
393	1	6.39	0	0	1.5	1	0	0.67	0	0	-24.75	-24.75	1	6.38
395	1	1.51	0	0	0.75	1	0	0.67	0	0	-12.79	-12.79	1	1.51
396	1	10.84	0	0	2.2	1	0	0.67	0	0	-27.41	-27.41	1	10.76
397	1	9.47	0	0	2.08	1	0	0.67	0	0	-27.38	-27.38	1	9.41
398	1	4.6	0	0	1.56	1	0	0.67	0	0	-18.84	-18.84	1	4.59
400	1	9.38	0	0	1.44	1	0	0.67	0	0	-30.57	-30.57	1	9.32
402	1	2.08	0	0	0.97	1	0	0.67	0	0	-11.79	-11.79	1	2.08
403	1	7.07	0	0	1.33	1	0	0.67	0	0	-21.29	-21.29	1	7.11
406	1	1.57	0	0	0.78	1	0	0.67	0	0	-12.53	-12.53	1	1.57
408	1	16.18	1.11	0	1.01	1	0	0.67	0	0	-83.14	-83.14	1	16.13
410	1	2.91	0	0	1.22	1	0	0.67	0	0	-10.44	-10.44	1	2.91
413	1	1.76	0	0	0.86	1	0	0.67	0	0	-12.94	-12.94	1	1.75
414	1	1.27	0	0	0.36	1	0	0.67	0	0	-12.34	-12.34	1	1.3
415	1	5.81	0	0	1.5	1	0	0.67	0	0	-16.97	-16.97	1	5.98
416	1	13.7	0	0	0	1	0	0.67	0	0	-42.31	-42.31	1	13.84
417	1	5.09	0	0	1.64	1	0	0.67	0	0	-12.42	-12.42	1	5.08
420	1	19.86	0	0	0	1	0	0.67	0	0	-41.48	-41.48	1	19.94
422	1	1.56	0	0	0.76	1	0	0.67	0	0	-13.43	-13.43	1	1.58
423	1	7.27	0	0	1.33	1	0	0.67	0	0	-29.75	-29.75	1	7.24
426	1	3.63	0	0	1.27	1	0	0.67	0	0	-17.78	-17.78	1	3.64
427	1	3.08	0	0	1.27	1	0	0.67	0	0	-20.35	-20.35	1	3.08
429	1	9.99	0	0	2.61	1	0	0.67	0	0	-45.76	-45.76	1	9.94
430	1	19.96	0.67	0	1.22	1	0	0.67	0	0	-61.64	-61.64	1	19.87
432	1	1.44	0.96	0	1.61	1	0	0.67	0	0	-21.35	-21.35	1	1.48
433	1	7.35	0	0	1.34	1	0	0.67	0	0	-25.76	-25.76	1	7.32
435	1	11.46	0.06	0	4.31	1	0	0.67	0	0	-53.92	-53.95	1	11.77
437	1	6.57	0	0	1.71	1	0	0.67	0	0	-26	-26	1	6.59
438	1	2.38	0	0	1.05	1	0	0.67	0	0	-13.31	-13.31	1	2.4
440	1	4.77	0	0	1.59	1	0	0.67	0	0	-18.19	-18.19	1	4.76
441	1	18.89	0	0	0	1	0	0.67	0	0	-59.9	-59.9	1	18.84
442	1	9.47	0	0	5.61	1	0	0.67	0	0	-34.62	-34.63	1	9.51
444	1	8.09	0	0	1.32	1	0	0.67	0	0	-31.42	-31.42	1	8.17
445	1	4.75	0	0	1.59	1	0	0.67	0	0	-17.55	-17.55	1	4.74
446	1	6.62	0	0	1.24	1	0	0.67	0	0	-24.19	-24.19	1	6.67
447	1	4.75	0	0	1.59	1	0	0.67	0	0	-19.87	-19.87	1	4.74
448	1	7.25	0	0	1.06	1	0	0.67	0	0	-23.32	-23.32	1	7.24
449	1	2.11	0	0	0.96	1	0	0.67	0	0	-8.21	-8.21	1	2.13
454	1	7.86	0	0	1.46	1	0	0.67	0	0	-37.78	-37.78	1	7.82
455	1	6.38	0	0	1.16	1	0	0.67	0	0	-21.63	-21.63	1	6.38
456	1	7.51	0	0	1.35	1	0	0.67	0	0	-26.11	-26.11	1	7.48
457	1	3.03	0	0	1.15	1	0	0.67	0	0	-19.41	-19.41	1	3.04
458	1	4.93	0	0	1.26	1	0	0.67	0	0	-16.47	-16.47	1	4.89
459	1	11.82	0	0	2.74	1	0	0.67	0	0	-22.45	-22.45	1	11.75
460	1	7.57	0	0	2.31	1	0	0.67	0	0	-49.21	-49.21	1	7.46
462	1	5.28	0	0	1.28	1	0	0.67	0	0	-23.45	-23.45	1	5.26
463	1	12.73	0	0	0	1	0	0.67	0	0	-40.52	-40.52	1	12.76
464	1	6.16	0	0	1.21	1	0	0.67	0	0	-25.3	-25.3	1	6.21
465	1	6.02	0	0	1.37	1	0	0.67	0	0	-13.99	-13.99	1	5.95
466	1	13.66	0	0	0	1	0	0.67	0	0	-55.49	-55.49	1	13.8
467	1	6.74	0	0	1.55	1	0	0.67	0	0	-21.59	-21.59	1	6.65
468	1	11.45	0	0	2.71	1	0	0.67	0	0	-39.66	-39.66	1	11.38
469	1	4.69	0	0	1.17	1	0	0.67	0	0	-15.5	-15.5	1	4.71
471	1	8.92	0	0	1.96	1	0	0.67	0	0	-26.11	-26.11	1	8.98
472	1	6.5	0	0	1.68	1	0	0.67	0	0	-24.1	-24.1	1	6.49
473	1	3.03	0	0	1.15	1	0	0.67	0	0	-17.01	-17.01	1	3.04
474	1	2.29	0	0	1.04	1	0	0.67	0	0	-10.04	-10.04	1	2.28
475	1	1.11	0	0	0.41	1	0	0.67	0	0	-3.72	-3.72	1	1.3
477	1	6.12	0	0	1.34	1	0	0.67	0	0	-51.52	-51.52	1	6.1
478	1	1.11	0	0	0.41	1	0	0.67	0	0	-3.72	-3.72	1	1.3
480	1	1.11	0	0	0.41	1	0	0.67	0	0	-3.72	-3.72	1	1.3
481	1	2.89	1.08	0	1.25	1	0	0.67	0	0	-14.67	-14.67	1	2.95
483	1	2.91	0	0	1.22	1	0	0.67	0	0	-7.24	-7.24	1	2.91
484	1	8.75	0	0	1.29	1	0	0.67	0	0	-29.41	-29.41	1	8.74
485	1	1.11	0	0	0.41	1	0	0.67	0	0	-4.34	-4.34	1	1.3
486	1	11.2	0	0	2.82	1	0	0.67	0	0	-42.79	-42.79	1	11.11
487	1	4.18	0	0	1.45	1	0	0.67	0	0	-18.83	-18.83	1	4.24
488	1	11.51	0	0	2.72	1	0	0.67	0	0	-32.91	-32.91	1	11.44
489	1	4.75	0	0	1.24	1	0	0.67	0	0	-19.44	-19.44	1	4.71
490	1	5.91	0	0	1.37	1	0	0.67	0	0	-17.49	-17.49	1	6
492	1	3.08	0	0	1.27	1	0	0.67	0	0	-20.03	-20.03	1	3.08
493	1	7.73	0	0	2.25	1	0	0.67	0	0	-45.61	-45.61	1	7.79
494	1	6.25	0	0	1.19	1	0	0.67	0	0	-22.06	-22.06	1	6.28
495	1	10.82	0	0	1.4	1	0	0.67	0	0	-58.08	-58.08	1	10.89
496	1	2.57	0	0	1.13	1	0	0.67	0	0	-19.43	-19.43	1	2.57
497	1	3.66	0	0	1.4	1	0	0.67	0	0	-30.28	-30.28	1	3.72
498	1	2.41	0	0	1.06	1	0	0.67	0	0	-12.07	-12.07	1	2.43
499	1	1.11	0	0	0.41	1	0	0.67	0	0	-4.34	-4.34	1	1.3
500	1	4.87	0.57	0	1.4	1	0	0.67	0	0	-18.33	-18.33	1	4.85
502	1	0	0	0	0	1	0	0.67	0	0	-3.78	-3.78	1	0
503	1	4.81	0	0	1.59	1	0	0.67	0	0	-22.75	-22.75	1	4.8
504	1	3.52	0	0	1.25	1	0	0.67	0	0	-11.23	-11.23	1	3.53
505	1	2.14	1.39	0	1.86	1	0	0.67	0	0	-21.96	-21.96	1	2.15
507	1	2.98	0	0	1.24	1	0	0.67	0	0	-8.69	-8.69	1	2.97
511	1	3.02	0	0	1.25	1	0	0.67	0	0	-16.06	-16.06	1	3.01
514	1	2.31	0	0	1.05	1	0	0.67	0	0	-10.25	-10.25	1	2.31
515	1	5.68	0	0	1.34	1	0	0.67	0	0	-17.86	-17.86	1	5.62
516	1	1.11	0	0	0.41	1	0	0.67	0	0	-3.72	-3.72	1	1.3
517	1	2.11	0	0	0.96	1	0	0.67	0	0	-11.44	-11.44	1	2.13
518	1	4.78	0	0	1.59	1	0	0.67	0	0	-18.82	-18.82	1	4.77
519	1	15.55	0	0	0	1	0	0.67	0	0	-45.01	-45.01	1	15.49
520	1	4.95	0	0	1.12	1	0	0.67	0	0	-15.36	-15.36	1	5.01
521	1	1.24	0	0	0.43	1	0	0.67	0	0	-10.69	-10.69	1	1.3
522	1	6.36	0	0	1.7	1	0	0.67	0	0	-37.26	-37.26	1	6.49
523	1	3.04	0	0	1.22	1	0	0.67	0	0	-16.03	-16.03	1	3.08
524	1	8.04	0	0	1.32	1	0	0.67	0	0	-34.06	-34.06	1	8.12
525	1	4.69	0	0	1.24	1	0	0.67	0	0	-17.71	-17.71	1	4.65
526	1	2.77	0	0	1.18	1	0	0.67	0	0	-10.72	-10.72	1	2.76
527	1	4.6	0	0	1.51	1	0	0.67	0	0	-17.6	-17.6	1	4.65
528	1	7.75	0	0	0.97	1	0	0.67	0	0	-33.6	-33.6	1	7.89
529	1	4.18	0	0	1.49	1	0	0.67	0	0	-21.51	-21.51	1	4.17
530	1	2.29	0.19	0	3.34	1	-0.01	0.67	0	0	-26.02	-26.03	1	2.4
531	1	8.44	0	0	1.43	1	0	0.67	0	0	-23.5	-23.5	1	8.43
532	1	9.37	0	0	0.74	1	0	0.67	0	0	-59.66	-59.66	1	9.41
533	1	0	0	0	0	1	0	0.67	0	0	-3.78	-3.78	1	0
534	1	11.31	0	0	2.71	1	0	0.67	0	0	-50.66	-50.66	1	11.25
535	1	4.79	0	0	1.58	1	0	0.67	0	0	-17.85	-17.85	1	4.71
536	1	3	0	0	1.24	1	0	0.67	0	0	-8.34	-8.34	1	2.99
537	1	0	0	0	0	1	0	0.67	0	0	-3.78	-3.78	1	0
538	1	6.59	0	0	0.89	1	0	0.67	0	0	-29.17	-29.17	1	6.77
539	1	1.11	0	0	0.41	1	0	0.67	0	0	-3.72	-3.72	1	1.3
540	1	5.38	0	0	1.31	1	0	0.67	0	0	-23.67	-23.67	1	5.33
541	1	2.1	0	0	0.74	1	0	0.67	0	0	-11.22	-11.22	1	2.08
542	1	3.23	0	0	1.3	1	0	0.67	0	0	-17.92	-17.92	1	3.23
543	1	4.9	0	0	1.61	1	0	0.67	0	0	-26.32	-26.32	1	4.89
544	1	6.63	1.53	0	2.84	1	0	0.67	0	0	-47.2	-47.2	1	6.64
545	1	9.96	0	0	2.08	1	0	0.67	0	0	-27.8	-27.8	1	9.94
546	1	3.28	0	0	1.31	1	0	0.67	0	0	-16.25	-16.25	1	3.28
547	1	4.9	0	0	1.61	1	0	0.67	0	0	-18.93	-18.93	1	4.89
548	1	0	0	0	0	1	0	0.67	0	0	-3.4	-3.4	1	0
550	1	4.78	0	0	1.13	1	0	0.67	0	0	-21.31	-21.31	1	4.72
552	1	5.25	0	0	1.36	1	0	0.67	0	0	-31.44	-31.44	1	5.25
554	1	4.93	0	0	1.26	1	0	0.67	0	0	-17.4	-17.4	1	4.89
555	1	1.87	0	0	0.9	1	0	0.67	0	0	-9.46	-9.46	1	1.87
556	1	22.81	0.79	0	0.95	1	0	0.67	0	0	-79.31	-79.31	1	22.67
558	1	6.29	0	0	1.81	1	0	0.67	0	0	-26.49	-26.49	1	6.31
560	1	4.93	0	0	1.26	1	0	0.67	0	0	-19.01	-19.01	1	4.89
561	1	7.18	0	0	1.27	1	0	0.67	0	0	-27.02	-27.02	1	7.24
562	1	12.17	0	0	1.19	1	0	0.67	0	0	-46.93	-46.93	1	12.23
563	1	9.73	0	0	1.61	1	0	0.67	0	0	-26.19	-26.19	1	9.66
564	1	21.41	0	0	0	1	0	0.67	0	0	-63.73	-63.73	1	21.22
565	1	2.91	0	0	1.22	1	0	0.67	0	0	-9.66	-9.66	1	2.91
567	1	10.7	0	0	3.9	1	0	0.67	0	0	-40.3	-40.3	1	10.65
569	1	2.77	0	0	1.18	1	0	0.67	0	0	-9.79	-9.79	1	2.76
571	1	4.48	0	0	1.05	1	0	0.67	0	0	-35.33	-35.33	1	4.35
572	1	2.29	0	0	1.04	1	0	0.67	0	0	-8.96	-8.96	1	2.28
573	1	8.46	0	0	1.33	1	0	0.67	0	0	-29.03	-29.03	1	8.54
574	1	6.99	0	0	1.26	1	0	0.67	0	0	-20.34	-20.34	1	7.05
577	1	4.82	0	0	1.19	1	0	0.67	0	0	-16.95	-16.94	1	4.48
578	1	9.05	0	0	1.51	1	0	0.67	0	0	-29.91	-29.91	1	9.14
581	1	3.84	0	0	1.43	1	0	0.67	0	0	-17.29	-17.29	1	3.84
584	1	2.29	0	0	1.04	1	0	0.67	0	0	-7.46	-7.46	1	2.28
585	1	11.08	0	0	3	1	0	0.67	0	0	-37.06	-37.06	1	11.13
586	1	4.76	0	0	1.59	1	0	0.67	0	0	-18.87	-18.87	1	4.75
588	1	21.74	0	0	0	1	0	0.67	0	0	-62.64	-62.64	1	21.71
589	1	8.88	1.16	0	2.48	1	0	0.67	0	0	-24.85	-24.85	1	8.78
592	1	2.39	0	0	0.82	1	0	0.67	0	0	-11.61	-11.61	1	2.36
593	1	2.91	0	0	1.22	1	0	0.67	0	0	-11.91	-11.91	1	2.91
594	1	2.39	0	0	0.82	1	0	0.67	0	0	-13.26	-13.26	1	2.36
595	1	19.66	0	0	0	1	0	0.67	0	0	-48.66	-48.66	1	19.31
597	1	12.23	0	0	3.82	1	0	0.67	0	0	-25.34	-25.34	1	12.19
598	1	4.71	0	0	1.3	1	0	0.67	0	0	-16.87	-16.87	1	4.56
599	1	4.72	0	0	1.58	1	0	0.67	0	0	-13.56	-13.56	1	4.71
600	1	8.66	0	0	1.29	1	0	0.67	0	0	-22.25	-22.25	1	8.65
602	1	12.81	0	0	0	1	0	0.67	0	0	-31.48	-31.48	1	12.76
603	1	9.7	0	0	2.09	1	0	0.67	0	0	-35.74	-35.74	1	9.64
604	1	9.44	0.07	0	5.67	1	0	0.67	0	0	-33.87	-33.86	1	9.5
605	1	4.64	0	0	1.21	1	0	0.67	0	0	-18.57	-18.57	1	4.65
606	1	7.96	0	0	1.65	1	0	0.67	0	0	-23.82	-23.82	1	7.85
607	1	9.24	0	0	2.54	1	0	0.67	0	0	-45.71	-45.71	1	9.32
608	1	9.09	2.09	0	2.36	1	0	0.67	0	0	-67.29	-67.29	1	9.14
609	1	2.38	0	0	1.05	1	0	0.67	0	0	-12.65	-12.65	1	2.4
610	1	1.28	0	0	0.46	1	0	0.67	0	0	-13.6	-13.6	1	1.3
611	1	7.84	0	0	1.49	1	0	0.67	0	0	-21.09	-21.09	1	7.59
612	1	11.84	0	0	4.03	1	0	0.67	0	0	-38.01	-38.01	1	11.78
613	1	0	0	0	0	1	0	0.67	0	0	-3.39	-3.39	1	0
615	1	4.78	0	0	1.59	1	0	0.67	0	0	-27.13	-27.13	1	4.77
616	1	0	0	0	0	1	0	0.67	0	0	-3.48	-3.48	1	0
617	1	2.29	0	0	1.04	1	0	0.67	0	0	-10.76	-10.76	1	2.28
620	1	3.02	0	0	1.25	1	0	0.67	0	0	-15.89	-15.89	1	3.01
621	1	4.25	0	0	1.5	1	0	0.67	0	0	-17	-17	1	4.24
622	1	7.28	0	0	1.34	1	0	0.67	0	0	-28.64	-28.64	1	7.24
623	1	6.94	0	0	1.31	1	0	0.67	0	0	-20.02	-20.02	1	7.07
625	1	2.91	0	0	1.22	1	0	0.67	0	0	-12.24	-12.24	1	2.91
626	1	8.88	0	0	1.58	1	0	0.67	0	0	-25.22	-25.22	1	8.83
628	1	8.59	0	0	1.41	1	0	0.67	0	0	-28.23	-28.23	1	8.54
629	1	11.56	0	0	4	1	0	0.67	0	0	-35.95	-35.95	1	11.5
631	1	8.2	0	0	1.32	1	0	0.67	0	0	-31.57	-31.57	1	8.28
632	1	4.76	0	0	1.59	1	0	0.67	0	0	-16.03	-16.03	1	4.75
633	1	25.68	0	0	0	1	0	0.67	0	0	-72.14	-72.14	1	25.61
634	1	3.2	0.27	0	2.2	1	0	0.67	0	0	-21.37	-21.37	1	3.14
635	1	5.28	0	0	1.28	1	0	0.67	0	0	-31.29	-31.29	1	5.26
636	1	3.07	0.18	0	3.95	1	-0.01	0.67	0	0	-35.08	-35.09	1	3.08
637	1	2.53	0	0	1.12	1	0	0.67	0	0	-17.91	-17.91	1	2.52
638	1	14.8	0	0	0	1	0	0.67	0	0	-39.69	-39.69	1	14.35
640	1	6.36	0	0	1.7	1	0	0.67	0	0	-29.74	-29.74	1	6.49
641	1	1.76	0	0	0.86	1	0	0.67	0	0	-11.49	-11.49	1	1.75
642	1	6.2	0	0	1.21	1	0	0.67	0	0	-24.81	-24.81	1	6.25
643	1	13.43	0.79	0	0.89	1	0	0.67	0	0	-42.29	-42.29	1	13.32
645	1	24.25	0	0	0	1	0	0.67	0	0	-66.95	-66.95	1	24.31
646	1	48.73	0	0	0	1	0	0.67	0	0	-26.5	-26.5	1	48.61
647	1	3.02	0	0	1.25	1	0	0.67	0	0	-10.49	-10.49	1	3.01
648	1	6.75	0	0	1.39	1	0	0.67	0	0	-37.29	-37.29	1	6.72
649	1	5.84	0	0	1.51	1	0	0.67	0	0	-16.42	-16.42	1	6
650	1	6.82	0	0	1.53	1	0	0.67	0	0	-37.18	-37.18	1	6.81
651	1	8.4	0	0	1.33	1	0	0.67	0	0	-36.86	-36.86	1	8.49
652	1	1.49	0	0	0.73	1	0	0.67	0	0	-11.31	-11.31	1	1.51
653	1	10.76	0	0	2.92	1	0	0.67	0	0	-30.83	-30.83	1	10.74
654	1	6.22	0	0	1.26	1	0	0.67	0	0	-21.14	-21.14	1	6.32
655	1	11.18	0	0	2.7	1	0	0.67	0	0	-39.95	-39.95	1	11.12
656	1	5.56	0	0	1.42	1	0	0.67	0	0	-21.63	-21.63	1	5.55
658	1	6.82	0	0	1.53	1	0	0.67	0	0	-22.88	-22.88	1	6.81
660	1	1.27	0	0	1.03	1	0	0.67	0	0	-11.96	-11.96	1	1.3
662	1	2.37	0	0	1.07	1	0	0.67	0	0	-12.83	-12.83	1	2.36
663	1	8.28	4.22	0	6.92	1	0	0.67	0	0	-55.42	-55.43	1	8.11
666	1	19.95	1.09	0	1.32	1	0	0.67	0	0	-96.08	-96.08	1	19.81
669	1	4.54	0	0	1.16	1	0	0.67	0	0	-23.76	-23.76	1	4.56
674	1	6.45	0	0	1.64	1	0	0.67	0	0	-26.35	-26.35	1	6.32
675	1	5.54	0	0	1.42	1	0	0.67	0	0	-17.41	-17.41	1	5.45
676	1	3.04	0	0	0.99	1	0	0.67	0	0	-18.63	-18.63	1	2.94
677	1	1.3	0	0	0.66	1	0	0.67	0	0	-12.13	-12.13	1	1.3
678	1	15.62	0	0	0	1	0	0.67	0	0	-56.93	-56.93	1	15.52
679	1	2.31	0	0	1.05	1	0	0.67	0	0	-11.09	-11.09	1	2.31
682	1	9.47	0	0	2.08	1	0	0.67	0	0	-27.98	-27.98	1	9.41
683	1	3.18	0	0	1.29	1	0	0.67	0	0	-18.37	-18.37	1	3.17
684	1	15.28	0	0	0	1	0	0.67	0	0	-40	-40	1	15.21
685	1	7.56	0	0	1.62	1	0	0.67	0	0	-28.05	-28.05	1	7.46
687	1	5.75	0	0	1.17	1	0	0.67	0	0	-25.16	-25.16	1	5.71
689	1	2.54	0	0	1.12	1	0	0.67	0	0	-9.31	-9.31	1	2.54
690	1	5.08	0	0	1.23	1	0	0.67	0	0	-20.54	-20.54	1	5.08
692	1	4.78	0	0	1.04	1	0	0.67	0	0	-22.69	-22.69	1	4.76
694	1	6.41	0	0	1.36	1	0	0.67	0	0	-46.7	-46.7	1	6.39
695	1	2.53	0	0	1.02	1	0	0.67	0	0	-20.69	-20.69	1	2.54
696	1	5.99	0	0	1.36	1	0	0.67	0	0	-16.73	-16.73	1	5.92
697	1	2.34	0	0	1.03	1	0	0.67	0	0	-13.69	-13.69	1	2.36
698	1	11.07	0	0	2.69	1	0	0.67	0	0	-45.57	-45.57	1	11.03
700	1	6.03	0	0	5.2	1	0	0.67	0	0	-33.07	-33.07	1	6.16
702	1	7.85	0	0	1.46	1	0	0.67	0	0	-36.07	-36.07	1	7.81
703	1	20.45	0	0	0	1	0	0.67	0	0	-59.84	-59.84	1	20.44
704	1	1.24	0	0	0.43	1	0	0.67	0	0	-11.4	-11.4	1	1.3
705	1	1.27	0	0	1.03	1	0	0.67	0	0	-15.37	-15.36	1	1.3
706	1	2.37	0	0	1.07	1	0	0.67	0	0	-11.23	-11.23	1	2.36
708	1	4.97	3.3	0	3.33	1	0	0.67	0	0	-61.4	-61.4	1	4.97
709	1	13.36	0	0	0	1	0	0.67	0	0	-39.52	-39.52	1	13.31
711	1	12.27	0	0	1.44	1	0	0.67	0	0	-58.01	-58.01	1	12.36
712	1	2.37	0	0	1.07	1	0	0.67	0	0	-13.33	-13.33	1	2.36
713	1	11.92	0	0	4.04	1	0	0.67	0	0	-31.12	-31.12	1	11.86
714	1	9.69	0	0	2.59	1	0	0.67	0	0	-45.35	-45.35	1	9.64
715	1	17.82	0.73	0	0.92	1	0	0.67	0	0	-53.94	-53.94	1	17.91
716	1	3.59	0	0	1.38	1	0	0.67	0	0	-20.78	-20.78	1	3.59
717	1	7.58	0	0	1.44	1	0	0.67	0	0	-21.06	-21.06	1	7.59
718	1	5.48	0	0	1.63	1	0	0.67	0	0	-29.72	-29.72	1	5.54
719	1	3.05	0	0	1.26	1	0	0.67	0	0	-20.95	-20.95	1	3.04
720	1	15.86	0	0	0	1	0	0.67	0	0	-51.12	-51.12	1	15.76
721	1	4.63	0	0	1.23	1	0	0.67	0	0	-21.95	-21.95	1	4.59
722	1	2.28	0	0	0.77	1	0	0.67	0	0	-10.76	-10.76	1	2.27
723	1	11.78	0	0	4.02	1	0	0.67	0	0	-37.5	-37.5	1	11.72
725	1	18.9	0	0	0	1	0	0.67	0	0	-75.55	-75.55	1	18.79
729	1	7.28	0	0	1.34	1	0	0.67	0	0	-22.18	-22.18	1	7.14
734	1	3.02	2.38	0	3.61	1	0	0.67	0	0	-34.16	-34.16	1	3
735	1	5.63	0	0	1.33	1	0	0.67	0	0	-16.98	-16.98	1	5.57
736	1	6.58	0	0	1.75	1	0	0.67	0	0	-28.65	-28.65	1	6.67
737	1	3.75	0	0	1.35	1	0	0.67	0	0	-30.01	-30.01	1	3.72
738	1	13.23	0	0	0	1	0	0.67	0	0	-41.22	-41.22	1	13.18
739	1	8.77	0	0	1.42	1	0	0.67	0	0	-29.69	-29.69	1	8.73
740	1	4.93	1.94	0	1.99	1	0	0.67	0	0	-43.19	-43.19	1	4.88
742	1	8.61	0	0	1.19	1	0	0.67	0	0	-26.99	-26.99	1	8.65
743	1	10.9	0	0	0.59	1	0	0.67	0	0	-56	-56	1	10.86
745	1	5.28	0	0	1.6	1	0	0.67	0	0	-27.59	-27.59	1	5.33
746	1	18.58	0	0	0	1	0	0.67	0	0	-71.23	-71.23	1	18.61
747	1	4.22	0	0	1.5	1	0	0.67	0	0	-15.05	-15.05	1	4.22
749	1	2.41	0	0	1.06	1	0	0.67	0	0	-9.87	-9.87	1	2.43
750	1	5.45	0	0	1.32	1	0	0.67	0	0	-15.16	-15.16	1	5.39
751	1	9.19	0	0	1.52	1	0	0.67	0	0	-30.34	-30.34	1	9.14
752	1	3.85	0	0	1.43	1	0	0.67	0	0	-23.29	-23.29	1	3.84
753	1	6.85	1.97	0	2.07	1	0	0.67	0	0	-42.68	-42.68	1	7.02
755	1	23.55	0	0	0	1	0	0.67	0	0	-80.31	-80.31	1	23.64
757	1	12.58	0.17	0	3.98	1	0	0.67	0	0	-54.53	-54.56	1	12.84
758	1	1.78	0	0	0.52	1	0	0.67	0	0	-11.99	-11.99	1	1.84
762	1	7.18	0	0	1.27	1	0	0.67	0	0	-22.22	-22.22	1	7.24
763	1	2.38	0	0	1.05	1	0	0.67	0	0	-9.19	-9.19	1	2.4
765	1	6.23	0	0	1.49	1	0	0.67	0	0	-29.68	-29.68	1	6.21
766	1	0.84	0	0	0.56	1	0	0.67	0	0	-13.99	-13.99	1	0.85
767	1	6.2	0	0	1.23	1	0	0.67	0	0	-27.48	-27.48	1	6.03
768	1	7.1	0	0	2.29	1	0	0.67	0	0	-51.58	-51.58	1	7.05
769	1	6.06	0	0	1.51	1	0	0.67	0	0	-25.27	-25.27	1	6.13
770	1	8.99	0	0	1.48	1	0	0.67	0	0	-32.08	-32.08	1	9.08
771	1	4.72	0	0	1.58	1	0	0.67	0	0	-14.4	-14.4	1	4.71
772	1	5.88	0	0	1.68	1	0	0.67	0	0	-31.38	-31.38	1	5.95
773	1	8.28	2.82	0	2.57	1	0	0.67	0	0	-54.67	-54.67	1	8.34
774	1	4.76	0	0	1.59	1	0	0.67	0	0	-20.49	-20.49	1	4.75
775	1	16.12	0	0	0	1	0	0.67	0	0	-48.45	-48.45	1	15.95
777	1	5.02	0	0	1.11	1	0	0.67	0	0	-28.62	-28.62	1	5.08
778	1	4.71	0	0	1.2	1	0	0.67	0	0	-24.35	-24.35	1	4.71
779	1	8.52	5.37	0	7.71	1	0	0.67	0	0	-61.01	-61.01	1	8.52
783	1	4.64	3	0	2.94	1	0	0.67	0	0	-36.49	-36.49	1	4.56
784	1	2.08	0	0	0.97	1	0	0.67	0	0	-13.88	-13.88	1	2.08
785	1	2.91	0	0	1.22	1	0	0.67	0	0	-8.35	-8.35	1	2.91
786	1	7.33	0	0	1.28	1	0	0.67	0	0	-20.16	-20.16	1	7.4
787	1	14.92	1	0	1.37	1	0	0.67	0	0	-73.57	-73.57	1	15.1
788	1	8.56	0	0	1.34	1	0	0.67	0	0	-20.06	-20.06	1	8.65
789	1	4.53	0	0	1.2	1	0	0.67	0	0	-24.49	-24.49	1	4.59
792	1	2.37	0	0	1.07	1	0	0.67	0	0	-11.39	-11.39	1	2.36
793	1	10.7	0	0	2.78	1	0	0.67	0	0	-42.71	-42.71	1	10.76
794	1	3.08	0	0	1.27	1	0	0.67	0	0	-19.29	-19.29	1	3.08
795	1	23.21	0	0	0	1	0	0.67	0	0	-51.2	-51.2	1	23.41
797	1	5.33	0	0	1.61	1	0	0.67	0	0	-22.14	-22.14	1	5.39
798	1	1.76	0	0	0.86	1	0	0.67	0	0	-12.37	-12.37	1	1.75
799	1	4.25	0	0	1.5	1	0	0.67	0	0	-15.1	-15.1	1	4.24
800	1	7.3	0	0	1.28	1	0	0.67	0	0	-27.96	-27.96	1	7.37
804	1	5.89	0	0	1.36	1	0	0.67	0	0	-13.92	-13.92	1	5.82
805	1	7.1	0	0	1.41	1	0	0.67	0	0	-21.46	-21.46	1	7.11
806	1	3.55	0	0	1.37	1	0	0.67	0	0	-14.71	-14.71	1	3.55
808	1	8.24	0	0	1.27	1	0	0.67	0	0	-32.96	-32.96	1	8.23
809	1	2.91	0	0	1.22	1	0	0.67	0	0	-11.44	-11.44	1	2.91
810	1	2.43	0	0	1.06	1	0	0.67	0	0	-11.7	-11.7	1	2.45
811	1	11.79	0	0	3.71	1	0	0.67	0	0	-32.51	-32.51	1	11.88
812	1	1.37	0	0	0.45	1	0	0.67	0	0	-10.41	-10.41	1	1.3
813	1	7.25	0	0	1.06	1	0	0.67	0	0	-23.09	-23.09	1	7.24
814	1	4.25	0	0	1.51	1	0	0.67	0	0	-17.01	-17.01	1	4.25
815	1	9.5	0	0	2.58	1	0	0.67	0	0	-30.79	-30.79	1	9.47
816	1	6.41	0	0	1.36	1	0	0.67	0	0	-45.96	-45.96	1	6.39
817	1	15.61	0	0	0	1	0	0.67	0	0	-45.65	-45.65	1	15.49
818	1	11.29	0	0	2.72	1	0	0.67	0	0	-30.54	-30.54	1	11.31
819	1	2.39	0	0	0.82	1	0	0.67	0	0	-13.49	-13.49	1	2.36
821	1	3.63	0	0	1.32	1	0	0.67	0	0	-25.97	-25.97	1	3.61
822	1	7.31	0	0	1.34	1	0	0.67	0	0	-28.98	-28.98	1	7.28
823	1	13.31	0	0	0	1	0	0.67	0	0	-49.41	-49.41	1	13.2
825	1	8.84	0	0	1.35	1	0	0.67	0	0	-24.01	-24.01	1	8.94
830	1	2.37	0	0	1.07	1	0	0.67	0	0	-13.23	-13.23	1	2.36
831	1	5.63	0	0	1.99	1	0	0.67	0	0	-21.79	-21.79	1	5.52
832	1	5.63	0	0	1.33	1	0	0.67	0	0	-17.81	-17.81	1	5.57
833	1	2.39	0	0	0.82	1	0	0.67	0	0	-11.37	-11.37	1	2.36
834	1	4.78	0	0	1.04	1	0	0.67	0	0	-25.15	-25.15	1	4.76
835	1	4.42	0	0	1.26	1	0	0.67	0	0	-16.11	-16.11	1	4.29
836	1	2.18	0	0	0.99	1	0	0.67	0	0	-10.92	-10.92	1	2.21
837	1	6.05	0	0	1.34	1	0	0.67	0	0	-47.48	-47.48	1	6.02
838	1	5.99	0	0	1.36	1	0	0.67	0	0	-16.29	-16.29	1	5.92
839	1	1.54	0	0	0.77	1	0	0.67	0	0	-9.65	-9.65	1	1.54
844	1	8.95	0	0	1.9	1	0	0.67	0	0	-21.06	-21.06	1	9.08
845	1	12.74	0	0	0	1	0	0.67	0	0	-11.72	-11.72	1	12.76
847	1	8.28	0	0	1.39	1	0	0.67	0	0	-29.12	-29.12	1	8.24
848	1	6.94	0	0	1.26	1	0	0.67	0	0	-23.21	-23.21	1	7
849	1	10.87	0	0	1.17	1	0	0.67	0	0	-52.17	-52.17	1	10.92
850	1	9.39	0	0	1.74	1	0	0.67	0	0	-28.2	-28.2	1	9.32
851	1	1.48	0.97	0	1.39	1	0	0.67	0	0	-22.34	-22.34	1	1.53
852	1	7.92	0	0	1.38	1	0	0.67	0	0	-38.13	-38.13	1	7.89
856	1	2.38	0	0	1.05	1	0	0.67	0	0	-11.03	-11.03	1	2.4
857	1	2.37	0	0	1.07	1	0	0.67	0	0	-12.98	-12.98	1	2.36
858	1	4.54	0	0	1.16	1	0	0.67	0	0	-20.49	-20.49	1	4.56
859	1	1.68	0	0	0.83	1	0	0.67	0	0	-10.41	-10.41	1	1.68
860	1	8.1	0	0	1.18	1	0	0.67	0	0	-36.87	-36.87	1	8.15
861	1	3.86	0	0	3.42	1	0	0.67	0	0	-35.04	-35.04	1	3.87
863	1	10.73	0	0	2.19	1	0	0.67	0	0	-33.66	-33.66	1	10.65
865	1	10.73	0	0	2.79	1	0	0.67	0	0	-33.67	-33.67	1	10.65
866	1	1.61	1.03	0	1.29	1	0	0.67	0	0	-20.61	-20.61	1	1.61
867	1	2.09	0	0	0.72	1	0	0.67	0	0	-12.65	-12.65	1	2.08
868	1	6.22	0	0	1.33	1	0	0.67	0	0	-12.51	-12.51	1	6.21
869	1	4.3	0	0	0.99	1	0	0.67	0	0	-17.86	-17.86	1	4.29
870	1	2.14	0	0	0.74	1	0	0.67	0	0	-10.62	-10.62	1	2.13
871	1	10.28	0	0	1.1	1	0	0.67	0	0	-56.46	-56.46	1	10.19
874	1	5.23	0	0	1.93	1	0	0.67	0	0	-23.14	-23.14	1	5.14
875	1	0	0	0	0	1	0	0.67	0	0	-3.63	-3.63	1	0
878	1	3.23	0	0	1.3	1	0	0.67	0	0	-22.04	-22.04	1	3.23
880	1	7.08	0	0	1.15	1	0	0.67	0	0	-28.71	-28.71	1	7.05
881	1	2.39	0	0	0.82	1	0	0.67	0	0	-12.15	-12.15	1	2.36
884	1	14.63	0	0	0	1	0	0.67	0	0	-43.46	-43.46	1	14.68
885	1	4.28	0	0	0.75	1	0	0.67	0	0	-33.11	-33.11	1	4.32
886	1	2.93	2.2	0	3.58	1	0	0.67	0	0	-25.97	-25.97	1	2.94
887	1	4.72	0	0	1.2	1	0	0.67	0	0	-21.21	-21.21	1	4.72
888	1	2.46	0	0	0.83	1	0	0.67	0	0	-13.37	-13.37	1	2.43
890	1	2.31	0	0	1.05	1	0	0.67	0	0	-10.41	-10.41	1	2.31
891	1	2.46	0	0	0.83	1	0	0.67	0	0	-14.4	-14.4	1	2.43
893	1	6.79	0	0	1.25	1	0	0.67	0	0	-16.82	-16.82	1	6.84
894	1	15.23	0	0	0	1	0	0.67	0	0	-31.33	-31.33	1	15.43
895	1	2.39	0	0	0.82	1	0	0.67	0	0	-10.26	-10.26	1	2.36
896	1	5.21	0	0	1.29	1	0	0.67	0	0	-14.66	-14.66	1	5.16
898	1	11.93	1.64	0	8.68	1	0	0.67	0	0	-85.36	-85.36	1	11.94
904	1	15.24	0	0	0	1	0	0.67	0	0	-37.41	-37.41	1	15.06
907	1	11.07	0	0	2.92	1	0	0.67	0	0	-38.83	-38.83	1	10.93
908	1	4.52	0	0	1.44	1	0	0.67	0	0	-26.12	-26.12	1	4.56
910	1	7.28	0	0	1.34	1	0	0.67	0	0	-28.73	-28.73	1	7.24
911	1	4.85	0	0	1.25	1	0	0.67	0	0	-17.49	-17.49	1	4.8
912	1	9.98	0	0	0.85	1	0	0.67	0	0	-29.76	-29.76	1	10.01
913	1	10.92	1.83	0	3.67	1	0	0.67	0	0	-54.52	-54.52	1	10.89
914	1	3.13	0	0	1.25	1	0	0.67	0	0	-14.36	-14.36	1	3.17
916	1	21.62	0	0	0	1	0	0.67	0	0	-39.41	-39.41	1	21.71
917	1	5.41	0	0	1.31	1	0	0.67	0	0	-23.71	-23.71	1	5.35
920	1	8.99	0	0	1.48	1	0	0.67	0	0	-20.62	-20.62	1	9.08
921	1	4.38	0	0	1.28	1	0	0.67	0	0	-15.01	-15.01	1	4.37
923	1	9.67	0	0	1.11	1	0	0.67	0	0	-32.51	-32.51	1	9.73
925	1	9.4	0	0	1.69	1	0	0.67	0	0	-32.63	-32.63	1	9.41
926	1	3.02	0.07	0	2.69	1	0	0.67	0	0	-25.38	-25.38	1	2.98
928	1	9.47	0	0	2.08	1	0	0.67	0	0	-28.14	-28.14	1	9.41
929	1	4.6	0	0	1.56	1	0	0.67	0	0	-12.85	-12.85	1	4.59
930	1	11.92	0	0	2.74	1	0	0.67	0	0	-25.71	-25.71	1	11.85
931	1	13.03	0	0	0	1	0	0.67	0	0	-45.05	-45.05	1	13.03
932	1	9.81	0	0	2.6	1	0	0.67	0	0	-36.85	-36.85	1	9.76
933	1	4.71	0	0	1.17	1	0	0.67	0	0	-19.33	-19.33	1	4.73
934	1	13.89	0	0	0	1	0	0.67	0	0	-47.85	-47.85	1	13.79
935	1	1.53	0	0	0.52	1	0	0.67	0	0	-11.11	-11.11	1	1.58
937	1	21.64	0	0	0	1	0	0.67	0	0	-52.4	-52.4	1	21.33
939	1	3.18	0	0	1.29	1	0	0.67	0	0	-19.08	-19.08	1	3.17
940	1	1.7	1.03	0	1.26	1	0	0.67	0	0	-18.72	-18.72	1	1.77
946	1	2.19	0	0	0.93	1	0	0.67	0	0	-14.04	-14.04	1	2.19
947	1	5.99	0	0	1.36	1	0	0.67	0	0	-16.77	-16.77	1	5.92
948	1	7.23	0	0	1.36	1	0	0.67	0	0	-25.63	-25.63	1	7.22
951	1	0	0	0	0	1	0	0.67	0	0	-3.4	-3.4	1	0
953	1	1.51	0	0	0.75	1	0	0.67	0	0	-14.09	-14.09	1	1.51
954	1	12.82	0	0	0	1	0	0.67	0	0	-40.71	-40.71	1	12.76
956	1	6.79	0	0	1.25	1	0	0.67	0	0	-22.94	-22.94	1	6.84
957	1	7.71	0	0	1.95	1	0	0.67	0	0	-45.84	-45.84	1	7.64
958	1	1.11	0	0	0.41	1	0	0.67	0	0	-3.72	-3.72	1	1.3
959	1	25.14	0	0	0	1	0	0.67	0	0	-55.82	-55.82	1	25.44
960	1	6.85	0	0	1.53	1	0	0.67	0	0	-22.6	-22.6	1	6.72
961	1	7.38	0	0	1.57	1	0	0.67	0	0	-21.56	-21.56	1	7.37
962	1	12.99	0.27	0	4.44	1	0	0.67	0	0	-52.7	-52.74	1	13.03
963	1	8.96	0	0	1.48	1	0	0.67	0	0	-21.82	-21.82	1	9.05
966	1	11.97	1.22	0	6.09	1	0	0.67	0	0	-39.26	-39.28	1	12.1
967	1	3.82	0	0	1.3	1	0	0.67	0	0	-20.75	-20.75	1	3.84
968	1	6.4	0	0	1.5	1	0	0.67	0	0	-24.92	-24.92	1	6.39
969	1	4.56	0	0	1.16	1	0	0.67	0	0	-24.74	-24.74	1	4.58
970	1	3.82	0	0	1.3	1	0	0.67	0	0	-21.95	-21.95	1	3.84
971	1	15.02	0	0	0	1	0	0.67	0	0	-43.43	-43.43	1	15.06
972	1	1.11	0	0	0.41	1	0	0.67	0	0	-3.72	-3.72	1	1.3
973	1	5.05	0	0	1.57	1	0	0.67	0	0	-21.57	-21.57	1	5.11
981	1	7.28	0	0	1.34	1	0	0.67	0	0	-30.03	-30.03	1	7.24
982	1	7.08	0	0	1.41	1	0	0.67	0	0	-19.45	-19.45	1	7.05
983	1	3.2	0	0	1.29	1	0	0.67	0	0	-19.71	-19.71	1	3.19
984	1	1.11	0	0	0.41	1	0	0.67	0	0	-4.34	-4.34	1	1.3
985	1	2.29	0	0	1.04	1	0	0.67	0	0	-12.82	-12.82	1	2.28
989	1	2.39	0	0	0.82	1	0	0.67	0	0	-12.77	-12.77	1	2.36
990	1	11.52	0	0	2.84	1	0	0.67	0	0	-43.36	-43.36	1	11.59
992	1	4.19	0	0	1.23	1	0	0.67	0	0	-20.65	-20.65	1	4.07
993	1	6.06	0	0	1.37	1	0	0.67	0	0	-11.9	-11.9	1	6
994	1	4.18	0	0	1.49	1	0	0.67	0	0	-21.65	-21.65	1	4.17
995	1	2.91	0	0	1.22	1	0	0.67	0	0	-10.8	-10.8	1	2.91
996	1	2.34	0	0	0.78	1	0	0.67	0	0	-9.64	-9.64	1	2.36
997	1	3.05	0	0	1.26	1	0	0.67	0	0	-14.87	-14.87	1	3.05
998	1	3.44	0	0	1.28	1	0	0.67	0	0	-30.86	-30.86	1	3.41
1001	1	4.71	0	0	1.2	1	0	0.67	0	0	-14.15	-14.15	1	4.71
1002	1	7.9	0	0	1.31	1	0	0.67	0	0	-31.86	-31.86	1	7.97
1003	1	7.22	0	0	1.64	1	0	0.67	0	0	-25.52	-25.52	1	7.24
1004	1	7.13	0	0	1.82	1	0	0.67	0	0	-19.31	-19.31	1	7.16
1005	1	7.98	0	0	1.97	1	0	0.67	0	0	-45.33	-45.33	1	7.9
1006	1	1.11	0	0	0.41	1	0	0.67	0	0	-4.34	-4.34	1	1.3
1007	1	9.07	0	0	2.02	1	0	0.67	0	0	-30.08	-30.08	1	9.05
1008	1	3.05	0	0	1.26	1	0	0.67	0	0	-17.49	-17.49	1	3.05
1009	1	0	0	0	0	1	0	0.67	0	0	-3.78	-3.78	1	0
1011	1	7.9	0	0	2.22	1	0	0.67	0	0	-49.65	-49.65	1	7.92
1012	1	3.04	0	0	1.23	1	0	0.67	0	0	-9.02	-9.02	1	3.08
1013	1	5.46	0	0	1.43	1	0	0.67	0	0	-19.72	-19.72	1	5.38
1014	1	2.28	0	0	0.95	1	0	0.67	0	0	-12.57	-12.57	1	2.28
1015	1	1.11	0	0	0.41	1	0	0.67	0	0	-3.72	-3.72	1	1.3
1016	1	4.81	0	0	1.59	1	0	0.67	0	0	-23.14	-23.14	1	4.8
1017	1	5.34	0	0	1.3	1	0	0.67	0	0	-20.93	-20.93	1	5.28
1018	1	12.43	0	0	3.1	1	0	0.67	0	0	-41.76	-41.76	1	12.36
1019	1	2.9	1.03	0	1.28	1	0	0.67	0	0	-17.92	-17.92	1	2.94
1022	1	9.99	0	0	1.12	1	0	0.67	0	0	-27.07	-27.07	1	10.06
1023	1	3.16	0	0	1.18	1	0	0.67	0	0	-21.08	-21.08	1	3.17
1024	1	13.36	0	0	0	1	0	0.67	0	0	-55.65	-55.65	1	13.31
1026	1	2.38	0	0	1.05	1	0	0.67	0	0	-11.19	-11.19	1	2.4
1028	1	0	0	0	0	1	0	0.67	0	0	-4.55	-4.55	1	0
1029	1	7.05	0	0	1.17	1	0	0.67	0	0	-27.35	-27.35	1	6.95
1031	1	4.79	0	0	1.2	1	0	0.67	0	0	-21.49	-21.49	1	4.79
1032	1	2.28	0	0	0.95	1	0	0.67	0	0	-12.29	-12.29	1	2.28
1033	1	4.8	0	0	1.54	1	0	0.67	0	0	-29.35	-29.35	1	4.85
1034	1	4.64	0	0	1.21	1	0	0.67	0	0	-22.69	-22.69	1	4.65
1036	1	6.54	0	0	1.31	1	0	0.67	0	0	-24.7	-24.7	1	6.49
1037	1	7.85	0	0	1.46	1	0	0.67	0	0	-19.73	-19.73	1	7.81
1040	1	6.11	0	0	0.98	1	0	0.67	0	0	-30	-30	1	6
1041	1	0	0	0	0	1	0	0.67	0	0	-4.39	-4.39	1	0
1042	1	1.11	0	0	0.41	1	0	0.67	0	0	-4.34	-4.34	1	1.3
1044	1	8.05	0	0	1.98	1	0	0.67	0	0	-35.23	-35.23	1	7.97
1045	1	8.11	0	0	1.47	1	0	0.67	0	0	-34.89	-34.89	1	8.07
1046	1	5.97	0.02	0	5.12	1	0	0.67	0	0	-21.97	-21.97	1	5.92
1047	1	10.68	0	0	0.59	1	0	0.67	0	0	-56.3	-56.3	1	10.65
1048	1	9.75	0	0	2.07	1	0	0.67	0	0	-24.56	-24.56	1	9.73
1051	1	4.58	0	0	1.42	1	0	0.67	0	0	-22.67	-22.67	1	4.64
1053	1	6.01	0.37	0	3.72	1	0	0.67	0	0	-22.48	-22.48	1	5.86
1054	1	9.19	0	0	1.43	1	0	0.67	0	0	-31.3	-31.3	1	9.14
1055	1	6.09	0	0	1.35	1	0	0.67	0	0	-30.52	-30.52	1	6.06
1056	1	2.38	0	0	1.05	1	0	0.67	0	0	-8.89	-8.89	1	2.4
1059	1	3.18	0	0	1.29	1	0	0.67	0	0	-17.09	-17.09	1	3.17
1060	1	9.85	1.95	0	9.59	1	0	0.67	0	0	-84.38	-84.38	1	9.92
1062	1	12.41	7.32	0	10.09	1	0	0.67	0	0	-55.24	-55.24	1	12.6
1063	1	4.78	0.33	0	4.08	1	0	0.67	0	0	-27.34	-27.34	1	4.69
1066	1	3.44	2.17	0	2.96	1	0	0.67	0	0	-30.97	-30.97	1	3.51
1067	1	12.77	0	0	0	1	0	0.67	0	0	-39.15	-39.15	1	12.69
1069	1	4.78	0	0	1.35	1	0	0.67	0	0	-22.01	-22.01	1	4.72
1071	1	1.27	0	0	0.36	1	0	0.67	0	0	-11.25	-11.25	1	1.3
1072	1	3.28	0	0	1.03	1	0	0.67	0	0	-24.06	-24.06	1	3.26
1073	1	4.47	0	0	1.01	1	0	0.67	0	0	-14.62	-14.62	1	4.46
1074	1	3.18	0	0	1.29	1	0	0.67	0	0	-14.95	-14.95	1	3.17
1075	1	9.08	0.03	0	5.7	1	0	0.67	0	0	-40.75	-40.75	1	9.13
1076	1	5.01	0	0	1.41	1	0	0.67	0	0	-34.52	-34.52	1	5.11
1077	1	7.26	0	0	1.57	1	0	0.67	0	0	-26.58	-26.58	1	7.24
1078	1	2.61	0	0	1.14	1	0	0.67	0	0	-18.18	-18.18	1	2.6
1079	1	2.37	0	0	1.07	1	0	0.67	0	0	-11.39	-11.39	1	2.36
1080	1	5.99	0	0	1.36	1	0	0.67	0	0	-18.04	-18.04	1	5.92
1081	1	11.49	0	0	0.6	1	0	0.67	0	0	-65.35	-65.35	1	11.45
1082	1	8.13	0	0	1.39	1	0	0.67	0	0	-33.91	-33.91	1	8.09
1083	1	6.4	0	0	1.37	1	0	0.67	0	0	-20.65	-20.65	1	6.38
1084	1	5.07	0	0	1.6	1	0	0.67	0	0	-15.88	-15.88	1	5.15
1085	1	1.11	0	0	0.41	1	0	0.67	0	0	-4.34	-4.34	1	1.3
1086	1	13.12	0	0	0	1	0	0.67	0	0	-43.53	-43.53	1	13.07
1087	1	17.27	0	0	0	1	0	0.67	0	0	-57.39	-57.39	1	17.24
1088	1	1.57	0	0	0.57	1	0	0.67	0	0	-11.82	-11.82	1	1.57
1089	1	1.56	0	0	0.76	1	0	0.67	0	0	-12.59	-12.59	1	1.58
1090	1	5.43	0	0	1.19	1	0	0.67	0	0	-23.26	-23.26	1	5.35
1091	1	10.84	0	0	2.2	1	0	0.67	0	0	-34.13	-34.13	1	10.76
1093	1	2.54	0	0	1.12	1	0	0.67	0	0	-20.05	-20.05	1	2.54
1094	1	9.82	0	0	1.54	1	0	0.67	0	0	-40.67	-40.67	1	9.7
1095	1	7.35	0	0	1.43	1	0	0.67	0	0	-46.29	-46.29	1	7.4
1096	1	2.65	0	0	1.12	1	0	0.67	0	0	-8.82	-8.82	1	2.68
1097	1	13.8	0.79	0	0.26	1	0	0.67	0	0	-56.5	-56.5	1	13.88
1100	1	5.17	0	0	1.31	1	0	0.67	0	0	-15.56	-15.56	1	5.15
1103	1	12.81	0	0	0	1	0	0.67	0	0	-30.88	-30.88	1	12.76
1105	1	6.16	0	0	1.21	1	0	0.67	0	0	-27.15	-27.15	1	6.21
1106	1	8.53	0	0	1.41	1	0	0.67	0	0	-28.56	-28.56	1	8.49
1108	1	6.44	0	0	1.5	1	0	0.67	0	0	-14.98	-14.98	1	6.32
1109	1	9.93	0	0	2.11	1	0	0.67	0	0	-33.87	-33.87	1	9.87
1110	1	8.99	0	0	1.42	1	0	0.67	0	0	-30.21	-30.21	1	8.94
1111	1	9.54	0	0	1.5	1	0	0.67	0	0	-38.68	-38.68	1	9.64
1113	1	2.95	2.06	0	1.88	1	0	0.67	0	0	-32.41	-32.41	1	3.04
1115	1	2.94	2.35	0	2.6	1	0	0.67	0	0	-22.39	-22.39	1	3.01
1116	1	5.99	0	0	1.36	1	0	0.67	0	0	-15.62	-15.62	1	5.92
1117	1	4.69	0	0	1.24	1	0	0.67	0	0	-17.86	-17.86	1	4.65
1118	1	1.76	0	0	0.84	1	0	0.67	0	0	-10.26	-10.26	1	1.77
1123	1	4.82	0	0	1.35	1	0	0.67	0	0	-13.82	-13.82	1	4.75
1127	1	2.37	0	0	1.07	1	0	0.67	0	0	-11.88	-11.88	1	2.36
1130	1	14.95	4.3	0	4.48	1	0	0.67	0	0	-80.07	-80.07	1	14.88
1132	1	12.69	0	0	0	1	0	0.67	0	0	-30.47	-30.47	1	12.76
1135	1	17.75	0	0	0	1	0	0.67	0	0	-70.84	-70.84	1	17.71
1137	1	13.42	0	0	0	1	0	0.67	0	0	-42.56	-42.56	1	13.31
1138	1	1.75	0	0	0.78	1	0	0.67	0	0	-17.83	-17.83	1	1.75
1139	1	11.89	0.2	0	5.08	1	0	0.67	0	0	-69.8	-69.8	1	11.83
1140	1	5.48	0	0	1.41	1	0	0.67	0	0	-18	-18	1	5.39
1141	1	0	0	0	0	1	0	0.67	0	0	-4.4	-4.4	1	0
1142	1	5.7	0	0	1.74	1	0	0.67	0	0	-28.63	-28.63	1	5.71
1143	1	4.4	0	0	1.47	1	0	0.67	0	0	-26.29	-26.29	1	4.37
1144	1	8.4	0	0	1.21	1	0	0.67	0	0	-30.18	-30.18	1	8.37
1146	1	3	0	0	1.24	1	0	0.67	0	0	-10.79	-10.79	1	2.99
1147	1	6.12	0	0	1.28	1	0	0.67	0	0	-17.58	-17.58	1	6.06
1148	1	3.64	0	0	1.39	1	0	0.67	0	0	-18.64	-18.64	1	3.64
1149	1	5.78	0	0	1.24	1	0	0.67	0	0	-37.84	-37.84	1	5.76
1150	1	9.96	0	0	2.08	1	0	0.67	0	0	-25.61	-25.61	1	9.94
1151	1	2.78	0	0	1.16	1	0	0.67	0	0	-12.67	-12.67	1	2.81
1153	1	11.81	0	0	4.02	1	0	0.67	0	0	-42.8	-42.8	1	11.75
1154	1	8.53	0	0	1.39	1	0	0.67	0	0	-30.4	-30.4	1	8.49
1155	1	4.47	0	0	1.08	1	0	0.67	0	0	-17.91	-17.91	1	4.55
1156	1	0	0	0	0	1	0	0.67	0	0	-3.39	-3.39	1	0
1157	1	5.46	0	0	1.26	1	0	0.67	0	0	-24.52	-24.52	1	5.5
1158	1	1.11	0	0	0.41	1	0	0.67	0	0	-3.72	-3.72	1	1.3
1160	1	4.49	0	0	1.26	1	0	0.67	0	0	-29.86	-29.86	1	4.46
1161	1	6.88	0	0	1.25	1	0	0.67	0	0	-34.09	-34.09	1	6.94
1162	1	2.16	0	0	0.62	1	0	0.67	0	0	-9.87	-9.87	1	2.13
1164	1	6.48	3.34	0	9.38	1	-0.01	0.67	0	0	-78.74	-78.75	1	6.53
1165	1	8.28	0	0	1.33	1	0	0.67	0	0	-29.82	-29.83	1	8.37
1166	1	6.92	1.31	0	1.36	1	0	0.67	0	0	-44.55	-44.55	1	6.95
1167	1	3.14	0	0	1.06	1	0	0.67	0	0	-17.04	-17.04	1	3.07
1168	1	10.01	0	0	5.22	1	0	0.67	0	0	-42.41	-42.41	1	10.13
1169	1	0	0	0	0	1	0	0.67	0	0	-3.95	-3.95	1	0
1170	1	5.64	0	0	1.65	1	0	0.67	0	0	-24.02	-24.02	1	5.71
1172	1	0	0	0	0	1	0	0.67	0	0	-3.78	-3.78	1	0
1174	1	27.76	0	0	0	1	0	0.67	0	0	-85.29	-85.29	1	27.67
1175	1	4.8	0	0	1.59	1	0	0.67	0	0	-15.9	-15.9	1	4.79
1176	1	1.11	0	0	0.41	1	0	0.67	0	0	-4.34	-4.34	1	1.3
1178	1	7.28	0	0	1.34	1	0	0.67	0	0	-26.35	-26.35	1	7.24
1179	1	3.66	0	0	1.1	1	0	0.67	0	0	-25.43	-25.43	1	3.64
1180	1	2.57	0	0	0.82	1	0	0.67	0	0	-21.33	-21.33	1	2.62
1181	1	2.75	0	0	1.08	1	0	0.67	0	0	-17.83	-17.83	1	2.76
1182	1	8.4	0	0	1.33	1	0	0.67	0	0	-30.81	-30.81	1	8.49
1183	1	17.3	0.62	0	0.81	1	0	0.67	0	0	-83.2	-83.2	1	17.18
1184	1	10.26	0	0	2.17	1	0	0.67	0	0	-39.09	-39.09	1	10.18
1186	1	10.54	0	0	1.39	1	0	0.67	0	0	-67.42	-67.42	1	10.6
1187	1	8.53	0	0	1.41	1	0	0.67	0	0	-25.98	-25.98	1	8.49
1189	1	10.48	0	0	2.18	1	0	0.67	0	0	-35	-35	1	10.4
1192	1	10.41	3.45	0	3.38	1	0	0.67	0	0	-67.77	-67.77	1	10.47
1193	1	5.56	0	0	1.33	1	0	0.67	0	0	-12.99	-12.99	1	5.5
1195	1	8.77	0	0	1.5	1	0	0.67	0	0	-29.15	-29.15	1	8.85
1196	1	2.38	0	0	1.05	1	0	0.67	0	0	-12.36	-12.36	1	2.4
1197	1	4.81	2.01	0	2.05	1	0	0.67	0	0	-27.09	-27.09	1	4.73
1198	1	5.56	2.31	0	2.16	1	0	0.67	0	0	-42.15	-42.15	1	5.52
1199	1	9.75	0	0	2.07	1	0	0.67	0	0	-32.82	-32.82	1	9.73
1200	1	3.66	0	0	1.39	1	0	0.67	0	0	-28.6	-28.6	1	3.61
1205	1	4.19	0.06	0	3.32	1	0	0.67	0	0	-23.36	-23.36	1	4.24
1206	1	1.76	0	0	0.84	1	0	0.67	0	0	-9.19	-9.19	1	1.77
1209	1	7.2	0	0	1.62	1	0	0.67	0	0	-30.04	-30.04	1	7.24
1210	1	2.39	0	0	0.82	1	0	0.67	0	0	-14.54	-14.54	1	2.36
1212	1	9.48	0	0	2.12	1	0	0.67	0	0	-35.33	-35.33	1	9.41
1214	1	12.88	0	0	0	1	0	0.67	0	0	-68.05	-68.05	1	12.86
1215	1	22.02	0	0	0	1	0	0.67	0	0	-77.32	-77.32	1	22.09
1217	1	4.6	0	0	1.56	1	0	0.67	0	0	-20.75	-20.75	1	4.59
1218	1	5.52	0	0	1.29	1	0	0.67	0	0	-37.88	-37.88	1	5.5
1220	1	11.73	0	0	2.73	1	0	0.67	0	0	-27.65	-27.65	1	11.66
1221	1	9.75	0	0	1.48	1	0	0.67	0	0	-34.33	-34.33	1	9.66
1222	1	6.17	0	0	1.48	1	0	0.67	0	0	-24.58	-24.58	1	6.16
1224	1	2.77	0	0	1.18	1	0	0.67	0	0	-11.33	-11.33	1	2.76
1225	1	4.71	0	0	1.24	1	0	0.67	0	0	-13.18	-13.18	1	4.66
1226	1	4.74	0	0	1.58	1	0	0.67	0	0	-24.11	-24.11	1	4.73
1228	1	7.21	0	0	1.91	1	0	0.67	0	0	-46.86	-46.86	1	7.14
1230	1	24.59	0.73	0	6.58	1	0	0.67	0	0	-73.68	-73.68	1	24.28
1231	1	0	0	0	0	1	0	0.67	0	0	-3.48	-3.48	1	0
1232	1	11.91	0	0	4.03	1	0	0.67	0	0	-32.58	-32.58	1	11.85
1233	1	1.11	0	0	0.41	1	0	0.67	0	0	-3.72	-3.72	1	1.3
1234	1	6.39	0	0	1.5	1	0	0.67	0	0	-25.74	-25.74	1	6.38
1235	1	1.11	0	0	0.41	1	0	0.67	0	0	-3.72	-3.72	1	1.3
1236	1	0	0	0	0	1	0	0.67	0	0	-3.71	-3.71	1	0
1237	1	6.3	0	0	1.55	1	0	0.67	0	0	-22.73	-22.73	1	6.49
1239	1	6.5	1.87	0	1.96	1	0	0.67	0	0	-52.49	-52.49	1	6.54
1242	1	0	0	0	0	1	0	0.67	0	0	-4.39	-4.39	1	0
1244	1	5.46	0	0	1.43	1	0	0.67	0	0	-26.09	-26.09	1	5.38
1246	1	1.11	0	0	0.41	1	0	0.67	0	0	-3.72	-3.72	1	1.3
1247	1	0	0	0	0	1	0	0.67	0	0	-3.4	-3.4	1	0
1250	1	0	0	0	0	1	0	0.67	0	0	-4.03	-4.03	1	0
1251	1	0	0	0	0	1	0	0.67	0	0	-3.78	-3.78	1	0
1253	1	0	0	0	0	1	0	0.67	0	0	-4.04	-4.04	1	0
1254	1	9.13	0	0	2.74	1	0	0.67	0	0	-39.04	-39.04	1	9.17
1255	1	6.38	0	0	1.27	1	0	0.67	0	0	-20.48	-20.48	1	6.49
1256	1	12.31	0	0	1.42	1	0	0.67	0	0	-52.19	-52.19	1	12.32
1257	1	7.45	0	0	0.92	1	0	0.67	0	0	-26.49	-26.49	1	7.37
1258	1	4.95	0	0	1.3	1	0	0.67	0	0	-31.73	-31.73	1	5.01
1259	1	25.84	0	0	0	1	0	0.67	0	0	-103.66	-103.66	1	25.92
1265	1	0	0	0	0	1	0	0.67	0	0	-4.44	-4.44	1	0
1266	1	13.88	0	0	0	1	0	0.67	0	0	-45.5	-45.5	1	13.79
1267	1	1.75	0.08	0	3.23	1	-0.01	0.67	0	0	-19.25	-19.25	1	1.79
1268	1	8.5	0.71	0	4.01	1	0	0.67	0	0	-46.75	-46.75	1	8.47
1269	1	8.7	1.53	0	4.17	1	0	0.67	0	0	-30.87	-30.88	1	8.83
1270	1	6.39	0	0	1.5	1	0	0.67	0	0	-22.17	-22.17	1	6.38
1271	1	2.37	0	0	1.07	1	0	0.67	0	0	-12.99	-12.99	1	2.36
1272	1	6.43	0	0	1.66	1	0	0.67	0	0	-25.82	-25.82	1	6.32
1273	1	15.71	0	0	0	1	0	0.67	0	0	-76.39	-76.39	1	15.61
1274	1	6.63	0	0	1.73	1	0	0.67	0	0	-23.36	-23.36	1	6.77
1275	1	7.69	0	0	1.3	1	0	0.67	0	0	-40.19	-40.19	1	7.76
1277	1	9.18	0	0	2.77	1	0	0.67	0	0	-46.51	-46.51	1	9.22
1278	1	11.36	0	0	3.14	1	0	0.67	0	0	-38.98	-38.98	1	11.48
1279	1	5.33	0	0	1.24	1	0	0.67	0	0	-21.8	-21.8	1	5.35
1280	1	35.63	2.06	0	1.23	1	0	0.67	0	0	-48.46	-48.46	1	35.82
1283	1	2.39	0	0	0.82	1	0	0.67	0	0	-13.36	-13.36	1	2.36
1284	1	31.04	1.21	0	1.15	1	0	0.67	0	0	-15.41	-15.41	1	32
1286	1	5.52	0	0	1.22	1	0	0.67	0	0	-33.4	-33.4	1	5.5
1289	1	5.16	0	0	1.38	1	0	0.67	0	0	-32.53	-32.53	1	5.08
1291	1	13.63	0	0	0	1	0	0.67	0	0	-38.89	-38.89	1	13.8
1292	1	4.95	0	0	1.12	1	0	0.67	0	0	-25.02	-25.02	1	5.01
1293	1	21.77	1.28	0	1.29	1	0	0.67	0	0	-27.77	-27.77	1	21.95
1297	1	6.82	0.98	0	1.79	1	0	0.67	0	0	-48.62	-48.62	1	6.82
1298	1	3.02	0	0	1.25	1	0	0.67	0	0	-21.29	-21.29	1	3.01
1299	1	4.37	3.96	0	4.11	1	0	0.67	0	0	-51.84	-51.84	1	4.28
1300	1	4.76	0	0	1.22	1	0	0.67	0	0	-22.75	-22.75	1	4.82
1301	1	2.38	0	0	1.05	1	0	0.67	0	0	-12.07	-12.07	1	2.4
1302	1	8.03	0	0	1.41	1	0	0.67	0	0	-35.26	-35.26	1	8.02
1303	1	2.65	0	0	1.12	1	0	0.67	0	0	-15.52	-15.52	1	2.68
1304	1	3.8	0	0	1.42	1	0	0.67	0	0	-25.97	-25.97	1	3.79
1305	1	8.85	0	0	0.99	1	0	0.67	0	0	-57.26	-57.26	1	8.91
1306	1	8.01	0	0	1.38	1	0	0.67	0	0	-32.12	-32.12	1	7.97
1309	1	5.51	0	0	1.41	1	0	0.67	0	0	-23.82	-23.82	1	5.42
1311	1	2.57	0	0	1.13	1	0	0.67	0	0	-17.39	-17.39	1	2.57
1312	1	6.04	0	0	1.21	1	0	0.67	0	0	-16.98	-16.98	1	5.92
1313	1	15.71	0	0	0	1	0	0.67	0	0	-34.83	-34.83	1	15.76
1314	1	2.36	0	0	0.98	1	0	0.67	0	0	-8.13	-8.13	1	2.36
1316	1	13	0.64	0	1.53	1	0	0.67	0	0	-52.99	-52.99	1	13.05
1317	1	1.11	0	0	0.41	1	0	0.67	0	0	-4.34	-4.34	1	1.3
1318	1	4.42	0	0	1.53	1	0	0.67	0	0	-15.64	-15.64	1	4.41
1319	1	6.02	0	0	1.37	1	0	0.67	0	0	-14.49	-14.49	1	5.95
1322	1	9.87	0	0	1.11	1	0	0.67	0	0	-32.63	-32.63	1	9.94
1323	1	8.77	0.57	0	2.11	1	0	0.67	0	0	-44.79	-44.8	1	8.68
1324	1	3.35	0	0	1.33	1	0	0.67	0	0	-17.97	-17.97	1	3.34
1325	1	11.6	0	0	1.58	1	0	0.67	0	0	-73.18	-73.18	1	11.66
1326	1	7.18	0	0	1.27	1	0	0.67	0	0	-23.4	-23.4	1	7.24
1327	1	3.18	0	0	1.29	1	0	0.67	0	0	-19.44	-19.44	1	3.17
1328	1	22.66	0	0	0	1	0	0.67	0	0	-49.91	-49.91	1	22.56
1329	1	3.78	0	0	1.3	1	0	0.67	0	0	-24.43	-24.43	1	3.79
1330	1	6.19	0	0	1.35	1	0	0.67	0	0	-50.29	-50.29	1	6.16
1331	1	2.39	0	0	0.82	1	0	0.67	0	0	-11.79	-11.79	1	2.36
1332	1	26.08	0	0	0	1	0	0.67	0	0	-57.33	-57.33	1	26.24
1333	1	3.55	0	0	1.37	1	0	0.67	0	0	-19.39	-19.39	1	3.55
1334	1	13.35	0	0	0	1	0	0.67	0	0	-75.5	-75.5	1	13.38
1336	1	5.13	0	0	1.28	1	0	0.67	0	0	-30.86	-30.86	1	5.08
1337	1	3.19	0	0	1.26	1	0	0.67	0	0	-15.83	-15.83	1	3.23
1339	1	15.56	0	0	0	1	0	0.67	0	0	-31.56	-31.56	1	15.49
1340	1	4.69	0	0	1.17	1	0	0.67	0	0	-20.91	-20.91	1	4.71
1341	1	3.23	0	0	1.3	1	0	0.67	0	0	-14.89	-14.89	1	3.23
1343	1	12.8	2.81	0	4.49	1	0	0.67	0	0	-43.26	-43.26	1	12.61
1344	1	0	0	0	0	1	0	0.67	0	0	-3.77	-3.77	1	0
1345	1	6.45	0	0	1.2	1	0	0.67	0	0	-39.11	-39.11	1	6.49
1347	1	8.19	0	0	1.18	1	0	0.67	0	0	-33.99	-33.99	1	8.24
1348	1	13.3	0.75	0	0.45	1	0	0.67	0	0	-65.06	-65.06	1	13.21
1349	1	6.93	0	0	1.26	1	0	0.67	0	0	-25.72	-25.72	1	6.99
1350	1	2.29	0	0	1.04	1	0	0.67	0	0	-11.79	-11.79	1	2.28
1351	1	11.35	0	0	1.02	1	0	0.67	0	0	-48.14	-48.14	1	11.31
1354	1	6.45	0	0	1.29	1	0	0.67	0	0	-41.53	-41.53	1	6.49
1355	1	4.22	0	0	1.5	1	0	0.67	0	0	-14.79	-14.79	1	4.22
1356	1	6.16	0	0	1.21	1	0	0.67	0	0	-19.76	-19.76	1	6.21
1357	1	3.34	0	0	1.04	1	0	0.67	0	0	-28.12	-28.12	1	3.28
1358	1	12.08	0	0	4.05	1	0	0.67	0	0	-40.39	-40.39	1	12.01
1359	1	4.93	0	0	1.26	1	0	0.67	0	0	-20.95	-20.95	1	4.89
1360	1	6.36	0	0	1.7	1	0	0.67	0	0	-29.72	-29.72	1	6.49
1361	1	10.22	0	0	0.98	1	0	0.67	0	0	-49.13	-49.13	1	10.31
1362	1	2.38	0	0	1.05	1	0	0.67	0	0	-11.61	-11.61	1	2.4
1363	1	7.13	0	0	1.65	1	0	0.67	0	0	-25.46	-25.46	1	7.14
1366	1	7.47	0	0	1.88	1	0	0.67	0	0	-44.92	-44.92	1	7.44
1367	1	9.48	0	0	2.12	1	0	0.67	0	0	-28.22	-28.22	1	9.41
1369	1	3.02	0	0	1.25	1	0	0.67	0	0	-17.96	-17.96	1	3.01
1370	1	3.18	0	0	1.29	1	0	0.67	0	0	-14.55	-14.55	1	3.17
1371	1	5.1	0	0	1.21	1	0	0.67	0	0	-33.85	-33.85	1	5.08
1372	1	12.5	0	0	1.09	1	0	0.67	0	0	-60.02	-60.02	1	12.46
1373	1	6.47	0	0	1.58	1	0	0.67	0	0	-39.71	-39.71	1	6.49
1374	1	4.76	0	0	1.35	1	0	0.67	0	0	-22.15	-22.15	1	4.71
1375	1	2.38	0	0	1.05	1	0	0.67	0	0	-14.23	-14.23	1	2.4
1376	1	1.11	0	0	0.41	1	0	0.67	0	0	-3.72	-3.72	1	1.3
1377	1	8.61	0	0	1.22	1	0	0.67	0	0	-28.41	-28.41	1	8.58
1378	1	2.38	0	0	1.05	1	0	0.67	0	0	-12.7	-12.7	1	2.4
1379	1	2.41	0	0	1.08	1	0	0.67	0	0	-10.8	-10.8	1	2.4
1380	1	9.62	0	0	2.58	1	0	0.67	0	0	-35.24	-35.24	1	9.58
1381	1	8.65	0	0	2.42	1	0	0.67	0	0	-52.93	-52.93	1	8.7
1382	1	2.54	0	0	1.12	1	0	0.67	0	0	-17.97	-17.97	1	2.54
1383	1	4.32	0	0	1.11	1	0	0.67	0	0	-35.8	-35.8	1	4.37
1385	1	6.9	0	0	1.54	1	0	0.67	0	0	-27.39	-27.39	1	6.89
1386	1	5.66	0	0	1.43	1	0	0.67	0	0	-21.79	-21.79	1	5.57
1387	1	6.61	0	0	1.51	1	0	0.67	0	0	-19.52	-19.52	1	6.49
1388	1	1.11	0	0	0.41	1	0	0.67	0	0	-3.72	-3.72	1	1.3
1389	1	3.47	0	0	1.35	1	0	0.67	0	0	-14.77	-14.77	1	3.46
1390	1	9.46	0	0	2.57	1	0	0.67	0	0	-39.81	-39.81	1	9.41
1391	1	5.43	0	0	4.26	1	0	0.67	0	0	-35.7	-35.7	1	5.42
1392	1	2.39	0	0	0.82	1	0	0.67	0	0	-12.73	-12.73	1	2.36
1394	1	1.79	1.11	0	1.41	1	0	0.67	0	0	-19.42	-19.42	1	1.79
1395	1	4.32	0	0	0.97	1	0	0.67	0	0	-40.25	-40.25	1	4.29
1396	1	7.19	0.35	0	3.58	1	0	0.67	0	0	-27.83	-27.83	1	7.16
1397	1	3.66	0	0	1.39	1	0	0.67	0	0	-38.83	-38.83	1	3.61
1398	1	2.37	0	0	1.07	1	0	0.67	0	0	-11.78	-11.78	1	2.36
1399	1	17.35	3.73	0	3.61	1	0	0.67	0	0	-57.41	-57.41	1	17.18
1400	1	6.99	0	0	1.69	1	0	0.67	0	0	-34.13	-34.13	1	6.94
1401	1	4.9	0	0	1.05	1	0	0.67	0	0	-20.19	-20.19	1	4.89
1402	1	4.73	0	0	7.1	1	0	0.67	2	0	-35.31	-35.31	1	4.73
1403	1	4.3	0	0	1.51	1	0	0.67	0	0	-18.59	-18.59	1	4.29
1405	1	1.11	0	0	0.41	1	0	0.67	0	0	-4.34	-4.34	1	1.3
1407	1	5.26	0	0	0.95	1	0	0.67	0	0	-15.2	-15.2	1	5.26
1408	1	1.11	0	0	0.41	1	0	0.67	0	0	-3.72	-3.72	1	1.3
1409	1	7.51	0	0	1.75	1	0	0.67	0	0	-21.09	-21.09	1	7.37
1410	1	5.51	0	0	1.42	1	0	0.67	0	0	-23.64	-23.64	1	5.5
1411	1	12.57	0.45	0	1.22	1	0	0.67	0	0	-19.03	-19.03	1	12.8
1412	1	2.31	0	0	1.03	1	0	0.67	0	0	-10.77	-10.77	1	2.33
1413	1	3.22	0	0	1.19	1	0	0.67	0	0	-17.22	-17.22	1	3.23
1414	1	2.41	0	0	1.06	1	0	0.67	0	0	-9.93	-9.93	1	2.43
1415	1	1.77	0	0	0.56	1	0	0.67	0	0	-12.62	-12.62	1	1.84
1416	1	4.84	0	0	1.17	1	0	0.67	0	0	-22.63	-22.63	1	4.8
1419	1	5.99	0	0	1.36	1	0	0.67	0	0	-18.93	-18.93	1	5.92
1420	1	6.5	0	0	1.5	1	0	0.67	0	0	-26.01	-26.01	1	6.39
1421	1	6.93	0	0	1.26	1	0	0.67	0	0	-23.23	-23.23	1	6.99
1423	1	1.51	0	0	0.75	1	0	0.67	0	0	-12.41	-12.41	1	1.51
1425	1	1.51	0	0	0.75	1	0	0.67	0	0	-10.74	-10.74	1	1.51
1426	1	9.83	0	0	2.6	1	0	0.67	0	0	-41.59	-41.59	1	9.78
1427	1	3.8	0	0	1.42	1	0	0.67	0	0	-25.4	-25.4	1	3.79
1428	1	7.3	0	0	1.57	1	0	0.67	0	0	-25.6	-25.6	1	7.28
1429	1	8.12	0	0	1.2	1	0	0.67	0	0	-34.6	-34.6	1	8.09
1432	1	5.66	0	0	1.64	1	0	0.67	0	0	-24.15	-24.15	1	5.71
1435	1	5.99	0	0	1.36	1	0	0.67	0	0	-17.63	-17.63	1	5.92
1436	1	4.78	0	0	1.04	1	0	0.67	0	0	-27.33	-27.33	1	4.76
1438	1	1.11	0	0	0.41	1	0	0.67	0	0	-3.72	-3.72	1	1.3
1439	1	18.36	1.42	0	1.5	1	0	0.67	0	0	-71.98	-71.98	1	18.35
1440	1	1.57	0	0	0.57	1	0	0.67	0	0	-10.91	-10.91	1	1.57
1441	1	8.13	0	0	1.17	1	0	0.67	0	0	-33.6	-33.6	1	8.17
1442	1	7.33	0	0	2.17	1	0	0.67	0	0	-52.38	-52.38	1	7.4
1443	1	2.11	0	0	0.96	1	0	0.67	0	0	-10.08	-10.08	1	2.13
1445	1	2.58	0	0	0.89	1	0	0.67	0	0	-21.21	-21.21	1	2.57
1447	1	2.58	0	0	0.89	1	0	0.67	0	0	-27.58	-27.58	1	2.57
1448	1	0	0	0	0	1	0	0.67	0	0	-3.48	-3.48	1	0
1449	1	2.54	0	0	1.09	1	0	0.67	0	0	-10.2	-10.2	1	2.57
1452	1	1.27	0	0	1.03	1	0	0.67	0	0	-10.3	-10.3	1	1.3
1453	1	6.31	0	0	1.81	1	0	0.67	0	0	-25.84	-25.84	1	6.32
1454	1	1.77	0	0	0.56	1	0	0.67	0	0	-10.5	-10.5	1	1.84
1455	1	8.12	0	0	1.2	1	0	0.67	0	0	-36.83	-36.83	1	8.09
1456	1	6.51	0	0	1.37	1	0	0.67	0	0	-37.53	-37.53	1	6.49
1457	1	4.81	0	0	1.59	1	0	0.67	0	0	-20.56	-20.56	1	4.8
1458	1	2.64	0	0	1.15	1	0	0.67	0	0	-18.58	-18.58	1	2.64
1460	1	8.46	3.94	0	5.18	1	0	0.67	0	0	-62.15	-62.16	1	8.16
1463	1	6.53	1.47	0	3.41	1	0	0.67	0	0	-37.9	-37.9	1	6.62
1464	1	5.59	0	0	1.3	1	0	0.67	0	0	-36.32	-36.32	1	5.57
1466	1	3.54	0	0	1.37	1	0	0.67	0	0	-11.48	-11.48	1	3.53
1469	1	12.05	0	0	4.07	1	0	0.67	0	0	-28.09	-28.09	1	12.01
1471	1	9.21	2.35	0	2.35	1	0	0.67	0	0	-32.17	-32.17	1	8.98
1472	1	4.76	0	0	1.59	1	0	0.67	0	0	-17.93	-17.93	1	4.75
1473	1	2.91	0	0	1.22	1	0	0.67	0	0	-11.19	-11.19	1	2.91
1474	1	7.78	0	0	1.3	1	0	0.67	0	0	-22.03	-22.03	1	7.85
1475	1	4.72	0	0	1.58	1	0	0.67	0	0	-21.26	-21.26	1	4.71
1477	1	3.18	0	0	1.29	1	0	0.67	0	0	-15.09	-15.09	1	3.17
1478	1	4.32	0	0	1.04	1	0	0.67	0	0	-36.27	-36.27	1	4.3
1480	1	5.31	0	0	1.6	1	0	0.67	0	0	-22.69	-22.69	1	5.35
1481	1	7.96	0	0	1.32	1	0	0.67	0	0	-32.25	-32.25	1	7.95
1482	1	2.98	0	0	1.24	1	0	0.67	0	0	-16.3	-16.3	1	2.97
1484	1	7.02	0	0	1.15	1	0	0.67	0	0	-37.21	-37.21	1	6.99
1486	1	8.15	3.7	0	3.68	1	0	0.67	0	0	-71.12	-71.12	1	8.13
1488	1	4.66	0	0	1.52	1	0	0.67	0	0	-16.47	-16.47	1	4.71
1490	1	12.46	0	0	3.77	1	0	0.67	0	0	-49.78	-49.78	1	12.56
1492	1	5.18	0	0	1.26	1	0	0.67	0	0	-43.12	-43.12	1	5.16
1493	1	3.81	0.38	0	2.21	1	0	0.67	0	0	-35.74	-35.74	1	3.95
1494	1	9.96	0	0	2.08	1	0	0.67	0	0	-24.44	-24.44	1	9.94
1495	1	5.13	0	0	1.28	1	0	0.67	0	0	-17.51	-17.51	1	5.08
1497	1	7.25	0	0	1.28	1	0	0.67	0	0	-26.76	-26.76	1	7.32
1498	1	2.21	0	0	1.02	1	0	0.67	0	0	-7.88	-7.88	1	2.21
1499	1	4.95	0	0	1.25	1	0	0.67	0	0	-19.89	-19.89	1	5.02
1500	1	1.11	0	0	0.41	1	0	0.67	0	0	-3.72	-3.72	1	1.3
1502	1	2.77	0	0	1.18	1	0	0.67	0	0	-10.44	-10.44	1	2.76
1503	1	6.33	0	0	1.22	1	0	0.67	0	0	-21.78	-21.78	1	6.38
1504	1	4.17	0	0	1.42	1	0	0.67	0	0	-24.62	-24.62	1	4.14
1505	1	5.85	2.26	0	2.21	1	0	0.67	0	0	-50.76	-50.76	1	5.89
1509	1	4.77	0	0	1.34	1	0	0.67	0	0	-15.71	-15.71	1	4.76
1510	1	1.25	0.76	0	1.17	1	0	0.67	0	0	-20.69	-20.69	1	1.27
1511	1	0	0	0	0	1	0	0.67	0	0	-3.78	-3.78	1	0
1512	1	16.68	0	0	0	1	0	0.67	0	0	-41.57	-41.57	1	16.36
1513	1	8.86	0	0	1.42	1	0	0.67	0	0	-26.19	-26.19	1	8.81
1515	1	14.25	0	0	0	1	0	0.67	0	0	-44.4	-44.4	1	14.13
1518	1	5.22	0	0	0.87	1	0	0.67	0	0	-25.78	-25.78	1	5.16
1519	1	14.74	0	0	0	1	0	0.67	0	0	-36.27	-36.27	1	14.68
1520	1	9.88	0	0	1.37	1	0	0.67	0	0	-35.72	-35.72	1	9.9
1521	1	19.08	0	0	0	1	0	0.67	0	0	-55.08	-55.08	1	19.07
1522	1	2.41	0	0	1.06	1	0	0.67	0	0	-12.05	-12.05	1	2.43
1523	1	1.11	0	0	0.41	1	0	0.67	0	0	-3.72	-3.72	1	1.3
1524	1	1.11	0	0	0.41	1	0	0.67	0	0	-4.34	-4.34	1	1.3
1525	1	5.01	0	0	1.27	1	0	0.67	0	0	-21.45	-21.45	1	4.97
1526	1	7.66	0	0	1.59	1	0	0.67	0	0	-21.86	-21.86	1	7.64
1527	1	2.41	0	0	1.06	1	0	0.67	0	0	-11.64	-11.64	1	2.43
1528	1	2.86	0	0	0.89	1	0	0.67	0	0	-8.71	-8.71	1	2.84
1529	1	0	0	0	0	1	0	0.67	0	0	-3.78	-3.78	1	0
1530	1	4.9	0	0	1.61	1	0	0.67	0	0	-18.48	-18.48	1	4.89
1531	1	8.86	0	0	1.3	1	0	0.67	0	0	-29.89	-29.89	1	8.85
1532	1	8.81	0	0	1.42	1	0	0.67	0	0	-35.4	-35.4	1	8.77
1533	1	5.54	0	0	1.42	1	0	0.67	0	0	-24.78	-24.78	1	5.45
1534	1	3.14	0	0	1.06	1	0	0.67	0	0	-17.59	-17.59	1	3.07
1537	1	2.14	0	0	0.99	1	0	0.67	0	0	-11.04	-11.04	1	2.13
1538	1	0	0	0	0	1	0	0.67	0	0	-3.77	-3.77	1	0
1539	1	10.67	0	0	1.42	1	0	0.67	0	0	-69.16	-69.16	1	10.65
1540	1	14.95	0	0	0	1	0	0.67	0	0	-43.58	-43.58	1	14.79
1541	1	2.41	0	0	1.06	1	0	0.67	0	0	-13.27	-13.27	1	2.43
1542	1	2.57	0	0	1.13	1	0	0.67	0	0	-19.8	-19.8	1	2.57
1543	1	1.11	0	0	0.41	1	0	0.67	0	0	-4.34	-4.34	1	1.3
1544	1	0	0	0	0	1	0	0.67	0	0	-4.34	-4.34	1	0
1545	1	7.28	0	0	1.34	1	0	0.67	0	0	-26.03	-26.03	1	7.24
1547	1	6.66	0	0	1.24	1	0	0.67	0	0	-19.28	-19.28	1	6.72
1548	1	5.64	0	0	1.65	1	0	0.67	0	0	-17.53	-17.54	1	5.71
1549	1	3.54	0	0	1.25	1	0	0.67	0	0	-16.05	-16.05	1	3.55
1552	1	7.2	0	0	1.62	1	0	0.67	0	0	-25.53	-25.53	1	7.24
1553	1	12.85	0	0	0	1	0	0.67	0	0	-40.52	-40.52	1	12.72
1554	1	5.05	0	0	1.09	1	0	0.67	0	0	-28.62	-28.62	1	5.08
1555	1	8.55	0	0	1.41	1	0	0.67	0	0	-26.27	-26.27	1	8.51
1556	1	4.69	0	0	1.17	1	0	0.67	0	0	-14.71	-14.71	1	4.71
1559	1	16.42	0	0	0	1	0	0.67	0	0	-57.51	-57.51	1	16.47
1560	1	7.13	0	0	1.65	1	0	0.67	0	0	-19.23	-19.23	1	7.14
1561	1	10.97	0	0	3.93	1	0	0.67	0	0	-37.73	-37.73	1	10.92
1564	1	16.99	0	0	0	1	0	0.67	0	0	-54.99	-54.99	1	16.87
1566	1	6.02	0	0	1.37	1	0	0.67	0	0	-18.2	-18.2	1	5.95
1569	1	6.41	0	0	1.25	1	0	0.67	0	0	-34.26	-34.26	1	6.49
1570	1	2.8	0	0	1.09	1	0	0.67	0	0	-9.07	-9.07	1	2.81
1571	1	7.05	0	0	1.35	1	0	0.67	0	0	-28.27	-28.27	1	7.1
1572	1	5.59	0	0	1.3	1	0	0.67	0	0	-36.19	-36.19	1	5.57
1573	1	11.37	0	0	3.98	1	0	0.67	0	0	-48.96	-48.96	1	11.31
1575	1	5.99	0	0	1.36	1	0	0.67	0	0	-16.7	-16.7	1	5.92
1576	1	10.01	0	0	1.35	1	0	0.67	0	0	-29.61	-29.61	1	9.94
1577	1	31.15	1.28	0	0.96	1	0	0.67	0	0	-69.7	-69.7	1	31.03
1578	1	0	0	0	0	1	0	0.67	0	0	-3.39	-3.39	1	0
1579	1	3.09	0	0	1.16	1	0	0.67	0	0	-20.33	-20.33	1	3.1
1580	1	13.45	0	0	0	1	0	0.67	0	0	-39.53	-39.53	1	13.38
1582	1	3.1	0	0	1.27	1	0	0.67	0	0	-18.05	-18.05	1	3.1
1583	1	1.61	0	0	0.58	1	0	0.67	0	0	-10.66	-10.66	1	1.6
1584	1	9.21	0	0	2.01	1	0	0.67	0	0	-24.77	-24.77	1	9.14
1585	1	15.56	0	0	0	1	0	0.67	0	0	-40.44	-40.44	1	15.49
1587	1	19.5	0.57	0	0.72	1	0	0.67	0	0	-74.79	-74.79	1	19.47
1588	1	6.62	0	0	1.3	1	0	0.67	0	0	-34.03	-34.03	1	6.59
1589	1	15.97	0	0	0	1	0	0.67	0	0	-77.54	-77.54	1	16.22
1590	1	9.19	0	0	1.49	1	0	0.67	0	0	-30.69	-30.69	1	9.28
1591	1	12.61	0	0	0	1	0	0.67	0	0	-22.87	-22.87	1	13.18
1592	1	3.23	0	0	1.3	1	0	0.67	0	0	-16	-16	1	3.23
1593	1	12.91	0	0	0	1	0	0.67	0	0	-53.37	-53.37	1	12.86
1594	1	1.28	0	0	0.44	1	0	0.67	0	0	-11.69	-11.69	1	1.3
1595	1	0	0	0	0	1	0	0.67	0	0	-3.78	-3.78	1	0
1597	1	1.36	0	0	0.5	1	0	0.67	0	0	-11.68	-11.68	1	1.3
1598	1	7.3	0	0	1.28	1	0	0.67	0	0	-27.41	-27.41	1	7.37
1599	1	7.38	0	0	1.57	1	0	0.67	0	0	-29.59	-29.59	1	7.37
1601	1	2.31	0	0	1.03	1	0	0.67	0	0	-10.77	-10.77	1	2.33
1602	1	16.49	0	0	0	1	0	0.67	0	0	-78.97	-78.97	1	16.52
1603	1	3.81	0	0	1.05	1	0	0.67	0	0	-15.46	-15.46	1	3.84
1604	1	13.36	0	0	0	1	0	0.67	0	0	-40.59	-40.59	1	13.31
1605	1	3	0	0	1.24	1	0	0.67	0	0	-11.26	-11.26	1	2.99
1606	1	11.9	0	0	2.98	1	0	0.67	0	0	-47.3	-47.3	1	11.75
1607	1	2.44	0	0	1.09	1	0	0.67	0	0	-12.53	-12.53	1	2.43
1608	1	2.63	0	0	0.87	1	0	0.67	0	0	-9.59	-9.59	1	2.6
1609	1	7.03	0	0	1.57	1	0	0.67	0	0	-32.02	-32.02	1	6.94
1610	1	3.95	0	0	1.38	1	0	0.67	0	0	-16.8	-16.8	1	4.01
1611	1	8.28	0	0	1.39	1	0	0.67	0	0	-40.12	-40.12	1	8.24
1612	1	12.08	0	0	2.75	1	0	0.67	0	0	-40.17	-40.17	1	12.01
1613	1	5.1	0	0	1.28	1	0	0.67	0	0	-22.98	-22.98	1	5.05
1614	1	16.45	0.67	0	1.13	1	0	0.67	0	0	-79.77	-79.77	1	16.38
1615	1	5.51	0	0	1.44	1	0	0.67	0	0	-23.84	-23.84	1	5.45
1616	1	2.27	0.18	0	2.19	1	0	0.67	0	0	-19.35	-19.35	1	2.19
1618	1	10.01	0	0	2.15	1	0	0.67	0	0	-24.04	-24.04	1	9.94
1620	1	13.46	0	0	0	1	0	0.67	0	0	-43.81	-43.81	1	13.8
1621	1	8.39	0	0	1.46	1	0	0.67	0	0	-33.39	-33.39	1	8.49
1622	1	2.44	0	0	1.09	1	0	0.67	0	0	-10.12	-10.12	1	2.43
1623	1	11.19	0	0	2.7	1	0	0.67	0	0	-44.91	-44.91	1	11.13
1624	1	15.71	0	0	0	1	0	0.67	0	0	-44.87	-44.87	1	15.76
1625	1	2.44	0	0	1.09	1	0	0.67	0	0	-11.66	-11.66	1	2.43
1626	1	4.65	0	0	1.19	1	0	0.67	0	0	-23.35	-23.35	1	4.56
1627	1	6.79	0	0	1.3	1	0	0.67	0	0	-21.3	-21.3	1	6.65
1628	1	14.95	0.79	0	0.92	1	0	0.67	0	0	-41.42	-41.42	1	15.1
1629	1	15.6	0	0	0	1	0	0.67	0	0	-60.62	-60.62	1	15.65
1630	1	6.73	0	0	1.53	1	0	0.67	0	0	-27.81	-27.81	1	6.72
1631	1	3	0	0	1.24	1	0	0.67	0	0	-10.88	-10.88	1	2.99
1632	1	2.41	0	0	1.06	1	0	0.67	0	0	-14.69	-14.69	1	2.43
1633	1	2.56	0	0	1.03	1	0	0.67	0	0	-17.27	-17.27	1	2.57
1634	1	0	0	0	0	1	0	0.67	0	0	-4.03	-4.03	1	0
1635	1	10.89	0	0	2.8	1	0	0.67	0	0	-35.29	-35.29	1	10.8
1636	1	14.31	0	0	0	1	0	0.67	0	0	-55.28	-55.28	1	14.35
1637	1	4.63	0	0	1.19	1	0	0.67	0	0	-20.29	-20.29	1	4.63
1638	1	6.6	0	0	1.52	1	0	0.67	0	0	-26.37	-26.37	1	6.59
1639	1	12.71	0	0	1.68	1	0	0.67	0	0	-11.45	-11.45	1	12.11
1640	1	4.71	0	0	1.3	1	0	0.67	0	0	-15.34	-15.34	1	4.56
1643	1	9.02	0	0	1.39	1	0	0.67	0	0	-15.83	-15.83	1	8.85
1645	1	2.63	0.05	0	4.79	1	-0.01	0.67	0	0	-34.5	-34.51	1	2.63
1649	1	3.16	0	0	1.18	1	0	0.67	0	0	-19.15	-19.15	1	3.17
1652	1	2.11	0	0	0.73	1	0	0.67	0	0	-8.73	-8.73	1	2.1
1653	1	0	0	0	0	1	0	0.67	0	0	-4.03	-4.03	1	0
1654	1	9.53	0	0	2.08	1	0	0.67	0	0	-26.93	-26.93	1	9.47
1655	1	5.33	0	0	1.61	1	0	0.67	0	0	-23.35	-23.35	1	5.39
1656	1	9.6	0	0	2.58	1	0	0.67	0	0	-41.32	-41.32	1	9.55
1657	1	12.67	0	0	0	1	0	0.67	0	0	-42.61	-42.61	1	12.76
1658	1	8.97	0	0	2.25	1	0	0.67	0	0	-29.82	-29.82	1	8.83
1659	1	0	0	0	0	1	0	0.67	0	0	-3.63	-3.63	1	0
1661	1	11.32	0	0	3.15	1	0	0.67	0	0	-29.19	-29.19	1	11.48
1662	1	13.71	0	0	0	1	0	0.67	0	0	-64.28	-64.28	1	13.56
1663	1	28.07	0	0	0	1	0	0.67	0	0	-91.34	-91.34	1	27.92
1665	1	1.11	0	0	0.41	1	0	0.67	0	0	-3.72	-3.72	1	1.3
1666	1	8.19	0	0	1.47	1	0	0.67	0	0	-28.86	-28.86	1	8.15
1667	1	10.1	0	0	1.24	1	0	0.67	0	0	-48.93	-48.93	1	10.1
1668	1	4.81	0	0	1.25	1	0	0.67	0	0	-20.38	-20.38	1	4.76
1669	1	8.3	0	0	0.94	1	0	0.67	0	0	-44.18	-44.18	1	8.24
1670	1	7.15	0	0	1.33	1	0	0.67	0	0	-18.48	-18.48	1	7.24
1671	1	10.08	0	0	2.16	1	0	0.67	0	0	-33.21	-33.21	1	10.01
1672	1	7.63	0	0	1.3	1	0	0.67	0	0	-23.32	-23.32	1	7.7
1673	1	2.29	0	0	1.04	1	0	0.67	0	0	-12.7	-12.7	1	2.28
1674	1	0	0	0	0	1	0	0.67	0	0	-3.71	-3.71	1	0
1675	1	6.02	0	0	1.37	1	0	0.67	0	0	-17.02	-17.02	1	5.95
1676	1	0	0	0	0	1	0	0.67	0	0	-3.77	-3.77	1	0
1677	1	11.67	0	0	3.86	1	0	0.67	0	0	-43.68	-43.67	1	12.01
1678	1	3.19	0	0	1.26	1	0	0.67	0	0	-15.86	-15.86	1	3.23
1679	1	2.39	0	0	0.82	1	0	0.67	0	0	-10.32	-10.32	1	2.36
1680	1	5.09	0	0	1.49	1	0	0.67	0	0	-16.77	-16.77	1	5.16
1681	1	0	0	0	0	1	0	0.67	0	0	-3.48	-3.48	1	0
1682	1	5.46	0	0	1.41	1	0	0.67	0	0	-29.11	-29.11	1	5.45
1684	1	6.02	0	0	1.37	1	0	0.67	0	0	-14.76	-14.76	1	5.95
1685	1	7.99	0	0	1.36	1	0	0.67	0	0	-25.02	-25.02	1	7.95
1686	1	11.26	0	0	1.17	1	0	0.67	0	0	-53.66	-53.66	1	11.31
1687	1	9.06	0	0	1.71	1	0	0.67	0	0	-24.69	-24.69	1	8.93
1688	1	6.63	0	0	1.24	1	0	0.67	0	0	-23.21	-23.21	1	6.69
1689	1	2.18	0	0	0.99	1	0	0.67	0	0	-11.46	-11.46	1	2.21
1690	1	5.3	0	0	1.27	1	0	0.67	0	0	-37.5	-37.5	1	5.28
1691	1	6.62	0	0	1.38	1	0	0.67	0	0	-23.71	-23.71	1	6.59
1692	1	6.5	0	0	1.51	1	0	0.67	0	0	-29.16	-29.16	1	6.49
1693	1	9.8	0	0	1.05	1	0	0.67	0	0	-47.05	-47.05	1	9.82
1694	1	4.03	0	0	0.96	1	0	0.67	0	0	-21.01	-21.01	1	4.02
1695	1	2.69	0	0	0.92	1	0	0.67	0	0	-19.86	-19.86	1	2.68
1696	1	5.1	0	0	1.21	1	0	0.67	0	0	-30.9	-30.9	1	5.08
1697	1	3.14	0	0	1.28	1	0	0.67	0	0	-15.01	-15.01	1	3.13
1698	1	6.39	0	0	1.4	1	0	0.67	0	0	-25.87	-25.87	1	6.32
1701	1	13.02	0	0	0	1	0	0.67	0	0	-39.89	-39.89	1	12.99
1702	1	8.53	0	0	1.21	1	0	0.67	0	0	-25.23	-25.23	1	8.49
1703	1	8.03	0	0	1.41	1	0	0.67	0	0	-35.63	-35.63	1	8.02
1704	1	11.57	0	0	2.72	1	0	0.67	0	0	-26.69	-26.69	1	11.5
1706	1	2.91	0	0	1.22	1	0	0.67	0	0	-10.04	-10.04	1	2.91
1707	1	5.77	0	0	1.34	1	0	0.67	0	0	-10.57	-10.57	1	5.71
1708	1	10.77	0	0	2.01	1	0	0.67	0	0	-36.46	-36.46	1	10.65
1709	1	7.66	0	0	2.15	1	0	0.67	0	0	-53.67	-53.67	1	7.64
1710	1	6.81	0	0	1.68	1	0	0.67	0	0	-32.87	-32.87	1	6.76
1711	1	4.73	0	0	1.18	1	0	0.67	0	0	-19.56	-19.56	1	4.75
1713	1	2.41	0	0	1.06	1	0	0.67	0	0	-12.95	-12.95	1	2.43
1714	1	6.75	0	0	1.25	1	0	0.67	0	0	-28.76	-28.76	1	6.81
1715	1	3.92	0	0	1.05	1	0	0.67	0	0	-30.11	-30.11	1	3.92
1717	1	7.17	0	0	1.42	1	0	0.67	0	0	-19.25	-19.25	1	7.14
1718	1	4.76	0	0	1.18	1	0	0.67	0	0	-16.65	-16.65	1	4.79
1720	1	1.28	0	0	0.44	1	0	0.67	0	0	-13.38	-13.38	1	1.3
1721	1	2.14	0	0	0.74	1	0	0.67	0	0	-11.45	-11.45	1	2.13
1722	1	2.91	0	0	1.22	1	0	0.67	0	0	-7.24	-7.24	1	2.91
1724	1	5.98	0	0	1.36	1	0	0.67	0	0	-14.63	-14.63	1	5.92
1725	1	1.78	0	0	0.52	1	0	0.67	0	0	-11.45	-11.45	1	1.84
1728	1	5.63	0	0	1.33	1	0	0.67	0	0	-18.8	-18.8	1	5.57
1729	1	2.29	0	0	1.04	1	0	0.67	0	0	-11.91	-11.91	1	2.28
1730	1	14.31	0	0	0	1	0	0.67	0	0	-48.02	-48.02	1	14.25
1731	1	14.73	0.76	0	0.91	1	0	0.67	0	0	-48.37	-48.37	1	14.71
1732	1	8.84	0	0	1.51	1	0	0.67	0	0	-34.48	-34.48	1	8.79
1733	1	3.18	0	0	1.29	1	0	0.67	0	0	-18.14	-18.14	1	3.17
1736	1	4.54	0	0	1.16	1	0	0.67	0	0	-24.05	-24.05	1	4.56
1737	1	4.81	0	0	1.59	1	0	0.67	0	0	-18.09	-18.09	1	4.8
1738	1	4.82	0	0	1.04	1	0	0.67	0	0	-23.51	-23.51	1	4.8
1739	1	17.97	0	0	0	1	0	0.67	0	0	-54.06	-54.06	1	18.03
1740	1	4.78	0	0	1.59	1	0	0.67	0	0	-19.31	-19.31	1	4.77
1742	1	2.77	0	0	1.18	1	0	0.67	0	0	-11.14	-11.14	1	2.76
1743	1	5.13	0	0	1.28	1	0	0.67	0	0	-26.03	-26.03	1	5.08
1744	1	12.74	0	0	0	1	0	0.67	0	0	-55.19	-55.19	1	12.76
1745	1	2.39	0	0	0.82	1	0	0.67	0	0	-12.63	-12.63	1	2.36
1746	1	2.39	0	0	0.82	1	0	0.67	0	0	-12.47	-12.47	1	2.36
1747	1	9.8	0	0	2.14	1	0	0.67	0	0	-33.97	-33.97	1	9.73
1748	1	9.17	0	0	1.52	1	0	0.67	0	0	-24.94	-24.94	1	9.26
1750	1	4.87	0	0	1.18	1	0	0.67	0	0	-19.36	-19.36	1	4.83
1751	1	6.25	0	0	1.52	1	0	0.67	0	0	-28.75	-28.75	1	6.21
1752	1	3.6	0	0	1.09	1	0	0.67	0	0	-15.9	-15.9	1	3.48
1753	1	7.15	0	0	1.51	1	0	0.67	0	0	-24.73	-24.73	1	7.14
1754	1	8.26	0	0	0.95	1	0	0.67	0	0	-27.4	-27.4	1	8.17
1756	1	6.3	0	0	1.74	1	0	0.67	0	0	-18.54	-18.54	1	6.32
1759	1	5.99	0	0	1.36	1	0	0.67	0	0	-18.41	-18.41	1	5.92
1760	1	10.93	0	0	2.2	1	0	0.67	0	0	-28.22	-28.22	1	10.84
1761	1	4.54	0	0	1.16	1	0	0.67	0	0	-21.76	-21.76	1	4.56
1762	1	19.22	0	0	0	1	0	0.67	0	0	-58.26	-58.26	1	19.38
1763	1	4.6	0	0	1.56	1	0	0.67	0	0	-14.57	-14.57	1	4.59
1764	1	9.33	0	0	1.76	1	0	0.67	0	0	-29.8	-29.8	1	9.32
1765	1	3.88	0	0	1.44	1	0	0.67	0	0	-27.77	-27.77	1	3.88
1766	1	11.76	0	0	4.93	1	0	0.67	0	0	-60.12	-60.12	1	12.13
1767	1	1.51	0	0	0.75	1	0	0.67	0	0	-10.73	-10.73	1	1.51
1768	1	3.97	0	0	0.95	1	0	0.67	0	0	-19.89	-19.89	1	3.96
1769	1	17	0	0	0	1	0	0.67	0	0	-42.33	-42.33	1	16.97
1770	1	2.49	0	0	1.11	1	0	0.67	0	0	-18.55	-18.55	1	2.49
1771	1	5.68	0	0	1.34	1	0	0.67	0	0	-18.51	-18.51	1	5.62
1772	1	4.75	0	0	1.24	1	0	0.67	0	0	-17.93	-17.93	1	4.71
1773	1	9.9	0	0	2.61	1	0	0.67	0	0	-38.53	-38.53	1	9.85
1774	1	8.33	0	0	1.33	1	0	0.67	0	0	-30.72	-30.72	1	8.42
1775	1	4.78	0	0	1.59	1	0	0.67	0	0	-18.14	-18.14	1	4.77
1776	1	3.18	0	0	1.29	1	0	0.67	0	0	-17.64	-17.64	1	3.17
1777	1	11.3	0	0	2.82	1	0	0.67	0	0	-29.88	-29.88	1	11.36
1781	1	2.37	0	0	1.07	1	0	0.67	0	0	-11.16	-11.16	1	2.36
1782	1	6.96	0	0	1.35	1	0	0.67	0	0	-22.55	-22.55	1	6.95
1783	1	4.18	0	0	1.49	1	0	0.67	0	0	-24.36	-24.36	1	4.17
1784	1	2.39	0	0	0.82	1	0	0.67	0	0	-11.67	-11.67	1	2.36
1785	1	11.03	0	0	3.64	1	0	0.67	0	0	-43.31	-43.31	1	11.1
1787	1	14.23	0	0	0	1	0	0.67	0	0	-48.02	-48.02	1	14.14
1789	1	10.71	0	0	2.67	1	0	0.67	0	0	-56.52	-56.52	1	10.65
1792	1	3.78	0	0	1.38	1	0	0.67	0	0	-31.05	-31.05	1	3.84
1793	1	3.88	0	0	1.44	1	0	0.67	0	0	-19.26	-19.26	1	3.88
1794	1	7.11	0	0	1.27	1	0	0.67	0	0	-19.04	-19.04	1	7.17
1795	1	4.22	2.92	0	3.09	1	0	0.67	0	0	-42.8	-42.8	1	4.23
1796	1	4.83	1.44	0	1.38	1	0	0.67	0	0	-30.34	-30.34	1	4.81
1798	1	5.09	0	0	1.64	1	0	0.67	0	0	-24.12	-24.12	1	5.08
1799	1	7.97	0	0	1.21	1	0	0.67	0	0	-22.73	-22.73	1	7.85
1800	1	4.83	0	0	1.6	1	0	0.67	0	0	-25.77	-25.77	1	4.82
1801	1	4.61	0	0	1.51	1	0	0.67	0	0	-13.9	-13.9	1	4.66
1802	1	7.18	0	0	1.27	1	0	0.67	0	0	-28.13	-28.13	1	7.24
1803	1	5.4	0	0	1.41	1	0	0.67	0	0	-21.74	-21.74	1	5.39
1804	1	1.76	0	0	0.86	1	0	0.67	0	0	-12.13	-12.13	1	1.75
1808	1	9.2	0	0	1.59	1	0	0.67	0	0	-32.1	-32.1	1	9.14
1809	1	17.05	0	0	0	1	0	0.67	0	0	-58.77	-58.77	1	17.11
1810	1	9.43	0	0	2.05	1	0	0.67	0	0	-25.87	-25.87	1	9.41
1811	1	6.06	0	0	1.37	1	0	0.67	0	0	-16.26	-16.26	1	6
1813	1	8.18	0	0	1.66	1	0	0.67	0	0	-28.93	-28.93	1	8.07
1814	1	7.43	0	0	1.47	1	0	0.67	0	0	-21.25	-21.25	1	7.34
1815	1	2.91	0	0	1.22	1	0	0.67	0	0	-11.09	-11.09	1	2.91
1816	1	2.16	0	0	0.48	1	0	0.67	0	0	-12.9	-12.9	1	2.36
1817	1	0	0	0	0	1	0	0.67	0	0	-4.04	-4.04	1	0
1819	1	10.66	0	0	3.71	1	0	0.67	0	0	-37.47	-37.47	1	10.76
1820	1	2.38	0	0	1.05	1	0	0.67	0	0	-13.68	-13.68	1	2.4
1821	1	6.46	0	0	2.11	1	0	0.67	0	0	-23.47	-23.47	1	6.32
1822	1	3.14	0	0	1.06	1	0	0.67	0	0	-11.85	-11.85	1	3.07
1826	1	9.02	0	0	1.21	1	0	0.67	0	0	-31.86	-31.86	1	9.08
1827	1	5.41	0	0	1.41	1	0	0.67	0	0	-22.58	-22.58	1	5.4
1828	1	5.31	0	0	1.6	1	0	0.67	0	0	-23.07	-23.07	1	5.35
1829	1	2.81	1.98	0	1.87	1	0	0.67	0	0	-23.71	-23.71	1	2.93
1830	1	2.08	0	0	0.97	1	0	0.67	0	0	-12.01	-12.01	1	2.08
1831	1	8.98	0.67	0	3.88	1	0	0.67	0	0	-25.56	-25.57	1	8.75
1832	1	3.87	0	0	1.31	1	0	0.67	0	0	-24.85	-24.85	1	3.88
1833	1	2.09	0	0	0.72	1	0	0.67	0	0	-11.23	-11.23	1	2.08
1835	1	1.52	0	0	0.57	1	0	0.67	0	0	-12.82	-12.82	1	1.51
1836	1	6.38	0	0	1.41	1	0	0.67	0	0	-32.34	-32.34	1	6.49
1838	1	1.74	0	0	0.83	1	0	0.67	0	0	-8.09	-8.09	1	1.75
1839	1	13.33	0.52	0	0.93	1	0	0.67	0	0	-19.63	-19.63	1	13.58
1840	1	9.06	0	0	1.71	1	0	0.67	0	0	-21.33	-21.33	1	8.93
1841	1	5.16	0	0	1.38	1	0	0.67	0	0	-28.24	-28.24	1	5.08
1845	1	12.64	0	0	3.34	1	0	0.67	0	0	-52.82	-52.82	1	12.58
1847	1	7.75	0	0	0.97	1	0	0.67	0	0	-31.96	-31.96	1	7.89
1848	1	11.55	0	0	2.72	1	0	0.67	0	0	-36.18	-36.18	1	11.48
1849	1	1.07	0	0	0.56	1	0	0.67	0	0	-8.53	-8.53	1	1.15
1850	1	13.4	0	0	0	1	0	0.67	0	0	-33.24	-33.24	1	13.8
1851	1	11.42	0	0	2.83	1	0	0.67	0	0	-21.88	-21.88	1	11.48
1853	1	4.82	0	0	1.27	1	0	0.67	0	0	-14.69	-14.69	1	4.8
1854	1	4.69	0	0	1.24	1	0	0.67	0	0	-14.38	-14.38	1	4.65
1855	1	7.57	1.19	0	1.4	1	0	0.67	0	0	-26.46	-26.46	1	7.75
1856	1	7.02	0	0	1.31	1	0	0.67	0	0	-31.07	-31.07	1	6.99
1858	1	3.18	0	0	1.29	1	0	0.67	0	0	-9.77	-9.77	1	3.17
1859	1	5.56	0	0	2.53	1	0	0.67	0	0	-34.45	-34.45	1	5.54
1860	1	9.24	0	0	2.03	1	0	0.67	0	0	-26.4	-26.4	1	9.22
1861	1	9.32	0	0	1.52	1	0	0.67	0	0	-25.57	-25.57	1	9.41
1862	1	8.9	0	0	1.51	1	0	0.67	0	0	-16.41	-16.41	1	8.85
1863	1	6.4	0	0	1.5	1	0	0.67	0	0	-28.58	-28.58	1	6.39
1864	1	4.86	0	0	1.6	1	0	0.67	0	0	-23.89	-23.89	1	4.85
1865	1	27.45	0	0	0	1	0	0.67	0	0	-67.76	-67.76	1	27.37
1866	1	4.76	0	0	1.59	1	0	0.67	0	0	-13.36	-13.36	1	4.75
1867	1	6.93	0	0	1.26	1	0	0.67	0	0	-25.93	-25.93	1	6.99
1868	1	7.77	0	0	1.37	1	0	0.67	0	0	-35.4	-35.4	1	7.73
1869	1	2.39	0	0	0.82	1	0	0.67	0	0	-13.45	-13.45	1	2.36
1871	1	2.08	0	0	0.71	1	0	0.67	0	0	-10.64	-10.64	1	2.08
1872	1	2.94	0	0	1.2	1	0	0.67	0	0	-12.24	-12.24	1	2.97
1873	1	4.9	0	0	1.61	1	0	0.67	0	0	-25.22	-25.22	1	4.89
1875	1	5.41	0	0	1.41	1	0	0.67	0	0	-22.9	-22.9	1	5.4
1877	1	9.4	0	0	2.92	1	0	0.67	0	0	-34.83	-34.83	1	9.47
1878	1	1.55	0	0	0.58	1	0	0.67	0	0	-12.67	-12.67	1	1.54
1879	1	2.14	0	0	0.74	1	0	0.67	0	0	-11.62	-11.62	1	2.13
1881	1	3.28	0	0	1.31	1	0	0.67	0	0	-14.52	-14.52	1	3.28
1882	1	2.41	0	0	1.06	1	0	0.67	0	0	-11.34	-11.34	1	2.43
1883	1	9.44	0	0	2.57	1	0	0.67	0	0	-31.58	-31.58	1	9.41
1884	1	0	0	0	0	1	0	0.67	0	0	-3.48	-3.48	1	0
1885	1	5.12	0	0	1.23	1	0	0.67	0	0	-34.11	-34.11	1	5.16
1886	1	5.89	0	0	1.36	1	0	0.67	0	0	-13.49	-13.49	1	5.82
1888	1	2.09	0	0	0.96	1	0	0.67	0	0	-9.32	-9.32	1	2.12
1890	1	1.5	1	0	1.22	1	0	0.67	0	0	-22.46	-22.46	1	1.5
1891	1	7.86	0	0	1.17	1	0	0.67	0	0	-28.46	-28.46	1	7.9
1893	1	3.82	0	0	1.3	1	0	0.67	0	0	-18.18	-18.18	1	3.84
1894	1	4.18	0	0	1.49	1	0	0.67	0	0	-18.16	-18.16	1	4.17
1896	1	2.09	0	0	0.73	1	0	0.67	0	0	-14.3	-14.3	1	2.08
1899	1	12.81	0	0	0	1	0	0.67	0	0	-45.71	-45.71	1	12.76
1900	1	11.33	0.3	0	4.92	1	0	0.67	0	0	-42.54	-42.54	1	11.32
1901	1	2.77	0	0	1.18	1	0	0.67	0	0	-10.97	-10.97	1	2.76
1903	1	15.88	0.48	0	1.28	1	0	0.67	0	0	-70.54	-70.54	1	15.95
1904	1	2.39	0.07	0	3.76	1	0	0.67	0	0	-21.79	-21.79	1	2.36
1907	1	6.58	0	0	1.75	1	0	0.67	0	0	-28.83	-28.83	1	6.67
1908	1	11.21	0.42	0	4.46	1	0	0.67	0	0	-64.52	-64.52	1	11.06
1909	1	4.17	0	0	1.49	1	0	0.67	0	0	-25.58	-25.58	1	4.17
1910	1	8.43	0	0	5.73	1	0	0.67	0	0	-38.61	-38.61	1	8.39
1911	1	6.45	0	0	1.64	1	0	0.67	0	0	-26.38	-26.38	1	6.32
1912	1	4.76	0	0	1.59	1	0	0.67	0	0	-17.21	-17.21	1	4.75
1913	1	12.21	0	0	3.75	1	0	0.67	0	0	-33.72	-33.72	1	12.29
1914	1	0	0	0	0	1	0	0.67	0	0	-3.77	-3.77	1	0
1915	1	10.72	0	0	3.66	1	0	0.67	0	0	-45.33	-45.33	1	10.67
1917	1	11.11	0	0	0.7	1	0	0.67	0	0	-49.54	-49.54	1	11.11
1918	1	5.14	0	0	1.27	1	0	0.67	0	0	-25.9	-25.9	1	5.15
1921	1	5.44	0	0	1.42	1	0	0.67	0	0	-28.53	-28.53	1	5.35
1925	1	2.39	0	0	0.82	1	0	0.67	0	0	-12.5	-12.5	1	2.36
1927	1	9.24	0	0	1.52	1	0	0.67	0	0	-32.16	-32.16	1	9.19
1928	1	9.4	0	0	1.96	1	0	0.67	0	0	-43.17	-43.17	1	9.32
1929	1	11.86	0	0	4.03	1	0	0.67	0	0	-55.04	-55.04	1	11.8
1930	1	9.45	0	0	2.76	1	0	0.67	0	0	-25.38	-25.38	1	9.52
1931	1	2.77	0	0	1.18	1	0	0.67	0	0	-9.97	-9.97	1	2.76
1932	1	2.78	0	0	1.16	1	0	0.67	0	0	-10.8	-10.8	1	2.81
1934	1	6.79	0	0	1.39	1	0	0.67	0	0	-23.98	-23.98	1	6.77
1936	1	58.65	0	0	0	1	0	0.67	0	0	-226.35	-226.35	1	58.44
1937	1	4.58	0	0	1.02	1	0	0.67	0	0	-14.01	-14.01	1	4.56
1938	1	5.38	0	0	1.62	1	0	0.67	0	0	-16.17	-16.17	1	5.45
1939	1	0	0	0	0	1	0	0.67	0	0	-4.39	-4.39	1	0
1941	1	3.01	0	0	0.82	1	0	0.67	0	0	-8.96	-8.96	1	3.08
1944	1	7.32	0	0	1.46	1	0	0.67	0	0	-22.46	-22.46	1	7.44
1945	1	10.37	0	0	2.9	1	0	0.67	0	0	-27.98	-27.98	1	10.4
1946	1	4.81	0	0	1.25	1	0	0.67	0	0	-22.05	-22.05	1	4.76
1948	1	3.69	0	0	1.15	1	0	0.67	0	0	-17.74	-17.74	1	3.59
1949	1	8.4	0	0	1.21	1	0	0.67	0	0	-31.22	-31.22	1	8.37
1950	1	7.37	0	0	1.28	1	0	0.67	0	0	-22.89	-22.89	1	7.44
1951	1	1.75	0	0	0.86	1	0	0.67	0	0	-7.72	-7.72	1	1.75
1952	1	2.38	0	0	1.05	1	0	0.67	0	0	-13.3	-13.3	1	2.4
[truncated: 1,389 more rows]
