# Supplementary material for: Climate, inter-serotype competition and arboviral interactions shape dengue dynamics in Thailand
Source: Commun Biol. 2025 Apr 11;8:601. doi: 10.1038/s42003-025-07999-9 (PMC11992266; doi:10.1038/s42003-025-07999-9)
Supplement: Supplementary file 15 — Supplementary Data13. [file 42003_2025_7999_MOESM15_ESM.xlsx]

## Sheet: DENV1
pervasive	1286	NS2A
Episodic	14	Capsid C	Q		Anchored capsid protein ancC: 1-114
	15	Capsid C	G		Capsid protein C: 1-100
	16	Capsid C	G		Membrane glycoprotein precursor prM: 115-280
	29	Capsid C	L		Protein pr: 115-205
	81	Capsid C	L		Membrane glycoprotein M: 206-280
	171	Pr	T		Envelope protein E: 281-775
	200	Pr	H		Nonstructural protein NS1: 776-1127
	202	Pr	R		Nonstructural protein NS2A: 1128-1345
	203	Pr	D		Nonstructural protein NS2B: 1346-1475
	366	E	Q		Nonstructural protein NS3: 1476-2093
	437	E	T		Nonstructural protein NS4A: 2094-2220
	524	E	H		Protein 2K: 2221-2243
	538	E	G	*Position contribute to the overall conformation of the E protein, which is critical for its function in viral attachment and entry​ (Ref	Nonstructural protein NS4B: 2244-2491
	544	E	L	*Position contribute to the overall conformation of the E protein, which is critical for its function in viral attachment and entry​ (Ref	RNA-dependent RNA polymerase NS5: 2492-3391
	619	E	T	*Involved in maintaining the E protein's structural integrity (Ref
	629	E	G	*Involved in maintaining the E protein's structural integrity (Ref
	789	NS1	L
	820	NS1	I
	827	NS1	I	*stability of dimer and hexamer (Ref
	869	NS1	S
	1161	NS2A	V
	1269	NS2A	S
	1284	NS2A	T
	1286	NS2A	F
	1479	NS3	G
	1481	NS3	I
	1487	NS3	E
	1519	NS3	G
	1745	NS3	L
	1754	NS3	Y
	2139	NS4A	M
	2746	NS5	R
	2778	NS5	N
	2871	NS5	R
	3016	NS5	R
	3055	NS5	L
	3057	NS5	A
	3058	NS5	T
	3122	NS5	L
	3193	NS5	G
	3196	NS5	Q
	3304	NS5	V
	3372	NS5	L
	3377	NS5	S
	3383	NS5	N

## Sheet: DENV2
pervasive	2762	NS5
Episodic	952	NS1	V	Anchored capsid protein ancC: 1-114
	1065	NS1	D	Capsid protein C: 1-100
	1163	NS2A	V	Membrane glycoprotein precursor prM: 115-280
	1215	NS2A	A	Protein pr: 115-205
	1266	NS2A	N	Membrane glycoprotein M: 206-280
	1325	NS2A	I	Envelope protein E: 281-775
	2775	NS5	I	Nonstructural protein NS1: 776-1127
	2893	NS5	K	Nonstructural protein NS2A: 1128-1345
	3037	NS5	D	Nonstructural protein NS2B: 1346-1475
	3040	NS5	N	Nonstructural protein NS3: 1476-2093
	3311	NS5	E	Nonstructural protein NS4A: 2094-2220
	3321	NS5	V	Protein 2K: 2221-2243
	3329	NS5	Y	Nonstructural protein NS4B: 2244-2491
	3356	NS5	T	RNA-dependent RNA polymerase NS5: 2492-3391
	3364	NS5	L

## Sheet: DENV3
Pervasive	412	E		*essential for proper folding and function in viral
Episodic	86	C	R			Anchored capsid protein ancC: 1-114
	104	C	C			Capsid protein C: 1-100
	348	E	I	*Involved in glycosylation that is crucial for interactions with DC-SIGN on dendritic cells, affecting virus entry and infectivity​ Ref		Membrane glycoprotein precursor prM: 115-280
	375	E	T	*viral attachment and entry (Ref		Protein pr: 115-205
	412	E	Y	*structural integrity of the E protein		Membrane glycoprotein M: 206-280
	511	E	R	*altering infectivity and immune evasion​		Envelope protein E: 281-775
	576	E	S	*Key in maintaining the E protein structure necessary for interaction with host cell membranes during the viral entry process		Nonstructural protein NS1: 776-1127
	894	NS1	A			Nonstructural protein NS2A: 1128-1345
	951	NS1	M			Nonstructural protein NS2B: 1346-1475
	1024	NS1	I			Nonstructural protein NS3: 1476-2093
	1153	NS2A	G			Nonstructural protein NS4A: 2094-2220
	1170	NS2A	S			Protein 2K: 2221-2243
	1265	NS2A	F			Nonstructural protein NS4B: 2244-2491
	1326	NS2A	V			RNA-dependent RNA polymerase NS5: 2492-3391
	1340	NS2A	L
	1399	NS2B	A
	1509	NS3	V
	1538	NS3	L
	1545	NS3	V
	1547	NS3	K
	1548	NS3	D
	1550	NS3	I
	1552	NS3	Y
	1872	NS3	K
	2162	NS4A	L
	2182	NS4A	A
	2337	NS4B	A
	2342	NS4B	S
	2924	NS5	V
	3121	NS5	A
	3139	NS5	T
	3239	NS5	R
	3321	NS5	T
	3361	NS5	R
	3366	NS5	N
	3387	NS5	P
	3388	NS5	R
	3390	NS5	E

## Sheet: DENV4
Pervasive	2255	NS4A
	2688	NS5			Anchored capsid protein ancC: 1-114
	3118	NS5			Capsid protein C: 1-100
Episodic	7	C	V		Membrane glycoprotein precursor prM: 115-280
	8	C	A		Protein pr: 115-205
	29	C	V		Membrane glycoprotein M: 206-280
	115	Pr	H		Envelope protein E: 281-775
	141	Pr	T		Nonstructural protein NS1: 776-1127
	220	M	A		Nonstructural protein NS2A: 1128-1345
	512	E	H	*affecting viral entry and propagation​	Nonstructural protein NS2B: 1346-1475
	903	NS1	R		Nonstructural protein NS3: 1476-2093
	950	NS1	S		Nonstructural protein NS4A: 2094-2220
	979	NS1	S		Protein 2K: 2221-2243
	1216	NS2A	I		Nonstructural protein NS4B: 2244-2491
	1417	NS2B	I		RNA-dependent RNA polymerase NS5: 2492-3391
	1716	NS3	Y
	1843	NS3	N
	1897	NS3	L
	1919	NS3	R
	2245	NS4B	M
	2255	NS4B	F
	2262	NS4B	T
	2354	NS4B	L
	2355	NS4B	V
	2398	NS4B	S
	2534	NS5	D
	2688	NS5	H
	2756	NS5	V
	2768	NS5	L
	2852	NS5	Q
	3118	NS5	Q
	3189	NS5	I
	3193	NS5	L
